# Supplementary material for: Physical Chemistry of Chloroquine Permeation through the Cell Membrane with Atomistic Detail
Source: J Chem Inf Model. 2023 Nov 10;63(22):7124–32. doi: 10.1021/acs.jcim.3c01363 (PMC10685453; doi:10.1021/acs.jcim.3c01363)
Supplement: Supplementary file 2 — ci3c01363_si_002.zip [file ci3c01363_si_002.zip]

Archive with 24 entries (20 files):
- CQH_POPC/
- CQH_POPC/index_CQH_POPC.ndx
- CQH_POPC/start_CQH_POPC.gro
- CQH_POPC/parms_CQH_POPC.top
- CQH_POPC/plumed_CQH_POPC.dat
- CQH_POPC/run_CQH_POPC.mdp
- CQ_POPC/
- CQ_POPC/index_CQ_POPC.ndx
- CQ_POPC/start_CQ_POPC.gro
- CQ_POPC/plumed_CQ_POPC.dat
- CQ_POPC/parms_CQ_POPC.top
- CQ_POPC/run_CQ_POPC.mdp
- CQ_POPC_Efield/
- CQ_POPC_Efield/parms_CQ_POPC_Efield.top
- CQ_POPC_Efield/run_CQ_POPC_Efield.mdp
- CQ_POPC_Efield/plumed_CQ_POPC_Efield.dat
- CQ_POPC_Efield/start_CQ_POPC_Efield.gro
- CQ_POPC_Efield/index_CQ_POPC_Efield.ndx
- CQ_POPC_POPS/
- CQ_POPC_POPS/index_CQ_POPC_POPS.ndx
- CQ_POPC_POPS/run_CQ_POPC_POPS.mdp
- CQ_POPC_POPS/parms_CQ_POPC_POPS.top
- CQ_POPC_POPS/plumed_CQ_POPC_POPS.dat
- CQ_POPC_POPS/start_CQ_POPC_POPS.gro
