# Supplementary material for: Physical Chemistry of Chloroquine Permeation through the Cell Membrane with Atomistic Detail
Source: J Chem Inf Model. 2023 Nov 10;63(22):7124–32. doi: 10.1021/acs.jcim.3c01363 (PMC10685453; doi:10.1021/acs.jcim.3c01363)
Supplement: Supplementary file 2 — ci3c01363_si_002.zip [file ci3c01363_si_002.zip › CQH_POPC/start_CQH_POPC.gro]

CQH POPC 
23353
    1PA    C116    1   4.363   1.826   0.086 -0.1967 -0.1733 -0.2243
    1PA    H16R    2   4.421   1.885   0.157  0.2491  0.4655 -1.1103
    1PA    H16S    3   4.278   1.890   0.064 -0.7415 -0.6699  0.3968
    1PA    H16T    4   4.419   1.820  -0.007 -0.3771  1.3379 -0.4550
    1PA    C115    5   4.322   1.694   0.136 -0.2492  0.3113  0.5589
    1PA    H15R    6   4.296   1.619   0.061  0.6222 -2.0301  2.4716
    1PA    H15S    7   4.417   1.667   0.181  0.7632  0.8286 -1.1732
    1PA    C114    8   4.217   1.695   0.249 -0.9280 -0.0308  0.0039
    1PA    H14R    9   4.222   1.608   0.314  0.4943  0.4719  0.6174
    1PA    H14S   10   4.245   1.781   0.311  1.2675  1.2147 -2.5148
    1PA    C113   11   4.077   1.711   0.192  0.2652  0.0657  0.4396
    1PA    H13R   12   4.078   1.807   0.142  2.2486 -0.3856 -0.4408
    1PA    H13S   13   4.062   1.640   0.110 -2.6211  1.7404 -0.6274
    1PA    C112   14   3.958   1.689   0.295 -0.3000 -0.1448  0.0939
    1PA    H12R   15   3.871   1.729   0.244 -0.3949 -0.1557  0.2480
    1PA    H12S   16   3.940   1.582   0.307  1.4226 -0.6644 -1.4612
    1PA    C111   17   3.977   1.757   0.425 -0.3409 -0.6733 -1.2948
    1PA    H11R   18   4.065   1.719   0.476 -0.7468  0.7930  0.6045
    1PA    H11S   19   3.996   1.863   0.403 -0.6688 -0.2917  0.1798
    1PA    C110   20   3.854   1.749   0.523 -0.0821  0.0651  0.8913
    1PA    H10R   21   3.765   1.782   0.469 -0.3596 -0.7724  0.8104
    1PA    H10S   22   3.845   1.648   0.564  0.9272 -1.3797 -2.1199
    1PA     C19   23   3.867   1.827   0.651 -0.2631  0.4253  0.1224
    1PA     H9R   24   3.938   1.790   0.725 -1.8585 -2.3119  0.3861
    1PA     H9S   25   3.894   1.932   0.634  1.6084 -0.2202 -1.0434
    1PA     C18   26   3.734   1.825   0.728 -0.1052  0.5517  0.1405
    1PA     H8R   27   3.656   1.873   0.669 -0.9239 -0.4872  0.3427
    1PA     H8S   28   3.707   1.719   0.740  1.3778  0.3296  1.9982
    1PA     C17   29   3.748   1.882   0.868  0.4366 -0.7690 -0.0433
    1PA     H7R   30   3.814   1.808   0.914  2.0127  0.3741 -0.3582
    1PA     H7S   31   3.805   1.975   0.875 -1.6847  0.5335  0.5595
    1PA     C16   32   3.618   1.879   0.947 -0.5112 -0.3803 -0.0063
    1PA     H6R   33   3.557   1.969   0.935  1.5072  0.9582 -0.7023
    1PA     H6S   34   3.547   1.800   0.921 -1.3849  0.9106 -1.7272
    1PA     C15   35   3.646   1.894   1.096  0.1587  0.3362 -0.1812
    1PA     H5R   36   3.732   1.958   1.113  1.7959 -2.0019  0.8493
    1PA     H5S   37   3.560   1.938   1.147  1.1261  0.1976  1.6226
    1PA     C14   38   3.686   1.757   1.164 -0.1382 -0.3945 -0.7014
    1PA     H4R   39   3.606   1.684   1.148  0.6423 -1.1055 -1.4511
    1PA     H4S   40   3.771   1.713   1.112 -0.9514 -2.3710 -0.4647
    1PA     C13   41   3.704   1.771   1.312  0.3571 -0.4650  0.0739
    1PA     H3R   42   3.758   1.864   1.333  3.1217 -1.5372 -1.8407
    1PA     H3S   43   3.614   1.799   1.368  1.2785 -0.8029  1.8212
    1PA     C12   44   3.767   1.655   1.387  0.3766  0.2238  0.2121
    1PA     H2R   45   3.717   1.561   1.362  1.4579 -0.0852 -0.8933
    1PA     H2S   46   3.871   1.636   1.361 -0.0179 -1.7366 -0.0775
    2PC     C11   47   3.771   1.683   1.533  0.0633 -0.6021  0.2299
    2PC     O12   48   3.763   1.795   1.578 -0.7255  0.1320  0.1213
    2PC     O11   49   3.799   1.576   1.609  0.0849 -0.2810  0.6146
    2PC      C1   50   3.800   1.595   1.758 -0.4023  1.0920  0.6071
    2PC      HR   51   3.847   1.507   1.801 -1.1794  0.5141  0.2936
    2PC      HS   52   3.862   1.684   1.772  1.4554 -0.3599  2.1498
    2PC      C2   53   3.657   1.617   1.819  0.2280 -0.2352  1.1386
    2PC      HX   54   3.603   1.680   1.748  1.8433 -2.2222 -2.0918
    2PC      C3   55   3.657   1.682   1.951  0.0882 -0.4711  0.6292
    2PC      HA   56   3.727   1.765   1.952 -1.1377  0.6054  2.0615
    2PC      HB   57   3.556   1.723   1.962 -0.8779 -2.6065  0.2285
    2PC     O31   58   3.681   1.589   2.051 -0.6908 -0.3539 -0.0186
    2PC     P31   59   3.700   1.636   2.201  0.0759  0.4311 -0.3284
    2PC     O32   60   3.574   1.711   2.241  0.3612 -0.6497  0.1174
    2PC     C31   61   3.587   1.855   2.242 -0.1555  0.4864  0.6595
    2PC     H1A   62   3.675   1.891   2.297 -0.8912  0.8813  1.6038
    2PC     H1B   63   3.597   1.879   2.136 -0.1935 -0.6355  0.3880
    2PC     C32   64   3.461   1.914   2.304  0.2988  0.4570  0.0342
    2PC     H2A   65   3.459   2.022   2.286 -3.2228  0.3112 -1.1590
    2PC     H2B   66   3.379   1.870   2.247 -1.2931  0.2300  2.3848
    2PC     N31   67   3.422   1.879   2.443 -0.5512 -1.0678  0.0659
    2PC     C33   68   3.540   1.908   2.529 -0.5793  0.0035 -0.4224
    2PC     H3A   69   3.607   1.831   2.491  0.8711  1.8577 -1.7467
    2PC     H3B   70   3.582   2.004   2.502 -0.8038  0.2650  0.1566
    2PC     H3C   71   3.515   1.894   2.634 -0.8111 -2.1526 -0.6983
    2PC     C34   72   3.312   1.968   2.492  0.5554  0.7073  0.3879
    2PC     H4A   73   3.302   1.941   2.597  0.0338  0.4689  0.2788
    2PC     H4B   74   3.344   2.073   2.492 -0.5392  1.0589  0.8124
    2PC     H4C   75   3.215   1.949   2.444  0.7819 -1.4243  0.6919
    2PC     C35   76   3.388   1.737   2.465  0.3020 -0.0653  0.4987
    2PC     H5A   77   3.367   1.722   2.571  1.1214  0.1539  0.6964
    2PC     H5B   78   3.472   1.676   2.430 -0.3101 -0.2932 -0.6156
    2PC     H5C   79   3.298   1.711   2.410  0.2647  0.5599  0.2679
    2PC     O33   80   3.701   1.510   2.280  0.0182 -0.1229  0.1379
    2PC     O34   81   3.814   1.723   2.203  0.2072 -0.7988 -0.0187
    2PC     O21   82   3.575   1.500   1.823 -0.1531 -0.0841  0.1332
    2PC     C21   83   3.494   1.476   1.713 -0.0369 -0.4184  0.1705
    2PC     O22   84   3.477   1.548   1.617  0.0418  0.2306 -0.6033
    3OL     C12   85   3.426   1.344   1.718 -0.6377  0.6875 -0.1633
    3OL     H2R   86   3.320   1.365   1.731 -0.1637  2.4953  1.1871
    3OL     H2S   87   3.470   1.288   1.801  1.1368 -2.1162 -2.7551
    3OL     C13   88   3.447   1.268   1.592 -1.0470  0.4594  0.5963
    3OL     H3R   89   3.439   1.162   1.617  2.7752  0.1957  1.2170
    3OL     H3S   90   3.554   1.270   1.573 -1.1558  0.3213 -0.0736
    3OL     C14   91   3.366   1.298   1.466 -0.3506  0.5125 -0.2740
    3OL     H4R   92   3.361   1.404   1.438 -0.0460  0.2874 -1.2351
    3OL     H4S   93   3.264   1.270   1.493  0.5603  0.6664  3.8845
    3OL     C15   94   3.412   1.232   1.332 -0.5916  0.9102 -0.2937
    3OL     H5R   95   3.337   1.275   1.266 -1.6064  1.2122  1.0166
    3OL     H5S   96   3.387   1.126   1.335  0.8497  0.2131 -5.1213
    3OL     C16   97   3.553   1.253   1.288 -0.1792 -0.4656 -0.1727
    3OL     H6R   98   3.613   1.217   1.371  1.2340 -0.8856 -1.3433
    3OL     H6S   99   3.578   1.360   1.281 -3.3731  0.3293 -1.1660
    3OL     C17  100   3.577   1.190   1.148  0.0795  0.1988 -0.2634
    3OL     H7R  101   3.563   1.257   1.063  0.3466 -0.1414 -0.5781
    3OL     H7S  102   3.506   1.108   1.139 -0.9412  0.9570  0.6024
    3OL     C18  103   3.722   1.127   1.126  0.4702  0.6894 -0.5281
    3OL     H8R  104   3.735   1.072   1.033  2.5414  0.5047 -0.1740
    3OL     H8S  105   3.739   1.046   1.198  0.6160  1.5419  0.4103
    3OL     C19  106   3.827   1.228   1.130  1.5744 -0.2502  0.2849
    3OL     H9R  107   3.875   1.255   1.223  2.1135 -1.5735  0.4120
    3OL    C110  108   3.886   1.292   1.032  0.2396 -0.0871  0.6975
    3OL    H10R  109   3.968   1.355   1.064 -0.3769  1.9185 -1.3985
    3OL    C111  110   3.871   1.270   0.886 -0.4016  0.1468 -0.1701
    3OL    H11R  111   3.780   1.321   0.854  1.0993  2.8117 -0.4401
    3OL    H11S  112   3.858   1.165   0.860 -0.8667 -0.3630  1.9094
    3OL    C112  113   3.983   1.340   0.813 -0.8479 -0.3645 -0.1428
    3OL    H12R  114   4.071   1.289   0.853  0.3706 -0.3373 -2.5876
    3OL    H12S  115   3.993   1.446   0.839 -0.4128 -0.7159  1.2007
    3OL    C113  116   3.988   1.330   0.659  0.1117  0.5172 -0.7326
    3OL    H13R  117   4.072   1.392   0.626 -2.0516  3.7838 -0.4995
    3OL    H13S  118   3.891   1.370   0.630  0.2028  2.0381  0.9458
    3OL    C114  119   4.010   1.189   0.603 -0.0407 -0.3868 -0.5988
    3OL    H14R  120   3.935   1.120   0.643 -1.0229  0.8009 -0.3081
    3OL    H14S  121   4.107   1.149   0.631 -0.0423 -0.8733 -1.2795
    3OL    C115  122   3.987   1.191   0.456 -0.2100 -0.3444  0.9775
    3OL    H15R  123   3.883   1.212   0.432 -0.1805  0.7038  1.6831
    3OL    H15S  124   4.013   1.093   0.415  0.2438  0.0499  0.2788
    3OL    C116  125   4.063   1.284   0.370 -0.0177 -0.8868  0.4358
    3OL    H16R  126   4.165   1.309   0.399 -0.4326  1.7508 -0.1636
    3OL    H16S  127   4.020   1.384   0.377 -0.5598 -1.1100  0.3156
    3OL    C117  128   4.061   1.249   0.220 -0.5570  0.0173  0.2219
    3OL    H17R  129   3.964   1.280   0.181 -0.5100 -0.2694 -0.1324
    3OL    H17S  130   4.087   1.143   0.207  2.2620  0.8214 -1.3408
    3OL    C118  131   4.165   1.309   0.129  0.3458 -0.7486 -0.1301
    3OL    H18R  132   4.163   1.287   0.022  1.0534  4.6254 -1.5240
    3OL    H18S  133   4.265   1.294   0.169 -0.3196 -0.4793  1.7156
    3OL    H18T  134   4.153   1.417   0.135  0.3265 -0.7256 -0.5235
    1PA    C116  135   3.871   1.995  -0.035 -0.5320 -0.2040  0.2302
    1PA    H16R  136   3.763   2.013  -0.031 -0.5777 -0.5822  0.9979
    1PA    H16S  137   3.897   1.923   0.043  1.6444 -1.1457 -1.2528
    1PA    H16T  138   3.884   1.948  -0.133 -0.4679  1.5712 -0.6382
    1PA    C115  139   3.956   2.121  -0.037  0.5548  0.4364 -0.3110
    1PA    H15R  140   4.062   2.095  -0.034  0.4437  0.0308  0.8954
    1PA    H15S  141   3.922   2.183  -0.120 -1.1855  0.3612  0.2946
    1PA    C114  142   3.943   2.212   0.091  0.3917 -0.1601  0.7400
    1PA    H14R  143   4.006   2.301   0.092  0.1842 -0.0136  1.1207
    1PA    H14S  144   3.843   2.256   0.104  1.4271  3.0004 -0.9477
    1PA    C113  145   3.953   2.140   0.228  0.3615  0.1774 -0.3828
    1PA    H13R  146   3.888   2.054   0.242  1.4590 -0.5512  0.4420
    1PA    H13S  147   4.049   2.089   0.224 -0.6500 -1.8101 -0.3592
    1PA    C112  148   3.944   2.235   0.349  0.8561 -0.2822  0.0090
    1PA    H12R  149   4.019   2.313   0.342  0.3898  0.1360 -0.4856
    1PA    H12S  150   3.843   2.277   0.346 -0.1854 -2.3885  2.1504
    1PA    C111  151   3.975   2.152   0.472  0.0424  0.6233  0.2903
    1PA    H11R  152   3.907   2.066   0.472  0.7047  0.0497 -1.4854
    1PA    H11S  153   4.074   2.108   0.464  0.6843  1.8491  1.2070
    1PA    C110  154   3.958   2.243   0.593  0.5343 -0.0093 -0.2499
    1PA    H10R  155   3.976   2.348   0.569 -3.3841  0.6161 -1.1740
    1PA    H10S  156   3.853   2.236   0.621  0.1439 -3.4538 -1.9609
    1PA     C19  157   4.046   2.191   0.705 -0.1042  0.1832  0.2807
    1PA     H9R  158   4.038   2.082   0.714  2.4797 -0.1722 -0.7358
    1PA     H9S  159   4.149   2.198   0.669 -0.1449 -2.1884 -0.4665
    1PA     C18  160   4.047   2.254   0.839  0.1306  0.0766 -0.3650
    1PA     H8R  161   4.123   2.333   0.833 -2.0820  2.2311 -3.6686
    1PA     H8S  162   3.952   2.307   0.850 -0.5526 -1.2611  0.4473
    1PA     C17  163   4.077   2.165   0.961 -0.7452  0.6059 -1.4754
    1PA     H7R  164   3.984   2.129   1.006 -0.4380  1.5135 -0.0595
    1PA     H7S  165   4.140   2.077   0.947  1.6413  1.8359  0.8205
    1PA     C16  166   4.161   2.230   1.077 -0.5109 -0.2384  0.1497
    1PA     H6R  167   4.151   2.158   1.159  1.5573 -0.5399  0.1816
    1PA     H6S  168   4.269   2.235   1.066 -0.2884 -2.0788  1.0776
    1PA     C15  169   4.102   2.356   1.129 -0.0961  0.5129 -0.2415
    1PA     H5R  170   4.176   2.391   1.201  1.4918 -1.2516 -0.9513
    1PA     H5S  171   4.097   2.434   1.052  2.4483  0.0113 -1.0126
    1PA     C14  172   3.967   2.345   1.205 -0.2504  0.9576 -0.1204
    1PA     H4R  173   3.887   2.341   1.131 -1.0050  0.5896  0.7005
    1PA     H4S  174   3.950   2.257   1.268 -2.1440  1.8124  0.6096
    1PA     C13  175   3.932   2.464   1.296 -1.0941  0.0920 -0.4409
    1PA     H3R  176   4.007   2.482   1.373 -1.1215  0.3293 -0.4667
    1PA     H3S  177   3.947   2.561   1.247  1.3358  0.5689  1.0594
    1PA     C12  178   3.804   2.453   1.357  0.2631 -0.7700 -0.1978
    1PA     H2R  179   3.726   2.439   1.283 -1.1823 -0.6844  1.2479
    1PA     H2S  180   3.806   2.371   1.430  1.0258  0.2773  1.0104
    2PC     C11  181   3.775   2.569   1.441  0.7401 -1.0761  1.1152
    2PC     O12  182   3.758   2.559   1.560 -0.3174  0.2735  0.0634
    2PC     O11  183   3.766   2.691   1.372 -0.2371 -0.2423 -0.5174
    2PC      C1  184   3.711   2.800   1.459 -0.8064 -0.0381  0.3747
    2PC      HR  185   3.626   2.762   1.517  0.7588 -0.4390  2.5123
    2PC      HS  186   3.779   2.829   1.539  0.6416 -0.7779 -0.5514
    2PC      C2  187   3.684   2.925   1.374 -0.0251  0.2761  0.1687
    2PC      HX  188   3.773   2.954   1.318 -1.5475 -1.2088 -3.2982
    2PC      C3  189   3.641   3.047   1.466 -0.4064  0.4130 -0.0472
    2PC      HA  190   3.734   3.064   1.521  0.2747  0.0465 -1.0647
    2PC      HB  191   3.611   3.138   1.412  0.3804  0.1253 -0.9899
    2PC     O31  192   3.536   3.017   1.554  0.3385  0.2741 -0.1456
    2PC     P31  193   3.527   3.068   1.709 -0.1518 -0.2371  0.0986
    2PC     O32  194   3.640   2.981   1.783 -0.7676  0.1746  0.2705
    2PC     C31  195   3.602   2.879   1.868 -0.3471 -0.1252 -0.3575
    2PC     H1A  196   3.516   2.825   1.827  2.1922 -2.4599 -3.0169
    2PC     H1B  197   3.683   2.808   1.887 -0.3929  0.1035  0.7222
    2PC     C32  198   3.573   2.940   2.003  0.2426  0.5407 -0.2199
    2PC     H2A  199   3.667   2.969   2.051  0.3220 -1.2887  0.8204
    2PC     H2B  200   3.521   3.034   1.985 -0.6940  0.6379  2.5482
    2PC     N31  201   3.500   2.860   2.109 -0.3194  0.8476  0.3579
    2PC     C33  202   3.476   2.952   2.222  0.0157  0.1963 -0.6142
    2PC     H3A  203   3.423   3.037   2.179  0.4560  0.4971 -0.5733
    2PC     H3B  204   3.416   2.911   2.304  1.3096  0.6141  0.5790
    2PC     H3C  205   3.573   2.976   2.267 -0.7882  0.2906  1.1568
    2PC     C34  206   3.373   2.811   2.056  0.1303 -0.7887  0.0371
    2PC     H4A  207   3.319   2.883   1.994 -0.2747 -0.8207  0.3524
    2PC     H4B  208   3.401   2.720   2.002  2.7086  0.7099 -1.3532
    2PC     H4C  209   3.324   2.780   2.148  0.2376 -0.1787  0.3031
    2PC     C35  210   3.584   2.744   2.155 -0.1471 -0.6596 -0.1786
    2PC     H5A  211   3.569   2.659   2.088 -3.3569 -0.9501  0.7403
    2PC     H5B  212   3.536   2.722   2.250 -3.2886  1.9017 -0.9965
    2PC     H5C  213   3.687   2.777   2.165 -0.5876  1.1256 -1.0896
    2PC     O33  214   3.571   3.210   1.707  0.3290  0.3013  0.0123
    2PC     O34  215   3.395   3.046   1.765 -0.2351  0.1456  0.0636
    2PC     O21  216   3.581   2.901   1.270  0.6221 -0.3631 -0.7591
    2PC     C21  217   3.575   2.990   1.163 -0.2166  0.0263 -0.6041
    2PC     O22  218   3.630   3.095   1.159  0.3909 -0.7324  0.7135
    3OL     C12  219   3.479   2.940   1.064 -0.4286  0.9458 -0.1191
    3OL     H2R  220   3.464   3.013   0.985 -0.6294  0.2128 -0.7657
    3OL     H2S  221   3.385   2.929   1.119 -0.5301  1.0676 -0.2665
    3OL     C13  222   3.512   2.795   1.021  0.0184  0.1131  0.7223
    3OL     H3R  223   3.422   2.748   0.981 -1.1799  2.1106  0.9412
    3OL     H3S  224   3.541   2.741   1.111 -1.8681 -0.2708  1.1544
    3OL     C14  225   3.621   2.793   0.911  0.2124  0.1259 -0.7413
    3OL     H4R  226   3.596   2.854   0.824 -1.1114  0.3487 -0.2378
    3OL     H4S  227   3.614   2.689   0.878 -0.9910 -0.6390  1.6356
    3OL     C15  228   3.763   2.794   0.967  0.1918  0.6902 -0.0258
    3OL     H5R  229   3.784   2.713   1.037  1.2486  0.4543 -0.5999
    3OL     H5S  230   3.775   2.888   1.020 -1.0516  1.3777 -0.8841
    3OL     C16  231   3.866   2.791   0.854 -0.5318 -0.5055 -0.5518
    3OL     H6R  232   3.848   2.871   0.781  1.2214  0.3775 -0.0611
    3OL     H6S  233   3.866   2.695   0.802 -2.4618 -0.9204  0.1189
    3OL     C17  234   4.009   2.814   0.899 -0.1011  0.4094  0.6349
    3OL     H7R  235   4.052   2.734   0.960  1.8540  0.9433  0.0576
    3OL     H7S  236   4.028   2.902   0.960 -2.6071 -0.5341  2.9646
    3OL     C18  237   4.109   2.821   0.782  0.1573 -0.2094 -0.5056
    3OL     H8R  238   4.208   2.840   0.824 -0.1820  0.4010  0.0281
    3OL     H8S  239   4.086   2.915   0.732 -0.4868 -0.8279 -1.4165
    3OL     C19  240   4.112   2.682   0.722  0.3914  0.4553  0.1355
    3OL     H9R  241   4.011   2.662   0.686 -0.2036 -0.8044  2.3447
    3OL    C110  242   4.213   2.599   0.704  0.0646  0.2349  0.1191
    3OL    H10R  243   4.196   2.507   0.648 -2.7776  2.1538 -2.4425
    3OL    C111  244   4.362   2.614   0.735  0.3944  0.4847  0.5547
    3OL    H11R  245   4.407   2.517   0.758  0.9659  0.0787 -2.0378
    3OL    H11S  246   4.378   2.676   0.824  0.1846  0.0168  0.9237
    3OL    C112  247   4.461   2.655   0.621 -0.4928  0.3037  0.4223
    3OL    H12R  248   4.455   2.764   0.611  0.3116  0.3738  0.6895
    3OL    H12S  249   4.428   2.619   0.523 -0.2552  2.1796 -0.3986
    3OL    C113  250   4.605   2.632   0.660 -0.1038 -0.7253  0.5112
    3OL    H13R  251   4.632   2.526   0.662  0.3553 -0.6333 -0.2207
    3OL    H13S  252   4.620   2.681   0.756  1.2947  0.2819 -0.1935
    3OL    C114  253   4.705   2.677   0.553 -0.0263 -0.5934 -0.3732
    3OL    H14R  254   4.679   2.778   0.520 -0.7218 -0.8633 -0.6573
    3OL    H14S  255   4.702   2.609   0.467  1.5603 -0.3693 -0.6486
    3OL    C115  256   4.851   2.680   0.601 -0.7617  0.1977  0.1215
    3OL    H15R  257   4.898   2.717   0.510 -2.5946 -0.8294 -1.3169
    3OL    H15S  258   4.878   2.578   0.628  1.1071 -0.2052 -2.9159
    3OL    C116  259   4.890   2.761   0.724 -0.4520  0.3209  0.1211
    3OL    H16R  260   4.844   2.738   0.820  1.4890  1.7042  1.4517
    3OL    H16S  261   4.858   2.864   0.710 -0.5781  0.3718  0.7510
    3OL    C117  262   5.041   2.743   0.755 -0.2357  0.1768  0.3823
    3OL    H17R  263   5.097   2.796   0.679 -1.7146  2.1705  0.5868
    3OL    H17S  264   5.066   2.638   0.769 -0.5979 -0.1654 -1.3056
    3OL    C118  265   5.076   2.822   0.883 -0.8311  0.4638 -0.1852
    3OL    H18R  266   5.174   2.792   0.921 -1.3060  2.4045  2.9071
    3OL    H18S  267   5.002   2.805   0.961  0.6063  0.6104  1.2436
    3OL    H18T  268   5.077   2.929   0.859 -0.6058  1.1805  2.6927
    1PA    C116  269   2.431   3.624  -0.044 -0.2772  0.1225 -0.3159
    1PA    H16R  270   2.482   3.690  -0.114 -0.4583  0.6561  0.0420
    1PA    H16S  271   2.329   3.662  -0.029  0.6007  1.8645  1.9527
    1PA    H16T  272   2.424   3.527  -0.092 -0.2213 -0.2425  0.3949
    1PA    C115  273   2.513   3.615   0.089  0.4146 -0.0224  0.1371
    1PA    H15R  274   2.518   3.715   0.134 -1.0717 -0.3808  1.1696
    1PA    H15S  275   2.450   3.568   0.165 -0.0112  0.1408 -0.1161
    1PA    C114  276   2.655   3.554   0.088  0.0489 -0.5190 -0.2982
    1PA    H14R  277   2.652   3.471   0.017 -1.4397 -1.4485  0.8036
    1PA    H14S  278   2.731   3.621   0.046  0.8968 -1.0622  0.3201
    1PA    C113  279   2.709   3.507   0.226  0.0292  0.0730  0.3236
    1PA    H13R  280   2.663   3.412   0.255 -0.9796  0.4117 -0.1261
    1PA    H13S  281   2.813   3.484   0.201  0.2208 -0.4513  1.5455
    1PA    C112  282   2.709   3.609   0.339 -0.0249  0.4976  0.2646
    1PA    H12R  283   2.745   3.705   0.300  0.9025 -0.0961 -0.3898
    1PA    H12S  284   2.609   3.616   0.383 -0.5993  0.4503 -0.9678
    1PA    C111  285   2.805   3.567   0.453 -0.1256 -0.2390  0.3926
    1PA    H11R  286   2.896   3.550   0.394 -1.1752 -1.1497 -1.0318
    1PA    H11S  287   2.821   3.656   0.514  0.4293  1.0318 -1.5252
    1PA    C110  288   2.762   3.444   0.524 -0.8292 -0.4542 -0.3705
    1PA    H10R  289   2.678   3.474   0.587  0.6714  0.7085  1.1863
    1PA    H10S  290   2.729   3.374   0.448 -1.8290  1.9516 -2.2672
    1PA     C19  291   2.874   3.387   0.614 -0.0170  0.4998  0.2413
    1PA     H9R  292   2.953   3.350   0.548 -1.0527 -1.4528  0.0191
    1PA     H9S  293   2.928   3.462   0.671  1.0712 -0.4584  0.4955
    1PA     C18  294   2.834   3.263   0.689  0.5283 -0.4219 -0.5106
    1PA     H8R  295   2.759   3.284   0.767  0.5520 -0.8215 -0.3762
    1PA     H8S  296   2.787   3.188   0.625 -0.9990  0.2552 -0.2302
    1PA     C17  297   2.948   3.212   0.771  0.2156 -0.8289 -0.7017
    1PA     H7R  298   3.032   3.180   0.710 -1.2507 -3.2401 -1.6161
    1PA     H7S  299   2.979   3.284   0.847 -0.5956  0.0492 -1.1800
    1PA     C16  300   2.905   3.084   0.848 -0.1712 -0.0290  0.0729
    1PA     H6R  301   2.810   3.103   0.897 -0.1341 -0.8316  0.4694
    1PA     H6S  302   2.899   2.996   0.784 -1.5038 -2.2516  3.0084
    1PA     C15  303   3.009   3.051   0.958  0.1146 -0.0801  0.4692
    1PA     H5R  304   3.113   3.044   0.924 -0.1250  0.8035 -0.4836
    1PA     H5S  305   3.015   3.145   1.013 -0.6827  0.6761 -0.7008
    1PA     C14  306   2.963   2.933   1.045  0.6795  0.5516 -0.1247
    1PA     H4R  307   2.867   2.957   1.091 -0.3252 -1.8227 -0.7810
    1PA     H4S  308   2.933   2.848   0.982  0.6838 -0.4056  1.1213
    1PA     C13  309   3.064   2.880   1.154 -0.0541 -0.4708  0.0534
    1PA     H3R  310   3.157   2.840   1.114 -0.3691 -0.8933 -0.2669
    1PA     H3S  311   3.103   2.966   1.209  2.6560 -2.0455  0.7613
    1PA     C12  312   3.014   2.793   1.265 -0.6329  0.6847 -0.0310
    1PA     H2R  313   2.908   2.805   1.289 -0.3143  1.3426  1.0960
    1PA     H2S  314   3.025   2.698   1.211  1.5872  1.1906 -0.5564
    2PC     C11  315   3.100   2.776   1.392  0.0919  0.3151  0.1016
    2PC     O12  316   3.039   2.761   1.499  0.0729  0.9933  0.2925
    2PC     O11  317   3.236   2.783   1.365  0.4960  0.4737 -0.2966
    2PC      C1  318   3.327   2.780   1.477 -0.0066  0.2838 -0.2423
    2PC      HR  319   3.426   2.788   1.432 -0.1193 -1.9551 -1.0090
    2PC      HS  320   3.322   2.860   1.552  1.1270  0.6900 -0.5822
    2PC      C2  321   3.317   2.636   1.544  0.9784 -0.1549 -0.0904
    2PC      HX  322   3.211   2.612   1.559  0.4980  1.5359 -0.5254
    2PC      C3  323   3.383   2.630   1.677 -0.3838 -0.4009 -1.1858
    2PC      HA  324   3.489   2.657   1.673  0.0299 -1.8643 -0.5644
    2PC      HB  325   3.332   2.707   1.735 -0.3588  0.2601 -2.0163
    2PC     O31  326   3.369   2.496   1.736  0.1528 -0.5267  0.3184
    2PC     P31  327   3.369   2.465   1.893 -0.0994  0.1044 -0.2352
    2PC     O32  328   3.229   2.522   1.938  0.5664  0.2201 -0.7320
    2PC     C31  329   3.113   2.465   1.871 -0.0695  0.3992 -0.4666
    2PC     H1A  330   3.103   2.495   1.766  0.3169 -0.4630 -0.7546
    2PC     H1B  331   3.120   2.356   1.868  0.0593  0.4094 -3.2191
    2PC     C32  332   2.986   2.511   1.943  0.5280  0.3459  0.5387
    2PC     H2A  333   2.918   2.430   1.918  1.3223 -0.4551  0.9123
    2PC     H2B  334   3.008   2.513   2.050  1.5021 -0.6422  0.3777
    2PC     N31  335   2.931   2.650   1.904  0.1864 -0.1701 -0.2479
    2PC     C33  336   2.943   2.676   1.756  0.1405  0.2443  0.4656
    2PC     H3A  337   2.908   2.584   1.709 -0.0919 -0.5293  2.1150
    2PC     H3B  338   2.870   2.754   1.728  0.5438  0.1674 -0.8911
    2PC     H3C  339   3.044   2.710   1.736  0.2277 -1.1074 -1.6946
    2PC     C34  340   2.792   2.669   1.946  0.0827  0.8899 -0.1661
    2PC     H4A  341   2.724   2.605   1.889  1.3495  0.6476 -1.4774
    2PC     H4B  342   2.790   2.636   2.050 -0.2823 -0.2123 -0.5033
    2PC     H4C  343   2.764   2.771   1.919 -2.4100 -0.0110 -1.2678
    2PC     C35  344   3.012   2.747   1.976 -0.0776 -0.8371  0.5366
    2PC     H5A  345   3.026   2.714   2.079 -2.0481 -1.1652  0.7450
    2PC     H5B  346   2.973   2.848   1.965  3.5080  0.6717  0.3490
    2PC     H5C  347   3.111   2.759   1.933 -1.0329 -0.4184 -1.6478
    2PC     O33  348   3.373   2.322   1.925  0.1124  0.5416 -0.4296
    2PC     O34  349   3.483   2.539   1.953  1.4727 -0.5260 -0.7216
    2PC     O21  350   3.390   2.543   1.472  0.5429 -0.1588 -0.0167
    2PC     C21  351   3.317   2.470   1.384  0.3138  0.3048  0.0887
    2PC     O22  352   3.197   2.462   1.380 -0.1219  0.7173  0.6510
    3OL     C12  353   3.407   2.401   1.284  0.7719 -0.3374  0.5542
    3OL     H2R  354   3.349   2.321   1.238  0.3528  0.1041  0.2925
    3OL     H2S  355   3.491   2.350   1.332  0.0773 -1.8480  0.2121
    3OL     C13  356   3.459   2.485   1.167 -0.2619  0.4350  0.5620
    3OL     H3R  357   3.524   2.567   1.195 -1.4193  2.2962 -1.8440
    3OL     H3S  358   3.378   2.537   1.116 -1.6589 -1.3427  0.8337
    3OL     C14  359   3.536   2.410   1.062 -0.2198 -0.2826  0.4210
    3OL     H4R  360   3.593   2.331   1.112 -0.4721  0.1961  1.4942
    3OL     H4S  361   3.615   2.481   1.034 -0.2760  0.1925  1.4257
    3OL     C15  362   3.444   2.368   0.944 -0.1006 -0.0167  0.1645
    3OL     H5R  363   3.367   2.441   0.917 -1.8306 -1.8203  0.0039
    3OL     H5S  364   3.385   2.281   0.973  0.7468 -0.5402  0.3573
    3OL     C16  365   3.530   2.322   0.828  0.1586 -0.0737 -0.0455
    3OL     H6R  366   3.594   2.248   0.877  1.5588  2.1482  1.7063
    3OL     H6S  367   3.601   2.395   0.789  0.6385 -1.0018 -0.9746
    3OL     C17  368   3.456   2.248   0.719  0.5080 -0.3604  0.0219
    3OL     H7R  369   3.396   2.310   0.653 -0.7892 -0.6029  0.9393
    3OL     H7S  370   3.382   2.180   0.762  0.4805  0.0973  0.7273
    3OL     C18  371   3.557   2.168   0.636  0.5707  0.3076 -0.0739
    3OL     H8R  372   3.625   2.126   0.710 -0.1439  1.1738  1.1075
    3OL     H8S  373   3.614   2.244   0.583 -0.0610  1.5483  0.9800
    3OL     C19  374   3.507   2.067   0.532  0.1459 -0.6100 -0.5517
    3OL     H9R  375   3.483   1.970   0.575  2.3106 -0.8943  0.1503
    3OL    C110  376   3.516   2.064   0.399 -0.3896 -0.1276  0.2935
    3OL    H10R  377   3.488   1.974   0.346  0.7915 -0.4187  0.1369
    3OL    C111  378   3.553   2.169   0.298 -1.1920 -0.5430  0.0974
    3OL    H11R  379   3.662   2.166   0.284 -1.2972  1.4237 -1.5729
    3OL    H11S  380   3.519   2.269   0.325  0.4535  0.6879 -2.0736
    3OL    C112  381   3.486   2.154   0.160 -0.3010  0.0346  0.2913
    3OL    H12R  382   3.507   2.050   0.137  2.4950  0.3151  1.2000
    3OL    H12S  383   3.525   2.218   0.080 -0.0286  2.0811  1.9800
    3OL    C113  384   3.338   2.184   0.160 -1.0014  0.1933 -0.3863
    3OL    H13R  385   3.322   2.265   0.233  1.6967 -0.4254  1.0192
    3OL    H13S  386   3.289   2.098   0.206  0.2265 -0.8656 -1.0267
    3OL    C114  387   3.274   2.223   0.029 -0.1180  0.1773  0.1124
    3OL    H14R  388   3.165   2.215   0.037 -0.3575  1.3391 -1.3420
    3OL    H14S  389   3.301   2.160  -0.056 -0.6339  3.0981 -2.4216
    3OL    C115  390   3.310   2.363  -0.018  0.2603 -0.5911 -0.0524
    3OL    H15R  391   3.247   2.394  -0.101 -2.2855 -0.9203  1.6520
    3OL    H15S  392   3.407   2.361  -0.068 -0.0783  0.4036 -0.7724
    3OL    C116  393   3.298   2.479   0.079  0.0205  0.3047  0.1227
    3OL    H16R  394   3.387   2.466   0.141  0.5049 -0.1780 -0.6511
    3OL    H16S  395   3.202   2.467   0.129  0.0628 -1.9349 -0.2538
    3OL    C117  396   3.309   2.617   0.019  0.6351  0.5053 -0.4109
    3OL    H17R  397   3.252   2.622  -0.073 -1.7894  0.6923  1.0063
    3OL    H17S  398   3.413   2.635  -0.009  0.5171  1.8634 -0.0809
    3OL    C118  399   3.254   2.731   0.100 -0.0176  0.2010  0.7203
    3OL    H18R  400   3.316   2.728   0.191 -2.6091 -1.1125  2.5642
    3OL    H18S  401   3.149   2.720   0.126  0.1615  1.5327  2.1676
    3OL    H18T  402   3.260   2.825   0.045 -0.4032 -0.6991 -0.9058
    1PA    C116  403   3.656   2.520   0.231 -0.0887  0.4358 -1.2081
    1PA    H16R  404   3.577   2.445   0.218 -0.2092  0.2979  0.2020
    1PA    H16S  405   3.748   2.473   0.196 -0.3497  1.0675 -2.8512
    1PA    H16T  406   3.651   2.606   0.164 -0.6936  0.2045 -1.4724
    1PA    C115  407   3.665   2.572   0.377 -0.2829  0.0574  0.8468
    1PA    H15R  408   3.691   2.478   0.427 -0.4376  0.1859  1.1743
    1PA    H15S  409   3.753   2.636   0.386  0.9864 -1.2696 -1.2757
    1PA    C114  410   3.536   2.639   0.429  0.0596  0.0249 -0.1013
    1PA    H14R  411   3.561   2.688   0.523 -1.2379 -2.5410  1.6951
    1PA    H14S  412   3.519   2.702   0.341  1.2572 -1.6007 -1.5874
    1PA    C113  413   3.426   2.536   0.454  0.6985 -0.2958 -0.0452
    1PA    H13R  414   3.416   2.490   0.355 -0.8195 -0.8058  0.3298
    1PA    H13S  415   3.458   2.457   0.523  1.0855 -2.2559 -2.2956
    1PA    C112  416   3.297   2.602   0.491 -0.8176  0.2842 -0.2217
    1PA    H12R  417   3.308   2.643   0.591 -2.1894 -0.7289  0.3726
    1PA    H12S  418   3.281   2.691   0.429  0.9293  1.5832  1.0912
    1PA    C111  419   3.181   2.507   0.484 -0.1491  0.0471 -0.2846
    1PA    H11R  420   3.182   2.474   0.380  0.8668 -1.3268  0.1315
    1PA    H11S  421   3.206   2.425   0.551 -2.2906  0.4581  1.1202
    1PA    C110  422   3.055   2.578   0.532  0.1877 -0.4982  0.1621
    1PA    H10R  423   3.036   2.651   0.453  2.5606 -0.1862 -0.1999
    1PA    H10S  424   2.964   2.518   0.523 -0.4900  0.1275  2.1715
    1PA     C19  425   3.055   2.646   0.678 -0.0010  0.7745  0.2797
    1PA     H9R  426   3.131   2.724   0.687 -2.4963  3.4488 -0.5304
    1PA     H9S  427   2.961   2.696   0.701 -0.8387 -0.9801  0.8253
    1PA     C18  428   3.064   2.539   0.785  0.7498  0.1525 -0.4421
    1PA     H8R  429   2.980   2.470   0.774  0.2175  0.1342  2.7583
    1PA     H8S  430   3.159   2.490   0.764  0.7569 -0.1171  0.2138
    1PA     C17  431   3.059   2.575   0.934  0.6508  0.1448  0.1619
    1PA     H7R  432   3.134   2.654   0.943 -0.0697  0.7587  0.9213
    1PA     H7S  433   2.963   2.622   0.957 -1.2045 -2.7188 -1.0873
    1PA     C16  434   3.085   2.446   1.025  0.2980  0.0228 -0.3431
    1PA     H6R  435   3.173   2.387   0.998  0.0757 -0.4678 -0.0152
    1PA     H6S  436   3.099   2.481   1.127 -0.1399  1.1732 -0.6599
    1PA     C15  437   2.966   2.349   1.019  0.2689  0.0942 -0.5593
    1PA     H5R  438   2.955   2.303   0.921 -1.9020  0.8343 -0.7157
    1PA     H5S  439   2.993   2.267   1.087  1.8201  0.0279 -1.2208
    1PA     C14  440   2.832   2.410   1.063  0.1119  0.3818  0.1356
    1PA     H4R  441   2.795   2.487   0.995  0.0918  0.1250 -0.1493
    1PA     H4S  442   2.756   2.331   1.058 -1.2115  1.6298 -0.4480
    1PA     C13  443   2.823   2.452   1.210  0.3342  0.0599  0.0022
    1PA     H3R  444   2.861   2.366   1.266  0.9053 -0.3161 -0.9401
    1PA     H3S  445   2.898   2.530   1.219  0.7202 -0.2650 -0.3292
    1PA     C12  446   2.684   2.498   1.257  0.1611 -0.0461  0.2087
    1PA     H2R  447   2.648   2.592   1.214 -0.6596  0.4316  1.8330
    1PA     H2S  448   2.612   2.427   1.216  0.7568 -0.2680 -0.4724
    2PC     C11  449   2.675   2.512   1.414  0.2944 -0.0146 -0.4047
    2PC     O12  450   2.754   2.453   1.488 -0.3171 -0.2047 -0.1961
    2PC     O11  451   2.566   2.586   1.449 -0.4341 -0.0606 -0.0711
    2PC      C1  452   2.558   2.646   1.583 -0.8448 -0.4091 -0.3394
    2PC      HR  453   2.541   2.565   1.655  1.0222 -1.1085 -0.6442
    2PC      HS  454   2.654   2.694   1.603 -1.9912  1.7006  0.4695
    2PC      C2  455   2.444   2.750   1.587  0.2356 -0.5106  0.4402
    2PC      HX  456   2.463   2.837   1.523 -3.0591  1.0083  1.3116
    2PC      C3  457   2.426   2.819   1.728 -0.2868 -0.7896  0.6882
    2PC      HA  458   2.525   2.862   1.748 -0.8696  1.6375 -1.1426
    2PC      HB  459   2.353   2.899   1.740 -0.6981 -1.1208  0.3869
    2PC     O31  460   2.413   2.715   1.820  0.0824  0.1717 -0.0723
    2PC     P31  461   2.419   2.745   1.973 -0.0797 -0.0005  0.3526
    2PC     O32  462   2.281   2.792   2.011 -0.1352  0.0051  0.3645
    2PC     C31  463   2.168   2.711   2.016  0.1907  0.5889 -0.4925
    2PC     H1A  464   2.141   2.689   1.912  3.1072  0.1959 -1.2570
    2PC     H1B  465   2.186   2.620   2.073 -0.2259  1.5041  1.1521
    2PC     C32  466   2.067   2.802   2.082 -0.0365 -0.1293  0.5867
    2PC     H2A  467   2.026   2.873   2.010 -0.6404 -0.6345  0.4277
    2PC     H2B  468   1.984   2.737   2.111 -2.2911  1.6883 -1.3217
    2PC     N31  469   2.098   2.884   2.207 -0.2734 -0.5379  0.0073
    2PC     C33  470   2.169   3.019   2.189  0.1414  0.1726  0.4427
    2PC     H3A  471   2.210   3.063   2.280  0.6155  1.5637 -0.4087
    2PC     H3B  472   2.256   3.008   2.125 -0.3220  0.3716 -0.2441
    2PC     H3C  473   2.101   3.087   2.136 -0.7732 -1.2175 -0.2186
    2PC     C34  474   1.971   2.918   2.269  0.1304  0.2422  0.2263
    2PC     H4A  475   1.924   2.824   2.299 -1.2700  1.2407  1.2765
    2PC     H4B  476   1.976   2.984   2.355 -0.1084 -0.2099  0.5934
    2PC     H4C  477   1.913   2.962   2.188 -0.0984 -0.1896  0.1495
    2PC     C35  478   2.174   2.796   2.304  0.3201  0.2951  0.5839
    2PC     H5A  479   2.109   2.711   2.322  0.8771 -0.7367 -1.8861
    2PC     H5B  480   2.201   2.862   2.386 -0.7703  0.7726  0.5612
    2PC     H5C  481   2.264   2.763   2.251 -1.7888  0.3237 -3.4259
    2PC     O33  482   2.444   2.613   2.041 -0.6111  0.3925  0.1852
    2PC     O34  483   2.506   2.858   2.001 -0.0640 -0.3448 -0.3102
    2PC     O21  484   2.318   2.685   1.548 -0.1966  0.0794  0.2422
    2PC     C21  485   2.201   2.752   1.552 -0.3079 -0.4618 -0.5721
    2PC     O22  486   2.196   2.874   1.573  0.1390  0.1720  0.5250
    3OL     C12  487   2.084   2.668   1.525  0.3124 -0.1918 -0.0439
    3OL     H2R  488   1.995   2.722   1.556 -0.7872 -2.1967  0.4375
    3OL     H2S  489   2.099   2.582   1.591  0.9187  0.1749  0.3176
    3OL     C13  490   2.076   2.642   1.374  0.8486  0.4070 -0.1635
    3OL     H3R  491   1.990   2.576   1.356  3.2158 -2.9276 -0.1621
    3OL     H3S  492   2.160   2.582   1.338  1.0751  0.8253 -0.3369
    3OL     C14  493   2.076   2.767   1.288  0.7177  0.4349  0.2814
    3OL     H4R  494   2.157   2.831   1.322  0.5755  0.5613  0.3868
    3OL     H4S  495   1.984   2.821   1.313 -0.1770 -0.7709 -0.2558
    3OL     C15  496   2.092   2.728   1.137 -0.0393  0.3221  1.0056
    3OL     H5R  497   2.018   2.664   1.090  1.0622 -0.1004 -0.2354
    3OL     H5S  498   2.187   2.674   1.138  1.4252  2.6682  3.2553
    3OL     C16  499   2.095   2.858   1.053 -0.6236  0.6237 -0.2312
    3OL     H6R  500   2.171   2.924   1.096  0.9849 -0.8047 -0.7643
    3OL     H6S  501   1.999   2.909   1.052  0.4669  2.8599  1.1677
    3OL     C17  502   2.124   2.825   0.907  0.3689 -0.3275 -0.3707
    3OL     H7R  503   2.034   2.776   0.869  0.6583 -0.2347 -1.1819
    3OL     H7S  504   2.212   2.762   0.898  0.8984  0.3480 -0.0154
    3OL     C18  505   2.115   2.951   0.810 -0.1582 -0.1981 -0.3125
    3OL     H8R  506   2.197   3.013   0.847  0.1794 -1.5623  1.3882
    3OL     H8S  507   2.022   3.007   0.819 -0.8160 -1.4403  1.3266
    3OL     C19  508   2.152   2.911   0.667  0.4582 -0.0259 -0.3733
    3OL     H9R  509   2.257   2.894   0.646  1.3584 -0.7820  3.9229
    3OL    C110  510   2.064   2.887   0.566 -0.2051 -0.3187 -0.2991
    3OL    H10R  511   2.107   2.864   0.469  0.3963  3.4258 -1.0744
    3OL    C111  512   1.910   2.896   0.574 -0.9074  0.4005  0.0218
    3OL    H11R  513   1.879   2.978   0.639  0.5660 -0.1537  1.4954
    3OL    H11S  514   1.862   2.801   0.598  1.6374 -1.0662 -0.3259
    3OL    C112  515   1.862   2.948   0.445  0.1267 -1.1326  0.7669
    3OL    H12R  516   1.892   2.877   0.367 -0.1289 -0.9829  0.5329
    3OL    H12S  517   1.918   3.038   0.420 -1.5363  0.0596  1.1893
    3OL    C113  518   1.712   2.980   0.425 -0.1853  0.3253  0.8252
    3OL    H13R  519   1.708   3.014   0.321 -0.6947 -0.3022  0.6352
    3OL    H13S  520   1.678   3.061   0.491 -0.5306  0.6862  0.2174
    3OL    C114  521   1.613   2.860   0.450  0.4148  0.0153  0.5125
    3OL    H14R  522   1.597   2.845   0.557 -1.4348  0.3528  0.3233
    3OL    H14S  523   1.663   2.771   0.412  0.7519  0.7211 -0.7526
    3OL    C115  524   1.479   2.862   0.375  0.2584 -0.4674 -0.4653
    3OL    H15R  525   1.492   2.894   0.271  1.5260 -2.4397 -0.9924
    3OL    H15S  526   1.408   2.928   0.425  0.3278 -1.4220  0.9562
    3OL    C116  527   1.409   2.729   0.359 -0.2543  0.1329  0.3365
    3OL    H16R  528   1.482   2.653   0.333 -1.6669 -2.6707  3.8141
    3OL    H16S  529   1.347   2.726   0.269 -0.1093  1.3440  0.1723
    3OL    C117  530   1.335   2.675   0.479 -0.2423  0.5947  0.7863
    3OL    H17R  531   1.251   2.730   0.522 -1.1893 -1.3543  1.5649
    3OL    H17S  532   1.399   2.639   0.560 -0.6365  1.2886  1.4145
    3OL    C118  533   1.272   2.538   0.446 -0.1450 -0.6485  0.7559
    3OL    H18R  534   1.202   2.536   0.362 -0.9877 -1.2112  1.4460
    3OL    H18S  535   1.228   2.499   0.538  0.4751  1.2354  1.9206
    3OL    H18T  536   1.352   2.470   0.415 -1.3392 -1.3230 -1.0225
    1PA    C116  537   2.821   1.071   0.386 -0.2437 -0.0573  0.0301
    1PA    H16R  538   2.884   1.138   0.445  0.6292 -0.5484 -0.3236
    1PA    H16S  539   2.718   1.077   0.420 -0.8174 -1.5618 -1.3517
    1PA    H16T  540   2.821   1.090   0.278  0.3181  0.2017  0.0688
    1PA    C115  541   2.867   0.934   0.417  0.1209 -0.0977  0.0511
    1PA    H15R  542   2.805   0.858   0.369 -1.9737  0.9752  0.9150
    1PA    H15S  543   2.967   0.906   0.383  1.0790  0.8831  1.8541
    1PA    C114  544   2.867   0.893   0.565  0.1041  0.0895  0.4792
    1PA    H14R  545   2.921   0.961   0.631  1.5108 -2.2646  1.9032
    1PA    H14S  546   2.766   0.889   0.604 -0.1050 -2.0210 -0.1769
    1PA    C113  547   2.909   0.747   0.590  0.0553  0.2099 -0.3828
    1PA    H13R  548   2.827   0.697   0.540  0.6686 -2.4284  1.0344
    1PA    H13S  549   3.009   0.725   0.550 -0.4823  1.8376 -2.7757
    1PA    C112  550   2.895   0.706   0.739 -0.0382  0.1821 -0.3670
    1PA    H12R  551   2.958   0.765   0.807 -1.8859  0.0283  1.5813
    1PA    H12S  552   2.796   0.737   0.773 -0.8751 -0.4214 -2.1696
    1PA    C111  553   2.908   0.558   0.769 -0.3799  0.9266  0.2271
    1PA    H11R  554   2.837   0.512   0.700 -1.0386 -0.4094  1.7484
    1PA    H11S  555   3.009   0.523   0.748 -0.6445  1.6895 -2.8864
    1PA    C110  556   2.904   0.524   0.914 -0.0913 -0.2227 -0.1816
    1PA    H10R  557   2.979   0.583   0.967  0.5379 -1.2830  0.1233
    1PA    H10S  558   2.807   0.539   0.962 -0.5395 -1.5235 -0.6290
    1PA     C19  559   2.947   0.378   0.949 -0.7504  0.8831 -0.2454
    1PA     H9R  560   2.877   0.299   0.922 -1.4430  1.2346  0.4945
    1PA     H9S  561   3.042   0.349   0.904 -0.8222  1.5814 -0.8726
    1PA     C18  562   2.955   0.341   1.094 -0.0024  0.2257  0.0369
    1PA     H8R  563   2.999   0.423   1.150  1.0358  0.2012 -0.7068
    1PA     H8S  564   2.853   0.334   1.132 -1.2981 -0.1381 -3.1785
    1PA     C17  565   3.025   0.207   1.117  0.6254  0.1566  0.3720
    1PA     H7R  566   2.963   0.126   1.079  1.3838 -0.9405  1.4038
    1PA     H7S  567   3.122   0.213   1.067 -0.4478  4.4589 -1.6881
    1PA     C16  568   3.050   0.183   1.267 -0.4504 -0.6774  1.0345
    1PA     H6R  569   3.002   0.262   1.325  1.1426  0.9242  0.2744
    1PA     H6S  570   3.018   0.082   1.293  0.6971 -1.0713  0.9854
    1PA     C15  571   3.201   0.187   1.305 -0.1657 -0.0680  0.1421
    1PA     H5R  572   3.249   0.282   1.279 -0.0017  1.0349  3.8743
    1PA     H5S  573   3.204   0.205   1.413  1.6949  1.6518 -0.1317
    1PA     C14  574   3.285   0.069   1.266 -0.3014 -0.4313 -0.0291
    1PA     H4R  575   3.222  -0.016   1.294  1.6232 -1.9568 -0.1265
    1PA     H4S  576   3.297   0.070   1.158 -0.6259  1.4872 -0.0766
    1PA     C13  577   3.426   0.068   1.323  0.7276  0.8036 -0.5734
    1PA     H3R  578   3.464  -0.034   1.320  1.5523  1.0994 -0.5296
    1PA     H3S  579   3.494   0.121   1.255  0.9494  1.7270  0.3330
    1PA     C12  580   3.449   0.130   1.455  0.0381  0.6040 -0.2133
    1PA     H2R  581   3.428   0.235   1.437  2.4009  0.8004 -2.4052
    1PA     H2S  582   3.386   0.079   1.528 -0.1020  0.2475 -0.5771
    2PC     C11  583   3.590   0.115   1.503  0.5391  0.0808 -0.1884
    2PC     O12  584   3.655   0.023   1.469 -0.9091  0.4198  0.3127
    2PC     O11  585   3.641   0.213   1.576  1.0556 -0.6489  0.3304
    2PC      C1  586   3.757   0.197   1.647  0.5708  0.2202  0.1506
    2PC      HR  587   3.734   0.135   1.734  1.3807  0.0732  0.2615
    2PC      HS  588   3.833   0.138   1.596  3.0239  0.5408  3.1456
    2PC      C2  589   3.818   0.329   1.693 -0.0208  0.2498  0.0337
    2PC      HX  590   3.889   0.315   1.774  0.2808 -1.8479 -0.5434
    2PC      C3  591   3.700   0.414   1.747  0.2988  0.8871  0.4253
    2PC      HA  592   3.670   0.469   1.657 -1.2457 -3.2736 -1.8969
    2PC      HB  593   3.613   0.354   1.776 -0.4230  1.0001 -1.3275
    2PC     O31  594   3.750   0.498   1.847 -0.1418 -0.8451 -0.4351
    2PC     P31  595   3.661   0.581   1.955  0.0245  0.1244  0.1548
    2PC     O32  596   3.608   0.468   2.055 -0.3454 -0.3012 -0.6356
    2PC     C31  597   3.698   0.413   2.153 -0.1264 -0.1562  0.3461
    2PC     H1A  598   3.791   0.393   2.098 -1.2227  0.8844 -2.0173
    2PC     H1B  599   3.714   0.490   2.228 -2.1762  1.3721 -0.7106
    2PC     C32  600   3.640   0.286   2.207  0.1475 -0.2372 -0.5502
    2PC     H2A  601   3.535   0.265   2.186  0.0915 -0.8965  0.3336
    2PC     H2B  602   3.690   0.206   2.152 -1.3593 -1.6443  0.0429
    2PC     N31  603   3.653   0.245   2.354 -0.1377  0.1652  0.1094
    2PC     C33  604   3.791   0.274   2.394 -0.3860 -0.0326  0.1032
    2PC     H3A  605   3.809   0.376   2.427  0.1904 -0.3198  0.7102
    2PC     H3B  606   3.817   0.207   2.476  1.2515 -0.3216 -0.6122
    2PC     H3C  607   3.868   0.256   2.319  0.1363  1.4973  0.2560
    2PC     C34  608   3.556   0.321   2.447  0.0007 -0.2119 -0.7126
    2PC     H4A  609   3.458   0.291   2.411  0.3607 -1.8437 -0.4247
    2PC     H4B  610   3.589   0.297   2.549  0.8594 -2.1436 -1.3893
    2PC     H4C  611   3.571   0.424   2.417 -0.1334 -0.5574 -2.0054
    2PC     C35  612   3.622   0.104   2.364 -0.6195  0.5881 -0.4749
    2PC     H5A  613   3.709   0.060   2.314 -1.5443 -1.8710 -0.0768
    2PC     H5B  614   3.520   0.085   2.333 -1.4878 -1.4050  3.0656
    2PC     H5C  615   3.628   0.063   2.465  3.5558 -2.3951 -1.6168
    2PC     O33  616   3.751   0.666   2.035 -0.0361  0.8064  0.1663
    2PC     O34  617   3.540   0.636   1.887 -0.3032 -0.0023 -0.3669
    2PC     O21  618   3.878   0.389   1.575 -0.6345 -0.2180  0.0448
    2PC     C21  619   3.991   0.324   1.528 -0.0449 -0.0449  0.0202
    2PC     O22  620   4.040   0.229   1.581 -0.0236  0.3768 -0.3244
    3OL     C12  621   4.044   0.382   1.397  0.3537 -0.0561 -0.4996
    3OL     H2R  622   4.118   0.313   1.357  0.1686 -1.0709  0.8432
    3OL     H2S  623   4.091   0.479   1.415 -1.2661  0.4018  1.6511
    3OL     C13  624   3.936   0.388   1.285  0.4642  0.2449 -0.2425
    3OL     H3R  625   3.861   0.467   1.299  2.2164  2.2148 -1.3298
    3OL     H3S  626   3.880   0.295   1.295  2.9932 -1.2474  0.7956
    3OL     C14  627   4.005   0.410   1.153 -0.1104 -0.7901 -0.2571
    3OL     H4R  628   4.050   0.317   1.117 -0.8064 -1.2588  0.0624
    3OL     H4S  629   4.092   0.474   1.169  0.1125 -1.7844  3.4714
    3OL     C15  630   3.924   0.460   1.035 -0.6665  0.3269 -0.4583
    3OL     H5R  631   4.000   0.470   0.957 -1.5659 -0.6297 -1.4832
    3OL     H5S  632   3.890   0.557   1.071 -3.2334 -1.1051  1.2904
    3OL     C16  633   3.819   0.363   0.984 -0.1220 -0.3463 -0.1729
    3OL     H6R  634   3.852   0.259   0.985  2.9098  0.5028  1.3953
    3OL     H6S  635   3.800   0.384   0.879 -2.2883 -0.4190  0.1616
    3OL     C17  636   3.686   0.379   1.044  0.2387 -0.2813  0.1376
    3OL     H7R  637   3.651   0.481   1.032  1.6108  0.1815 -0.1045
    3OL     H7S  638   3.685   0.364   1.152  0.1234  0.4745  0.2453
    3OL     C18  639   3.585   0.274   0.998  0.7696 -0.2462 -0.5057
    3OL     H8R  640   3.618   0.183   1.050  3.3386  1.3741  0.9100
    3OL     H8S  641   3.601   0.254   0.892 -2.8374 -2.4088 -0.7828
    3OL     C19  642   3.452   0.320   1.052  0.2552  0.4279  0.6159
    3OL     H9R  643   3.446   0.291   1.156  2.1226  1.0746  0.9506
    3OL    C110  644   3.366   0.394   0.987  0.0637  0.0840  0.1214
    3OL    H10R  645   3.284   0.425   1.051  0.1920 -1.2904  0.9829
    3OL    C111  646   3.342   0.408   0.832 -0.2506  0.0334 -0.3655
    3OL    H11R  647   3.240   0.375   0.811 -0.1184 -0.9793  0.4743
    3OL    H11S  648   3.408   0.343   0.774 -0.3395 -0.8680  0.5105
    3OL    C112  649   3.374   0.548   0.789  0.3238 -0.1527 -0.6089
    3OL    H12R  650   3.469   0.569   0.837 -0.8526  0.4226  1.5963
    3OL    H12S  651   3.287   0.608   0.818  0.0801 -1.5694  1.8393
    3OL    C113  652   3.372   0.559   0.631  0.0534 -0.0515 -0.3404
    3OL    H13R  653   3.271   0.553   0.590  0.0342 -0.5564 -0.2232
    3OL    H13S  654   3.441   0.485   0.590  0.5148  0.0901  0.1594
    3OL    C114  655   3.430   0.701   0.597  0.5817  0.3443 -0.4029
    3OL    H14R  656   3.535   0.696   0.627  0.7172 -0.9316 -1.0653
    3OL    H14S  657   3.382   0.783   0.652  0.4956 -0.3163  0.5350
    3OL    C115  658   3.426   0.728   0.451 -0.7116  0.1880  0.6609
    3OL    H15R  659   3.504   0.676   0.395 -0.2381  0.3936  1.1250
    3OL    H15S  660   3.437   0.834   0.430 -0.0498  0.0541  0.3169
    3OL    C116  661   3.293   0.689   0.381  0.1102  0.0484 -0.3328
    3OL    H16R  662   3.210   0.728   0.440  0.1869  0.9502 -0.8026
    3OL    H16S  663   3.282   0.581   0.381  0.3169 -0.0493 -3.1580
    3OL    C117  664   3.278   0.746   0.240 -0.7497 -0.3887  0.7823
    3OL    H17R  665   3.293   0.854   0.227 -0.0488 -0.5632  0.1203
    3OL    H17S  666   3.176   0.722   0.207 -0.3741 -0.7139 -0.1832
    3OL    C118  667   3.352   0.674   0.126  0.4305 -0.1587 -0.6023
    3OL    H18R  668   3.326   0.699   0.023  1.2998  1.5038 -0.4539
    3OL    H18S  669   3.339   0.565   0.122  1.0407 -0.2559 -0.2098
    3OL    H18T  670   3.459   0.696   0.135 -0.2281  4.3207 -1.6089
    1PA    C116  671   1.792   0.329  -0.155  0.0249  0.7527  0.9511
    1PA    H16R  672   1.787   0.402  -0.236  0.2781  0.7273  0.9095
    1PA    H16S  673   1.772   0.372  -0.057  1.9497 -2.2175  2.8172
    1PA    H16T  674   1.706   0.267  -0.179  1.8688 -1.4390 -0.4755
    1PA    C115  675   1.901   0.224  -0.165  0.1799  0.5376 -0.0829
    1PA    H15R  676   1.907   0.161  -0.076 -1.0758 -0.4027 -0.6256
    1PA    H15S  677   1.888   0.157  -0.251 -2.8006  2.2146 -1.0933
    1PA    C114  678   2.043   0.277  -0.186  0.0674 -0.1871 -0.5557
    1PA    H14R  679   2.112   0.193  -0.201 -0.7830 -1.2737  1.2945
    1PA    H14S  680   2.055   0.334  -0.278  1.4075  1.9721  0.8531
    1PA    C113  681   2.082   0.381  -0.080  0.3672 -0.0343 -0.2921
    1PA    H13R  682   2.189   0.388  -0.103  0.7787 -1.5909  0.9954
    1PA    H13S  683   2.026   0.471  -0.109 -0.5480  0.2048  2.0035
    1PA    C112  684   2.061   0.335   0.068  0.0514 -0.2952 -0.1682
    1PA    H12R  685   1.959   0.366   0.092  0.4667  0.0230  1.3149
    1PA    H12S  686   2.055   0.226   0.069 -0.2880 -0.2718  0.3822
    1PA    C111  687   2.165   0.389   0.169 -0.5977 -0.0356  0.5944
    1PA    H11R  688   2.145   0.341   0.266  1.0171 -2.6671 -0.2470
    1PA    H11S  689   2.265   0.355   0.139 -1.2366 -1.5412  0.0861
    1PA    C110  690   2.175   0.542   0.187 -0.0679  0.0408 -0.3578
    1PA    H10R  691   2.165   0.598   0.094 -0.2917 -0.9418 -0.9446
    1PA    H10S  692   2.102   0.575   0.261 -1.4696 -2.2471 -0.5846
    1PA     C19  693   2.307   0.584   0.246  0.1957 -1.1054 -0.0904
    1PA     H9R  694   2.379   0.550   0.171 -0.8092 -0.6643 -1.3041
    1PA     H9S  695   2.319   0.691   0.257 -3.8987 -0.5833  1.2215
    1PA     C18  696   2.331   0.533   0.390  0.3955 -0.1360  0.0072
    1PA     H8R  697   2.291   0.604   0.463  0.7910  0.0194  0.0777
    1PA     H8S  698   2.273   0.443   0.409 -3.0966  2.0999  0.9726
    1PA     C17  699   2.485   0.510   0.426 -0.6372 -0.0118 -0.1348
    1PA     H7R  700   2.530   0.423   0.378 -2.1720 -1.1158  0.3383
    1PA     H7S  701   2.525   0.604   0.389  1.4795 -1.2029 -1.0408
    1PA     C16  702   2.522   0.501   0.577  0.1644 -0.0651  0.6336
    1PA     H6R  703   2.628   0.497   0.601  0.9892 -0.1251 -2.6174
    1PA     H6S  704   2.481   0.582   0.637 -0.1259  0.0780  0.2453
    1PA     C15  705   2.434   0.398   0.643  0.2568 -0.3505 -0.3281
    1PA     H5R  706   2.335   0.435   0.673  0.6995 -0.3910  1.2522
    1PA     H5S  707   2.410   0.317   0.574  0.8113 -1.8953  1.2396
    1PA     C14  708   2.487   0.342   0.771 -0.8489  0.7968 -0.6738
    1PA     H4R  709   2.436   0.252   0.806  0.2933 -0.3236 -1.7929
    1PA     H4S  710   2.584   0.298   0.749 -2.3318 -2.8777 -0.6988
    1PA     C13  711   2.497   0.427   0.896  0.0689 -0.2441 -0.3085
    1PA     H3R  712   2.565   0.509   0.872  1.2404 -0.3935  2.2204
    1PA     H3S  713   2.398   0.472   0.907 -0.7359 -1.6258 -1.4991
    1PA     C12  714   2.546   0.364   1.014  0.0383  0.0164 -0.6364
    1PA     H2R  715   2.487   0.274   1.033 -0.3860  0.6218  0.9994
    1PA     H2S  716   2.651   0.336   0.998  0.8183  2.3526 -0.1081
    2PC     C11  717   2.531   0.458   1.129  0.5844  0.1852 -0.5531
    2PC     O12  718   2.436   0.450   1.204  0.6310  0.0679  0.1401
    2PC     O11  719   2.635   0.538   1.151 -0.5673  0.1654  0.4081
    2PC      C1  720   2.645   0.610   1.271 -0.4731  1.2370 -0.1510
    2PC      HR  721   2.575   0.694   1.275  1.3764  2.8323  0.6727
    2PC      HS  722   2.611   0.544   1.350 -1.4915  0.1373 -1.4562
    2PC      C2  723   2.784   0.671   1.282 -0.6203  0.1360  0.0597
    2PC      HX  724   2.859   0.594   1.260  1.1162  1.7175  0.2346
    2PC      C3  725   2.795   0.731   1.426  0.2575 -0.1710  0.5450
    2PC      HA  726   2.748   0.830   1.422 -1.1904 -0.8434  0.2077
    2PC      HB  727   2.724   0.668   1.481 -1.0012 -1.5975 -2.4623
    2PC     O31  728   2.920   0.747   1.486  0.5867 -0.1652 -0.2460
    2PC     P31  729   2.934   0.804   1.631  0.1917  0.4586 -0.1372
    2PC     O32  730   2.865   0.685   1.716  0.2457 -0.0668 -0.3124
    2PC     C31  731   2.933   0.565   1.745 -0.1835  0.3299  0.7029
    2PC     H1A  732   2.928   0.508   1.652 -0.2481  3.1020 -1.1227
    2PC     H1B  733   3.033   0.583   1.785  0.6236  0.7206 -1.3704
    2PC     C32  734   2.854   0.483   1.851  0.4184  0.3244 -0.5185
    2PC     H2A  735   2.759   0.449   1.808  1.4166 -0.6585 -2.0515
    2PC     H2B  736   2.912   0.391   1.859  1.9654  1.2886 -0.3696
    2PC     N31  737   2.825   0.527   1.996 -0.4198  0.0011  0.5751
    2PC     C33  738   2.821   0.415   2.093 -0.0727  0.4468 -0.4258
    2PC     H3A  739   2.784   0.323   2.047  0.3795  0.9591 -1.8704
    2PC     H3B  740   2.926   0.396   2.118 -0.6974 -1.4467  1.0049
    2PC     H3C  741   2.770   0.440   2.186 -0.0958 -0.6936 -0.1131
    2PC     C34  742   2.917   0.634   2.036  0.3025  0.1940  0.0525
    2PC     H4A  743   2.876   0.659   2.135 -2.0192 -1.4366 -0.3975
    2PC     H4B  744   3.024   0.614   2.031  0.4955  0.8275  1.2108
    2PC     H4C  745   2.907   0.721   1.971  1.2707  0.5642  0.3843
    2PC     C35  746   2.696   0.599   2.002  0.2547 -0.3670 -0.4811
    2PC     H5A  747   2.691   0.657   2.095  0.9165 -0.6021 -0.2933
    2PC     H5B  748   2.615   0.526   2.006  0.0275 -0.1184 -0.4868
    2PC     H5C  749   2.688   0.674   1.923  0.4123  0.0372 -0.1171
    2PC     O33  750   3.075   0.815   1.661 -0.4445 -0.3384 -1.0110
    2PC     O34  751   2.846   0.923   1.642  0.3641 -0.3638 -0.3649
    2PC     O21  752   2.803   0.768   1.179  0.2032 -0.1528 -0.3835
    2PC     C21  753   2.724   0.872   1.147  0.4644  0.5063  0.0075
    2PC     O22  754   2.623   0.901   1.210 -0.4092 -0.1769 -0.3368
    3OL     C12  755   2.770   0.945   1.027  0.5561  0.3995  0.8553
    3OL     H2R  756   2.739   0.892   0.937 -0.7499 -0.7109  1.9187
    3OL     H2S  757   2.879   0.954   1.024  0.4038  2.5644 -0.2168
    3OL     C13  758   2.714   1.082   1.005 -0.8901 -0.4541  0.2406
    3OL     H3R  759   2.730   1.157   1.083 -3.3174  1.4305 -0.9214
    3OL     H3S  760   2.605   1.081   1.013 -0.9185 -1.2124 -0.1194
    3OL     C14  761   2.748   1.142   0.871  0.2946  0.0458 -0.1561
    3OL     H4R  762   2.721   1.071   0.792  0.3933  0.6277 -0.7237
    3OL     H4S  763   2.856   1.159   0.865  0.0025  2.0900 -0.1893
    3OL     C15  764   2.682   1.273   0.842  0.3901  0.1293 -0.0598
    3OL     H5R  765   2.690   1.342   0.927  0.9173  1.2262 -0.9720
    3OL     H5S  766   2.578   1.257   0.816  0.7837 -0.9121 -1.0928
    3OL     C16  767   2.739   1.336   0.714  0.1090 -0.8042  0.1523
    3OL     H6R  768   2.747   1.260   0.636  0.9375 -0.5049 -0.0615
    3OL     H6S  769   2.844   1.362   0.729 -0.5475  2.1265  0.2537
    3OL     C17  770   2.656   1.460   0.656  0.1874 -0.0327  0.1655
    3OL     H7R  771   2.621   1.531   0.731  0.2268 -0.6056  0.7343
    3OL     H7S  772   2.568   1.420   0.606 -0.2801  0.0113  0.9561
    3OL     C18  773   2.732   1.530   0.543  0.5223  0.5855  0.5186
    3OL     H8R  774   2.669   1.607   0.498  0.2376  0.4898  0.7484
    3OL     H8S  775   2.777   1.475   0.460 -0.1112  2.8562 -1.4442
    3OL     C19  776   2.850   1.606   0.592 -0.8352  0.6655  0.8264
    3OL     H9R  777   2.839   1.688   0.663  2.8671  1.1630  1.0732
    3OL    C110  778   2.977   1.581   0.561  0.3702  0.5029 -0.1191
    3OL    H10R  779   3.051   1.650   0.601  0.2315  0.5854 -0.0049
    3OL    C111  780   3.037   1.470   0.474 -0.0625 -0.1904  0.1500
    3OL    H11R  781   2.975   1.381   0.479  0.4435 -0.5057  3.6068
    3OL    H11S  782   3.138   1.443   0.503  0.9076  1.9777 -0.9664
    3OL    C112  783   3.033   1.526   0.331 -0.6222  0.2555 -0.1157
    3OL    H12R  784   3.063   1.631   0.334 -1.7872  0.7480 -2.9428
    3OL    H12S  785   2.932   1.526   0.290 -0.2537  1.0894 -1.0783
    3OL    C113  786   3.104   1.438   0.232 -0.3451 -0.1419  0.6822
    3OL    H13R  787   3.211   1.456   0.238 -0.3964  1.3257 -1.8910
    3OL    H13S  788   3.076   1.472   0.133 -1.3084  1.9422  1.6169
    3OL    C114  789   3.070   1.290   0.237 -0.6599 -0.2771 -0.4674
    3OL    H14R  790   2.962   1.286   0.218 -0.6349 -0.7277 -0.5314
    3OL    H14S  791   3.089   1.255   0.338  0.9106  1.6512 -0.0440
    3OL    C115  792   3.158   1.210   0.146 -0.0632  0.1450  0.3188
    3OL    H15R  793   3.259   1.200   0.185 -1.0573 -2.9365  2.5023
    3OL    H15S  794   3.167   1.275   0.059  0.4600 -0.9801 -0.4947
    3OL    C116  795   3.104   1.068   0.105 -0.6793 -0.1294 -0.7915
    3OL    H16R  796   3.060   1.011   0.186  0.5658 -1.3694 -0.9393
    3OL    H16S  797   3.184   1.012   0.056 -0.2620 -0.7004  0.4923
    3OL    C117  798   3.000   1.083   0.008 -0.0067  0.6802 -0.8474
    3OL    H17R  799   3.018   1.147  -0.079 -0.9254  1.7195 -0.3048
    3OL    H17S  800   2.923   1.133   0.066 -0.3572 -0.0650 -0.6609
    3OL    C118  801   2.940   0.953  -0.041 -0.2390  0.1937  0.2315
    3OL    H18R  802   2.904   0.887   0.038 -2.4423 -0.1106 -0.9335
    3OL    H18S  803   3.005   0.901  -0.111 -1.3662 -1.0198  0.0434
    3OL    H18T  804   2.855   0.980  -0.105  0.4708  0.6478 -0.5303
    1PA    C116  805   3.617   1.155   0.371 -0.1312  0.7747  0.6214
    1PA    H16R  806   3.653   1.052   0.374 -0.3524  0.6963  0.6481
    1PA    H16S  807   3.683   1.218   0.430 -0.4531  1.9446 -0.2227
    1PA    H16T  808   3.636   1.186   0.268 -1.4072  1.1389  0.4727
    1PA    C115  809   3.468   1.171   0.398 -0.1411  0.1240 -0.7579
    1PA    H15R  810   3.441   1.276   0.391  1.0853  0.4232 -1.2152
    1PA    H15S  811   3.423   1.117   0.314 -2.2373  1.3243 -0.4823
    1PA    C114  812   3.404   1.115   0.529 -0.5634  0.7145 -0.6664
    1PA    H14R  813   3.428   1.009   0.531 -1.3849  0.5099 -1.0324
    1PA    H14S  814   3.440   1.164   0.619  1.0991  1.1502 -1.5355
    1PA    C113  815   3.259   1.124   0.536 -0.4300 -0.2711 -0.1815
    1PA    H13R  816   3.215   1.220   0.509 -0.5028 -1.0795 -3.3592
    1PA    H13S  817   3.228   1.060   0.453 -0.7147  0.1239 -0.3796
    1PA    C112  818   3.196   1.057   0.661  1.0765  0.1709 -0.3516
    1PA    H12R  819   3.094   1.094   0.662  1.3226  0.9178 -1.1613
    1PA    H12S  820   3.193   0.950   0.640 -1.8552  0.3823 -1.4697
    1PA    C111  821   3.267   1.070   0.790  0.0658 -0.4926  0.1725
    1PA    H11R  822   3.367   1.029   0.779  0.4183  0.8808 -2.7523
    1PA    H11S  823   3.280   1.178   0.803  1.3831 -0.5496 -0.5459
    1PA    C110  824   3.202   0.995   0.906 -0.3328  0.0463 -0.8713
    1PA    H10R  825   3.094   1.011   0.907  0.0948  4.0293 -2.6798
    1PA    H10S  826   3.209   0.893   0.867  0.9863 -0.1325 -0.2065
    1PA     C19  827   3.275   1.014   1.034  0.3793  0.3631 -0.0773
    1PA     H9R  828   3.375   0.972   1.027 -0.6247 -2.5085  1.4421
    1PA     H9S  829   3.301   1.120   1.048  2.0618 -0.0098 -0.1676
    1PA     C18  830   3.200   0.973   1.158 -0.1035 -0.1392  0.2532
    1PA     H8R  831   3.248   1.013   1.247  0.0930 -2.2152  1.1436
    1PA     H8S  832   3.097   1.010   1.153 -1.5637 -3.8505 -0.0357
    1PA     C17  833   3.183   0.825   1.170  0.1698  0.5699 -0.0885
    1PA     H7R  834   3.109   0.802   1.247 -1.1012 -0.1459 -1.4624
    1PA     H7S  835   3.120   0.799   1.084  0.0147 -0.7549  0.4083
    1PA     C16  836   3.318   0.749   1.180  0.5735 -0.0288 -0.4397
    1PA     H6R  837   3.295   0.642   1.182 -0.4958  0.1474  2.6051
    1PA     H6S  838   3.375   0.769   1.089 -1.1297  2.0983 -1.1243
    1PA     C15  839   3.393   0.770   1.307 -0.4673 -0.4880  0.1149
    1PA     H5R  840   3.399   0.876   1.330 -4.1133 -0.5376  2.0698
    1PA     H5S  841   3.332   0.739   1.392 -2.8666  1.1191 -0.9121
    1PA     C14  842   3.528   0.711   1.302  0.8546  1.0247  0.0136
    1PA     H4R  843   3.510   0.607   1.329 -0.1881  0.8292 -1.3315
    1PA     H4S  844   3.569   0.700   1.201 -1.3447  2.9872 -1.2145
    1PA     C13  845   3.622   0.771   1.412 -0.0233  0.1207 -0.2825
    1PA     H3R  846   3.660   0.872   1.397  1.6743 -0.3177  0.8174
    1PA     H3S  847   3.566   0.776   1.506 -2.0432 -1.2562 -1.3223
    1PA     C12  848   3.758   0.692   1.435 -0.2402  0.1534  0.2000
    1PA     H2R  849   3.738   0.585   1.439  0.1501  0.0533 -0.5118
    1PA     H2S  850   3.823   0.717   1.351  0.3977  0.4532  0.7699
    2PC     C11  851   3.814   0.728   1.572  0.7387 -0.4997  0.1430
    2PC     O12  852   3.761   0.802   1.653  0.0606 -0.0089  0.2809
    2PC     O11  853   3.931   0.658   1.585 -0.2941 -0.2685 -0.4540
    2PC      C1  854   4.005   0.668   1.709 -0.0485 -0.4430 -0.4116
    2PC      HR  855   4.000   0.771   1.744  0.7422 -0.8498  0.9599
    2PC      HS  856   3.956   0.598   1.777  1.0302 -1.6856 -0.8758
    2PC      C2  857   4.154   0.627   1.700 -0.7893  0.1561  0.8819
    2PC      HX  858   4.155   0.518   1.703 -0.9080  0.0689 -0.9321
    2PC      C3  859   4.247   0.677   1.818  0.0267  0.0232 -0.3251
    2PC      HA  860   4.271   0.783   1.809 -0.2082  0.3796  2.3677
    2PC      HB  861   4.194   0.671   1.914 -1.6229 -1.0784 -1.2616
    2PC     O31  862   4.365   0.598   1.831  0.5835 -0.2812 -0.2735
    2PC     P31  863   4.482   0.648   1.918  0.3642 -0.4002 -0.5254
    2PC     O32  864   4.429   0.649   2.063  0.2303  0.7800 -0.3857
    2PC     C31  865   4.394   0.523   2.124  1.0432  0.0382  0.1760
    2PC     H1A  866   4.309   0.533   2.192  1.1658 -0.6473  0.4315
    2PC     H1B  867   4.363   0.453   2.047  0.7157 -0.0290  0.3662
    2PC     C32  868   4.510   0.467   2.206  0.1529 -1.5566  0.6980
    2PC     H2A  869   4.469   0.392   2.273 -0.0301 -0.5840  1.7054
    2PC     H2B  870   4.587   0.424   2.142  3.0147  1.3835  1.8545
    2PC     N31  871   4.578   0.563   2.303  0.0589 -0.3941 -0.1084
    2PC     C33  872   4.668   0.665   2.243 -0.2958 -0.1305  0.6740
    2PC     H3A  873   4.607   0.734   2.186 -0.0294  0.5530  1.2049
    2PC     H3B  874   4.719   0.721   2.321 -0.3530  0.7840  0.0700
    2PC     H3C  875   4.751   0.620   2.187 -0.0792  0.1598  0.7587
    2PC     C34  876   4.478   0.633   2.397  0.4040  0.7312  0.3152
    2PC     H4A  877   4.425   0.693   2.324  1.0881  0.2033 -0.6334
    2PC     H4B  878   4.412   0.556   2.439 -2.7715  2.4147 -1.2001
    2PC     H4C  879   4.536   0.685   2.474  3.0802 -0.5224 -0.7224
    2PC     C35  880   4.667   0.470   2.379  0.1164 -0.1569 -0.3015
    2PC     H5A  881   4.737   0.534   2.433 -2.2538  1.1860  1.3975
    2PC     H5B  882   4.718   0.408   2.305 -0.4661  1.1195 -1.8366
    2PC     H5C  883   4.607   0.409   2.446  2.7349 -1.5075  0.9725
    2PC     O33  884   4.581   0.546   1.905 -0.5998 -0.1481 -0.0646
    2PC     O34  885   4.526   0.784   1.877  0.2151 -0.1621  0.5938
    2PC     O21  886   4.200   0.659   1.563  0.2102  0.3375 -0.2692
    2PC     C21  887   4.200   0.787   1.520  0.4907 -0.8187 -0.0619
    2PC     O22  888   4.155   0.885   1.585  0.0759 -0.0741 -0.0210
    3OL     C12  889   4.263   0.798   1.385  0.4375 -0.2356  0.8318
    3OL     H2R  890   4.242   0.704   1.334 -2.2655  0.2682  0.8462
    3OL     H2S  891   4.369   0.817   1.402  0.3776  1.4126 -0.3309
    3OL     C13  892   4.192   0.904   1.292 -0.2844  0.3644  0.8121
    3OL     H3R  893   4.181   1.008   1.321 -2.1342 -0.1792  2.2988
    3OL     H3S  894   4.092   0.861   1.281  0.7402 -1.7141 -1.1793
    3OL     C14  895   4.268   0.897   1.161 -0.6276  0.3630 -0.6672
    3OL     H4R  896   4.218   0.969   1.095  1.3451  1.8081 -0.6638
    3OL     H4S  897   4.260   0.796   1.119 -0.5007  0.0269  0.1027
    3OL     C15  898   4.410   0.953   1.178 -0.0959 -0.2382 -0.0635
    3OL     H5R  899   4.425   1.027   1.257 -2.3799  1.9773 -1.5256
    3OL     H5S  900   4.430   1.018   1.092 -2.4287  1.4815  0.5953
    3OL     C16  901   4.515   0.844   1.176 -0.0058  0.7744  0.1548
    3OL     H6R  902   4.491   0.783   1.090 -1.3087  2.9959 -1.1546
    3OL     H6S  903   4.514   0.784   1.267 -0.1419  0.3866 -0.1026
    3OL     C17  904   4.653   0.896   1.150 -0.2419 -0.1169 -0.3067
    3OL     H7R  905   4.681   0.972   1.223  2.7752 -0.0135 -1.4282
    3OL     H7S  906   4.655   0.953   1.057 -1.7688 -1.3660 -1.1727
    3OL     C18  907   4.762   0.793   1.152  0.0592  0.2724  0.5652
    3OL     H8R  908   4.749   0.725   1.236 -3.2233 -0.0552 -0.0483
    3OL     H8S  909   4.858   0.835   1.182  0.4418  0.4068 -0.7927
    3OL     C19  910   4.780   0.736   1.013 -0.2091 -0.6427  0.2539
    3OL     H9R  911   4.691   0.702   0.960 -0.9821 -4.0278  3.2358
    3OL    C110  912   4.898   0.717   0.957  0.4317 -0.4852  0.4799
    3OL    H10R  913   4.901   0.685   0.853  0.7819  1.3036 -0.0917
    3OL    C111  914   5.035   0.734   1.016 -0.6791  0.0068  0.5160
    3OL    H11R  915   5.094   0.644   0.997 -0.6865  0.4621 -1.9972
    3OL    H11S  916   5.042   0.741   1.125 -1.4764 -1.2506  0.6752
    3OL    C112  917   5.120   0.840   0.943 -0.6707 -0.0499  0.8076
    3OL    H12R  918   5.203   0.861   1.010  0.2588 -1.8364  0.2880
    3OL    H12S  919   5.059   0.931   0.951  0.9383  1.3159 -1.1519
    3OL    C113  920   5.159   0.811   0.803 -0.1636 -0.0209  0.4933
    3OL    H13R  921   5.070   0.779   0.749  0.9410 -1.6219 -0.4579
    3OL    H13S  922   5.225   0.724   0.798 -1.0668 -0.6765 -0.6814
    3OL    C114  923   5.231   0.929   0.725 -0.1860  0.6156 -0.1924
    3OL    H14R  924   5.334   0.945   0.758  0.3185  0.0640 -1.4344
    3OL    H14S  925   5.179   1.025   0.728  2.2607  2.0990 -1.4994
    3OL    C115  926   5.245   0.886   0.584 -0.1329 -0.3389 -0.0008
    3OL    H15R  927   5.139   0.890   0.559  0.3484  0.6463 -2.1997
    3OL    H15S  928   5.300   0.792   0.583 -2.2892 -1.6647  0.0395
    3OL    C116  929   5.335   0.987   0.505 -0.7063  0.3650  0.2806
    3OL    H16R  930   5.402   1.039   0.573  0.1311 -1.8324  1.2234
    3OL    H16S  931   5.292   1.067   0.444  0.4415 -0.7211 -2.0905
    3OL    C117  932   5.412   0.920   0.393 -0.0161  0.4646 -0.1675
    3OL    H17R  933   5.346   0.884   0.314 -1.1860  0.1495  0.9103
    3OL    H17S  934   5.451   0.826   0.433  4.1950  1.2838 -1.8803
    3OL    C118  935   5.531   0.991   0.332 -0.2773 -0.3700  0.0276
    3OL    H18R  936   5.604   1.008   0.411  0.3654 -0.1799 -0.5962
    3OL    H18S  937   5.491   1.087   0.298 -2.5902 -0.7686  1.3741
    3OL    H18T  938   5.578   0.932   0.253  1.6554 -0.6230  1.2879
    1PA    C116  939   3.658   2.940   0.044 -0.4853  0.6734  0.0144
    1PA    H16R  940   3.652   2.866   0.124  0.9663 -0.9326 -1.2771
    1PA    H16S  941   3.743   3.005   0.065  0.1824 -0.3053  0.3831
    1PA    H16T  942   3.677   2.883  -0.047 -0.8790  1.5778 -0.6565
    1PA    C115  943   3.528   3.020   0.020  0.8278  0.4066 -0.3092
    1PA    H15R  944   3.546   3.083  -0.068  0.6119 -0.4384 -0.9686
    1PA    H15S  945   3.444   2.958  -0.010  0.0292 -0.2039  2.8240
    1PA    C114  946   3.476   3.111   0.127 -0.0456 -0.2547 -0.3300
    1PA    H14R  947   3.472   3.048   0.216  1.6686 -0.7482 -0.5780
    1PA    H14S  948   3.555   3.182   0.150 -1.2674  0.8527  0.6129
    1PA    C113  949   3.351   3.196   0.106 -0.1298  0.1429 -0.1221
    1PA    H13R  950   3.357   3.221   0.000  0.0017  0.1164 -0.1208
    1PA    H13S  951   3.273   3.120   0.102  1.2063 -1.2453 -1.3769
    1PA    C112  952   3.323   3.300   0.218  0.3280 -1.0374  0.3575
    1PA    H12R  953   3.357   3.261   0.314 -1.4886  1.8943  2.3705
    1PA    H12S  954   3.396   3.381   0.208  0.8538 -1.5532 -0.0404
    1PA    C111  955   3.180   3.352   0.245  0.0536  0.5252 -0.1540
    1PA    H11R  956   3.153   3.426   0.170  0.8970  0.6201 -0.3774
    1PA    H11S  957   3.107   3.274   0.222  0.5540 -0.4112  1.2705
    1PA    C110  958   3.168   3.410   0.390  0.1149 -0.0821  1.0162
    1PA    H10R  959   3.065   3.447   0.402  0.3850  1.4089 -0.7312
    1PA    H10S  960   3.192   3.343   0.473  0.2625  1.1398  1.9846
    1PA     C19  961   3.257   3.536   0.410 -0.0394  0.1978  0.3820
    1PA     H9R  962   3.354   3.491   0.432 -0.3096 -0.8640 -0.5313
    1PA     H9S  963   3.281   3.584   0.315 -0.0430 -2.8152 -1.2713
    1PA     C18  964   3.218   3.644   0.511  0.3245 -0.6401 -0.2623
    1PA     H8R  965   3.293   3.724   0.510  1.4683 -1.5706 -3.6413
    1PA     H8S  966   3.126   3.688   0.471 -0.4102 -1.8776  0.0146
    1PA     C17  967   3.201   3.591   0.651  0.0194  0.2032  0.1590
    1PA     H7R  968   3.182   3.671   0.723  0.9518 -0.5311  1.2613
    1PA     H7S  969   3.116   3.525   0.672  0.2144  0.0394  0.4405
    1PA     C16  970   3.327   3.523   0.702 -0.2562 -0.4102  0.1505
    1PA     H6R  971   3.333   3.425   0.653  1.7161 -0.3127  0.1108
    1PA     H6S  972   3.413   3.582   0.669 -0.4820  0.8399  1.7296
    1PA     C15  973   3.344   3.499   0.852 -0.1107 -0.1650  0.4235
    1PA     H5R  974   3.427   3.428   0.865  1.4858  1.1567 -1.8364
    1PA     H5S  975   3.372   3.589   0.907 -1.9086 -0.2768  1.5849
    1PA     C14  976   3.220   3.440   0.922 -0.2847 -0.2809 -0.4000
    1PA     H4R  977   3.138   3.512   0.907  0.3855  0.3810 -0.9566
    1PA     H4S  978   3.174   3.351   0.878 -0.8857  0.7716 -2.0072
    1PA     C13  979   3.229   3.417   1.078  0.5456 -0.5983  0.1959
    1PA     H3R  980   3.248   3.508   1.135 -1.6403 -0.1835  0.3425
    1PA     H3S  981   3.135   3.381   1.120 -0.7843  3.1771  0.7737
    1PA     C12  982   3.345   3.320   1.114 -0.6862  0.2370 -0.3183
    1PA     H2R  983   3.339   3.231   1.050  0.5097  1.1947 -1.8328
    1PA     H2S  984   3.446   3.358   1.094 -0.0088 -1.1142  0.3547
    2PC     C11  985   3.349   3.284   1.265 -0.0630  0.4045  0.3450
    2PC     O12  986   3.376   3.370   1.352  0.2943  0.2604 -0.2766
    2PC     O11  987   3.308   3.157   1.290 -0.4721 -0.0273 -0.1097
    2PC      C1  988   3.270   3.123   1.424  0.3201  0.0890  0.3861
    2PC      HR  989   3.241   3.017   1.422  1.1243 -0.2074  1.9806
    2PC      HS  990   3.357   3.140   1.489  0.5343  1.1865 -0.1798
    2PC      C2  991   3.145   3.204   1.473 -1.0381  0.1879  0.1092
    2PC      HX  992   3.175   3.309   1.468  0.3393 -0.1559  0.6809
    2PC      C3  993   3.113   3.169   1.619 -1.0710 -0.6337  0.5681
    2PC      HA  994   3.091   3.063   1.628 -1.8381 -0.5881 -0.6395
    2PC      HB  995   3.208   3.186   1.671 -0.5852 -0.6279 -0.3044
    2PC     O31  996   3.008   3.243   1.671 -0.1299 -0.1967 -0.3437
    2PC     P31  997   2.966   3.238   1.824 -0.3813  0.0723  0.4624
    2PC     O32  998   3.082   3.328   1.889  0.2978  0.4658 -0.2957
    2PC     C31  999   3.085   3.468   1.858  0.2525 -0.3969  0.1689
    2PC     H1A 1000   3.123   3.479   1.756  2.3762 -0.6391  0.8736
    2PC     H1B 1001   2.992   3.524   1.874 -0.1875 -0.3515 -2.2380
    2PC     C32 1002   3.200   3.518   1.946  0.0725  0.3299  0.0550
    2PC     H2A 1003   3.225   3.453   2.029 -0.0207  2.1194  1.5633
    2PC     H2B 1004   3.288   3.498   1.885  0.3199  0.9656  0.1925
    2PC     N31 1005   3.200   3.663   1.984 -0.0219  0.1477  0.0114
    2PC     C33 1006   3.099   3.704   2.087  0.1202 -0.1931  0.2751
    2PC     H3A 1007   3.108   3.624   2.160  1.0320  0.9005  1.4189
    2PC     H3B 1008   3.105   3.801   2.136 -0.3391 -0.9730  1.9183
    2PC     H3C 1009   3.005   3.703   2.033  0.6059 -1.5552 -0.5995
    2PC     C34 1010   3.332   3.691   2.048  0.2234 -0.9354  0.5292
    2PC     H4A 1011   3.343   3.631   2.138 -2.6276  0.3280  1.8439
    2PC     H4B 1012   3.414   3.672   1.978  0.6386  2.3361 -0.0298
    2PC     H4C 1013   3.335   3.796   2.076 -1.2120 -0.0440 -2.2293
    2PC     C35 1014   3.191   3.751   1.861  0.0718  0.0837 -0.7416
    2PC     H5A 1015   3.279   3.741   1.796  0.2408 -1.0425 -0.3662
    2PC     H5B 1016   3.187   3.852   1.902 -2.1873  0.3684 -1.5095
    2PC     H5C 1017   3.101   3.719   1.808 -0.5916 -1.6228  1.2471
    2PC     O33 1018   2.835   3.305   1.837 -0.2152 -0.9814 -0.2029
    2PC     O34 1019   2.973   3.099   1.858 -0.5275 -0.1956  0.2864
    2PC     O21 1020   3.031   3.172   1.391 -0.4309  0.2398 -0.0562
    2PC     C21 1021   2.941   3.272   1.382 -0.6737 -0.7710  0.6270
    2PC     O22 1022   2.946   3.383   1.435 -0.0652  0.1793  0.3652
    3OL     C12 1023   2.837   3.228   1.289  0.0047  0.3608 -0.1608
    3OL     H2R 1024   2.797   3.137   1.332 -0.0230  1.3390  1.9872
    3OL     H2S 1025   2.878   3.203   1.191  0.0125 -1.0087  0.1731
    3OL     C13 1026   2.720   3.323   1.270 -0.4492  0.1852 -0.1359
    3OL     H3R 1027   2.685   3.344   1.372 -1.2033 -1.4627 -0.0066
    3OL     H3S 1028   2.647   3.265   1.214 -0.6536  1.3669 -1.1334
    3OL     C14 1029   2.734   3.452   1.198 -0.6351 -0.6058  0.3307
    3OL     H4R 1030   2.781   3.522   1.266 -1.5576 -1.6952  2.1665
    3OL     H4S 1031   2.634   3.495   1.199 -0.0252  0.9620 -1.2097
    3OL     C15 1032   2.765   3.462   1.048  0.0974  0.0653 -1.0822
    3OL     H5R 1033   2.684   3.411   0.995 -1.1125  1.1967 -0.3476
    3OL     H5S 1034   2.849   3.396   1.024 -0.6469 -0.9355 -0.9833
    3OL     C16 1035   2.777   3.603   0.990  0.1039 -0.0331  0.2913
    3OL     H6R 1036   2.683   3.652   1.017 -0.2768  0.0834 -1.1532
    3OL     H6S 1037   2.770   3.596   0.881 -0.2160 -2.4900  0.4236
    3OL     C17 1038   2.895   3.681   1.023  0.6825 -0.9702  0.5994
    3OL     H7R 1039   2.979   3.622   0.987 -0.1636 -1.0437 -1.4209
    3OL     H7S 1040   2.882   3.685   1.131 -0.4257 -1.4006  0.5043
    3OL     C18 1041   2.901   3.823   0.947  0.2948 -0.0144  0.3239
    3OL     H8R 1042   2.992   3.877   0.977  0.5283 -0.1517 -0.1279
    3OL     H8S 1043   2.831   3.898   0.984  0.1054 -0.7200  1.4376
    3OL     C19 1044   2.904   3.820   0.795  0.5558  0.3233 -0.2188
    3OL     H9R 1045   3.007   3.798   0.770  1.2424  1.9362  1.0188
    3OL    C110 1046   2.804   3.848   0.707 -0.5198 -0.5496 -0.6538
    3OL    H10R 1047   2.825   3.841   0.601 -1.3250 -0.8971 -0.8027
    3OL    C111 1048   2.655   3.879   0.738  0.2901  0.3019  0.3433
    3OL    H11R 1049   2.634   3.985   0.725 -1.3136  0.3714  2.9725
    3OL    H11S 1050   2.635   3.856   0.842 -1.0390 -1.2672 -0.2192
    3OL    C112 1051   2.555   3.801   0.645  0.5457 -0.1016 -0.6656
    3OL    H12R 1052   2.575   3.696   0.667  1.5952  0.3010  0.4402
    3OL    H12S 1053   2.567   3.816   0.537  2.1915  1.1785 -0.3556
    3OL    C113 1054   2.416   3.839   0.674 -0.1806 -0.4809 -0.1205
    3OL    H13R 1055   2.404   3.947   0.664  0.2086 -0.6050 -3.1081
    3OL    H13S 1056   2.407   3.809   0.778  3.9716 -0.9680  0.2724
    3OL    C114 1057   2.306   3.765   0.597  0.6714 -0.3105  0.2265
    3OL    H14R 1058   2.212   3.806   0.634  1.1703  0.2513  0.8973
    3OL    H14S 1059   2.309   3.657   0.611  1.7261 -0.1999  1.0386
    3OL    C115 1060   2.302   3.797   0.441 -0.2828  0.3839  0.2034
    3OL    H15R 1061   2.402   3.782   0.399 -0.6246  1.3421 -0.9925
    3OL    H15S 1062   2.282   3.902   0.420  1.0478  0.9993  1.7786
    3OL    C116 1063   2.206   3.714   0.372 -0.0292  0.1660  0.8073
    3OL    H16R 1064   2.115   3.730   0.431  0.6087  1.3005  1.5183
    3OL    H16S 1065   2.229   3.608   0.384 -0.7968 -0.5405 -2.6962
    3OL    C117 1066   2.185   3.752   0.229  0.3203 -1.0260 -0.5070
    3OL    H17R 1067   2.281   3.755   0.177  0.8461  0.9179  0.5055
    3OL    H17S 1068   2.139   3.851   0.225 -1.1251 -1.6736 -4.3218
    3OL    C118 1069   2.090   3.658   0.161  0.9374  0.3292  0.2598
    3OL    H18R 1070   2.073   3.689   0.057  2.7792 -3.1668 -1.2927
    3OL    H18S 1071   1.995   3.662   0.214 -0.0260 -1.3942 -1.2124
    3OL    H18T 1072   2.123   3.553   0.161  3.2906  0.9855 -0.7966
    1PA    C116 1073   3.710   3.435   0.086 -1.0834  0.0537 -0.6717
    1PA    H16R 1074   3.640   3.359   0.121  2.5622 -2.8170  0.9898
    1PA    H16S 1075   3.790   3.384   0.032  1.6273 -1.0100  3.8222
    1PA    H16T 1076   3.659   3.510   0.024 -0.6046 -1.1770 -2.6494
    1PA    C115 1077   3.798   3.490   0.198 -0.2184  0.3533  0.2131
    1PA    H15R 1078   3.877   3.419   0.227  0.2280  0.2102 -1.2615
    1PA    H15S 1079   3.850   3.580   0.164  0.5770 -0.2581 -0.2606
    1PA    C114 1080   3.723   3.525   0.324  0.1321  0.2143  1.0717
    1PA    H14R 1081   3.672   3.618   0.298  0.4752  0.0540 -0.2380
    1PA    H14S 1082   3.654   3.444   0.350  0.3049 -0.2061  0.2700
    1PA    C113 1083   3.813   3.568   0.441 -1.1019  0.2658  0.5331
    1PA    H13R 1084   3.863   3.481   0.484 -0.6802  0.1956 -0.0864
    1PA    H13S 1085   3.892   3.630   0.396 -1.1326 -0.2788 -0.2973
    1PA    C112 1086   3.736   3.643   0.543  0.3793  0.3555 -0.3685
    1PA    H12R 1087   3.713   3.741   0.502  0.9402  0.3002 -0.8091
    1PA    H12S 1088   3.633   3.610   0.561  0.2092  0.6517 -0.7895
    1PA    C111 1089   3.810   3.639   0.677  0.1096 -0.4899  0.3744
    1PA    H11R 1090   3.832   3.534   0.695  0.7660 -0.8535 -2.1693
    1PA    H11S 1091   3.906   3.690   0.672 -1.4578  2.5921 -2.3193
    1PA    C110 1092   3.727   3.695   0.788 -0.5545  0.0397  0.6180
    1PA    H10R 1093   3.736   3.802   0.770  1.2989 -0.4889 -2.2533
    1PA    H10S 1094   3.620   3.674   0.775 -0.8431  0.3509  2.3402
    1PA     C19 1095   3.785   3.664   0.924 -0.4586 -0.2372 -0.2194
    1PA     H9R 1096   3.819   3.560   0.915  0.8587  0.2001 -0.5893
    1PA     H9S 1097   3.875   3.722   0.946  0.5292 -0.8695 -2.3132
    1PA     C18 1098   3.692   3.661   1.032 -0.2002  0.4706  0.5907
    1PA     H8R 1099   3.637   3.754   1.036 -3.2558 -1.1969  0.2152
    1PA     H8S 1100   3.619   3.588   0.997  1.1760 -0.2745 -0.9151
    1PA     C17 1101   3.750   3.620   1.169 -0.8478 -0.4117  0.2185
    1PA     H7R 1102   3.821   3.537   1.170 -2.4362 -1.8411  1.5069
    1PA     H7S 1103   3.810   3.702   1.210  0.0576 -0.1936 -1.4538
    1PA     C16 1104   3.630   3.592   1.269 -0.1906  0.4021  0.2333
    1PA     H6R 1105   3.549   3.664   1.255 -0.2075  0.4067  0.3608
    1PA     H6S 1106   3.588   3.495   1.242  0.6074  0.3038 -0.7285
    1PA     C15 1107   3.660   3.579   1.414 -0.2282 -0.9512  0.3248
    1PA     H5R 1108   3.699   3.671   1.458 -1.4451  0.5024 -1.5187
    1PA     H5S 1109   3.571   3.545   1.467 -1.6945  0.1845 -1.3022
    1PA     C14 1110   3.770   3.483   1.440  0.1750 -0.3861  0.0962
    1PA     H4R 1111   3.757   3.393   1.379 -0.4509 -0.7433  0.7391
    1PA     H4S 1112   3.862   3.515   1.392  0.1587  0.3691  0.5541
    1PA     C13 1113   3.806   3.446   1.587  0.3780  0.3521  0.4447
    1PA     H3R 1114   3.839   3.533   1.645  0.4871 -0.0210  0.9419
    1PA     H3S 1115   3.721   3.408   1.644 -2.2049  3.2328 -1.1841
    1PA     C12 1116   3.917   3.334   1.577  0.6800 -0.5067 -0.1717
    1PA     H2R 1117   3.865   3.254   1.524 -0.0059  0.6702 -1.3363
    1PA     H2S 1118   4.007   3.364   1.523  1.2252 -4.6323 -1.9199
    2PC     C11 1119   3.955   3.278   1.718  0.0127  0.2024  0.0738
    2PC     O12 1120   3.975   3.350   1.813  0.0850 -0.6357  0.0031
    2PC     O11 1121   3.968   3.147   1.713  0.1198  0.1022 -0.7641
    2PC      C1 1122   4.014   3.075   1.831  0.0990 -0.1029 -0.6816
    2PC      HR 1123   4.122   3.084   1.848  0.2575 -1.5594 -0.7840
    2PC      HS 1124   3.962   3.111   1.920 -0.1055 -0.3729 -0.6922
    2PC      C2 1125   3.989   2.931   1.798  0.4029 -0.2976 -0.2106
    2PC      HX 1126   3.880   2.918   1.795  0.5488 -1.8521  0.5413
    2PC      C3 1127   4.034   2.851   1.919 -0.1089 -0.3028  0.2721
    2PC      HA 1128   4.003   2.900   2.011  1.1466 -1.5246  1.4008
    2PC      HB 1129   3.985   2.754   1.905  0.6249 -0.7585  0.8058
    2PC     O31 1130   4.175   2.829   1.919  0.3549 -0.0841  0.1811
    2PC     P31 1131   4.235   2.726   2.026 -0.2150 -0.2060 -0.0555
    2PC     O32 1132   4.180   2.582   1.975 -0.0533  0.5339  0.7701
    2PC     C31 1133   4.247   2.512   1.878 -0.2665  0.3045  0.0801
    2PC     H1A 1134   4.227   2.571   1.788  1.4347  1.8907  0.6970
    2PC     H1B 1135   4.355   2.503   1.892 -0.4241 -1.5161  0.3140
    2PC     C32 1136   4.182   2.371   1.863 -0.2291 -0.1085  0.0464
    2PC     H2A 1137   4.188   2.313   1.955  0.0012 -1.0425 -0.5438
    2PC     H2B 1138   4.077   2.374   1.834 -0.4420 -1.0021  0.7034
    2PC     N31 1139   4.250   2.272   1.766 -0.1110  0.0695  0.2849
    2PC     C33 1140   4.389   2.245   1.811  0.1571  0.0101  0.1525
    2PC     H3A 1141   4.460   2.328   1.807  0.6023 -0.3874 -0.3668
    2PC     H3B 1142   4.383   2.219   1.916 -1.2071 -0.7300 -0.0907
    2PC     H3C 1143   4.432   2.159   1.759  2.1212  1.3575 -0.5717
    2PC     C34 1144   4.174   2.147   1.777 -0.0118  1.0900 -0.5632
    2PC     H4A 1145   4.071   2.151   1.740  0.0535 -3.1663 -1.7818
    2PC     H4B 1146   4.221   2.062   1.727 -1.7270 -1.6159  2.0003
    2PC     H4C 1147   4.177   2.111   1.881  1.0942  0.3367 -0.8351
    2PC     C35 1148   4.247   2.332   1.627  0.0352  0.4713  0.4123
    2PC     H5A 1149   4.158   2.388   1.599  0.9478  0.8086 -2.0396
    2PC     H5B 1150   4.264   2.250   1.556 -1.2562 -0.5257  1.1931
    2PC     H5C 1151   4.331   2.401   1.620 -2.9405  4.3002 -2.1175
    2PC     O33 1152   4.383   2.736   2.023 -0.2402 -0.1371 -0.3304
    2PC     O34 1153   4.170   2.757   2.155 -0.3408  0.3733 -0.2307
    2PC     O21 1154   4.048   2.904   1.666  0.3752 -0.1631  0.1352
    2PC     C21 1155   4.042   2.780   1.607  0.3616 -0.1538 -0.7182
    2PC     O22 1156   4.012   2.675   1.660 -0.3359  0.2623  0.7185
    3OL     C12 1157   4.091   2.784   1.466 -0.1962 -1.1721 -0.2546
    3OL     H2R 1158   4.132   2.882   1.440  0.4383 -1.7468 -1.5058
    3OL     H2S 1159   4.015   2.747   1.397  1.5486  0.9292 -3.5434
    3OL     C13 1160   4.210   2.694   1.460 -1.0605 -0.5819 -0.0858
    3OL     H3R 1161   4.199   2.587   1.481  1.3310 -0.8303  0.0813
    3OL     H3S 1162   4.280   2.739   1.530 -1.3572 -1.4432  0.7917
    3OL     C14 1163   4.282   2.688   1.330 -0.1337 -0.5058 -0.4873
    3OL     H4R 1164   4.217   2.630   1.265 -0.7934 -0.4860  0.1444
    3OL     H4S 1165   4.371   2.627   1.351  0.4684  0.4638 -0.1384
    3OL     C15 1166   4.312   2.818   1.259  0.0746  0.4892  0.3326
    3OL     H5R 1167   4.324   2.896   1.335 -0.6153  1.4326 -0.4963
    3OL     H5S 1168   4.216   2.856   1.225 -0.2864  1.3149  2.1399
    3OL     C16 1169   4.428   2.818   1.151  0.0937 -0.5756 -0.1699
    3OL     H6R 1170   4.387   2.780   1.057  1.8712 -1.1891 -0.7420
    3OL     H6S 1171   4.501   2.745   1.186  1.6574  1.3398  0.7644
    3OL     C17 1172   4.501   2.952   1.154  0.6941 -0.4064 -0.0703
    3OL     H7R 1173   4.546   2.962   1.253  1.6615 -1.9354 -0.3065
    3OL     H7S 1174   4.424   3.026   1.136 -0.7676 -2.0592 -0.9269
    3OL     C18 1175   4.624   2.981   1.069 -0.2065  0.0718  0.2616
    3OL     H8R 1176   4.595   2.959   0.966 -2.1129 -0.0324  0.7800
    3OL     H8S 1177   4.702   2.908   1.092 -0.4634 -0.6340 -1.0088
    3OL     C19 1178   4.666   3.114   1.085 -0.5148 -0.0546 -0.3642
    3OL     H9R 1179   4.715   3.132   1.180  0.2173 -0.1571 -0.7147
    3OL    C110 1180   4.660   3.205   0.980 -0.2745  0.2067 -0.5527
    3OL    H10R 1181   4.707   3.301   1.000 -1.6113  1.4621 -3.0197
    3OL    C111 1182   4.600   3.202   0.849  0.2781 -0.1105  0.2440
    3OL    H11R 1183   4.574   3.304   0.821 -0.0552 -0.4439 -0.7117
    3OL    H11S 1184   4.517   3.131   0.849  1.1588 -1.1852 -0.3013
    3OL    C112 1185   4.689   3.162   0.734 -0.2226  0.5203  0.7216
    3OL    H12R 1186   4.728   3.061   0.743 -0.5575 -0.3282 -4.4216
    3OL    H12S 1187   4.777   3.226   0.741  1.7585 -1.9801  0.2648
    3OL    C113 1188   4.612   3.169   0.596 -0.0078 -0.0604 -0.3617
    3OL    H13R 1189   4.589   3.271   0.566 -1.0569 -1.1930 -3.8757
    3OL    H13S 1190   4.526   3.102   0.596 -0.3874  0.3014 -3.3257
    3OL    C114 1191   4.698   3.116   0.486  0.1114  0.1924 -0.1847
    3OL    H14R 1192   4.722   3.010   0.489  0.2223  0.2258  0.1205
    3OL    H14S 1193   4.799   3.158   0.478  0.2719 -0.4379 -1.7844
    3OL    C115 1194   4.642   3.126   0.351 -0.3890 -0.0304 -0.4889
    3OL    H15R 1195   4.620   3.231   0.330  2.8989  0.6201 -1.3410
    3OL    H15S 1196   4.550   3.068   0.342 -1.2318  0.2587  4.0404
    3OL    C116 1197   4.739   3.064   0.243 -0.8239  0.7757  0.0702
    3OL    H16R 1198   4.685   3.070   0.149  0.0079  0.1134 -0.4667
    3OL    H16S 1199   4.749   2.955   0.247 -1.5084  0.5675 -2.2948
    3OL    C117 1200   4.872   3.137   0.225  0.3239 -0.7787 -0.4378
    3OL    H17R 1201   4.920   3.143   0.323 -1.4879  0.8960  0.4234
    3OL    H17S 1202   4.847   3.242   0.211  0.3023 -0.5719  1.0201
    3OL    C118 1203   4.953   3.085   0.113 -0.1133 -0.0697  0.1216
    3OL    H18R 1204   4.906   3.087   0.015  3.2107  0.2713 -1.6252
    3OL    H18S 1205   4.995   2.986   0.132 -0.5212 -0.3922 -0.6167
    3OL    H18T 1206   5.037   3.153   0.097 -0.9225  0.6581 -1.1992
    1PA    C116 1207   1.218   2.102  -0.542  0.2389 -1.4072 -0.0306
    1PA    H16R 1208   1.180   2.003  -0.567 -3.9331  0.2213 -1.0275
    1PA    H16S 1209   1.316   2.120  -0.587  1.4955  1.3350  3.3596
    1PA    H16T 1210   1.142   2.175  -0.573  1.1464  0.0880  1.1026
    1PA    C115 1211   1.243   2.139  -0.394 -0.1087  0.1504  0.4347
    1PA    H15R 1212   1.320   2.078  -0.346  0.6977  1.0024  0.2751
    1PA    H15S 1213   1.287   2.238  -0.377  0.5285 -0.4160  2.4296
    1PA    C114 1214   1.117   2.135  -0.305 -0.4770  0.3570  0.2766
    1PA    H14R 1215   1.040   2.187  -0.361  0.3528 -1.0930 -2.4006
    1PA    H14S 1216   1.082   2.031  -0.306  1.6188 -0.4054 -0.7913
    1PA    C113 1217   1.145   2.197  -0.170  0.6217 -0.0240  1.1044
    1PA    H13R 1218   1.208   2.134  -0.106 -1.6952 -2.5254  1.0856
    1PA    H13S 1219   1.184   2.299  -0.171 -0.0989  0.2556 -0.0639
    1PA    C112 1220   1.025   2.208  -0.081  0.1456 -0.1594  0.2922
    1PA    H12R 1221   0.945   2.262  -0.133 -0.3561  0.2969  1.5060
    1PA    H12S 1222   0.993   2.106  -0.058  1.8109 -0.3354  2.1451
    1PA    C111 1223   1.053   2.279   0.050  0.1140  0.2333  0.3314
    1PA    H11R 1224   1.130   2.223   0.102  0.9806  0.4710 -0.6672
    1PA    H11S 1225   1.093   2.380   0.036 -1.7352  1.0631  0.7391
    1PA    C110 1226   0.926   2.295   0.133  0.2027 -0.6160 -0.9211
    1PA    H10R 1227   0.856   2.367   0.091 -0.5508  0.7899  2.4467
    1PA    H10S 1228   0.867   2.204   0.133 -1.6562  0.4426  2.4175
    1PA     C19 1229   0.962   2.331   0.283  0.1902  0.3033 -0.2271
    1PA     H9R 1230   1.040   2.407   0.280 -0.3471  0.9727  1.3787
    1PA     H9S 1231   0.871   2.376   0.324  0.0513 -1.4303  1.5053
    1PA     C18 1232   1.025   2.216   0.351 -0.2785  0.1527  0.2111
    1PA     H8R 1233   0.964   2.127   0.338  1.8188 -1.2885 -0.2533
    1PA     H8S 1234   1.122   2.197   0.305  0.3506  0.6739  1.2810
    1PA     C17 1235   1.051   2.233   0.502 -0.7052 -0.2402  0.0773
    1PA     H7R 1236   1.136   2.164   0.513 -0.6760 -0.1949  0.1323
    1PA     H7S 1237   1.092   2.333   0.518  0.5466 -0.6008 -0.7155
    1PA     C16 1238   0.938   2.191   0.595 -0.0348  0.6176 -0.8356
    1PA     H6R 1239   0.857   2.265   0.592 -1.5722 -0.9300  0.5128
    1PA     H6S 1240   0.887   2.105   0.552  0.4159 -0.9602  1.5979
    1PA     C15 1241   0.983   2.186   0.743  0.5716  0.2823 -0.2094
    1PA     H5R 1242   1.023   2.283   0.772  0.0654  0.9079 -1.5388
    1PA     H5S 1243   0.902   2.159   0.811  1.7104 -1.8128  0.3972
    1PA     C14 1244   1.100   2.094   0.778 -0.4174 -0.3354 -0.2199
    1PA     H4R 1245   1.075   1.995   0.739 -1.4542  0.1281 -0.7849
    1PA     H4S 1246   1.185   2.120   0.715  0.9927 -1.1996  1.2807
    1PA     C13 1247   1.141   2.081   0.927  0.4977  0.4678 -0.1852
    1PA     H3R 1248   1.060   2.018   0.966  1.9483 -1.4138 -0.0362
    1PA     H3S 1249   1.232   2.023   0.948  0.8235  0.4139 -1.6311
    1PA     C12 1250   1.152   2.216   0.993 -0.2190  0.2243  0.1275
    1PA     H2R 1251   1.243   2.260   0.952 -0.0688  0.6221  0.8880
    1PA     H2S 1252   1.076   2.293   0.977  1.0840  1.3706 -0.8438
    2PC     C11 1253   1.166   2.197   1.147 -0.4545  0.0209 -0.9581
    2PC     O12 1254   1.081   2.224   1.237 -0.3923  0.5371  0.5319
    2PC     O11 1255   1.291   2.164   1.182  0.0970  0.5592 -0.4896
    2PC      C1 1256   1.333   2.149   1.329 -0.0014  0.0376  0.0362
    2PC      HR 1257   1.441   2.138   1.339  0.5003  4.0666  0.6016
    2PC      HS 1258   1.308   2.238   1.386  2.9444  0.3352  1.0131
    2PC      C2 1259   1.249   2.026   1.392 -0.5522 -0.4730 -0.3726
    2PC      HX 1260   1.142   2.033   1.373 -0.8907  0.9840  1.7161
    2PC      C3 1261   1.282   2.000   1.538 -0.3239 -0.0062  0.1308
    2PC      HA 1262   1.214   2.056   1.603  1.1466  0.1186  1.6319
    2PC      HB 1263   1.285   1.891   1.546 -2.2912 -0.5779 -4.0346
    2PC     O31 1264   1.412   2.056   1.580  0.7542  0.3154 -0.2296
    2PC     P31 1265   1.452   2.091   1.728 -0.5518  0.3206  0.1042
    2PC     O32 1266   1.384   2.236   1.764  0.5617 -0.1128  0.4778
    2PC     C31 1267   1.260   2.235   1.841 -0.5760 -0.2274 -0.4150
    2PC     H1A 1268   1.195   2.160   1.795 -0.5709 -0.6962  0.3167
    2PC     H1B 1269   1.290   2.209   1.943 -0.8609  1.8613  0.2413
    2PC     C32 1270   1.187   2.374   1.833 -0.3082 -0.6356  0.2935
    2PC     H2A 1271   1.246   2.456   1.793  0.4351 -1.1853  0.2417
    2PC     H2B 1272   1.108   2.374   1.758  0.8225 -1.0046 -0.9206
    2PC     N31 1273   1.131   2.429   1.962  0.3133  0.2015  0.4453
    2PC     C33 1274   1.250   2.462   2.051 -0.0828  0.0379  0.6808
    2PC     H3A 1275   1.208   2.477   2.151  2.4618  0.5635  1.7508
    2PC     H3B 1276   1.333   2.391   2.050  1.0315  1.2979  1.2698
    2PC     H3C 1277   1.287   2.555   2.008 -1.6644  0.2704 -0.2414
    2PC     C34 1278   1.059   2.555   1.931 -0.1808 -0.2273  0.0387
    2PC     H4A 1279   0.986   2.548   1.851 -0.9412  2.0284  0.4886
    2PC     H4B 1280   1.025   2.602   2.023  1.6119 -2.5307  2.0401
    2PC     H4C 1281   1.133   2.628   1.898 -1.5974  0.7072 -1.1461
    2PC     C35 1282   1.045   2.332   2.033  0.8256  0.5551  0.7737
    2PC     H5A 1283   0.961   2.315   1.967  2.1856  1.6461 -1.3477
    2PC     H5B 1284   1.005   2.364   2.130 -0.4279  0.2863  0.3575
    2PC     H5C 1285   1.108   2.244   2.046 -0.4733 -0.8026 -1.4560
    2PC     O33 1286   1.392   1.992   1.818 -0.6939  0.0370  0.8842
    2PC     O34 1287   1.600   2.103   1.722 -0.5186  0.2622  0.3963
    2PC     O21 1288   1.295   1.906   1.318 -0.6554 -0.4710  0.4185
    2PC     C21 1289   1.233   1.781   1.330 -0.4579 -0.2307  0.1758
    2PC     O22 1290   1.132   1.754   1.389  0.3330  0.4833  0.2767
    3OL     C12 1291   1.295   1.675   1.245  0.6475 -0.6942  0.3410
    3OL     H2R 1292   1.302   1.579   1.295 -0.1652  0.0607  1.9873
    3OL     H2S 1293   1.400   1.696   1.224  0.4022  1.9499  1.2508
    3OL     C13 1294   1.214   1.659   1.120  0.8148 -0.0481  0.0276
    3OL     H3R 1295   1.227   1.752   1.064 -0.2901  0.5886  0.8046
    3OL     H3S 1296   1.108   1.664   1.144  0.9120  0.9026  0.2970
    3OL     C14 1297   1.246   1.538   1.027  0.5178  0.8338 -0.0409
    3OL     H4R 1298   1.215   1.445   1.075  1.9062  0.5489  0.3503
    3OL     H4S 1299   1.355   1.527   1.031  0.4214  0.1412  1.1982
    3OL     C15 1300   1.191   1.550   0.884 -0.7112 -0.1402 -0.4458
    3OL     H5R 1301   1.083   1.564   0.883 -0.5071  1.6961 -1.1454
    3OL     H5S 1302   1.210   1.453   0.838  0.1442 -0.6284  0.8869
    3OL     C16 1303   1.256   1.667   0.806  0.4779 -0.2784 -0.2905
    3OL     H6R 1304   1.364   1.672   0.824  0.2993 -0.8908  1.0686
    3OL     H6S 1305   1.229   1.760   0.855  1.3102 -1.1830  1.9991
    3OL     C17 1306   1.217   1.682   0.653 -0.4431 -0.0938 -0.0446
    3OL     H7R 1307   1.108   1.679   0.646 -0.5257  1.6912 -0.2033
    3OL     H7S 1308   1.253   1.607   0.582  1.4071  0.2740  0.4648
    3OL     C18 1309   1.264   1.816   0.589  0.1107  0.9037 -0.3817
    3OL     H8R 1310   1.371   1.817   0.568 -0.2757 -0.5483 -2.8325
    3OL     H8S 1311   1.240   1.888   0.667  0.1830 -0.5399  1.0253
    3OL     C19 1312   1.181   1.858   0.467  0.2233  0.1734 -0.3114
    3OL     H9R 1313   1.084   1.898   0.493  1.3898  2.6822  0.5260
    3OL    C110 1314   1.220   1.884   0.343  1.1095  0.2946 -0.0533
    3OL    H10R 1315   1.144   1.935   0.284 -0.5762 -2.5274 -0.4774
    3OL    C111 1316   1.350   1.854   0.284 -0.5822 -0.4162  0.4090
    3OL    H11R 1317   1.348   1.759   0.230  4.1739 -0.2366 -0.6058
    3OL    H11S 1318   1.415   1.825   0.367 -1.5355  2.5813  2.3711
    3OL    C112 1319   1.403   1.966   0.195 -0.3195  0.1830  0.5538
    3OL    H12R 1320   1.419   2.063   0.243 -0.7561  0.7049 -0.3198
    3OL    H12S 1321   1.324   1.994   0.125  0.1623 -2.9777 -1.4701
    3OL    C113 1322   1.536   1.923   0.121 -0.6731 -0.3206 -0.8226
    3OL    H13R 1323   1.510   1.840   0.056 -0.2803  0.6034 -2.1952
    3OL    H13S 1324   1.607   1.897   0.200  0.4325 -0.0843 -1.7139
    3OL    C114 1325   1.593   2.039   0.029  0.1347 -0.1036  0.0007
    3OL    H14R 1326   1.601   2.128   0.091 -0.9073 -0.4869  0.7305
    3OL    H14S 1327   1.512   2.066  -0.038  0.8300  1.2955 -0.3082
    3OL    C115 1328   1.728   1.998  -0.043 -0.1902  0.2772  0.5085
    3OL    H15R 1329   1.712   1.898  -0.083 -1.8016  0.8400 -0.3523
    3OL    H15S 1330   1.813   1.979   0.021  0.0376 -0.6306 -0.0452
    3OL    C116 1331   1.763   2.070  -0.177 -0.1495 -0.3088 -0.1030
    3OL    H16R 1332   1.868   2.059  -0.204 -0.7914  1.3334 -3.8525
    3OL    H16S 1333   1.772   2.178  -0.165  0.3806 -0.0379 -2.4454
    3OL    C117 1334   1.669   2.046  -0.294 -0.7776  0.8583  0.1052
    3OL    H17R 1335   1.565   2.078  -0.282 -0.9187  0.3138  0.3897
    3OL    H17S 1336   1.671   1.938  -0.310  0.4844  1.0051 -0.8586
    3OL    C118 1337   1.700   2.118  -0.425 -0.4672  0.5219 -0.3298
    3OL    H18R 1338   1.750   2.210  -0.395  2.5994 -1.5164  1.3093
    3OL    H18S 1339   1.605   2.139  -0.476  0.3812  2.7659 -1.1175
    3OL    H18T 1340   1.757   2.058  -0.495  1.1606  0.3759  1.0706
    1PA    C116 1341   3.364   5.125  -0.180  0.6072  0.5917 -0.4460
    1PA    H16R 1342   3.268   5.095  -0.221 -0.3431  0.4607  1.7520
    1PA    H16S 1343   3.436   5.044  -0.189 -0.6552 -0.3638 -2.9365
    1PA    H16T 1344   3.412   5.202  -0.242  2.9173 -0.2748  0.1573
    1PA    C115 1345   3.337   5.163  -0.030 -0.3443 -0.5233 -0.1821
    1PA    H15R 1346   3.424   5.221   0.002 -0.2495 -0.5823 -0.3307
    1PA    H15S 1347   3.253   5.233  -0.026 -0.1519 -0.0558 -2.7613
    1PA    C114 1348   3.311   5.059   0.080  0.1432  0.2312  0.1722
    1PA    H14R 1349   3.402   5.017   0.123  0.3814  2.7678  2.3407
    1PA    H14S 1350   3.280   5.127   0.160  0.5975 -0.2479  0.7665
    1PA    C113 1351   3.192   4.969   0.045  0.3311  0.0494  0.5689
    1PA    H13R 1352   3.119   5.011  -0.024 -0.7065  1.3105  2.3307
    1PA    H13S 1353   3.230   4.882  -0.009 -0.9894 -1.3197  1.7613
    1PA    C112 1354   3.112   4.911   0.163 -0.7002  0.0444  0.4004
    1PA    H12R 1355   3.058   4.995   0.207  1.0680  1.7565 -0.5905
    1PA    H12S 1356   3.044   4.835   0.124  0.2485 -0.6293  0.0314
    1PA    C111 1357   3.201   4.845   0.262  0.3079 -0.5727 -0.3225
    1PA    H11R 1358   3.277   4.781   0.216  1.9569 -0.5347  2.1278
    1PA    H11S 1359   3.256   4.924   0.314 -0.9165  0.3724 -0.4202
    1PA    C110 1360   3.131   4.766   0.372  0.6236 -0.0885 -0.2018
    1PA    H10R 1361   3.050   4.825   0.416 -0.0911 -0.8880 -0.4355
    1PA    H10S 1362   3.085   4.683   0.319  0.7802  0.4770 -1.2764
    1PA     C19 1363   3.222   4.721   0.482 -0.2109  0.2202 -0.1126
    1PA     H9R 1364   3.295   4.651   0.439 -0.7025  0.3113 -1.1353
    1PA     H9S 1365   3.283   4.803   0.521  0.2408  0.0619 -0.4642
    1PA     C18 1366   3.144   4.654   0.596  0.9057  0.1241  0.2437
    1PA     H8R 1367   3.206   4.621   0.679 -0.1726  0.6840  1.2896
    1PA     H8S 1368   3.061   4.712   0.636  1.5640  1.3963 -0.1925
    1PA     C17 1369   3.074   4.526   0.545 -0.7893  0.4848 -0.0056
    1PA     H7R 1370   3.002   4.543   0.464  0.4306 -0.5075 -1.3551
    1PA     H7S 1371   3.149   4.459   0.503  1.3087  3.3976 -1.2952
    1PA     C16 1372   3.017   4.440   0.664 -0.0353 -0.2303  0.5592
    1PA     H6R 1373   2.974   4.350   0.620  1.1999 -0.2134 -0.7217
    1PA     H6S 1374   3.097   4.389   0.718  0.8788  3.0759  2.6810
    1PA     C15 1375   2.920   4.511   0.764  0.0835 -0.9270 -0.5746
    1PA     H5R 1376   2.969   4.589   0.822 -0.8306 -0.1589 -0.8064
    1PA     H5S 1377   2.847   4.558   0.697 -0.1066  0.3050  0.4580
    1PA     C14 1378   2.844   4.415   0.856 -1.2221 -1.3274  0.4370
    1PA     H4R 1379   2.759   4.374   0.801 -1.8613 -0.5297  0.8063
    1PA     H4S 1380   2.917   4.337   0.880 -0.8238 -1.1625 -0.2361
    1PA     C13 1381   2.785   4.482   0.979  0.0943 -0.4604  0.1281
    1PA     H3R 1382   2.865   4.539   1.029  0.1635 -1.4292  1.1697
    1PA     H3S 1383   2.709   4.557   0.956  0.0569  0.8848  3.8687
    1PA     C12 1384   2.721   4.384   1.074 -0.4936  0.6405 -0.7203
    1PA     H2R 1385   2.635   4.334   1.031  0.9983 -2.4507 -0.3382
    1PA     H2S 1386   2.795   4.306   1.092 -0.7315  0.6930  0.6408
    2PC     C11 1387   2.670   4.440   1.204 -0.0808 -0.4705  0.0246
    2PC     O12 1388   2.581   4.394   1.265 -0.1686  0.0699  0.9419
    2PC     O11 1389   2.740   4.543   1.251 -0.0623  0.4342  0.5215
    2PC      C1 1390   2.725   4.573   1.387  0.4248 -0.0377 -0.0472
    2PC      HR 1391   2.621   4.597   1.408  0.6574 -0.5102  1.9088
    2PC      HS 1392   2.760   4.491   1.451 -1.8567  0.7992  2.4619
    2PC      C2 1393   2.811   4.692   1.412  0.2943 -0.6010  1.2882
    2PC      HX 1394   2.866   4.710   1.319 -1.2467 -2.9757 -0.2068
    2PC      C3 1395   2.906   4.684   1.537  0.0553 -0.3551  0.1631
    2PC      HA 1396   2.986   4.613   1.515  2.3156  2.1318 -0.1955
    2PC      HB 1397   2.971   4.772   1.546  1.8596 -1.6313  0.2561
    2PC     O31 1398   2.838   4.654   1.653 -0.0312 -0.2417 -0.2434
    2PC     P31 1399   2.915   4.610   1.788 -0.2122 -0.2005 -0.1423
    2PC     O32 1400   3.018   4.732   1.803 -0.0830 -0.8151 -0.7606
    2PC     C31 1401   2.952   4.855   1.848 -0.4136  0.6290  0.1062
    2PC     H1A 1402   2.895   4.901   1.768 -1.2100 -0.7659 -0.1648
    2PC     H1B 1403   2.889   4.848   1.937 -1.1531  2.3912 -0.2371
    2PC     C32 1404   3.065   4.955   1.878  0.1183  0.7237  0.1428
    2PC     H2A 1405   3.110   4.987   1.785 -3.5266  0.2193 -1.9950
    2PC     H2B 1406   3.026   5.049   1.919  0.8643  1.3013 -0.4412
    2PC     N31 1407   3.169   4.931   1.981 -0.2561  0.8767  0.2532
    2PC     C33 1408   3.247   5.050   1.995 -0.3335  0.3248  0.4103
    2PC     H3A 1409   3.316   5.005   2.067 -1.1533 -1.2964  0.2411
    2PC     H3B 1410   3.298   5.070   1.901 -0.3547 -0.1195  0.2996
    2PC     H3C 1411   3.182   5.127   2.035 -0.4336  1.2222 -1.3905
    2PC     C34 1412   3.118   4.896   2.113 -0.0950  0.1353  0.3441
    2PC     H4A 1413   3.018   4.854   2.106 -0.0422  0.2894 -2.3161
    2PC     H4B 1414   3.190   4.833   2.165  0.7406  0.5628 -0.2753
    2PC     H4C 1415   3.107   4.987   2.173 -1.3638 -1.2900  2.4076
    2PC     C35 1416   3.261   4.829   1.936  0.1120 -0.5564 -0.2206
    2PC     H5A 1417   3.204   4.738   1.923 -1.3669  0.1235  1.1595
    2PC     H5B 1418   3.346   4.814   2.003  0.2266 -2.4266 -0.7271
    2PC     H5C 1419   3.299   4.847   1.836 -2.7529  0.3062 -1.2566
    2PC     O33 1420   2.815   4.633   1.891  0.0230  0.0302 -0.2917
    2PC     O34 1421   2.978   4.478   1.775  0.3981  0.7778  0.2671
    2PC     O21 1422   2.733   4.813   1.436  0.1973 -0.4974  0.1766
    2PC     C21 1423   2.792   4.934   1.436  0.2715 -0.1933 -0.5248
    2PC     O22 1424   2.910   4.953   1.416  0.3309 -0.1720  0.3142
    3OL     C12 1425   2.695   5.051   1.460  0.3258  0.1138 -0.0597
    3OL     H2R 1426   2.749   5.128   1.516  2.6837 -1.4022 -0.0654
    3OL     H2S 1427   2.617   5.021   1.529  1.7318 -0.9183  1.1379
    3OL     C13 1428   2.642   5.098   1.329  0.7489 -0.5575 -0.2135
    3OL     H3R 1429   2.726   5.149   1.281 -0.2811  0.3431 -1.1254
    3OL     H3S 1430   2.574   5.176   1.363 -1.0519 -1.9090 -0.5235
    3OL     C14 1431   2.556   5.009   1.245 -0.3132 -0.2033  0.1866
    3OL     H4R 1432   2.459   4.997   1.294 -0.9488  3.1924  0.0199
    3OL     H4S 1433   2.615   4.917   1.244  1.0351  0.5946  1.7628
    3OL     C15 1434   2.530   5.057   1.105 -0.3446 -0.0066  0.1942
    3OL     H5R 1435   2.627   5.102   1.083  1.4226 -3.5104  0.1152
    3OL     H5S 1436   2.465   5.145   1.098  0.1652  0.3828  0.2296
    3OL     C16 1437   2.508   4.948   1.006  0.3075 -0.5584 -0.1418
    3OL     H6R 1438   2.415   4.899   1.036 -0.3677  1.1189  0.6583
    3OL     H6S 1439   2.574   4.863   1.023 -1.9633 -2.2306  0.8486
    3OL     C17 1440   2.520   5.019   0.862  0.2969  0.4345  0.2778
    3OL     H7R 1441   2.619   5.065   0.853  0.9251 -0.8598  0.3371
    3OL     H7S 1442   2.453   5.104   0.851  0.8472  0.7454 -0.9636
    3OL     C18 1443   2.505   4.926   0.744 -0.4454 -0.0441  0.2821
    3OL     H8R 1444   2.401   4.896   0.737  0.1600 -2.4910  0.7389
    3OL     H8S 1445   2.564   4.834   0.747 -0.2490 -0.1613 -3.3238
    3OL     C19 1446   2.537   4.999   0.616 -0.4207 -0.4504 -0.3323
    3OL     H9R 1447   2.529   5.107   0.630 -3.2516 -0.8924  2.2853
    3OL    C110 1448   2.599   4.952   0.508  0.8673 -0.3557 -0.3196
    3OL    H10R 1449   2.630   5.019   0.428  3.9556  0.8535  1.7179
    3OL    C111 1450   2.600   4.811   0.471 -0.4574  0.0676  0.0855
    3OL    H11R 1451   2.498   4.771   0.469 -0.0821 -0.8793 -0.9574
    3OL    H11S 1452   2.659   4.759   0.547  0.9548  2.3358  0.6284
    3OL    C112 1453   2.675   4.787   0.344 -0.0846  0.4994  0.2222
    3OL    H12R 1454   2.753   4.859   0.320  1.6643 -0.9696  1.2721
    3OL    H12S 1455   2.600   4.796   0.265 -0.2713  0.9820  0.4511
    3OL    C113 1456   2.763   4.658   0.340  0.0898  0.4263  0.1242
    3OL    H13R 1457   2.697   4.581   0.383 -1.7106  2.4587  1.2448
    3OL    H13S 1458   2.835   4.659   0.422 -0.6783  1.4712  0.8170
    3OL    C114 1459   2.837   4.639   0.211  0.3095 -0.2818  0.1767
    3OL    H14R 1460   2.892   4.728   0.182 -1.6778  0.1118 -2.8132
    3OL    H14S 1461   2.756   4.644   0.138  0.9608 -1.0418 -0.6154
    3OL    C115 1462   2.913   4.508   0.203 -0.2746  0.0609  0.1737
    3OL    H15R 1463   2.850   4.435   0.254  1.5287 -1.0834  0.9015
    3OL    H15S 1464   2.996   4.511   0.274  1.2187 -0.7742 -1.4583
    3OL    C116 1465   2.956   4.458   0.058  0.1072  0.6509  0.0741
    3OL    H16R 1466   2.870   4.425  -0.000  0.3721 -0.7981  0.4576
    3OL    H16S 1467   3.015   4.366   0.068 -0.9406 -0.0436  0.0554
    3OL    C117 1468   3.029   4.569  -0.025 -0.1402  0.0448  0.2884
    3OL    H17R 1469   3.118   4.597   0.030 -0.8007  0.8652  0.9590
    3OL    H17S 1470   2.969   4.660  -0.026 -0.9300 -0.4389 -2.1466
    3OL    C118 1471   3.072   4.543  -0.169  0.1976  0.2126 -0.3431
    3OL    H18R 1472   3.104   4.642  -0.203 -0.2555  0.9384  1.2662
    3OL    H18S 1473   2.986   4.511  -0.229 -0.7594  0.9265  0.5901
    3OL    H18T 1474   3.154   4.472  -0.178  0.1896  0.1116  0.3790
    1PA    C116 1475   1.171   2.973   0.115  0.4649 -0.4444 -0.4197
    1PA    H16R 1476   1.250   2.898   0.108  1.8221  0.7742  0.8859
    1PA    H16S 1477   1.117   2.976   0.020 -0.9379 -0.9649  0.3241
    1PA    H16T 1478   1.096   2.944   0.189  0.2624  1.1558  0.0358
    1PA    C115 1479   1.215   3.118   0.145  0.6849  0.0441 -0.2448
    1PA    H15R 1480   1.298   3.126   0.215  2.6043 -0.4526 -2.3418
    1PA    H15S 1481   1.262   3.149   0.051 -1.0013 -0.6729 -1.3823
    1PA    C114 1482   1.107   3.212   0.183  0.2594 -1.2007 -0.1534
    1PA    H14R 1483   1.028   3.214   0.108 -2.3607  3.6143  2.2645
    1PA    H14S 1484   1.063   3.174   0.275  1.1936 -0.8986  0.4376
    1PA    C113 1485   1.160   3.359   0.196 -0.1469 -0.0997 -0.3261
    1PA    H13R 1486   1.170   3.385   0.301 -1.3846  0.0084 -0.2214
    1PA    H13S 1487   1.258   3.368   0.149  0.3160 -0.9522  0.4533
    1PA    C112 1488   1.086   3.473   0.123  0.2884 -0.1856  0.1800
    1PA    H12R 1489   1.077   3.449   0.017  0.4557  2.1332 -0.4120
    1PA    H12S 1490   0.984   3.474   0.162 -0.0734  0.4631 -0.7470
    1PA    C111 1491   1.153   3.613   0.140 -0.8171  0.2712 -0.0720
    1PA    H11R 1492   1.258   3.620   0.112 -0.2148 -0.6543  1.7819
    1PA    H11S 1493   1.097   3.673   0.068 -0.4626  3.5355  2.1642
    1PA    C110 1494   1.124   3.698   0.267 -0.0860 -0.1486 -0.4661
    1PA    H10R 1495   1.165   3.642   0.350 -1.1439 -1.6801 -0.9368
    1PA    H10S 1496   1.184   3.788   0.254  0.6338 -0.2736  1.6205
    1PA     C19 1497   0.978   3.719   0.305 -0.2013 -0.8001  0.2608
    1PA     H9R 1498   0.933   3.799   0.246  0.0261  0.0847  1.2696
    1PA     H9S 1499   0.908   3.638   0.282  0.3877 -2.3376  3.3985
    1PA     C18 1500   0.944   3.758   0.446  0.8942 -0.0001 -0.4396
    1PA     H8R 1501   0.838   3.747   0.468  1.2335 -1.0995  0.7719
    1PA     H8S 1502   0.993   3.686   0.512 -1.3694 -0.7678  0.4931
    1PA     C17 1503   0.972   3.902   0.475 -0.2068  0.5085 -0.1013
    1PA     H7R 1504   1.076   3.932   0.459 -0.6015  0.7104 -2.6699
    1PA     H7S 1505   0.915   3.970   0.410 -0.3276 -0.4310 -1.0014
    1PA     C16 1506   0.950   3.924   0.622 -0.3146 -0.9042  0.3848
    1PA     H6R 1507   0.846   3.899   0.643 -1.0146  1.0177 -0.6012
    1PA     H6S 1508   0.999   3.855   0.691 -1.2841 -1.5413  0.4581
    1PA     C15 1509   0.982   4.070   0.669 -0.7786  0.0719  0.3782
    1PA     H5R 1510   0.957   4.144   0.593 -1.2389 -0.6963 -0.2415
    1PA     H5S 1511   0.918   4.092   0.755 -1.1787 -1.2516  0.4430
    1PA     C14 1512   1.135   4.080   0.700  0.1347 -0.0703 -0.0226
    1PA     H4R 1513   1.191   4.006   0.642  0.2006 -0.1867  0.1842
    1PA     H4S 1514   1.162   4.180   0.668 -1.6245  0.8156  1.1052
    1PA     C13 1515   1.170   4.062   0.847  0.8273 -0.1642 -0.1131
    1PA     H3R 1516   1.118   4.141   0.902 -1.4742 -1.8755  0.3318
    1PA     H3S 1517   1.112   3.977   0.885 -0.2437  0.7190  0.2946
    1PA     C12 1518   1.317   4.060   0.877  0.0114 -0.0625 -0.1692
    1PA     H2R 1519   1.367   3.980   0.820 -1.2620  0.1237 -1.6164
    1PA     H2S 1520   1.353   4.153   0.832  1.1150 -0.1854  0.4209
    2PC     C11 1521   1.337   4.035   1.023  0.2024  0.5610 -0.6018
    2PC     O12 1522   1.306   3.924   1.071  0.1431 -0.3799 -0.2860
    2PC     O11 1523   1.398   4.144   1.081 -0.1830  0.6743 -0.8392
    2PC      C1 1524   1.402   4.155   1.219 -0.9455  0.1736 -0.1298
    2PC      HR 1525   1.304   4.126   1.259 -0.5233 -1.8994 -0.4755
    2PC      HS 1526   1.484   4.088   1.246  0.5680  1.2955 -1.7311
    2PC      C2 1527   1.423   4.304   1.250 -0.2848  0.6064  0.1392
    2PC      HX 1528   1.517   4.336   1.206 -0.7461  1.5849 -0.1560
    2PC      C3 1529   1.434   4.319   1.399 -0.2991  0.1442  0.4474
    2PC      HA 1530   1.530   4.274   1.425 -1.2808 -1.3218  1.7216
    2PC      HB 1531   1.448   4.426   1.419  2.1669  0.2947 -1.6676
    2PC     O31 1532   1.336   4.262   1.477 -0.1786  0.6263  0.7464
    2PC     P31 1533   1.357   4.257   1.634 -0.6069 -0.2042  0.2186
    2PC     O32 1534   1.482   4.157   1.649 -0.1532 -0.8463  0.0728
    2PC     C31 1535   1.468   4.026   1.620 -0.4625  0.4584  0.2308
    2PC     H1A 1536   1.404   3.981   1.696  0.5715 -0.5666  0.5187
    2PC     H1B 1537   1.413   4.003   1.528  0.4753 -1.6993  0.1717
    2PC     C32 1538   1.603   3.960   1.612 -0.6972  0.2970  0.3223
    2PC     H2A 1539   1.647   3.971   1.512  0.4788 -2.1909  0.4712
    2PC     H2B 1540   1.666   4.013   1.684  0.3297  0.5299 -0.7096
    2PC     N31 1541   1.607   3.815   1.652  0.4976  0.5652  0.2238
    2PC     C33 1542   1.596   3.787   1.795 -0.4608  1.0214 -0.6761
    2PC     H3A 1543   1.492   3.801   1.825 -0.3907 -0.2559  0.2225
    2PC     H3B 1544   1.621   3.683   1.814 -2.0808  0.9937  1.9381
    2PC     H3C 1545   1.665   3.856   1.845 -0.7110  1.2996 -0.7075
    2PC     C34 1546   1.508   3.735   1.569  0.3185  0.3788 -0.1915
    2PC     H4A 1547   1.532   3.632   1.598 -2.0696  0.0293  0.7933
    2PC     H4B 1548   1.405   3.754   1.600 -0.2357 -0.4586 -1.4305
    2PC     H4C 1549   1.529   3.758   1.465  1.7545 -0.4971 -0.1225
    2PC     C35 1550   1.744   3.775   1.615 -0.4186  0.7867 -0.4964
    2PC     H5A 1551   1.810   3.834   1.680 -1.0179 -1.3519  2.2210
    2PC     H5B 1552   1.768   3.803   1.512  2.3768  0.9676  0.1190
    2PC     H5C 1553   1.769   3.669   1.623  2.7016  1.4044 -0.6549
    2PC     O33 1554   1.400   4.396   1.676  0.3928 -0.0415 -0.3200
    2PC     O34 1555   1.236   4.191   1.696 -0.3350  0.2924 -0.8308
    2PC     O21 1556   1.307   4.367   1.202 -0.2436 -0.3146 -0.3044
    2PC     C21 1557   1.313   4.494   1.148  0.0556  0.0470 -0.0618
    2PC     O22 1558   1.415   4.560   1.157 -0.1625  0.9281  0.6827
    3OL     C12 1559   1.178   4.544   1.099 -0.4241  0.3678  0.0644
    3OL     H2R 1560   1.194   4.618   1.020  0.6428  0.5010  0.3948
    3OL     H2S 1561   1.113   4.585   1.176 -0.2083 -0.4652  0.7064
    3OL     C13 1562   1.100   4.428   1.038  0.1244  0.1561  0.2897
    3OL     H3R 1563   1.081   4.367   1.126  0.1639  0.0941  0.2548
    3OL     H3S 1564   1.166   4.367   0.976 -1.4795 -0.3947 -0.9420
    3OL     C14 1565   0.980   4.459   0.952 -0.8225 -0.1096 -0.4321
    3OL     H4R 1566   0.929   4.544   0.998 -1.4704  0.3975 -2.0325
    3OL     H4S 1567   0.915   4.371   0.953 -0.6560 -0.2690 -1.7147
    3OL     C15 1568   1.011   4.498   0.803 -0.2062 -0.5422  0.1130
    3OL     H5R 1569   1.069   4.416   0.760  0.1963 -0.3590  0.2944
    3OL     H5S 1570   1.097   4.565   0.813 -0.2665 -0.5039  0.3918
    3OL     C16 1571   0.895   4.531   0.710 -0.1611  0.1681 -0.1166
    3OL     H6R 1572   0.928   4.552   0.608 -0.0271 -1.0470 -0.3350
    3OL     H6S 1573   0.855   4.623   0.754  1.0020 -0.1198  1.6441
    3OL     C17 1574   0.793   4.420   0.716  0.3373 -0.2243 -0.0675
    3OL     H7R 1575   0.739   4.419   0.811 -0.7921  0.7064 -0.6729
    3OL     H7S 1576   0.843   4.328   0.684 -1.2406 -1.9045  2.0231
    3OL     C18 1577   0.670   4.450   0.627  0.0147  0.3561 -0.6580
    3OL     H8R 1578   0.691   4.470   0.521  0.4369 -1.5521 -0.9679
    3OL     H8S 1579   0.617   4.537   0.666 -0.4984 -0.8798  1.5767
    3OL     C19 1580   0.574   4.331   0.624 -0.0186  0.2207  0.4041
    3OL     H9R 1581   0.485   4.337   0.686 -0.1708  0.8038  0.1331
    3OL    C110 1582   0.590   4.218   0.556  0.1650  0.2298  0.2254
    3OL    H10R 1583   0.518   4.137   0.550  0.7216 -0.2072 -0.7235
    3OL    C111 1584   0.711   4.184   0.474 -0.7205 -0.2027 -0.2489
    3OL    H11R 1585   0.757   4.097   0.521  0.1014  0.1717 -0.3551
    3OL    H11S 1586   0.785   4.262   0.493 -0.1957 -1.0173  1.2029
    3OL    C112 1587   0.700   4.156   0.328 -0.1287 -0.8680  0.3588
    3OL    H12R 1588   0.791   4.101   0.302  0.8395  0.2244  1.3020
    3OL    H12S 1589   0.688   4.241   0.261  0.8866 -1.0229 -0.0399
    3OL    C113 1590   0.573   4.071   0.289 -0.4002 -0.2301 -0.0645
    3OL    H13R 1591   0.555   4.094   0.184 -0.6187 -0.9104 -0.1753
    3OL    H13S 1592   0.491   4.116   0.345  0.5717 -0.5445  1.7094
    3OL    C114 1593   0.579   3.921   0.328 -0.5827  1.2630  0.5009
    3OL    H14R 1594   0.626   3.909   0.426  0.6779 -0.2849 -0.2533
    3OL    H14S 1595   0.640   3.872   0.252  0.5350  0.8122  1.6542
    3OL    C115 1596   0.441   3.857   0.312  0.4308  0.1423  0.0057
    3OL    H15R 1597   0.415   3.858   0.206  0.6350  0.2754 -0.0433
    3OL    H15S 1598   0.366   3.925   0.354  1.2289  1.5911 -0.8390
    3OL    C116 1599   0.433   3.722   0.381 -0.4425 -0.1269 -0.2897
    3OL    H16R 1600   0.431   3.732   0.490  1.0675  0.9002 -0.3356
    3OL    H16S 1601   0.523   3.664   0.361 -0.8413 -0.8556 -0.0443
    3OL    C117 1602   0.314   3.642   0.333  0.6036 -0.3352  0.1020
    3OL    H17R 1603   0.323   3.592   0.237  2.2796 -0.6392  0.3745
    3OL    H17S 1604   0.234   3.712   0.309 -0.8737 -2.5733 -1.9235
    3OL    C118 1605   0.274   3.534   0.426 -0.1620  0.0143  0.7988
    3OL    H18R 1606   0.298   3.562   0.528 -0.0448  1.2394  0.4531
    3OL    H18S 1607   0.315   3.435   0.405 -3.2080 -1.5365  1.5698
    3OL    H18T 1608   0.170   3.499   0.424  0.4824 -2.6082 -4.1750
    1PA    C116 1609   3.742   1.455  -0.226 -0.0604  0.8178 -0.0087
    1PA    H16R 1610   3.653   1.444  -0.289  0.4525 -1.6927 -0.3919
    1PA    H16S 1611   3.816   1.379  -0.251 -0.8516  0.1287 -0.3346
    1PA    H16T 1612   3.791   1.550  -0.246 -1.6684  1.5749 -0.5827
    1PA    C115 1613   3.707   1.467  -0.075  0.7486 -0.1921  0.4861
    1PA    H15R 1614   3.646   1.380  -0.051  0.1782 -0.4707 -1.7320
    1PA    H15S 1615   3.800   1.462  -0.019  1.2578  0.6884 -0.2364
    1PA    C114 1616   3.645   1.601  -0.048  0.0570  0.1233  0.3339
    1PA    H14R 1617   3.700   1.686  -0.089 -1.0713 -0.1618 -1.8828
    1PA    H14S 1618   3.559   1.606  -0.115  2.3612 -1.0529 -2.9401
    1PA    C113 1619   3.607   1.623   0.098 -0.5176  0.0805  0.6233
    1PA    H13R 1620   3.554   1.533   0.131  1.5797 -1.4155  0.1090
    1PA    H13S 1621   3.702   1.624   0.153  0.2168  0.6277 -0.6267
    1PA    C112 1622   3.512   1.734   0.124 -1.0990 -0.2332  0.9659
    1PA    H12R 1623   3.562   1.830   0.140 -0.4621 -0.2430 -0.7139
    1PA    H12S 1624   3.457   1.755   0.032 -0.2492 -0.3075  0.4333
    1PA    C111 1625   3.421   1.700   0.240 -0.2549 -0.1874 -0.1841
    1PA    H11R 1626   3.330   1.759   0.253  0.5331  0.5787  2.3565
    1PA    H11S 1627   3.388   1.598   0.219  2.0205 -0.9565 -0.2618
    1PA    C110 1628   3.482   1.706   0.382  0.2494  0.0008 -0.0434
    1PA    H10R 1629   3.575   1.649   0.382 -0.8917 -1.9543 -0.1196
    1PA    H10S 1630   3.493   1.808   0.419 -0.9587  0.4369 -0.8173
    1PA     C19 1631   3.384   1.649   0.475  0.0733  0.7132 -0.3948
    1PA     H9R 1632   3.305   1.721   0.496  0.5699  0.4914  2.8573
    1PA     H9S 1633   3.333   1.562   0.434  0.3224  0.5577 -0.3782
    1PA     C18 1634   3.443   1.609   0.612 -0.0870 -0.1404  0.0202
    1PA     H8R 1635   3.488   1.512   0.588  1.5054  0.6911 -0.4684
    1PA     H8S 1636   3.524   1.664   0.659  0.2272 -0.7330  0.1885
    1PA     C17 1637   3.334   1.603   0.720 -0.4311 -0.4297 -0.4372
    1PA     H7R 1638   3.279   1.695   0.739 -0.7831 -0.5513 -0.8572
    1PA     H7S 1639   3.258   1.526   0.703 -0.2860 -1.3256  2.3609
    1PA     C16 1640   3.399   1.561   0.852  0.9514  0.0974 -0.0419
    1PA     H6R 1641   3.433   1.460   0.825  1.6517  0.4429 -0.4689
    1PA     H6S 1642   3.488   1.617   0.877  1.5696  0.1355 -2.1593
    1PA     C15 1643   3.308   1.556   0.974 -0.4245 -0.5064 -0.3204
    1PA     H5R 1644   3.368   1.524   1.060  0.0326  1.0668 -0.0222
    1PA     H5S 1645   3.255   1.647   1.005  0.4225 -0.3027  0.5766
    1PA     C14 1646   3.200   1.449   0.962  0.1784 -0.4481 -0.5640
    1PA     H4R 1647   3.125   1.478   0.889  0.4758  3.3013  0.3952
    1PA     H4S 1648   3.249   1.356   0.934 -1.1347 -1.5477  0.6497
    1PA     C13 1649   3.137   1.424   1.105  0.5128  0.6456 -0.0556
    1PA     H3R 1650   3.225   1.404   1.168 -0.3555 -0.9206  0.7396
    1PA     H3S 1651   3.095   1.514   1.149  0.3063 -0.6760  2.7446
    1PA     C12 1652   3.037   1.301   1.115 -0.3625 -0.2964  0.0924
    1PA     H2R 1653   2.948   1.319   1.055 -0.1011  0.2444 -0.1457
    1PA     H2S 1654   3.091   1.217   1.071  1.2922  1.1909 -0.8892
    2PC     C11 1655   3.003   1.251   1.253 -0.8348 -0.0564  0.3085
    2PC     O12 1656   3.076   1.280   1.346 -0.2171  0.0808 -0.0528
    2PC     O11 1657   2.888   1.177   1.259 -0.7914  0.3042  0.2122
    2PC      C1 1658   2.835   1.133   1.388  0.2494 -0.0546 -0.2277
    2PC      HR 1659   2.761   1.054   1.372 -1.4087  1.5271 -0.7658
    2PC      HS 1660   2.914   1.090   1.451 -0.1615 -1.9627 -0.9305
    2PC      C2 1661   2.779   1.253   1.469 -0.3413 -0.3238 -0.7878
    2PC      HX 1662   2.858   1.328   1.471 -1.1618  0.5439  0.6817
    2PC      C3 1663   2.750   1.218   1.619 -0.0109 -0.2719 -0.5914
    2PC      HA 1664   2.664   1.151   1.636 -1.7754  1.7527 -1.1477
    2PC      HB 1665   2.842   1.181   1.664 -1.2696 -1.0253  1.5589
    2PC     O31 1666   2.722   1.339   1.682 -0.0489 -1.2107  0.5930
    2PC     P31 1667   2.707   1.343   1.841  0.4035  0.4726 -0.1455
    2PC     O32 1668   2.546   1.334   1.860  0.7326 -0.3420 -0.0899
    2PC     C31 1669   2.481   1.206   1.867 -1.0063  0.0531 -0.5920
    2PC     H1A 1670   2.505   1.136   1.786  1.1687  0.3570 -0.2702
    2PC     H1B 1671   2.515   1.158   1.958 -0.4093  0.6839 -0.4714
    2PC     C32 1672   2.329   1.230   1.877 -0.3896 -0.7811  0.2884
    2PC     H2A 1673   2.281   1.138   1.911  0.0232 -0.6563  1.2366
    2PC     H2B 1674   2.314   1.317   1.942  0.5388  0.3847 -0.9956
    2PC     N31 1675   2.256   1.268   1.759 -0.5248 -0.4196  0.2084
    2PC     C33 1676   2.309   1.392   1.703 -0.5364  0.9500  0.3621
    2PC     H3A 1677   2.416   1.383   1.688 -0.6989 -0.2141 -0.1933
    2PC     H3B 1678   2.255   1.426   1.615  0.1961  2.9024  0.6080
    2PC     H3C 1679   2.286   1.466   1.780 -2.2300  1.0589 -0.1977
    2PC     C34 1680   2.269   1.162   1.653  0.7225 -0.1392 -0.7728
    2PC     H4A 1681   2.371   1.174   1.617  1.5441  1.4503  1.8798
    2PC     H4B 1682   2.236   1.065   1.693  0.3228  0.5667  0.6635
    2PC     H4C 1683   2.195   1.193   1.579  1.5676  0.3349 -1.4376
    2PC     C35 1684   2.115   1.298   1.794 -0.0337 -0.1960  0.6822
    2PC     H5A 1685   2.076   1.204   1.834 -0.1655 -0.5601 -0.2908
    2PC     H5B 1686   2.058   1.315   1.703  0.5561  1.5240  0.5980
    2PC     H5C 1687   2.109   1.377   1.869 -1.3157  1.3459 -0.9703
    2PC     O33 1688   2.767   1.218   1.897  0.0102  0.1803 -0.1217
    2PC     O34 1689   2.748   1.471   1.899  0.5728 -0.3407  0.2919
    2PC     O21 1690   2.651   1.299   1.414  0.1187  0.4819 -0.1687
    2PC     C21 1691   2.649   1.404   1.334 -0.8123  0.4457 -0.5264
    2PC     O22 1692   2.746   1.479   1.310  0.5332  0.0414 -0.3398
    3OL     C12 1693   2.516   1.420   1.274 -0.8920  0.4190  0.2905
    3OL     H2R 1694   2.523   1.506   1.207 -0.9665 -0.6782 -1.1734
    3OL     H2S 1695   2.436   1.436   1.346 -1.0645 -0.0858  0.2165
    3OL     C13 1696   2.477   1.298   1.195  0.1597  0.5525  0.9902
    3OL     H3R 1697   2.464   1.208   1.254 -0.9384  1.3792  2.0529
    3OL     H3S 1698   2.546   1.276   1.112 -1.7673  0.9666 -0.8065
    3OL     C14 1699   2.348   1.309   1.116  0.0990 -0.2168  0.1079
    3OL     H4R 1700   2.369   1.385   1.041 -2.4204 -0.1356 -0.5913
    3OL     H4S 1701   2.263   1.339   1.178 -0.3526 -0.3110 -0.4647
    3OL     C15 1702   2.307   1.179   1.047  0.4915 -0.1944 -0.2076
    3OL     H5R 1703   2.290   1.092   1.110 -3.8709  0.9148  0.4912
    3OL     H5S 1704   2.390   1.155   0.980  1.2868  0.9352  0.3436
    3OL     C16 1705   2.174   1.187   0.962  0.0501  0.4755 -0.4353
    3OL     H6R 1706   2.099   1.242   1.019  0.2752  0.8020 -0.4504
    3OL     H6S 1707   2.129   1.090   0.943 -1.6198  1.3553 -1.1566
    3OL     C17 1708   2.197   1.260   0.833  0.3652  0.1398 -0.3021
    3OL     H7R 1709   2.266   1.206   0.768  0.8595  1.9322 -1.3630
    3OL     H7S 1710   2.232   1.362   0.851 -0.5662 -0.0298  3.0792
    3OL     C18 1711   2.068   1.276   0.762 -0.1838 -0.9051  0.7500
    3OL     H8R 1712   2.013   1.329   0.840 -1.5078 -0.2150 -0.5925
    3OL     H8S 1713   2.022   1.179   0.740 -2.4140  0.1282  0.5773
    3OL     C19 1714   2.091   1.351   0.634 -0.0960 -0.0169 -0.1241
    3OL     H9R 1715   2.142   1.447   0.642 -0.1630 -0.1771  4.1157
    3OL    C110 1716   2.052   1.307   0.508 -0.2843 -0.4087 -0.2771
    3OL    H10R 1717   2.093   1.366   0.426  2.6923  1.1430  2.1317
    3OL    C111 1718   1.980   1.181   0.468  0.8152  0.0587  0.5505
    3OL    H11R 1719   1.935   1.135   0.557 -0.7558  0.3308 -0.0619
    3OL    H11S 1720   2.050   1.107   0.428 -0.5356 -0.8530 -0.2303
    3OL    C112 1721   1.881   1.215   0.349 -0.1921 -0.4730 -0.5933
    3OL    H12R 1722   1.814   1.297   0.378  0.8602 -0.5038  2.2398
    3OL    H12S 1723   1.813   1.134   0.320 -1.2584 -0.0454  0.5995
    3OL    C113 1724   1.941   1.273   0.222 -0.0140 -0.0339  0.1473
    3OL    H13R 1725   1.983   1.186   0.171 -1.0148  0.1454 -1.0599
    3OL    H13S 1726   2.037   1.324   0.231  1.0491 -1.7062 -1.0427
    3OL    C114 1727   1.836   1.332   0.129 -0.4189 -0.2789  0.9212
    3OL    H14R 1728   1.796   1.432   0.147 -0.3510  0.2179 -1.3433
    3OL    H14S 1729   1.740   1.282   0.124 -0.0929 -0.9121  0.9146
    3OL    C115 1730   1.877   1.316  -0.019  0.0630  0.3163 -0.8197
    3OL    H15R 1731   1.793   1.351  -0.079 -1.0586 -1.2544 -0.2248
    3OL    H15S 1732   1.888   1.213  -0.052  0.3683  1.0293 -3.1639
    3OL    C116 1733   2.005   1.399  -0.061 -0.2168 -0.2225  0.0685
    3OL    H16R 1734   2.086   1.376   0.009 -0.1247  0.5384  0.2143
    3OL    H16S 1735   1.992   1.507  -0.058  0.3821 -0.1514  0.0742
    3OL    C117 1736   2.052   1.369  -0.203  0.1836  0.0637 -0.3253
    3OL    H17R 1737   1.968   1.389  -0.271 -0.5543 -2.3272 -0.2055
    3OL    H17S 1738   2.060   1.261  -0.217  1.3425  0.2395 -1.1296
    3OL    C118 1739   2.184   1.441  -0.241  0.1001  0.2018  0.3388
    3OL    H18R 1740   2.172   1.545  -0.209 -1.9673 -0.1514  0.8619
    3OL    H18S 1741   2.193   1.446  -0.350  0.6727  0.3026  0.3893
    3OL    H18T 1742   2.278   1.398  -0.206  1.8432  0.6234 -3.2961
    1PA    C116 1743   2.720   1.745  -0.186 -0.2021  0.6262 -0.3283
    1PA    H16R 1744   2.713   1.653  -0.127  1.6251 -1.8000 -3.5470
    1PA    H16S 1745   2.807   1.804  -0.157  0.2132  0.1203 -0.5079
    1PA    H16T 1746   2.747   1.708  -0.286 -1.0974  0.7605 -0.6360
    1PA    C115 1747   2.593   1.819  -0.174 -0.0318 -0.3320  0.0307
    1PA    H15R 1748   2.575   1.848  -0.070  0.0833 -2.1327  0.5822
    1PA    H15S 1749   2.610   1.912  -0.228  0.1053  1.1592  2.4776
    1PA    C114 1750   2.472   1.736  -0.227  0.3002 -0.2134  0.1952
    1PA    H14R 1751   2.501   1.664  -0.304 -0.1446 -0.3576  0.1594
    1PA    H14S 1752   2.435   1.669  -0.149  0.7339 -0.4020  0.2422
    1PA    C113 1753   2.350   1.804  -0.282 -0.1713 -0.2177  0.0009
    1PA    H13R 1754   2.366   1.827  -0.388 -0.4916  0.8709  0.1746
    1PA    H13S 1755   2.266   1.734  -0.290 -0.2081 -0.7045  3.3351
    1PA    C112 1756   2.294   1.930  -0.213 -0.7694 -0.6322 -0.1343
    1PA    H12R 1757   2.385   1.989  -0.204  0.3222 -2.1040 -0.9587
    1PA    H12S 1758   2.222   1.981  -0.277  0.4918  0.4394 -0.7541
    1PA    C111 1759   2.235   1.897  -0.077  0.2668 -0.4262  0.0120
    1PA    H11R 1760   2.134   1.861  -0.097 -1.1072  3.3120 -0.7014
    1PA    H11S 1761   2.298   1.816  -0.040 -0.0335 -0.5123  0.3364
    1PA    C110 1762   2.240   2.009   0.025 -0.0637  0.5257 -0.2442
    1PA    H10R 1763   2.344   2.028   0.051  0.3887 -1.2944 -0.5890
    1PA    H10S 1764   2.190   2.088  -0.031 -0.6310  0.7742  0.5918
    1PA     C19 1765   2.150   1.986   0.150  0.3023 -0.2780 -0.2507
    1PA     H9R 1766   2.048   1.951   0.133  1.1367 -2.8080 -0.5095
    1PA     H9S 1767   2.204   1.908   0.204  1.4177  1.2934  1.0108
    1PA     C18 1768   2.134   2.112   0.245  0.1285  0.1330 -0.8855
    1PA     H8R 1769   2.076   2.181   0.183 -1.7445 -1.0865 -0.5707
    1PA     H8S 1770   2.065   2.090   0.327  0.6589 -0.8827 -0.6865
    1PA     C17 1771   2.266   2.166   0.295 -0.1301  0.2767  0.2930
    1PA     H7R 1772   2.324   2.196   0.208 -0.3213 -1.2315 -0.3827
    1PA     H7S 1773   2.247   2.258   0.351  1.8779 -0.0082  1.5623
    1PA     C16 1774   2.340   2.078   0.401 -0.1095  0.1858  0.4054
    1PA     H6R 1775   2.282   2.059   0.491  2.1939 -0.5144  1.8463
    1PA     H6S 1776   2.364   1.982   0.356  0.8599  0.9554 -0.8097
    1PA     C15 1777   2.480   2.132   0.451 -0.2878 -0.4682 -0.2686
    1PA     H5R 1778   2.552   2.115   0.370  1.5889 -0.8489  1.3791
    1PA     H5S 1779   2.468   2.240   0.458 -0.1833 -0.4503 -0.3728
    1PA     C14 1780   2.529   2.072   0.579 -0.4299  0.0364  0.3429
    1PA     H4R 1781   2.621   2.127   0.595 -0.4125 -0.0220  0.4487
    1PA     H4S 1782   2.455   2.107   0.652 -0.0410  1.4743  0.0652
    1PA     C13 1783   2.553   1.929   0.593  0.0667  0.0387 -0.9000
    1PA     H3R 1784   2.456   1.889   0.622  0.8173 -0.7059  0.7243
    1PA     H3S 1785   2.600   1.877   0.510  1.9751 -2.1264  1.3798
    1PA     C12 1786   2.656   1.904   0.701  0.6999 -0.0410 -0.7815
    1PA     H2R 1787   2.690   1.800   0.701  2.3220  0.4511 -0.3278
    1PA     H2S 1788   2.742   1.971   0.694  0.9726 -0.2714  0.1426
    2PC     C11 1789   2.596   1.935   0.841 -0.8241  0.1000  0.6700
    2PC     O12 1790   2.477   1.931   0.855  0.2946 -0.0048  0.2906
    2PC     O11 1791   2.689   1.964   0.929 -0.0195 -0.1190 -0.5331
    2PC      C1 1792   2.635   1.980   1.063  0.0227 -0.2040 -0.0570
    2PC      HR 1793   2.715   2.021   1.126 -0.9132  1.4823  0.0926
    2PC      HS 1794   2.549   2.047   1.065 -0.1178 -0.2048 -2.4136
    2PC      C2 1795   2.584   1.845   1.129  0.5698  0.4282 -0.0096
    2PC      HX 1796   2.504   1.792   1.077  1.7778 -0.9054 -0.5853
    2PC      C3 1797   2.527   1.876   1.271 -0.7354  0.0266 -0.3933
    2PC      HA 1798   2.613   1.909   1.329 -0.4788 -0.0987 -0.6997
    2PC      HB 1799   2.457   1.959   1.278 -0.3766  0.2565  0.4982
    2PC     O31 1800   2.463   1.779   1.341  0.5378  0.2767  0.3404
    2PC     P31 1801   2.466   1.779   1.501 -0.0911  0.0072  0.1826
    2PC     O32 1802   2.586   1.683   1.521 -0.0582 -0.1437 -0.3350
    2PC     C31 1803   2.721   1.729   1.512  0.2176  1.0884  0.0788
    2PC     H1A 1804   2.753   1.758   1.412  2.4941  1.9386  0.9830
    2PC     H1B 1805   2.734   1.828   1.556 -1.9363  1.5524 -0.1961
    2PC     C32 1806   2.828   1.642   1.587  0.3385  0.2226  0.1132
    2PC     H2A 1807   2.813   1.657   1.695  0.1432  1.4902 -0.0679
    2PC     H2B 1808   2.815   1.536   1.567 -1.0287  0.7809 -2.3121
    2PC     N31 1809   2.976   1.657   1.562  0.4073 -0.2104  0.0988
    2PC     C33 1810   3.057   1.555   1.637 -0.0086  0.3889 -1.0096
    2PC     H3A 1811   3.037   1.450   1.615 -0.4337  0.2905 -0.1852
    2PC     H3B 1812   3.159   1.575   1.604 -0.0232  3.0270  0.2522
    2PC     H3C 1813   3.046   1.571   1.744  0.2878 -1.0609 -0.7338
    2PC     C34 1814   2.996   1.659   1.412  0.3587 -0.2194 -0.7232
    2PC     H4A 1815   2.978   1.562   1.365 -0.0941 -0.5474  0.1063
    2PC     H4B 1816   2.942   1.745   1.372  0.1870 -0.4035 -0.8925
    2PC     H4C 1817   3.103   1.679   1.417 -0.1818  2.9700  0.5811
    2PC     C35 1818   3.032   1.790   1.610 -0.0155 -0.1792 -0.4596
    2PC     H5A 1819   2.961   1.863   1.573 -1.5237 -1.4731 -0.2196
    2PC     H5B 1820   3.128   1.792   1.559  0.4251 -2.9720  0.0761
    2PC     H5C 1821   3.037   1.785   1.719  1.5572 -4.2258 -0.5178
    2PC     O33 1822   2.503   1.915   1.542  0.1342  0.1193 -0.3054
    2PC     O34 1823   2.348   1.709   1.560  0.0545  0.6019 -0.4382
    2PC     O21 1824   2.710   1.775   1.150  0.0358 -0.0891  1.1271
    2PC     C21 1825   2.753   1.697   1.045 -0.0645 -0.2079 -0.0425
    2PC     O22 1826   2.679   1.651   0.954 -0.2338 -0.4528 -0.2763
    3OL     C12 1827   2.894   1.655   1.071 -0.3977 -0.7708  0.7617
    3OL     H2R 1828   2.920   1.581   0.995 -0.9145  0.9116 -1.1394
    3OL     H2S 1829   2.905   1.609   1.169 -2.5419 -1.5730  0.6776
    3OL     C13 1830   2.985   1.772   1.054 -0.8528  0.1115 -0.0028
    3OL     H3R 1831   3.085   1.747   1.088 -0.9308  1.9541  1.7621
    3OL     H3S 1832   2.951   1.849   1.123 -0.7873 -1.7984  2.2872
    3OL     C14 1833   3.014   1.832   0.909 -0.1587  0.1252  0.8079
    3OL     H4R 1834   2.918   1.854   0.861  0.2674 -0.2042 -0.2045
    3OL     H4S 1835   3.068   1.757   0.852  2.0570  0.6929  2.0252
    3OL     C15 1836   3.097   1.957   0.919  0.1671  0.2450  0.0609
    3OL     H5R 1837   3.202   1.928   0.935  0.2831  0.0983 -0.9072
    3OL     H5S 1838   3.066   2.008   1.010  0.7398 -0.0460  0.4296
    3OL     C16 1839   3.083   2.050   0.793  0.0895 -0.3630 -0.2828
    3OL     H6R 1840   3.135   2.143   0.815  1.6743 -1.5732  1.3810
    3OL     H6S 1841   2.980   2.085   0.787  0.3168  0.8524  1.7923
    3OL     C17 1842   3.138   1.988   0.661  0.1797  0.8330 -0.3039
    3OL     H7R 1843   3.086   1.899   0.627 -1.2110  1.7755 -0.7392
    3OL     H7S 1844   3.242   1.959   0.677  0.9654  1.2591 -3.7895
    3OL     C18 1845   3.129   2.082   0.541 -0.2085 -0.2765 -1.0687
    3OL     H8R 1846   3.189   2.056   0.454  1.4096  0.7813 -0.3128
    3OL     H8S 1847   3.187   2.166   0.579 -0.1128 -1.8963  2.7389
    3OL     C19 1848   2.997   2.141   0.509 -0.5702 -0.1853 -0.3082
    3OL     H9R 1849   2.989   2.247   0.532  0.3350 -0.1120 -0.3233
    3OL    C110 1850   2.910   2.068   0.447  0.4986  0.0432  0.1360
    3OL    H10R 1851   2.825   2.124   0.410  1.2445  0.7481 -0.5403
    3OL    C111 1852   2.914   1.926   0.410  0.0274  0.4162 -0.7506
    3OL    H11R 1853   2.851   1.872   0.481 -0.1201  0.0245 -1.1765
    3OL    H11S 1854   3.015   1.885   0.410  0.1315  0.6227  0.3663
    3OL    C112 1855   2.855   1.883   0.271  0.2663 -0.1908  0.1215
    3OL    H12R 1856   2.753   1.922   0.272 -0.0746 -0.7033  4.5685
    3OL    H12S 1857   2.838   1.775   0.274 -1.2117  0.0409  1.5296
    3OL    C113 1858   2.937   1.923   0.154 -0.1970 -0.6914 -0.6015
    3OL    H13R 1859   3.009   2.000   0.183  0.2202 -1.0520 -0.6681
    3OL    H13S 1860   2.872   1.979   0.087 -1.4875 -1.5206 -0.0825
    3OL    C114 1861   3.011   1.802   0.083 -0.1425 -0.2735  0.8046
    3OL    H14R 1862   2.940   1.724   0.056  2.2727 -2.4118  0.1915
    3OL    H14S 1863   3.079   1.746   0.147  0.5493  0.4606  0.7302
    3OL    C115 1864   3.094   1.842  -0.046 -0.1090 -0.1043 -0.1148
    3OL    H15R 1865   3.150   1.928  -0.008 -0.2989  0.5950 -1.3703
    3OL    H15S 1866   3.033   1.877  -0.129  0.1992 -0.9123 -0.6938
    3OL    C116 1867   3.188   1.734  -0.085  0.5362  0.4097  0.4178
    3OL    H16R 1868   3.230   1.696   0.008 -0.9096  0.1218  0.9700
    3OL    H16S 1869   3.267   1.777  -0.147  0.7095 -1.4107 -0.7189
    3OL    C117 1870   3.122   1.628  -0.165 -0.6259  0.1906  0.1712
    3OL    H17R 1871   3.038   1.673  -0.218  0.6181  2.2695 -0.1712
    3OL    H17S 1872   3.083   1.554  -0.096  0.3382  0.5450  1.1307
    3OL    C118 1873   3.230   1.547  -0.248  0.2415 -0.1423 -0.1814
    3OL    H18R 1874   3.313   1.553  -0.178 -0.4185 -1.2976  0.7405
    3OL    H18S 1875   3.245   1.592  -0.346  1.4606  0.8520  0.4423
    3OL    H18T 1876   3.200   1.442  -0.257 -2.0919  0.4140  0.2674
    1PA    C116 1877   4.187   2.143  -0.339  0.2849  0.0530 -0.3840
    1PA    H16R 1878   4.208   2.039  -0.313  0.9372  0.3622  0.3790
    1PA    H16S 1879   4.148   2.136  -0.441 -0.7197 -3.2228  0.1292
    1PA    H16T 1880   4.124   2.187  -0.262 -1.3971  0.3140 -1.8367
    1PA    C115 1881   4.319   2.211  -0.342 -0.6087  0.5722 -0.9932
    1PA    H15R 1882   4.374   2.167  -0.427  0.9019  0.1660  0.1455
    1PA    H15S 1883   4.303   2.318  -0.352 -2.6663  0.4689  0.6832
    1PA    C114 1884   4.410   2.191  -0.220  0.4518  0.2673 -0.3402
    1PA    H14R 1885   4.441   2.087  -0.213  1.6591  0.6830  0.8978
    1PA    H14S 1886   4.506   2.241  -0.231  2.4149 -2.1746  3.4416
    1PA    C113 1887   4.352   2.230  -0.083  0.3950 -0.5331  0.7224
    1PA    H13R 1888   4.310   2.330  -0.087  1.7887  0.0541  0.2807
    1PA    H13S 1889   4.263   2.166  -0.076 -1.7458  1.9255 -1.7861
    1PA    C112 1890   4.450   2.207   0.035 -0.1916 -0.2003 -0.3814
    1PA    H12R 1891   4.500   2.111   0.018 -0.4593 -0.3863 -0.1173
    1PA    H12S 1892   4.526   2.285   0.021 -0.3978  0.3512  1.4241
    1PA    C111 1893   4.396   2.222   0.173  0.5134 -0.6611 -1.1045
    1PA    H11R 1894   4.363   2.326   0.182 -0.5018 -1.0673  0.2815
    1PA    H11S 1895   4.308   2.157   0.181  1.0505 -1.1807  1.5453
    1PA    C110 1896   4.502   2.206   0.285 -0.6923 -0.0383 -0.1780
    1PA    H10R 1897   4.534   2.101   0.281 -1.7895 -0.4769  1.7618
    1PA    H10S 1898   4.593   2.264   0.265 -0.6221  1.1418  3.0491
    1PA     C19 1899   4.449   2.243   0.418 -0.0912 -1.1063  0.3682
    1PA     H9R 1900   4.433   2.351   0.411 -0.7792 -1.1665  0.8824
    1PA     H9S 1901   4.352   2.201   0.445 -0.8057 -0.7864 -1.5610
    1PA     C18 1902   4.547   2.215   0.531 -0.9144  0.1060 -0.0044
    1PA     H8R 1903   4.575   2.111   0.512  3.1416  1.1571 -0.8783
    1PA     H8S 1904   4.643   2.261   0.508  0.4378 -2.0318  0.9470
    1PA     C17 1905   4.496   2.232   0.675  0.0898  0.0143 -0.3701
    1PA     H7R 1906   4.451   2.332   0.673 -2.7587 -1.0951  1.1069
    1PA     H7S 1907   4.417   2.159   0.697  1.5211 -1.0504  1.4572
    1PA     C16 1908   4.610   2.211   0.774  0.4088 -0.1006  0.2303
    1PA     H6R 1909   4.660   2.117   0.747  1.4477  0.3284  0.6227
    1PA     H6S 1910   4.684   2.291   0.770  0.9023 -0.5371  0.6389
    1PA     C15 1911   4.564   2.188   0.913  0.1249  0.4109 -0.8224
    1PA     H5R 1912   4.507   2.276   0.944 -2.8757 -1.6190 -0.1404
    1PA     H5S 1913   4.490   2.108   0.917 -1.6914  2.0543  1.7554
    1PA     C14 1914   4.681   2.147   1.013  0.0540 -0.4209 -0.1874
    1PA     H4R 1915   4.721   2.049   0.985  1.4541  0.1917 -0.3964
    1PA     H4S 1916   4.754   2.225   0.995 -1.0777  0.2678 -2.0602
    1PA     C13 1917   4.650   2.149   1.158  0.2213 -0.1903  0.0875
    1PA     H3R 1918   4.741   2.134   1.216 -0.3058  0.2285  1.0401
    1PA     H3S 1919   4.617   2.252   1.173  1.7154  0.8137 -2.7136
    1PA     C12 1920   4.530   2.067   1.201  0.3299 -0.2000  0.1325
    1PA     H2R 1921   4.436   2.098   1.154  0.1778 -1.1910 -0.2392
    1PA     H2S 1922   4.544   1.967   1.159  1.6661  0.0111  0.0174
    2PC     C11 1923   4.532   2.064   1.353 -0.1074 -0.2532  0.0390
    2PC     O12 1924   4.501   2.157   1.425  0.2707 -0.5996 -0.1156
    2PC     O11 1925   4.571   1.946   1.400  0.0165  1.1714 -0.4256
    2PC      C1 1926   4.565   1.917   1.540  0.9403 -0.1087 -0.2675
    2PC      HR 1927   4.620   1.823   1.554 -1.4792 -1.4281  0.8258
    2PC      HS 1928   4.618   1.995   1.595 -0.5014 -0.3068  1.4751
    2PC      C2 1929   4.428   1.914   1.602 -0.2850  0.0922  0.4411
    2PC      HX 1930   4.374   2.009   1.597 -1.6767 -0.7012 -0.0200
    2PC      C3 1931   4.431   1.868   1.743  0.7788 -0.3074 -0.3559
    2PC      HA 1932   4.470   1.767   1.753 -0.0083 -0.5106  0.9327
    2PC      HB 1933   4.494   1.933   1.806 -1.1199  1.1539  0.1360
    2PC     O31 1934   4.305   1.880   1.815 -0.1774 -0.0110 -0.1452
    2PC     P31 1935   4.317   1.838   1.968  0.0659  0.2928  0.1927
    2PC     O32 1936   4.295   1.678   1.960 -0.4521  0.1457 -0.1962
    2PC     C31 1937   4.181   1.618   1.894  0.1915 -0.6936 -0.1584
    2PC     H1A 1938   4.093   1.669   1.933  1.3074  1.2080  0.0014
    2PC     H1B 1939   4.198   1.636   1.787 -2.4324  0.3129 -0.4850
    2PC     C32 1940   4.163   1.470   1.919 -0.2517  0.6043  0.4980
    2PC     H2A 1941   4.083   1.425   1.859 -0.6316 -0.7809  1.9986
    2PC     H2B 1942   4.253   1.416   1.892 -0.2650 -0.4980  2.5066
    2PC     N31 1943   4.133   1.429   2.065  0.5559 -0.0189  0.3741
    2PC     C33 1944   4.253   1.464   2.146 -0.9324  0.2048  0.2439
    2PC     H3A 1945   4.222   1.447   2.250 -0.9615  0.2115  0.2360
    2PC     H3B 1946   4.335   1.406   2.105 -3.0623 -1.2162 -2.2377
    2PC     H3C 1947   4.270   1.572   2.142  1.4418 -0.1398 -0.0989
    2PC     C34 1948   4.017   1.495   2.125  0.9155 -0.0656  0.0875
    2PC     H4A 1949   4.001   1.459   2.227  0.4323 -1.0902 -0.3313
    2PC     H4B 1950   4.032   1.602   2.138 -0.7039  0.0237  1.6246
    2PC     H4C 1951   3.934   1.471   2.059  0.9216  0.9362 -0.2981
    2PC     C35 1952   4.106   1.285   2.069 -0.4271  0.6976  0.2113
    2PC     H5A 1953   4.189   1.227   2.028  2.5292  3.9981  1.0490
    2PC     H5B 1954   4.013   1.263   2.016 -1.0826 -0.3402  1.7193
    2PC     H5C 1955   4.085   1.250   2.170  2.7597  2.7487  1.7523
    2PC     O33 1956   4.451   1.860   2.021  0.3358  0.1774  0.1563
    2PC     O34 1957   4.205   1.890   2.048 -0.6915 -0.0382 -0.2308
    2PC     O21 1958   4.353   1.808   1.524 -1.0623 -0.1045 -0.0818
    2PC     C21 1959   4.259   1.843   1.437 -0.4733 -0.4700 -0.3160
    2PC     O22 1960   4.225   1.959   1.411 -0.0480  0.0079  0.5167
    3OL     C12 1961   4.186   1.717   1.389 -0.3367  0.0372 -0.8631
    3OL     H2R 1962   4.124   1.675   1.469  0.2123  1.2864  0.2784
    3OL     H2S 1963   4.268   1.645   1.386  0.2073  0.4382  1.5557
    3OL     C13 1964   4.123   1.735   1.258 -0.2759  0.1348 -0.4149
    3OL     H3R 1965   4.039   1.804   1.251  1.0965  1.9379 -0.0019
    3OL     H3S 1966   4.070   1.643   1.233 -3.2873  1.5963  0.1627
    3OL     C14 1967   4.226   1.767   1.151  0.1430 -0.4896  0.4340
    3OL     H4R 1968   4.327   1.769   1.190 -0.9151 -3.0537  3.7990
    3OL     H4S 1969   4.204   1.869   1.119 -1.5335 -0.7608  0.6124
    3OL     C15 1970   4.220   1.684   1.025  0.7626 -0.0057  1.1531
    3OL     H5R 1971   4.117   1.688   0.988  1.7474 -0.4035 -1.8970
    3OL     H5S 1972   4.246   1.581   1.048 -0.3408 -0.6693 -0.3913
    3OL     C16 1973   4.299   1.742   0.904  0.2031  0.0018 -0.6739
    3OL     H6R 1974   4.254   1.837   0.875  1.9493  0.9484 -0.3975
    3OL     H6S 1975   4.290   1.672   0.820 -1.8907 -0.3544 -0.2069
    3OL     C17 1976   4.444   1.781   0.927  0.0342  0.6252  0.6219
    3OL     H7R 1977   4.490   1.716   1.001 -0.3260  0.3032  0.5627
    3OL     H7S 1978   4.453   1.881   0.971  1.3670  1.5772 -1.6128
    3OL     C18 1979   4.537   1.771   0.809  0.1178  0.4794  0.4297
    3OL     H8R 1980   4.569   1.669   0.789  0.6173  0.1913  2.4449
    3OL     H8S 1981   4.640   1.802   0.830  1.1914 -0.8410 -2.3765
    3OL     C19 1982   4.474   1.837   0.694 -0.2980  0.1324  0.9427
    3OL     H9R 1983   4.419   1.928   0.713  1.5794  0.7084  4.5443
    3OL    C110 1984   4.478   1.790   0.572  0.8201 -0.4698 -0.0428
    3OL    H10R 1985   4.429   1.847   0.494  1.2909  1.3162  0.8941
    3OL    C111 1986   4.544   1.665   0.526  0.3818  0.9861 -0.7612
    3OL    H11R 1987   4.637   1.658   0.583 -0.2099 -2.1546 -0.0153
    3OL    H11S 1988   4.583   1.685   0.426  0.7152  2.0437 -0.4375
    3OL    C112 1989   4.452   1.543   0.547 -0.0479  0.0858 -0.2863
    3OL    H12R 1990   4.356   1.576   0.506 -0.4012  2.0742  1.9003
    3OL    H12S 1991   4.436   1.538   0.655  0.0738 -0.0372 -0.2734
    3OL    C113 1992   4.497   1.410   0.502  0.0043 -0.1644 -0.1292
    3OL    H13R 1993   4.417   1.343   0.537 -1.2278  1.2148 -0.1890
    3OL    H13S 1994   4.587   1.383   0.556  1.2485  2.7400 -0.5688
    3OL    C114 1995   4.528   1.403   0.355 -0.4760  0.4958 -0.0221
    3OL    H14R 1996   4.609   1.473   0.333 -1.0208  1.6144  1.3258
    3OL    H14S 1997   4.440   1.446   0.306  1.2959  3.2533 -1.0567
    3OL    C115 1998   4.567   1.268   0.304 -0.0266 -0.2555 -0.1357
    3OL    H15R 1999   4.488   1.198   0.330 -1.8555  1.6003 -0.4637
    3OL    H15S 2000   4.666   1.244   0.343 -0.3593 -0.3823  0.6561
    3OL    C116 2001   4.572   1.263   0.154 -0.0277 -0.5411  0.4778
    3OL    H16R 2002   4.487   1.326   0.124 -1.0681 -1.2599  1.8164
    3OL    H16S 2003   4.575   1.162   0.114  0.3207 -0.5961  0.6421
    3OL    C117 2004   4.699   1.309   0.083  0.0960 -0.1346  0.1931
    3OL    H17R 2005   4.787   1.257   0.123  2.6928  3.8335  0.2438
    3OL    H17S 2006   4.707   1.416   0.104  0.6151 -0.0774 -0.2538
    3OL    C118 2007   4.709   1.293  -0.066  0.2058 -0.1556 -0.5532
    3OL    H18R 2008   4.737   1.191  -0.094 -1.2254 -0.2005 -1.9704
    3OL    H18S 2009   4.781   1.367  -0.103  0.5822 -0.3050 -0.1307
    3OL    H18T 2010   4.611   1.313  -0.110  0.4137  0.2568 -0.8385
    1PA    C116 2011   4.386   0.795   0.174 -0.2787 -0.6775 -0.2699
    1PA    H16R 2012   4.483   0.823   0.216  0.0475  0.9322 -1.9940
    1PA    H16S 2013   4.346   0.881   0.121 -1.0668 -2.0219 -1.9711
    1PA    H16T 2014   4.401   0.705   0.114  0.0189 -2.2832  2.0349
    1PA    C115 2015   4.295   0.766   0.290 -0.1734 -0.5674  0.6266
    1PA    H15R 2016   4.199   0.721   0.263  0.3775 -1.4159  0.0222
    1PA    H15S 2017   4.327   0.681   0.350 -0.9141  0.0098  1.8806
    1PA    C114 2018   4.282   0.892   0.370  0.2001  0.2060  0.4100
    1PA    H14R 2019   4.248   0.966   0.297  3.1583  2.5848  1.2006
    1PA    H14S 2020   4.206   0.869   0.445  0.2940  0.6040  0.6309
    1PA    C113 2021   4.399   0.929   0.459  0.3305  0.4266 -0.0823
    1PA    H13R 2022   4.431   0.835   0.504 -0.1088  1.0633  1.6472
    1PA    H13S 2023   4.484   0.952   0.395  0.3459 -1.6139 -0.8386
    1PA    C112 2024   4.363   1.026   0.565  0.9308 -0.7489  0.0117
    1PA    H12R 2025   4.328   1.122   0.527  0.5446 -0.6750  0.5395
    1PA    H12S 2026   4.288   0.979   0.630 -0.7240  0.2569 -1.1067
    1PA    C111 2027   4.468   1.067   0.659 -0.6522 -0.6058 -0.3605
    1PA    H11R 2028   4.521   0.973   0.678  2.3457  0.9406 -0.4858
    1PA    H11S 2029   4.549   1.134   0.630  0.0683 -0.0434  2.6430
    1PA    C110 2030   4.422   1.122   0.792  0.6128 -0.3195  0.0267
    1PA    H10R 2031   4.342   1.057   0.827 -1.5763  2.6015  0.8302
    1PA    H10S 2032   4.510   1.112   0.856  0.0904  0.7800  0.9639
    1PA     C19 2033   4.358   1.261   0.804 -0.0678  0.6344 -0.0614
    1PA     H9R 2034   4.424   1.340   0.769 -1.7564  0.7058 -3.4664
    1PA     H9S 2035   4.275   1.261   0.733  1.2447 -3.3782 -1.9205
    1PA     C18 2036   4.308   1.289   0.942  0.5744 -0.1562 -0.4452
    1PA     H8R 2037   4.237   1.372   0.936 -1.8847 -2.1381 -0.4078
    1PA     H8S 2038   4.251   1.203   0.977  0.5680  0.2551  0.5828
    1PA     C17 2039   4.411   1.322   1.049 -0.2699  0.5267  0.6185
    1PA     H7R 2040   4.493   1.249   1.059 -0.5052  0.4431  2.1771
    1PA     H7S 2041   4.461   1.415   1.020  2.6816 -0.4281  2.1455
    1PA     C16 2042   4.352   1.348   1.189  0.5575 -0.9305 -0.0001
    1PA     H6R 2043   4.299   1.443   1.177  0.9305 -0.4947  1.6048
    1PA     H6S 2044   4.272   1.278   1.215 -1.2984  0.8713 -0.5867
    1PA     C15 2045   4.454   1.367   1.299 -0.1654 -0.5535 -0.3250
    1PA     H5R 2046   4.408   1.365   1.398 -0.1630 -0.0621 -0.3114
    1PA     H5S 2047   4.519   1.279   1.305 -1.2658 -1.4605 -1.3168
    1PA     C14 2048   4.534   1.497   1.285 -0.2834  0.1755 -0.1225
    1PA     H4R 2049   4.571   1.508   1.182 -1.9838 -0.0226 -0.7805
    1PA     H4S 2050   4.462   1.577   1.302 -0.7471 -0.7033  2.4317
    1PA     C13 2051   4.650   1.514   1.380 -0.5167  0.1302  0.3567
    1PA     H3R 2052   4.735   1.451   1.353 -0.3281  1.0668 -1.4125
    1PA     H3S 2053   4.687   1.612   1.347  0.8836 -0.6128 -0.3467
    1PA     C12 2054   4.604   1.519   1.521  0.2204 -0.3941 -0.6386
    1PA     H2R 2055   4.513   1.578   1.530  0.3843 -0.0609 -1.1182
    1PA     H2S 2056   4.565   1.425   1.562 -1.8939  0.5878 -0.2924
    2PC     C11 2057   4.698   1.559   1.635  0.6718 -0.0742 -0.5058
    2PC     O12 2058   4.654   1.596   1.745  0.3406 -0.1411  0.3136
    2PC     O11 2059   4.821   1.527   1.608  0.2976  0.0640 -0.0492
    2PC      C1 2060   4.919   1.537   1.716 -0.5984  0.3768  0.2471
    2PC      HR 2061   4.963   1.637   1.712  0.0543  0.1211  0.8656
    2PC      HS 2062   4.874   1.523   1.814 -0.7290  0.3371  0.1817
    2PC      C2 2063   5.026   1.424   1.690  1.1081 -0.5136  0.4927
    2PC      HX 2064   4.974   1.328   1.680 -0.4502  0.4042 -0.4971
    2PC      C3 2065   5.118   1.415   1.816 -0.9242  0.4203  0.0073
    2PC      HA 2066   5.078   1.336   1.880  1.4366 -2.0154 -1.3127
    2PC      HB 2067   5.217   1.380   1.787 -0.4979  1.8044 -0.2871
    2PC     O31 2068   5.130   1.544   1.879 -0.9827 -0.1448  0.0314
    2PC     P31 2069   5.215   1.569   2.013 -0.1507  0.2262  0.1806
    2PC     O32 2070   5.106   1.557   2.117 -0.2692 -0.5706 -0.1479
    2PC     C31 2071   5.060   1.430   2.154 -0.0762 -0.0504  0.3609
    2PC     H1A 2072   5.033   1.366   2.070  1.2184  1.0618 -0.9464
    2PC     H1B 2073   5.149   1.387   2.200 -0.4192  0.0254  1.1197
    2PC     C32 2074   4.951   1.459   2.266  0.4107  0.0546 -0.1658
    2PC     H2A 2075   4.986   1.541   2.330  0.7411  0.4162 -0.7947
    2PC     H2B 2076   4.858   1.497   2.224 -1.0551 -2.0600  0.9918
    2PC     N31 2077   4.912   1.344   2.356  0.0529 -0.3669  0.1233
    2PC     C33 2078   4.801   1.394   2.450 -0.1398 -0.2496  0.3723
    2PC     H3A 2079   4.844   1.473   2.513 -1.8996  1.0346  0.0285
    2PC     H3B 2080   4.718   1.426   2.388  0.0245 -1.0013 -0.2399
    2PC     H3C 2081   4.780   1.308   2.514  0.4959  0.1135  1.0934
    2PC     C34 2082   4.873   1.224   2.282  0.7888  0.5217 -0.3908
    2PC     H4A 2083   4.849   1.155   2.362 -1.1309  2.2531  0.6342
    2PC     H4B 2084   4.790   1.251   2.217  2.4740  2.4613 -1.8909
    2PC     H4C 2085   4.959   1.183   2.229 -0.7653  0.5814 -3.1759
    2PC     C35 2086   5.012   1.297   2.452 -0.1815  0.5547 -0.5843
    2PC     H5A 2087   5.018   1.370   2.534  2.3829 -0.2281  0.0154
    2PC     H5B 2088   5.109   1.278   2.405 -0.6080  0.8596 -1.6220
    2PC     H5C 2089   4.984   1.202   2.498  0.5592 -0.2992 -1.8398
    2PC     O33 2090   5.318   1.461   2.036  0.5871 -0.6435 -0.2218
    2PC     O34 2091   5.261   1.708   2.021  0.4127 -0.0239 -0.2948
    2PC     O21 2092   5.113   1.454   1.578 -0.0918  0.4903  0.0689
    2PC     C21 2093   5.131   1.361   1.485 -0.0849  0.6089 -0.5244
    2PC     O22 2094   5.068   1.258   1.479 -0.0845 -0.0168  0.6313
    3OL     C12 2095   5.247   1.399   1.383  0.7119  0.2192 -0.9334
    3OL     H2R 2096   5.335   1.410   1.446 -0.9244  1.2646  1.3383
    3OL     H2S 2097   5.218   1.501   1.355  2.0904  1.2348  1.0980
    3OL     C13 2098   5.258   1.294   1.269 -0.1631  0.2894  0.0579
    3OL     H3R 2099   5.161   1.256   1.236 -1.1308  1.7210  1.0755
    3OL     H3S 2100   5.304   1.203   1.308 -2.9551 -1.4654 -0.4116
    3OL     C14 2101   5.332   1.356   1.150 -1.2445 -0.0136 -0.3441
    3OL     H4R 2102   5.436   1.374   1.177 -1.6708  1.3329  0.5044
    3OL     H4S 2103   5.290   1.452   1.119  0.7395  0.9858 -0.1419
    3OL     C15 2104   5.341   1.250   1.037  0.0677 -0.2477 -1.0827
    3OL     H5R 2105   5.248   1.194   1.031 -0.5360  0.5672  0.1851
    3OL     H5S 2106   5.420   1.176   1.052  0.2998  0.0850 -0.6388
    3OL     C16 2107   5.369   1.299   0.897  0.2016  0.4876  0.3490
    3OL     H6R 2108   5.348   1.216   0.828 -0.2343 -0.6632  1.8222
    3OL     H6S 2109   5.476   1.311   0.878  0.4356 -0.3903  1.0710
    3OL     C17 2110   5.292   1.419   0.862  0.1952 -0.4072  0.3222
    3OL     H7R 2111   5.301   1.500   0.935 -2.0664  1.6191 -1.4562
    3OL     H7S 2112   5.185   1.400   0.852 -0.3552  1.7378  1.4435
    3OL     C18 2113   5.338   1.490   0.733  0.2329 -0.1627  0.9626
    3OL     H8R 2114   5.270   1.572   0.712  2.3508  1.8968  1.6847
    3OL     H8S 2115   5.326   1.410   0.659 -1.5309 -0.3437  1.3940
    3OL     C19 2116   5.478   1.548   0.748 -0.3449 -0.2778  0.2708
    3OL     H9R 2117   5.496   1.620   0.828 -0.9832  1.6805 -1.2738
    3OL    C110 2118   5.587   1.529   0.665  0.0526 -0.6604  0.1212
    3OL    H10R 2119   5.676   1.580   0.700 -1.7877  1.7172  1.6351
    3OL    C111 2120   5.613   1.433   0.558 -0.2319 -0.1879  0.7388
    3OL    H11R 2121   5.569   1.335   0.578 -0.6760 -0.3934 -1.0569
    3OL    H11S 2122   5.720   1.412   0.554 -0.1096  0.5096 -0.1686
    3OL    C112 2123   5.572   1.487   0.415 -0.8649 -0.0915 -0.3993
    3OL    H12R 2124   5.625   1.582   0.406  0.3445 -0.6539  0.5393
    3OL    H12S 2125   5.468   1.518   0.424 -0.8515 -0.2373  0.2983
    3OL    C113 2126   5.592   1.380   0.307  0.2958  0.2298  0.6575
    3OL    H13R 2127   5.567   1.408   0.205 -1.6447  1.5670  1.4490
    3OL    H13S 2128   5.534   1.290   0.325  3.3238 -1.4812  2.8099
    3OL    C114 2129   5.739   1.336   0.289 -0.1838  0.1708  0.5256
    3OL    H14R 2130   5.731   1.257   0.214 -2.8864 -0.6060  1.5187
    3OL    H14S 2131   5.780   1.289   0.380  2.7438 -2.5861 -1.9468
    3OL    C115 2132   5.843   1.444   0.244 -0.1249 -0.6415 -0.2174
    3OL    H15R 2133   5.854   1.518   0.324 -0.7787 -4.3391  3.6246
    3OL    H15S 2134   5.808   1.494   0.153 -1.1750  2.9711  1.9408
    3OL    C116 2135   5.972   1.367   0.216  0.1260  0.6518  0.0071
    3OL    H16R 2136   5.955   1.322   0.118  0.7217 -0.5431  0.4321
    3OL    H16S 2137   5.982   1.289   0.292 -1.6280  0.8578  0.4754
    3OL    C117 2138   6.099   1.450   0.219  0.0349 -0.3227 -1.0440
    3OL    H17R 2139   6.106   1.508   0.126 -1.3907  0.0855 -0.9236
    3OL    H17S 2140   6.180   1.379   0.233 -1.5604 -1.9294  0.5483
    3OL    C118 2141   6.112   1.548   0.343  0.4342 -0.3891 -0.2335
    3OL    H18R 2142   6.101   1.481   0.429  0.7162 -0.4288 -0.2283
    3OL    H18S 2143   6.038   1.628   0.342 -0.6404 -1.3155 -2.7742
    3OL    H18T 2144   6.209   1.596   0.350 -0.3484  0.9809  2.9452
    1PA    C116 2145   2.139   0.040   1.103  0.5299  0.6323 -1.0514
    1PA    H16R 2146   2.242   0.074   1.115  0.5685  0.1367  0.1873
    1PA    H16S 2147   2.114  -0.007   1.199  0.1012  2.1639 -0.3775
    1PA    H16T 2148   2.076   0.130   1.105 -2.5160 -1.3370 -0.1082
    1PA    C115 2149   2.085  -0.033   0.981  0.2627 -0.2537 -0.5802
    1PA    H15R 2150   2.133  -0.130   0.968 -2.1016 -1.4041 -1.2214
    1PA    H15S 2151   1.983  -0.056   1.011  0.9482  0.1691  2.3215
    1PA    C114 2152   2.086   0.050   0.849 -0.2496  0.7885 -0.3472
    1PA    H14R 2153   2.187   0.056   0.808 -0.3353 -1.7326 -1.0725
    1PA    H14S 2154   2.031  -0.005   0.772 -1.8439 -0.8987  1.8908
    1PA    C113 2155   2.039   0.196   0.850  0.0164  0.2850 -0.0276
    1PA    H13R 2156   1.935   0.219   0.874 -1.5261 -3.1996 -2.5270
    1PA    H13S 2157   2.097   0.263   0.913  0.2614  0.1316 -0.0889
    1PA    C112 2158   2.050   0.263   0.715  0.2293  0.3299 -0.6168
    1PA    H12R 2159   2.157   0.272   0.695  0.0824  2.6654 -0.6395
    1PA    H12S 2160   2.002   0.207   0.634 -0.9914  1.2257 -0.5427
    1PA    C111 2161   1.992   0.397   0.722 -0.0828 -0.5461 -0.3984
    1PA    H11R 2162   1.892   0.394   0.765  0.2795 -1.0792  0.4248
    1PA    H11S 2163   2.052   0.451   0.795 -0.0634  0.7960 -1.3700
    1PA    C110 2164   2.005   0.457   0.579 -0.0048  0.8739 -0.4265
    1PA    H10R 2165   2.111   0.453   0.552 -0.2979  1.6521 -1.7829
    1PA    H10S 2166   1.977   0.387   0.501  1.2691  1.0268 -1.0493
    1PA     C19 2167   1.949   0.592   0.564 -0.3919  0.5431  0.0401
    1PA     H9R 2168   1.957   0.615   0.457  2.3784  0.4025  0.1599
    1PA     H9S 2169   1.841   0.583   0.578 -0.1863 -1.9487  0.5739
    1PA     C18 2170   2.016   0.710   0.641  0.5582  0.0530  0.5059
    1PA     H8R 2171   2.000   0.705   0.749 -0.1328 -1.1018  0.3649
    1PA     H8S 2172   2.123   0.691   0.636  0.1985 -3.0108  2.2466
    1PA     C17 2173   1.969   0.851   0.594 -0.8199 -0.0347  0.2295
    1PA     H7R 2174   2.042   0.925   0.623 -0.4030  0.7064 -2.3939
    1PA     H7S 2175   1.977   0.847   0.485 -0.1294 -0.2292  0.2818
    1PA     C16 2176   1.827   0.887   0.633 -0.0223  0.4774 -0.0106
    1PA     H6R 2177   1.782   0.963   0.569 -0.9562  0.6233  0.7889
    1PA     H6S 2178   1.766   0.799   0.612  1.0437 -0.3656  0.3618
    1PA     C15 2179   1.809   0.910   0.779  0.1769  0.0362 -0.2301
    1PA     H5R 2180   1.826   0.812   0.823 -0.5193 -1.3037 -2.7681
    1PA     H5S 2181   1.885   0.976   0.823  1.9932 -0.2844 -2.6520
    1PA     C14 2182   1.679   0.988   0.806 -0.4984  0.1628 -0.9125
    1PA     H4R 2183   1.682   1.086   0.756 -0.7544 -0.2279 -1.7081
    1PA     H4S 2184   1.597   0.933   0.759 -2.3445  2.6977 -0.8777
    1PA     C13 2185   1.650   0.997   0.957 -1.0510  0.7740  0.2538
    1PA     H3R 2186   1.658   0.898   1.002 -0.0202  0.2252 -1.0514
    1PA     H3S 2187   1.723   1.069   0.994  0.6555  0.2173 -1.7773
    1PA     C12 2188   1.509   1.051   0.972  0.3123 -0.8318  0.0576
    1PA     H2R 2189   1.495   1.151   0.930 -1.4337 -0.8056  0.6210
    1PA     H2S 2190   1.446   0.986   0.910 -0.6729  0.6460 -0.5423
    2PC     C11 2191   1.472   1.046   1.117 -0.2167  0.5457  0.2776
    2PC     O12 2192   1.490   0.943   1.183  0.1681 -0.0345 -0.8125
    2PC     O11 2193   1.415   1.155   1.155  0.1694 -0.3992  0.2481
    2PC      C1 2194   1.393   1.168   1.299  0.2081  0.8274 -0.3699
    2PC      HR 2195   1.338   1.261   1.316 -1.4478  0.5773 -3.6855
    2PC      HS 2196   1.324   1.090   1.331 -0.1965  0.2850 -2.4692
    2PC      C2 2197   1.526   1.170   1.381  0.5554 -0.0524 -0.4161
    2PC      HX 2198   1.582   1.077   1.378  0.8693  0.1325 -0.3852
    2PC      C3 2199   1.489   1.176   1.527  0.2795 -0.4188  0.9353
    2PC      HA 2200   1.443   1.273   1.551  2.0427  0.9261 -0.7909
    2PC      HB 2201   1.414   1.097   1.541  1.0693 -1.3514  0.0844
    2PC     O31 2202   1.609   1.155   1.600  0.2762 -0.6366 -0.1275
    2PC     P31 2203   1.610   1.147   1.759  0.3317  0.0143  0.4903
    2PC     O32 2204   1.514   1.263   1.806  0.3433  0.1376  0.0954
    2PC     C31 2205   1.566   1.389   1.801 -0.5692  0.7404 -0.3592
    2PC     H1A 2206   1.671   1.392   1.829 -0.0824 -2.3335 -1.4859
    2PC     H1B 2207   1.557   1.419   1.696 -0.6610  1.4259 -0.1617
    2PC     C32 2208   1.473   1.479   1.877  0.4439  0.4984 -0.7200
    2PC     H2A 2209   1.512   1.581   1.869  2.3261 -0.2320 -1.5614
    2PC     H2B 2210   1.372   1.473   1.837  0.8748 -1.3505 -1.6442
    2PC     N31 2211   1.442   1.451   2.022  0.3966 -0.6760 -0.1916
    2PC     C33 2212   1.564   1.451   2.102  0.5133  0.3679  0.6870
    2PC     H3A 2213   1.625   1.533   2.065  1.0901 -1.0416 -1.7204
    2PC     H3B 2214   1.549   1.455   2.210 -2.7507 -2.7266  0.5353
    2PC     H3C 2215   1.617   1.360   2.072  0.6706  0.9955 -1.0835
    2PC     C34 2216   1.365   1.564   2.075 -0.4931 -0.4256 -0.3776
    2PC     H4A 2217   1.357   1.559   2.184  1.0651 -0.7152 -0.2551
    2PC     H4B 2218   1.420   1.653   2.045 -0.1491  0.0279  1.5074
    2PC     H4C 2219   1.272   1.556   2.018 -1.1007 -3.6813  0.8255
    2PC     C35 2220   1.370   1.321   2.047 -0.0198 -0.5047  0.4238
    2PC     H5A 2221   1.360   1.317   2.155 -1.3949  1.2548  0.3998
    2PC     H5B 2222   1.430   1.237   2.013  0.5642 -1.0680  2.7001
    2PC     H5C 2223   1.273   1.314   1.997 -0.2148  1.6252  0.3844
    2PC     O33 2224   1.547   1.017   1.801 -0.9058 -0.1735  0.6298
    2PC     O34 2225   1.748   1.177   1.800 -0.0174  0.0526  0.1533
    2PC     O21 2226   1.608   1.284   1.352 -0.0533  0.9931  0.3068
    2PC     C21 2227   1.724   1.264   1.285 -0.3003  0.7337 -0.2656
    2PC     O22 2228   1.760   1.163   1.220 -0.5292 -0.0754 -0.4436
    3OL     C12 2229   1.810   1.389   1.258  0.2030 -0.2437  0.1549
    3OL     H2R 2230   1.905   1.354   1.217 -0.2885 -0.4698 -0.8309
    3OL     H2S 2231   1.825   1.431   1.358  0.9490  3.2941 -1.2971
    3OL     C13 2232   1.735   1.492   1.169 -0.7297  0.0414  0.0656
    3OL     H3R 2233   1.819   1.556   1.142  0.3071 -0.1166  2.5971
    3OL     H3S 2234   1.667   1.559   1.221  0.1184 -0.8267  2.4350
    3OL     C14 2235   1.672   1.447   1.038  1.0604 -0.4321 -0.3325
    3OL     H4R 2236   1.607   1.526   1.001  1.8080  0.3155 -0.0621
    3OL     H4S 2237   1.598   1.368   1.056  1.1669 -0.2491  0.9680
    3OL     C15 2238   1.773   1.402   0.940  0.6047  0.3108 -0.2063
    3OL     H5R 2239   1.817   1.311   0.981  0.2212  0.0629 -0.3384
    3OL     H5S 2240   1.861   1.467   0.935  2.3142 -1.9299 -1.7287
    3OL     C16 2241   1.738   1.388   0.796 -0.1565  0.2209 -0.0681
    3OL     H6R 2242   1.642   1.335   0.798  1.1217 -2.2465 -0.9773
    3OL     H6S 2243   1.812   1.325   0.748  1.5753  1.7304  0.5066
    3OL     C17 2244   1.711   1.525   0.732 -0.3013  0.5741  0.0264
    3OL     H7R 2245   1.800   1.588   0.728  0.1417 -0.0713 -4.0341
    3OL     H7S 2246   1.636   1.583   0.785 -0.4628 -0.0883  0.5505
    3OL     C18 2247   1.682   1.511   0.586  0.0699 -0.0259 -0.5709
    3OL     H8R 2248   1.604   1.438   0.566 -0.9443  0.4607  1.3685
    3OL     H8S 2249   1.773   1.475   0.537  0.0733  0.9188 -1.3070
    3OL     C19 2250   1.641   1.653   0.530  0.4673  0.3782 -0.3069
    3OL     H9R 2251   1.552   1.692   0.578 -0.4152 -1.8307 -0.0434
    3OL    C110 2252   1.717   1.738   0.455  0.2516  0.4032 -0.3691
    3OL    H10R 2253   1.670   1.833   0.431 -1.8231 -0.0379  1.5534
    3OL    C111 2254   1.840   1.696   0.380 -0.6669  0.5903 -0.5110
    3OL    H11R 2255   1.837   1.740   0.280 -1.3173  0.1076 -0.7171
    3OL    H11S 2256   1.837   1.587   0.374  0.9688  0.4811  0.1504
    3OL    C112 2257   1.973   1.729   0.445  0.1692 -0.3693 -0.0772
    3OL    H12R 2258   1.964   1.687   0.546  0.4859 -0.1593  0.0416
    3OL    H12S 2259   1.995   1.835   0.453 -0.4496  0.0921 -3.2234
    3OL    C113 2260   2.097   1.665   0.382 -0.1193 -0.0641  0.3300
    3OL    H13R 2261   2.115   1.703   0.281 -0.3999  0.1496  0.3610
    3OL    H13S 2262   2.084   1.557   0.377  1.5594 -0.2549 -1.6981
    3OL    C114 2263   2.227   1.695   0.469  0.0697 -0.1887  0.4412
    3OL    H14R 2264   2.206   1.686   0.575  0.7672 -0.5738  0.5550
    3OL    H14S 2265   2.274   1.789   0.438  1.4488 -0.4579  1.5825
    3OL    C115 2266   2.333   1.588   0.442 -0.9121 -0.1969  0.2802
    3OL    H15R 2267   2.296   1.493   0.482 -0.7394 -0.7323 -0.7929
    3OL    H15S 2268   2.423   1.610   0.499 -0.7647  0.5643 -0.2322
    3OL    C116 2269   2.371   1.559   0.294 -0.1437 -0.1082 -0.8621
    3OL    H16R 2270   2.281   1.568   0.232 -0.7051 -0.4575 -0.1030
    3OL    H16S 2271   2.410   1.458   0.279  0.0505 -0.1312 -0.2174
    3OL    C117 2272   2.476   1.664   0.235 -0.1518 -0.4069 -0.3040
    3OL    H17R 2273   2.552   1.679   0.312 -1.3034 -0.0699  0.8218
    3OL    H17S 2274   2.417   1.754   0.219  1.1810  0.9360  1.8590
    3OL    C118 2275   2.551   1.614   0.113  0.9705  0.0963  0.2426
    3OL    H18R 2276   2.618   1.533   0.144 -0.4484 -1.4867 -0.6187
    3OL    H18S 2277   2.624   1.685   0.076  1.4367 -0.5002  0.0092
    3OL    H18T 2278   2.479   1.572   0.042 -0.3470 -0.9350  2.0810
    1PA    C116 2279   3.784   4.266  -0.099  0.1997  1.1327  0.4999
    1PA    H16R 2280   3.754   4.330  -0.183  1.3365  3.0062  1.4694
    1PA    H16S 2281   3.694   4.244  -0.041 -0.6812  0.3186 -1.0939
    1PA    H16T 2282   3.809   4.171  -0.146 -0.8444  0.9244  0.3314
    1PA    C115 2283   3.903   4.333  -0.031 -0.5033  0.1015  0.0920
    1PA    H15R 2284   3.975   4.340  -0.113 -1.1901  1.6847 -0.4086
    1PA    H15S 2285   3.877   4.433   0.003  1.0693  0.3382  0.6699
    1PA    C114 2286   3.957   4.252   0.078  0.1329 -0.0426 -0.4252
    1PA    H14R 2287   3.981   4.151   0.045  0.5943 -0.2557  0.5142
    1PA    H14S 2288   4.055   4.293   0.104 -0.0906 -0.2635  0.8234
    1PA    C113 2289   3.874   4.263   0.208  0.1027  0.2143  0.2892
    1PA    H13R 2290   3.868   4.368   0.239  1.0296 -0.0184  1.3170
    1PA    H13S 2291   3.770   4.230   0.195  0.4846 -0.9884  0.1728
    1PA    C112 2292   3.922   4.175   0.325  0.0913 -0.1754 -0.2946
    1PA    H12R 2293   3.888   4.072   0.313  0.0974 -0.3418  0.9251
    1PA    H12S 2294   4.030   4.172   0.317 -0.0693 -1.2712 -3.0439
    1PA    C111 2295   3.861   4.227   0.460 -0.5460  0.0463 -1.0543
    1PA    H11R 2296   3.884   4.329   0.490 -3.4393  0.6476 -0.5339
    1PA    H11S 2297   3.753   4.235   0.443 -0.8946 -2.1490 -0.2348
    1PA    C110 2298   3.892   4.137   0.571 -0.6088 -0.3697 -0.0015
    1PA    H10R 2299   3.878   4.035   0.533 -1.1901 -0.2954 -0.0028
    1PA    H10S 2300   3.999   4.150   0.589 -0.5490 -0.4182 -0.3134
    1PA     C19 2301   3.807   4.153   0.692 -0.5540 -0.0072 -0.3833
    1PA     H9R 2302   3.808   4.260   0.715 -0.1721 -0.3231  1.2309
    1PA     H9S 2303   3.703   4.131   0.667 -0.8802 -1.4008  1.8210
    1PA     C18 2304   3.853   4.076   0.815 -0.2126  0.2545 -0.1087
    1PA     H8R 2305   3.871   3.971   0.789  1.5452  0.5667 -0.2772
    1PA     H8S 2306   3.952   4.113   0.842 -0.9266  1.7332  0.5824
    1PA     C17 2307   3.763   4.090   0.940  0.8362 -0.0816  0.8577
    1PA     H7R 2308   3.752   4.196   0.965 -0.1443 -0.1489  0.7704
    1PA     H7S 2309   3.665   4.046   0.923  0.6486  1.1302 -1.5670
    1PA     C16 2310   3.821   4.032   1.073  0.2288 -0.3785  0.2839
    1PA     H6R 2311   3.848   3.930   1.043  0.5619 -0.0498 -0.5634
    1PA     H6S 2312   3.913   4.071   1.117 -0.1669 -0.5400  1.2773
    1PA     C15 2313   3.713   4.030   1.185 -0.3121 -0.1575 -0.0725
    1PA     H5R 2314   3.657   4.123   1.177  0.6379  0.9590  3.8433
    1PA     H5S 2315   3.632   3.959   1.166  0.2476 -0.9266  0.3365
    1PA     C14 2316   3.765   4.011   1.330  0.2612  0.6283 -0.5224
    1PA     H4R 2317   3.837   3.929   1.339  0.8615  1.3085  1.3653
    1PA     H4S 2318   3.828   4.090   1.371 -0.4228  1.4841 -1.0996
    1PA     C13 2319   3.647   3.990   1.436 -1.0733 -0.6578  0.4535
    1PA     H3R 2320   3.582   4.077   1.444  1.9455  2.1795 -2.5242
    1PA     H3S 2321   3.581   3.910   1.401 -0.7325 -0.6544 -0.2294
    1PA     C12 2322   3.702   3.945   1.570  0.4040  0.0129  0.8567
    1PA     H2R 2323   3.766   3.857   1.571 -1.9480 -1.8082  1.5066
    1PA     H2S 2324   3.758   4.034   1.601 -0.6966  0.3175  2.0967
    2PC     C11 2325   3.593   3.925   1.673 -0.4901  0.8052 -0.1584
    2PC     O12 2326   3.495   3.848   1.663 -0.2416  0.0674  0.2341
    2PC     O11 2327   3.616   3.985   1.788 -0.3231 -0.3229 -0.5614
    2PC      C1 2328   3.524   3.989   1.896  0.6537  0.2326 -0.2069
    2PC      HR 2329   3.484   3.887   1.905  1.3017 -0.1828 -1.7849
    2PC      HS 2330   3.579   4.022   1.985  0.6618  1.4838 -0.6643
    2PC      C2 2331   3.415   4.090   1.869  0.4565 -0.5651 -0.8353
    2PC      HX 2332   3.453   4.180   1.820  0.5116  0.5292  1.1273
    2PC      C3 2333   3.355   4.139   2.005 -0.2940 -0.0811 -0.4846
    2PC      HA 2334   3.430   4.199   2.058 -0.3739  0.7872 -1.3251
    2PC      HB 2335   3.266   4.201   1.991 -0.6609 -0.1800  1.1957
    2PC     O31 2336   3.325   4.023   2.077 -0.7215  0.3414 -0.9246
    2PC     P31 2337   3.326   4.028   2.236  0.4326 -0.0222 -0.1108
    2PC     O32 2338   3.232   4.148   2.282 -0.2610 -0.5957 -0.3245
    2PC     C31 2339   3.097   4.143   2.258 -0.9090 -0.1001  0.5705
    2PC     H1A 2340   3.071   4.138   2.152 -1.2773 -2.4095  0.7310
    2PC     H1B 2341   3.062   4.054   2.310 -1.2547 -0.5774 -0.4748
    2PC     C32 2342   3.029   4.263   2.319  0.8135  0.1783  0.4010
    2PC     H2A 2343   3.065   4.349   2.262  2.3202 -1.1801 -0.7961
    2PC     H2B 2344   2.924   4.261   2.292  0.8923  0.8537  0.0197
    2PC     N31 2345   3.052   4.271   2.469  0.6818  0.0713 -0.5062
    2PC     C33 2346   2.934   4.351   2.518 -0.2355  0.2409 -0.0525
    2PC     H3A 2347   2.839   4.309   2.484  0.5632 -0.8649 -1.0097
    2PC     H3B 2348   2.944   4.360   2.626  3.1436  0.4842 -0.2631
    2PC     H3C 2349   2.938   4.448   2.469 -1.5173  0.6548  0.6126
    2PC     C34 2350   3.064   4.142   2.544  0.9902  0.0385 -0.3611
    2PC     H4A 2351   3.083   4.156   2.650  3.2612 -0.5162 -0.6445
    2PC     H4B 2352   2.968   4.091   2.542  1.1637 -0.3884  1.2153
    2PC     H4C 2353   3.148   4.085   2.504  0.8948 -1.3416  1.2962
    2PC     C35 2354   3.172   4.350   2.499 -0.7068  0.4328  0.2753
    2PC     H5A 2355   3.179   4.361   2.607 -2.1030  3.3050  0.1798
    2PC     H5B 2356   3.157   4.448   2.453 -2.7526 -0.0070 -0.0869
    2PC     H5C 2357   3.259   4.298   2.460 -0.7920 -0.3655  1.0991
    2PC     O33 2358   3.270   3.897   2.279 -0.3076  0.1631  0.0142
    2PC     O34 2359   3.461   4.066   2.274 -0.8244 -0.1221  0.4919
    2PC     O21 2360   3.303   4.029   1.799  0.7235 -0.1746 -0.2182
    2PC     C21 2361   3.225   4.102   1.714 -0.7303  0.5206 -0.4270
    2PC     O22 2362   3.241   4.217   1.700  0.6599  0.0945  0.7322
    3OL     C12 2363   3.129   4.027   1.630  0.3613  0.3329 -0.2310
    3OL     H2R 2364   3.052   4.098   1.598  0.4359  0.0410 -1.0937
    3OL     H2S 2365   3.077   3.952   1.690  1.5397 -1.1191 -0.9583
    3OL     C13 2366   3.203   3.977   1.498 -0.4443 -0.7330  0.8415
    3OL     H3R 2367   3.290   3.915   1.520  0.7551 -0.6584 -2.9464
    3OL     H3S 2368   3.234   4.065   1.442 -1.1708 -0.7637  0.3654
    3OL     C14 2369   3.113   3.898   1.409  0.1295 -0.5855  0.0278
    3OL     H4R 2370   3.034   3.966   1.376  0.6040 -1.4791 -3.3185
    3OL     H4S 2371   3.072   3.814   1.466 -2.2654  0.2606 -0.3224
    3OL     C15 2372   3.173   3.832   1.292 -0.2347  0.0909  0.7628
    3OL     H5R 2373   3.094   3.784   1.234  0.5206  0.8908 -0.9994
    3OL     H5S 2374   3.252   3.763   1.322 -1.5614 -1.6195  0.5206
    3OL     C16 2375   3.243   3.932   1.199  0.0317 -0.0924 -0.2362
    3OL     H6R 2376   3.323   3.985   1.251 -0.4566  0.0180  0.4115
    3OL     H6S 2377   3.169   4.006   1.166  1.2265  1.7009  0.9398
    3OL     C17 2378   3.295   3.866   1.071 -0.1972  0.8370 -0.2406
    3OL     H7R 2379   3.210   3.814   1.026 -0.3637 -0.1380  1.1371
    3OL     H7S 2380   3.376   3.800   1.098 -0.5592  0.7703  0.7026
    3OL     C18 2381   3.346   3.967   0.967  0.1949 -0.1506  0.5739
    3OL     H8R 2382   3.403   4.055   0.997  2.5789 -1.2881 -0.3871
    3OL     H8S 2383   3.254   4.013   0.929  0.7400  1.8615  1.5316
    3OL     C19 2384   3.418   3.908   0.854  0.1246  0.1963  0.0422
    3OL     H9R 2385   3.489   3.834   0.888 -0.0639 -0.2491 -0.5261
    3OL    C110 2386   3.400   3.939   0.726 -0.1891 -0.6396 -0.3021
    3OL    H10R 2387   3.465   3.890   0.654  0.5747  0.0554 -0.1155
    3OL    C111 2388   3.322   4.059   0.675  0.2987  0.5034 -0.1917
    3OL    H11R 2389   3.322   4.137   0.751  2.2722  0.7429 -0.3714
    3OL    H11S 2390   3.220   4.032   0.647  0.3443 -0.0401  0.1326
    3OL    C112 2391   3.385   4.100   0.545  0.6229 -0.4099  0.3794
    3OL    H12R 2392   3.370   4.012   0.483  0.0592 -1.0382  1.3850
    3OL    H12S 2393   3.492   4.110   0.561  0.9226  0.6325 -1.8513
    3OL    C113 2394   3.334   4.234   0.482  0.0376  0.5863  0.0197
    3OL    H13R 2395   3.354   4.316   0.551 -2.0545  0.7116  0.5236
    3OL    H13S 2396   3.225   4.233   0.474  0.0004 -2.9864 -1.0407
    3OL    C114 2397   3.389   4.265   0.341 -0.7687 -0.3939 -0.1097
    3OL    H14R 2398   3.404   4.172   0.287 -2.6774 -0.9158  0.1898
    3OL    H14S 2399   3.490   4.306   0.353 -0.3087 -1.8319  1.3374
    3OL    C115 2400   3.298   4.360   0.274  0.9502  0.3479  0.8885
    3OL    H15R 2401   3.286   4.448   0.338  0.3726  1.8012 -1.0736
    3OL    H15S 2402   3.201   4.312   0.261  0.7553  0.7413  0.8498
    3OL    C116 2403   3.338   4.414   0.139 -0.1343 -0.4827  0.1574
    3OL    H16R 2404   3.256   4.458   0.083  1.1409 -0.8934 -2.1570
    3OL    H16S 2405   3.360   4.327   0.076  1.2413 -0.8930  1.1438
    3OL    C117 2406   3.468   4.499   0.143  0.3562 -0.4875  0.3856
    3OL    H17R 2407   3.555   4.436   0.166  0.0024 -1.7412 -1.5002
    3OL    H17S 2408   3.462   4.582   0.213 -2.4066  0.7825 -1.2140
    3OL    C118 2409   3.491   4.553   0.000 -0.4761  0.7577 -0.1754
    3OL    H18R 2410   3.592   4.593  -0.010 -0.0771  0.2137  1.2328
    3OL    H18S 2411   3.424   4.636  -0.024 -2.6015 -0.1325  2.1190
    3OL    H18T 2412   3.478   4.473  -0.073 -2.4816  2.6971 -2.0775
    1PA    C116 2413   0.699   3.363  -0.536  0.2130 -0.5098 -0.2506
    1PA    H16R 2414   0.790   3.350  -0.595 -0.2810 -0.1538 -1.1126
    1PA    H16S 2415   0.633   3.432  -0.589  3.3732  1.3639 -2.0646
    1PA    H16T 2416   0.636   3.274  -0.541  0.0311 -0.4673  1.1002
    1PA    C115 2417   0.725   3.405  -0.390 -0.1661 -0.2008  0.8826
    1PA    H15R 2418   0.785   3.493  -0.416  0.8979 -1.5628 -1.6380
    1PA    H15S 2419   0.630   3.444  -0.353 -0.2020  2.5441 -1.7176
    1PA    C114 2420   0.798   3.303  -0.308 -0.2024  1.0695  0.0048
    1PA    H14R 2421   0.735   3.215  -0.320 -3.2150  3.1021 -0.2653
    1PA    H14S 2422   0.893   3.280  -0.357 -0.4212 -2.0415  0.8454
    1PA    C113 2423   0.810   3.332  -0.164  0.5854  0.2962 -1.2634
    1PA    H13R 2424   0.843   3.240  -0.116 -1.7980 -0.1465 -0.3355
    1PA    H13S 2425   0.887   3.408  -0.151  0.5229 -0.0321  1.7569
    1PA    C112 2426   0.688   3.381  -0.095 -0.0495  0.0190  0.7478
    1PA    H12R 2427   0.633   3.462  -0.146  0.5943  0.7987  1.2658
    1PA    H12S 2428   0.616   3.299  -0.094  1.6846 -1.5911 -0.5273
    1PA    C111 2429   0.728   3.417   0.048 -0.0806 -1.4301 -0.6792
    1PA    H11R 2430   0.823   3.471   0.051  0.2556 -1.9617 -1.2539
    1PA    H11S 2431   0.661   3.494   0.086  0.5276 -0.6392 -1.1929
    1PA    C110 2432   0.725   3.293   0.145 -0.5500  0.0333 -0.5652
    1PA    H10R 2433   0.630   3.239   0.146 -1.5827  1.7393 -1.4147
    1PA    H10S 2434   0.794   3.215   0.113  0.7378  0.3707  1.2422
    1PA     C19 2435   0.750   3.319   0.295 -0.4940 -0.2793 -0.2540
    1PA     H9R 2436   0.762   3.222   0.344 -1.2958 -0.1930  0.1315
    1PA     H9S 2437   0.842   3.376   0.305 -0.9432  0.2312  1.1054
    1PA     C18 2438   0.644   3.400   0.371  0.0154  0.1784  0.7910
    1PA     H8R 2439   0.627   3.500   0.329 -1.3210  0.4521  1.8681
    1PA     H8S 2440   0.547   3.350   0.366  0.6484 -0.9631 -0.4782
    1PA     C17 2441   0.680   3.431   0.516  0.1488  0.5258  0.0493
    1PA     H7R 2442   0.775   3.484   0.520  0.6572 -0.2964 -0.9892
    1PA     H7S 2443   0.614   3.512   0.551  0.4722  1.7217 -1.9852
    1PA     C16 2444   0.687   3.311   0.607  0.0312 -0.5568 -0.2012
    1PA     H6R 2445   0.777   3.256   0.582 -0.4892 -1.0222 -1.0935
    1PA     H6S 2446   0.719   3.370   0.693  0.8227  1.6268 -1.8884
    1PA     C15 2447   0.557   3.237   0.632  0.8698  0.5336 -0.2087
    1PA     H5R 2448   0.487   3.300   0.686 -1.1284  0.1433 -2.2271
    1PA     H5S 2449   0.513   3.219   0.534 -0.3547 -2.3837  0.7600
    1PA     C14 2450   0.578   3.108   0.723  0.1785 -0.0314 -1.2177
    1PA     H4R 2451   0.655   3.042   0.683  0.8666 -0.2110  0.3101
    1PA     H4S 2452   0.614   3.139   0.821 -1.0968  0.6728 -0.9485
    1PA     C13 2453   0.445   3.043   0.753 -0.7448 -0.0626  0.1921
    1PA     H3R 2454   0.402   2.991   0.668  2.4792  0.5593 -1.9979
    1PA     H3S 2455   0.463   2.966   0.828  1.3221  0.5599  0.3903
    1PA     C12 2456   0.342   3.114   0.837 -0.3568 -0.3782  0.0588
    1PA     H2R 2457   0.298   3.198   0.783  0.1161 -1.0039 -1.3489
    1PA     H2S 2458   0.261   3.042   0.852  0.4101 -1.1220  0.7204
    2PC     C11 2459   0.391   3.152   0.974 -0.5052  0.8900 -0.2120
    2PC     O12 2460   0.459   3.087   1.051  0.2779  1.1478 -0.4026
    2PC     O11 2461   0.337   3.274   1.002  0.4617  0.1427  0.4469
    2PC      C1 2462   0.348   3.330   1.137  0.1323 -0.4062 -0.1886
    2PC      HR 2463   0.277   3.411   1.155 -0.6154 -1.5782  2.8323
    2PC      HS 2464   0.335   3.250   1.211  1.6427  1.4723  2.2929
    2PC      C2 2465   0.499   3.377   1.165 -0.4172 -0.2149  0.3262
    2PC      HX 2466   0.576   3.308   1.129  1.6648  2.5075 -0.8107
    2PC      C3 2467   0.541   3.394   1.314  0.4955  0.0116  0.0526
    2PC      HA 2468   0.572   3.301   1.361 -1.2331 -0.7228 -0.1656
    2PC      HB 2469   0.629   3.458   1.312 -0.3576  1.3106 -2.9354
    2PC     O31 2470   0.427   3.451   1.380 -0.0611 -0.4616  0.0557
    2PC     P31 2471   0.435   3.540   1.513 -0.2289  0.3659 -0.0527
    2PC     O32 2472   0.528   3.654   1.478  0.4775  0.2103  0.5454
    2PC     C31 2473   0.545   3.762   1.571  0.2349  0.3139  0.0108
    2PC     H1A 2474   0.454   3.823   1.576  1.4032  2.0592  0.9627
    2PC     H1B 2475   0.577   3.728   1.670 -1.3159 -2.0841 -0.2185
    2PC     C32 2476   0.657   3.847   1.503  0.0036  0.2561 -1.2459
    2PC     H2A 2477   0.621   3.857   1.400  0.9198  1.1676 -1.4913
    2PC     H2B 2478   0.650   3.940   1.560  1.5438 -1.5504  2.2135
    2PC     N31 2479   0.797   3.797   1.504  0.0102  1.3893 -0.6781
    2PC     C33 2480   0.796   3.647   1.482  0.5019 -0.1808  0.4363
    2PC     H3A 2481   0.764   3.635   1.379  0.3389 -0.1593  0.4839
    2PC     H3B 2482   0.899   3.615   1.497 -0.3219 -2.7825  0.9274
    2PC     H3C 2483   0.725   3.589   1.540  0.3621 -0.9528 -0.4878
    2PC     C34 2484   0.868   3.859   1.389  0.2011  0.1184 -0.0542
    2PC     H4A 2485   0.866   3.967   1.404  0.3397  0.1312 -0.1231
    2PC     H4B 2486   0.972   3.826   1.387  0.8669  2.0783 -0.1047
    2PC     H4C 2487   0.822   3.823   1.297  1.9572  2.1228 -1.8196
    2PC     C35 2488   0.853   3.834   1.634 -0.3852  0.3828 -0.6510
    2PC     H5A 2489   0.846   3.943   1.640 -0.5723  0.4007 -1.1643
    2PC     H5B 2490   0.958   3.807   1.648 -0.9685 -0.4491  3.1052
    2PC     H5C 2491   0.789   3.785   1.707  1.1072  0.4498  0.7572
    2PC     O33 2492   0.301   3.578   1.556 -0.1854  0.3481 -0.4215
    2PC     O34 2493   0.510   3.460   1.609 -0.7638 -0.7681  0.0756
    2PC     O21 2494   0.521   3.510   1.109  0.8607  0.2830  0.4188
    2PC     C21 2495   0.604   3.530   1.002 -0.7248  0.0587  0.5650
    2PC     O22 2496   0.689   3.454   0.967 -0.8222 -0.1483  0.0852
    3OL     C12 2497   0.581   3.662   0.936 -0.1180 -0.3009  0.0684
    3OL     H2R 2498   0.479   3.693   0.958 -0.0219  1.8741 -2.0725
    3OL     H2S 2499   0.594   3.658   0.828 -1.8009 -0.4630 -0.1514
    3OL     C13 2500   0.686   3.763   0.993  0.2633 -0.1473  0.4085
    3OL     H3R 2501   0.787   3.729   0.968  0.5213  1.3723 -0.8388
    3OL     H3S 2502   0.691   3.759   1.102 -2.4730 -0.9460  0.5633
    3OL     C14 2503   0.687   3.908   0.932  0.3039  0.6762  0.8063
    3OL     H4R 2504   0.707   3.919   0.825 -0.3884  3.5059  0.8927
    3OL     H4S 2505   0.771   3.963   0.975  0.3361 -0.5342  2.3674
    3OL     C15 2506   0.555   3.986   0.940 -1.3006  0.5986 -0.3705
    3OL     H5R 2507   0.504   3.950   1.029  1.4618  1.7153  1.8141
    3OL     H5S 2508   0.493   3.958   0.855 -0.5034  0.2330 -0.8521
    3OL     C16 2509   0.582   4.143   0.929 -0.0348  0.5319 -1.0625
    3OL     H6R 2510   0.619   4.163   0.828 -0.0672  0.8651 -1.0077
    3OL     H6S 2511   0.675   4.160   0.984 -0.6676  0.8722 -0.0724
    3OL     C17 2512   0.471   4.233   0.981  0.1494 -0.0105  0.0590
    3OL     H7R 2513   0.421   4.200   1.072 -0.5992  1.5743  0.2503
    3OL     H7S 2514   0.389   4.237   0.909  0.3260 -3.0035 -0.4420
    3OL     C18 2515   0.515   4.378   1.007 -0.1048 -0.5425 -1.0203
    3OL     H8R 2516   0.552   4.424   0.915 -1.6655  0.6047 -1.1248
    3OL     H8S 2517   0.587   4.368   1.089 -1.6697 -1.7954  0.2785
    3OL     C19 2518   0.404   4.456   1.069 -0.0898 -0.4856  0.5758
    3OL     H9R 2519   0.349   4.396   1.142  1.4276  0.8813  2.9703
    3OL    C110 2520   0.380   4.588   1.057  0.2383  0.5505 -0.4686
    3OL    H10R 2521   0.296   4.628   1.114 -1.0376 -0.2706 -1.7293
    3OL    C111 2522   0.471   4.695   0.999  0.1246 -0.3915  0.0742
    3OL    H11R 2523   0.568   4.648   0.979  0.2381  0.6643 -2.1059
    3OL    H11S 2524   0.493   4.763   1.082  0.8010  0.8519 -1.1013
    3OL    C112 2525   0.397   4.764   0.882  0.1112 -0.0310  0.0174
    3OL    H12R 2526   0.307   4.812   0.920  0.4750 -0.8798  2.0988
    3OL    H12S 2527   0.373   4.682   0.814 -1.4818  0.0872  0.3961
    3OL    C113 2528   0.504   4.854   0.826  0.3784 -0.3784 -0.1611
    3OL    H13R 2529   0.608   4.823   0.843  0.8296  0.2148 -1.6545
    3OL    H13S 2530   0.492   4.944   0.886 -0.8358 -0.7838  0.2325
    3OL    C114 2531   0.478   4.884   0.674 -0.2211  0.0849  0.3155
    3OL    H14R 2532   0.470   4.784   0.633  2.0113 -0.9136  2.0512
    3OL    H14S 2533   0.549   4.944   0.616  0.6036 -0.0968  1.1148
    3OL    C115 2534   0.341   4.954   0.663 -0.2799 -0.0420  0.8174
    3OL    H15R 2535   0.363   5.055   0.695  1.2556 -0.3262  0.7346
    3OL    H15S 2536   0.262   4.925   0.732  0.4923  0.6441  2.0155
    3OL    C116 2537   0.298   4.950   0.519 -0.7805  0.1151 -0.9053
    3OL    H16R 2538   0.275   4.847   0.494 -0.7655 -0.1680  0.1775
    3OL    H16S 2539   0.376   4.992   0.455  1.2608  0.0596  1.3872
    3OL    C117 2540   0.174   5.036   0.488 -0.0995 -0.7814 -0.0321
    3OL    H17R 2541   0.196   5.142   0.501 -1.7470 -0.5272  1.0664
    3OL    H17S 2542   0.104   5.011   0.568  1.0116 -1.8323  0.6349
    3OL    C118 2543   0.119   5.000   0.351  0.2830  0.0030  0.0517
    3OL    H18R 2544   0.195   5.005   0.272  1.1053  1.5343  0.9007
    3OL    H18S 2545   0.049   5.068   0.303  1.4436  0.5876 -0.8715
    3OL    H18T 2546   0.092   4.894   0.348  0.3187 -0.0090 -2.8497
    1PA    C116 2547   1.274   2.596   0.018  0.1328  0.4458  0.6605
    1PA    H16R 2548   1.219   2.525  -0.043  0.1705  1.2107 -0.2835
    1PA    H16S 2549   1.209   2.684   0.015 -1.5093 -0.7169 -2.1170
    1PA    H16T 2550   1.276   2.572   0.124  0.2297 -0.1652  0.5209
    1PA    C115 2551   1.405   2.625  -0.050 -0.2123  0.3020 -0.5765
    1PA    H15R 2552   1.375   2.680  -0.139 -2.1805  1.7171  0.8824
    1PA    H15S 2553   1.463   2.687   0.018  1.2087 -1.7900  0.2115
    1PA    C114 2554   1.497   2.507  -0.087 -0.0288 -0.4011  0.0748
    1PA    H14R 2555   1.434   2.435  -0.140 -0.6566  0.2592 -0.0910
    1PA    H14S 2556   1.565   2.542  -0.165 -1.1537  0.9541 -0.3402
    1PA    C113 2557   1.565   2.428   0.027 -0.5154  0.3268 -0.6789
    1PA    H13R 2558   1.494   2.370   0.086 -0.0900  0.2619 -0.2243
    1PA    H13S 2559   1.637   2.353  -0.007 -0.8033 -1.4366  2.2157
    1PA    C112 2560   1.659   2.512   0.119 -0.0578 -0.1698 -0.5242
    1PA    H12R 2561   1.725   2.572   0.056 -0.7672 -0.2219 -1.3310
    1PA    H12S 2562   1.608   2.588   0.178 -0.9272 -1.6811  0.7640
    1PA    C111 2563   1.732   2.426   0.226  0.1213  0.6162  0.1962
    1PA    H11R 2564   1.666   2.405   0.310  0.3965 -1.5466 -0.0681
    1PA    H11S 2565   1.758   2.328   0.184  1.8740  0.5177  1.4224
    1PA    C110 2566   1.855   2.485   0.285 -0.3010 -0.3214  0.0499
    1PA    H10R 2567   1.936   2.485   0.212  0.8511 -2.0825  1.2644
    1PA    H10S 2568   1.856   2.589   0.317  0.8177 -0.1792 -0.3892
    1PA     C19 2569   1.905   2.402   0.403  0.0569 -0.0199  0.1627
    1PA     H9R 2570   1.824   2.372   0.469 -0.8789 -0.9538 -1.3585
    1PA     H9S 2571   1.944   2.313   0.353 -1.5291 -1.3096  1.1300
    1PA     C18 2572   2.015   2.479   0.474  1.0869  0.8149  0.1993
    1PA     H8R 2573   2.093   2.499   0.401 -0.5699  0.4074 -1.7893
    1PA     H8S 2574   1.970   2.573   0.507 -0.2104  0.0326  0.7393
    1PA     C17 2575   2.079   2.405   0.588  0.3995  0.3572 -0.2075
    1PA     H7R 2576   2.015   2.417   0.675  0.7225  1.7053 -0.1453
    1PA     H7S 2577   2.089   2.298   0.569 -0.7552  0.1038  0.5060
    1PA     C16 2578   2.218   2.462   0.625  0.5363  0.2818 -0.3551
    1PA     H6R 2579   2.280   2.469   0.535  0.6091  2.7267 -0.1971
    1PA     H6S 2580   2.213   2.566   0.657  0.1969  0.1412  0.0496
    1PA     C15 2581   2.286   2.376   0.733  0.2318 -0.3211  0.2649
    1PA     H5R 2582   2.272   2.270   0.712 -1.8854  0.3505 -2.1774
    1PA     H5S 2583   2.393   2.398   0.721  0.2444 -0.6941 -0.3827
    1PA     C14 2584   2.252   2.409   0.878 -0.3122  0.1498  0.3546
    1PA     H4R 2585   2.300   2.502   0.909  5.4981 -2.4150  0.4863
    1PA     H4S 2586   2.143   2.414   0.884 -0.2094  1.7504  1.4670
    1PA     C13 2587   2.315   2.297   0.970  0.5673  0.6510 -0.2699
    1PA     H3R 2588   2.266   2.202   0.948  2.4366 -1.0605  2.3405
    1PA     H3S 2589   2.420   2.279   0.944  0.4970 -1.0138  0.4552
    1PA     C12 2590   2.297   2.340   1.123  0.3201  0.9104  0.6227
    1PA     H2R 2591   2.365   2.422   1.148  0.7280  1.6044 -2.4144
    1PA     H2S 2592   2.196   2.378   1.141  0.3835  1.2810  0.2177
    2PC     C11 2593   2.335   2.228   1.212 -0.0783 -0.6410  0.8600
    2PC     O12 2594   2.453   2.189   1.231  0.3654 -0.1078 -0.1584
    2PC     O11 2595   2.228   2.180   1.279 -0.5123  0.2051 -0.2552
    2PC      C1 2596   2.238   2.072   1.377  0.0602 -0.0677  0.0690
    2PC      HR 2597   2.267   1.979   1.329  1.8847 -0.4971  1.8684
    2PC      HS 2598   2.316   2.094   1.450 -0.1357  0.1203  0.2226
    2PC      C2 2599   2.102   2.043   1.443 -0.0584  0.1951  0.3694
    2PC      HX 2600   2.064   2.144   1.457  3.7066  1.9809 -0.9580
    2PC      C3 2601   2.135   1.954   1.568 -0.1384 -0.3345  0.7488
    2PC      HA 2602   2.140   1.854   1.523  0.3758 -0.3920  0.9284
    2PC      HB 2603   2.230   1.976   1.616 -0.8850  0.3117  1.9863
    2PC     O31 2604   2.027   1.949   1.664  0.9931  0.4931  0.4696
    2PC     P31 2605   2.049   1.876   1.804 -0.5115  0.1732 -0.0173
    2PC     O32 2606   2.171   1.952   1.864  0.7848  0.4028 -0.4574
    2PC     C31 2607   2.160   2.083   1.914 -0.4120  0.1734  0.3631
    2PC     H1A 2608   2.130   2.150   1.833  1.1904 -1.9233 -2.1104
    2PC     H1B 2609   2.081   2.089   1.989 -2.8411 -1.5009 -1.8662
    2PC     C32 2610   2.297   2.135   1.964  0.3551 -0.0165  0.1824
    2PC     H2A 2611   2.369   2.117   1.884 -0.0815 -1.5495  0.1110
    2PC     H2B 2612   2.284   2.241   1.988 -2.2501 -0.5781  1.6395
    2PC     N31 2613   2.349   2.068   2.084  0.1065 -0.8415 -0.3725
    2PC     C33 2614   2.497   2.099   2.096  0.3411  0.2643 -0.1373
    2PC     H3A 2615   2.516   2.206   2.110 -1.9827  0.6976  0.2217
    2PC     H3B 2616   2.542   2.048   2.182 -0.8275  1.1468  1.0538
    2PC     H3C 2617   2.552   2.067   2.008 -0.3236  0.5376 -0.6604
    2PC     C34 2618   2.292   2.118   2.210  0.1058 -0.3844 -0.5549
    2PC     H4A 2619   2.338   2.216   2.224  1.2106 -0.9234 -0.3344
    2PC     H4B 2620   2.184   2.134   2.211 -0.0751 -1.5429  0.1791
    2PC     H4C 2621   2.327   2.062   2.297 -2.0483  1.8993  1.9911
    2PC     C35 2622   2.339   1.920   2.080 -0.2333  0.0308  0.5402
    2PC     H5A 2623   2.234   1.893   2.084 -1.0863  2.4310 -2.0093
    2PC     H5B 2624   2.396   1.874   2.161  2.0195  1.4847 -0.1025
    2PC     H5C 2625   2.380   1.878   1.988 -0.4268 -1.5322  1.1360
    2PC     O33 2626   1.931   1.924   1.882  0.1949  0.0998  0.4801
    2PC     O34 2627   2.078   1.731   1.789 -0.8539 -0.3949  0.0028
    2PC     O21 2628   2.014   1.965   1.367  0.3355 -0.2101  0.8108
    2PC     C21 2629   1.880   1.971   1.391  0.2398 -1.0130 -0.6339
    2PC     O22 2630   1.819   2.041   1.475 -0.2270  0.3146 -0.3692
    3OL     C12 2631   1.808   1.882   1.310  0.8345 -0.0412  0.2705
    3OL     H2R 2632   1.723   1.853   1.372  1.5803  0.2763  1.4699
    3OL     H2S 2633   1.860   1.790   1.284  0.0109  0.5702 -4.6048
    3OL     C13 2634   1.767   1.943   1.175  0.2665 -0.2853  0.2543
    3OL     H3R 2635   1.859   1.955   1.117  0.6639 -1.1838  0.6937
    3OL     H3S 2636   1.711   2.038   1.172 -0.0945 -0.4756  0.7889
    3OL     C14 2637   1.671   1.844   1.090  0.1657 -0.3143  0.4305
    3OL     H4R 2638   1.586   1.824   1.156 -1.0648 -0.8754 -1.2621
    3OL     H4S 2639   1.724   1.749   1.081  1.0768  0.0667  1.5010
    3OL     C15 2640   1.636   1.916   0.957 -0.2412  0.9171 -0.6449
    3OL     H5R 2641   1.592   1.837   0.896 -2.6686  0.2483  1.7654
    3OL     H5S 2642   1.731   1.946   0.911 -0.2948 -0.2692 -1.5658
    3OL     C16 2643   1.545   2.032   0.968 -0.0966 -0.0092 -0.5752
    3OL     H6R 2644   1.610   2.116   0.994  1.2498 -0.4764 -2.2583
    3OL     H6S 2645   1.463   2.014   1.038 -0.5780 -1.1909 -1.4050
    3OL     C17 2646   1.483   2.066   0.831  0.0394  0.3388 -0.0836
    3OL     H7R 2647   1.426   2.159   0.835  1.1474  1.0157  3.1376
    3OL     H7S 2648   1.411   1.990   0.801 -0.3683  0.4610  0.5508
    3OL     C18 2649   1.580   2.080   0.709 -0.5774  0.0779 -0.3951
    3OL     H8R 2650   1.525   2.093   0.616 -3.5802 -1.0989  1.0896
    3OL     H8S 2651   1.644   1.992   0.711 -1.4310 -0.6148 -1.7521
    3OL     C19 2652   1.673   2.196   0.728  0.0928  0.1169 -0.8589
    3OL     H9R 2653   1.624   2.292   0.744 -0.7068 -0.3415 -0.5086
    3OL    C110 2654   1.808   2.190   0.732  1.2878 -0.5834 -0.3708
    3OL    H10R 2655   1.860   2.285   0.745  0.8227 -0.3490 -0.2113
    3OL    C111 2656   1.911   2.079   0.718  0.1667 -0.3910 -0.6304
    3OL    H11R 2657   1.945   2.085   0.614 -0.6038 -0.4271 -0.8919
    3OL    H11S 2658   1.852   1.988   0.732 -1.2563  0.2612 -2.0063
    3OL    C112 2659   2.021   2.080   0.817 -0.5329 -0.7687 -0.1713
    3OL    H12R 2660   1.978   2.084   0.917  0.3744 -1.9807  0.2858
    3OL    H12S 2661   2.077   2.173   0.808 -2.8336  0.8444  1.0816
    3OL    C113 2662   2.113   1.952   0.818  0.2403  0.2586 -0.2733
    3OL    H13R 2663   2.181   1.965   0.902 -0.8538  0.1072  0.6641
    3OL    H13S 2664   2.176   1.951   0.729  0.7875  1.3924  0.0843
    3OL    C114 2665   2.046   1.814   0.837  0.9225  0.2581 -0.3336
    3OL    H14R 2666   1.993   1.771   0.751 -0.8239 -2.3019  1.8565
    3OL    H14S 2667   1.968   1.818   0.914  0.5028  1.7303 -0.8042
    3OL    C115 2668   2.150   1.706   0.860  0.7914  0.0121 -1.1056
    3OL    H15R 2669   2.239   1.719   0.798  0.0501 -1.7753 -2.6583
    3OL    H15S 2670   2.102   1.618   0.818  1.2895 -0.3318 -0.9675
    3OL    C116 2671   2.191   1.684   1.006 -0.1134  0.4494  0.8704
    3OL    H16R 2672   2.244   1.770   1.046 -1.5282  2.1920 -0.8141
    3OL    H16S 2673   2.266   1.605   1.014  0.3186  0.7716  0.0580
    3OL    C117 2674   2.078   1.632   1.104 -0.9322 -0.3008 -0.2325
    3OL    H17R 2675   2.057   1.527   1.081 -2.4411  0.0807 -0.7211
    3OL    H17S 2676   1.982   1.683   1.094 -0.4913  0.3407 -1.2521
    3OL    C118 2677   2.131   1.656   1.243  0.5288  0.3254  0.1732
    3OL    H18R 2678   2.161   1.761   1.241  1.4268  0.3412 -5.7995
    3OL    H18S 2679   2.215   1.593   1.272  1.3505  2.4264  2.7351
    3OL    H18T 2680   2.057   1.629   1.318  1.0649 -1.5862  0.0477
    1PA    C116 2681   0.128   2.931   0.363  0.1859 -0.0499 -0.0703
    1PA    H16R 2682   0.175   2.843   0.407  0.1412 -0.4523 -0.8191
    1PA    H16S 2683   0.023   2.912   0.341  0.2511  0.2072 -0.6077
    1PA    H16T 2684   0.120   3.005   0.443  0.9746 -2.7405  2.7216
    1PA    C115 2685   0.216   2.974   0.241  0.3429 -0.4336 -0.6436
    1PA    H15R 2686   0.198   2.903   0.160 -1.3606 -0.8463  0.0387
    1PA    H15S 2687   0.174   3.068   0.205 -1.7862 -1.1155 -0.1211
    1PA    C114 2688   0.363   3.007   0.263 -0.1583  0.2983 -1.0884
    1PA    H14R 2689   0.419   3.039   0.175  0.1275 -0.4935 -1.2003
    1PA    H14S 2690   0.353   3.100   0.320  0.4960 -0.0826 -0.3305
    1PA    C113 2691   0.443   2.912   0.352  0.2690 -0.3685  0.5071
    1PA    H13R 2692   0.538   2.965   0.366  0.0882 -0.2202  1.2234
    1PA    H13S 2693   0.397   2.910   0.451 -1.3720  3.6032  0.0133
    1PA    C112 2694   0.491   2.784   0.280  0.1062 -0.4359 -0.1588
    1PA    H12R 2695   0.408   2.724   0.241 -0.6355 -0.4344  1.3333
    1PA    H12S 2696   0.559   2.816   0.201  2.7723 -0.1952  2.0718
    1PA    C111 2697   0.570   2.687   0.369 -0.3391  0.4097 -0.5674
    1PA    H11R 2698   0.514   2.633   0.446  1.1578  0.3757  0.5493
    1PA    H11S 2699   0.608   2.617   0.295 -0.6975  2.2147 -2.5691
    1PA    C110 2700   0.683   2.755   0.447 -0.2424 -0.0332  0.6950
    1PA    H10R 2701   0.752   2.804   0.378 -1.2817 -0.7301 -0.8888
    1PA    H10S 2702   0.631   2.828   0.508 -0.6298  0.6134 -0.3869
    1PA     C19 2703   0.765   2.649   0.520 -0.4245 -0.0784 -0.0983
    1PA     H9R 2704   0.689   2.591   0.573 -0.4207 -2.1337 -2.1694
    1PA     H9S 2705   0.811   2.578   0.451 -0.1681  1.1718 -1.2629
    1PA     C18 2706   0.866   2.695   0.616 -0.1465  0.1722 -0.0630
    1PA     H8R 2707   0.951   2.750   0.574  0.9647  0.8161  2.7575
    1PA     H8S 2708   0.817   2.764   0.685  0.6004 -0.9958  1.7206
    1PA     C17 2709   0.920   2.604   0.722  0.1783 -0.3656 -0.2354
    1PA     H7R 2710   0.849   2.552   0.787 -0.0072  0.2736  0.0802
    1PA     H7S 2711   0.970   2.527   0.663  1.8697  1.4122 -1.2219
    1PA     C16 2712   1.028   2.667   0.814  0.1535  0.3443 -0.6223
    1PA     H6R 2713   1.114   2.705   0.759  0.0081  1.4477 -0.1116
    1PA     H6S 2714   0.985   2.756   0.862  3.6697  1.9684 -0.1846
    1PA     C15 2715   1.080   2.573   0.927 -1.0696  0.3355 -0.2860
    1PA     H5R 2716   0.997   2.526   0.981 -0.3823  0.1957  0.6716
    1PA     H5S 2717   1.103   2.491   0.858 -0.9497  1.5886 -1.7807
    1PA     C14 2718   1.196   2.628   1.016  0.0158 -0.4425  0.5599
    1PA     H4R 2719   1.278   2.630   0.945 -0.2845  0.7804  0.2332
    1PA     H4S 2720   1.177   2.735   1.029  1.5944  0.4621 -3.3163
    1PA     C13 2721   1.238   2.557   1.148 -0.2216 -0.1005  0.8174
    1PA     H3R 2722   1.277   2.458   1.121  0.7317  0.4317  0.2092
    1PA     H3S 2723   1.327   2.611   1.180  1.2429 -0.9133 -1.5840
    1PA     C12 2724   1.121   2.549   1.252  0.1273  0.6428  0.7724
    1PA     H2R 2725   1.072   2.644   1.273 -1.1658 -0.0840  1.1424
    1PA     H2S 2726   1.041   2.486   1.213 -0.3892  0.4808  2.0346
    2PC     C11 2727   1.155   2.473   1.384 -1.0571  0.5829  0.3695
    2PC     O12 2728   1.079   2.442   1.476  0.1331  0.5240 -0.4232
    2PC     O11 2729   1.290   2.466   1.400  0.2140 -0.4813 -0.3475
    2PC      C1 2730   1.342   2.449   1.534 -0.3065  0.1035 -0.2696
    2PC      HR 2731   1.292   2.515   1.605  1.2687  0.3534  0.6625
    2PC      HS 2732   1.328   2.351   1.579 -0.2048 -0.4335 -1.3765
    2PC      C2 2733   1.492   2.492   1.524 -0.3184  0.0370 -0.2253
    2PC      HX 2734   1.546   2.433   1.449  0.1056 -0.2599  0.3040
    2PC      C3 2735   1.559   2.492   1.666  0.2239 -0.0331 -0.0601
    2PC      HA 2736   1.560   2.387   1.696 -2.5036 -0.9971 -2.8455
    2PC      HB 2737   1.660   2.533   1.657  0.3104 -0.3072 -0.3588
    2PC     O31 2738   1.478   2.580   1.744  0.2937 -0.0822 -0.1024
    2PC     P31 2739   1.520   2.625   1.895 -0.3178  0.2393 -0.0982
    2PC     O32 2740   1.533   2.491   1.979 -0.3597  0.4753 -0.4208
    2PC     C31 2741   1.650   2.420   1.988 -0.2039  0.6161  0.2044
    2PC     H1A 2742   1.687   2.383   1.893 -1.9086 -0.0474 -0.2430
    2PC     H1B 2743   1.735   2.476   2.027 -0.7880  2.1965 -0.7179
    2PC     C32 2744   1.607   2.306   2.087  0.4705 -0.1127  0.0788
    2PC     H2A 2745   1.570   2.359   2.175  0.4240  0.9739 -0.5714
    2PC     H2B 2746   1.530   2.246   2.039  1.6043 -1.2112 -0.4139
    2PC     N31 2747   1.706   2.199   2.123  0.3060 -0.0468 -0.0049
    2PC     C33 2748   1.839   2.253   2.160 -0.1998 -0.6973  0.3848
    2PC     H3A 2749   1.891   2.185   2.228 -1.6594 -1.7460  0.5119
    2PC     H3B 2750   1.895   2.263   2.067 -0.8031  0.6201  0.1429
    2PC     H3C 2751   1.820   2.352   2.200  1.1614  0.6031 -1.9615
    2PC     C34 2752   1.641   2.119   2.230 -0.2270 -0.3091 -0.4110
    2PC     H4A 2753   1.623   2.175   2.322 -0.1656  0.2260 -0.7190
    2PC     H4B 2754   1.546   2.084   2.188 -0.6596  0.9954 -0.5586
    2PC     H4C 2755   1.710   2.040   2.258 -0.4559  0.2149  1.7785
    2PC     C35 2756   1.729   2.101   2.013  0.2508 -0.1631  0.1595
    2PC     H5A 2757   1.798   2.138   1.937  0.2425  0.1753  0.3162
    2PC     H5B 2758   1.631   2.085   1.969 -0.6112  0.5006  1.7478
    2PC     H5C 2759   1.774   2.009   2.050  0.7672  0.7834  2.0113
    2PC     O33 2760   1.652   2.690   1.894  0.3188  0.3381  0.0408
    2PC     O34 2761   1.404   2.701   1.947  0.0822 -0.3957  0.5177
    2PC     O21 2762   1.494   2.627   1.468 -0.4406  0.1392 -0.5976
    2PC     C21 2763   1.609   2.677   1.430  0.4768 -0.3650 -0.1335
    2PC     O22 2764   1.718   2.618   1.437  0.3992  0.3338  0.0587
    3OL     C12 2765   1.585   2.819   1.379 -0.2694 -0.7532 -0.2349
    3OL     H2R 2766   1.548   2.884   1.459  1.0199  0.7372 -0.7910
    3OL     H2S 2767   1.511   2.807   1.299  0.1097 -2.2521 -0.3894
    3OL     C13 2768   1.722   2.885   1.340  0.0708 -0.3354 -0.1425
    3OL     H3R 2769   1.768   2.831   1.257  1.2095  1.2244 -0.5751
    3OL     H3S 2770   1.788   2.875   1.426  0.0885  0.0292 -0.1114
    3OL     C14 2771   1.713   3.028   1.295 -0.6078  0.3570  0.5446
    3OL     H4R 2772   1.672   3.096   1.370  0.8462  0.9650  0.8259
    3OL     H4S 2773   1.634   3.027   1.220 -1.4070 -1.1321  1.3587
    3OL     C15 2774   1.840   3.099   1.243  0.9568 -0.2596  0.1022
    3OL     H5R 2775   1.884   3.028   1.173  0.0001  0.0958 -0.8796
    3OL     H5S 2776   1.908   3.107   1.328 -1.1358 -0.5156  1.9250
    3OL     C16 2777   1.828   3.221   1.152  0.7630 -0.8589  0.6784
    3OL     H6R 2778   1.925   3.239   1.105  0.5190  0.8343  0.7601
    3OL     H6S 2779   1.810   3.313   1.208 -2.6449 -0.4718 -0.8103
    3OL     C17 2780   1.722   3.213   1.035 -0.3892 -0.6198 -0.2889
    3OL     H7R 2781   1.707   3.316   1.002  0.5566 -0.1167  0.7666
    3OL     H7S 2782   1.625   3.176   1.068 -1.9635  2.4812 -1.0531
    3OL     C18 2783   1.782   3.129   0.920 -1.2300  0.7591 -0.4350
    3OL     H8R 2784   1.834   3.041   0.959 -1.2311  0.2340 -1.5769
    3OL     H8S 2785   1.856   3.194   0.873  1.0899 -0.9996  0.5893
    3OL     C19 2786   1.675   3.095   0.816  0.6254 -1.1932 -0.3454
    3OL     H9R 2787   1.628   3.182   0.771  0.2622 -1.2156 -0.0132
    3OL    C110 2788   1.625   2.972   0.782 -0.4239 -0.6765  0.3348
    3OL    H10R 2789   1.552   2.966   0.702 -0.6065  1.1990  0.3166
    3OL    C111 2790   1.654   2.844   0.859 -0.2569  0.4169 -0.6602
    3OL    H11R 2791   1.744   2.846   0.921 -0.7380  0.2138  0.0522
    3OL    H11S 2792   1.676   2.771   0.780 -0.7813 -0.0891 -0.3416
    3OL    C112 2793   1.544   2.788   0.955  0.4110  0.4707  0.2033
    3OL    H12R 2794   1.455   2.757   0.900  1.1226 -4.0902  1.2632
    3OL    H12S 2795   1.528   2.870   1.026  3.2890  1.0890  0.2589
    3OL    C113 2796   1.600   2.658   1.033  0.8002 -0.0696  0.0220
    3OL    H13R 2797   1.521   2.636   1.104  0.3683  1.6203  0.1005
    3OL    H13S 2798   1.687   2.690   1.091 -0.2470  0.4876  1.3345
    3OL    C114 2799   1.635   2.541   0.950  0.3392  0.0026  0.3221
    3OL    H14R 2800   1.737   2.551   0.913 -0.3397  0.5029 -1.4869
    3OL    H14S 2801   1.582   2.528   0.856  1.6587 -2.5703 -0.1631
    3OL    C115 2802   1.617   2.407   1.023  0.6076  0.3265 -0.5120
    3OL    H15R 2803   1.649   2.327   0.955 -1.5227  0.6403 -1.9833
    3OL    H15S 2804   1.513   2.375   1.034 -0.1897  3.2813  1.5446
    3OL    C116 2805   1.679   2.392   1.162 -0.3329 -0.0841  0.1034
    3OL    H16R 2806   1.653   2.290   1.192 -1.2821 -0.2642 -1.2003
    3OL    H16S 2807   1.642   2.462   1.237  0.0821  0.7405 -0.4447
    3OL    C117 2808   1.836   2.392   1.154  0.6974  0.6768 -0.6435
    3OL    H17R 2809   1.880   2.367   1.251 -0.5638 -1.3656 -0.5526
    3OL    H17S 2810   1.872   2.493   1.134  1.2602  0.3940 -1.0876
    3OL    C118 2811   1.889   2.304   1.046  0.2043 -0.9528  0.0488
    3OL    H18R 2812   1.997   2.289   1.056 -0.2157 -3.1422  1.9617
    3OL    H18S 2813   1.879   2.352   0.948  0.4562 -2.4506 -0.7447
    3OL    H18T 2814   1.846   2.205   1.035 -3.1413  0.5453 -1.9336
    1PA    C116 2815   3.784   4.915   0.612  0.5807  1.3688  0.3765
    1PA    H16R 2816   3.876   4.966   0.640  0.8507  1.7398 -1.1178
    1PA    H16S 2817   3.745   4.867   0.702  2.6331  0.4733  0.8562
    1PA    H16T 2818   3.721   5.000   0.587  1.3724  2.2158  1.1440
    1PA    C115 2819   3.810   4.819   0.494  0.7285 -0.7361  0.2576
    1PA    H15R 2820   3.717   4.771   0.463 -0.2302 -0.2128  2.1700
    1PA    H15S 2821   3.824   4.884   0.408  0.3788 -1.2932 -0.2243
    1PA    C114 2822   3.909   4.714   0.518  0.2750 -0.0213 -0.1020
    1PA    H14R 2823   3.979   4.762   0.587 -1.7170  0.9278  1.3275
    1PA    H14S 2824   3.857   4.636   0.573  1.8447  0.1039  1.6706
    1PA    C113 2825   3.979   4.663   0.383 -0.2936  0.1834 -1.1649
    1PA    H13R 2826   3.906   4.620   0.314 -1.2572  0.1763 -0.1714
    1PA    H13S 2827   4.015   4.754   0.336  0.5248 -0.0657 -1.0297
    1PA    C112 2828   4.083   4.558   0.425  0.0915  1.0450  0.4953
    1PA    H12R 2829   4.134   4.601   0.512  0.7370 -0.4131  0.8675
    1PA    H12S 2830   4.051   4.461   0.463 -0.8790  1.3675  0.5346
    1PA    C111 2831   4.177   4.517   0.316  0.3875 -0.2994 -0.9466
    1PA    H11R 2832   4.122   4.489   0.226 -1.6471 -0.5113  0.2963
    1PA    H11S 2833   4.245   4.600   0.296  0.0911  0.0649 -0.4583
    1PA    C110 2834   4.271   4.404   0.342 -0.3218  0.2730  0.2797
    1PA    H10R 2835   4.211   4.314   0.355  0.3192 -0.1490  0.3857
    1PA    H10S 2836   4.320   4.390   0.245  0.1701  0.7760  0.4484
    1PA     C19 2837   4.370   4.422   0.454  0.5566 -0.0570 -1.1651
    1PA     H9R 2838   4.410   4.522   0.439  0.6736  0.1679  0.5598
    1PA     H9S 2839   4.320   4.428   0.551 -0.3796 -1.7612 -1.5068
    1PA     C18 2840   4.486   4.323   0.457 -0.1562  0.0962  0.4113
    1PA     H8R 2841   4.541   4.333   0.364  0.8388 -0.5293  0.9100
    1PA     H8S 2842   4.550   4.358   0.538 -1.5865  1.8071  0.8719
    1PA     C17 2843   4.445   4.179   0.471 -0.2329 -0.1684 -0.2727
    1PA     H7R 2844   4.401   4.154   0.374  0.2742  1.1849 -0.8629
    1PA     H7S 2845   4.528   4.108   0.463 -0.6623 -0.4871 -3.9856
    1PA     C16 2846   4.350   4.149   0.591  0.1784 -0.4633  0.7810
    1PA     H6R 2847   4.251   4.189   0.571  0.3485  0.7904  2.2150
    1PA     H6S 2848   4.343   4.040   0.598  1.5406 -0.5071  2.4536
    1PA     C15 2849   4.397   4.191   0.730 -0.4372  0.1014  0.0097
    1PA     H5R 2850   4.504   4.210   0.740 -0.3239 -0.1379 -0.7319
    1PA     H5S 2851   4.347   4.288   0.737 -2.9252 -0.9789 -1.2874
    1PA     C14 2852   4.353   4.087   0.833 -0.3269  0.1017  0.2839
    1PA     H4R 2853   4.245   4.080   0.818 -0.3895  0.1146  0.7292
    1PA     H4S 2854   4.418   4.002   0.811  1.0468  0.9363  0.9663
    1PA     C13 2855   4.370   4.119   0.983 -0.3616 -0.0057 -0.0817
    1PA     H3R 2856   4.337   4.037   1.047  2.1482  0.3547  1.8535
    1PA     H3S 2857   4.474   4.131   1.014 -1.2171  0.5022  2.8789
    1PA     C12 2858   4.303   4.241   1.038  1.1134 -0.8906 -0.7147
    1PA     H2R 2859   4.344   4.326   0.983 -1.2227 -0.3967 -1.7766
    1PA     H2S 2860   4.198   4.241   1.011  0.7902  0.6583  0.4034
    2PC     C11 2861   4.305   4.261   1.190  0.3784 -0.5898  0.5205
    2PC     O12 2862   4.387   4.207   1.261  0.0003  0.1144  0.3004
    2PC     O11 2863   4.199   4.336   1.241 -0.1971  1.2607  0.3948
    2PC      C1 2864   4.183   4.342   1.386 -0.6801  0.3693  0.0498
    2PC      HR 2865   4.086   4.386   1.411 -1.4217 -1.3607  0.3512
    2PC      HS 2866   4.176   4.238   1.420 -1.5951  0.4044  0.0079
    2PC      C2 2867   4.297   4.419   1.444 -0.2359  0.3050 -0.5948
    2PC      HX 2868   4.394   4.377   1.414  0.0555  0.6156 -0.1095
    2PC      C3 2869   4.289   4.430   1.597  0.3802  0.4692 -0.1483
    2PC      HA 2870   4.317   4.330   1.631  0.8068 -0.2501 -2.4381
    2PC      HB 2871   4.354   4.508   1.639 -0.2949  0.5717  0.7471
    2PC     O31 2872   4.163   4.468   1.647  0.1671 -0.2182  0.2009
    2PC     P31 2873   4.122   4.481   1.799  0.2179 -0.2260  0.0413
    2PC     O32 2874   4.112   4.633   1.844  0.1035  0.4007 -0.9938
    2PC     C31 2875   4.223   4.719   1.843 -0.2939  0.5435 -0.8992
    2PC     H1A 2876   4.309   4.657   1.870  0.8335  2.2241 -0.4865
    2PC     H1B 2877   4.235   4.767   1.746  0.3833 -1.4568 -1.8451
    2PC     C32 2878   4.195   4.811   1.959  0.4638  0.0432 -0.2704
    2PC     H2A 2879   4.090   4.837   1.948  1.1496  2.5625 -1.6876
    2PC     H2B 2880   4.205   4.764   2.057 -1.7022 -2.0818 -0.9812
    2PC     N31 2881   4.270   4.943   1.970  0.0333  0.4909  0.2732
    2PC     C33 2882   4.422   4.908   1.994 -0.1888  0.1525  0.3223
    2PC     H3A 2883   4.424   4.821   2.060  1.8638 -0.1905 -0.0953
    2PC     H3B 2884   4.464   4.879   1.897  0.1600  1.1017  0.1784
    2PC     H3C 2885   4.485   4.988   2.033 -0.5190 -0.2970  1.8665
    2PC     C34 2886   4.255   5.022   1.846  0.1237  0.8442 -0.2184
    2PC     H4A 2887   4.299   4.976   1.757  1.0336  0.4649  0.4103
    2PC     H4B 2888   4.148   5.032   1.828  0.5600  1.6551 -2.8019
    2PC     H4C 2889   4.304   5.120   1.849  1.6441  0.1284  2.9668
    2PC     C35 2890   4.233   5.014   2.087 -0.2372  0.5005 -0.5887
    2PC     H5A 2891   4.273   5.114   2.072  0.3978  0.0254 -2.2858
    2PC     H5B 2892   4.281   4.955   2.166  0.9448  1.4299 -0.5771
    2PC     H5C 2893   4.126   5.005   2.101 -0.5811  0.3963 -2.8986
    2PC     O33 2894   3.987   4.431   1.802  0.2887 -0.0243 -0.0945
    2PC     O34 2895   4.228   4.413   1.876 -0.0369 -0.0504 -0.0519
    2PC     O21 2896   4.288   4.554   1.389  0.1984 -0.0952 -0.1489
    2PC     C21 2897   4.376   4.650   1.409  0.7683 -1.1953  0.4565
    2PC     O22 2898   4.484   4.633   1.466  0.4425 -0.0844  0.0896
    3OL     C12 2899   4.346   4.783   1.349  0.0731 -0.2954  0.6373
    3OL     H2R 2900   4.340   4.764   1.241 -0.5722 -1.9778  0.9330
    3OL     H2S 2901   4.427   4.856   1.352  0.1518 -0.3854  0.6781
    3OL     C13 2902   4.220   4.847   1.396 -1.2072  0.5332  0.4102
    3OL     H3R 2903   4.250   4.905   1.484 -0.2380  0.0343  0.4178
    3OL     H3S 2904   4.158   4.760   1.419 -0.8533 -0.9896 -3.6491
    3OL     C14 2905   4.158   4.931   1.291 -0.3033 -0.3108  0.1560
    3OL     H4R 2906   4.121   4.862   1.215  0.8245 -0.7506 -0.0016
    3OL     H4S 2907   4.229   5.000   1.245 -0.6885  0.0027  0.0210
    3OL     C15 2908   4.035   5.008   1.343  0.1706 -0.0908  0.4240
    3OL     H5R 2909   4.064   5.085   1.415 -2.2287  1.4023 -0.0874
    3OL     H5S 2910   3.963   4.945   1.396 -0.4114  0.8938  0.8406
    3OL     C16 2911   3.936   5.080   1.242  0.5438 -0.3500 -0.6173
    3OL     H6R 2912   3.990   5.165   1.201 -1.0646  1.9548  1.7130
    3OL     H6S 2913   3.859   5.127   1.304  0.9414 -0.2329 -0.2025
    3OL     C17 2914   3.880   4.997   1.123  0.0796  0.2467 -0.4059
    3OL     H7R 2915   3.950   4.928   1.075 -0.1106 -0.3106  0.1139
    3OL     H7S 2916   3.842   5.060   1.043  0.5929 -2.0386 -2.5931
    3OL     C18 2917   3.768   4.901   1.156  0.1052  0.3877  0.1983
    3OL     H8R 2918   3.672   4.941   1.188  1.4366  3.7942  0.2644
    3OL     H8S 2919   3.799   4.830   1.233 -0.2972  0.4695  0.4385
    3OL     C19 2920   3.730   4.823   1.036 -0.0103 -0.4881  0.4299
    3OL     H9R 2921   3.802   4.749   1.004  2.0320  1.0436  1.2683
    3OL    C110 2922   3.612   4.837   0.970 -0.0592  0.3600  0.2202
    3OL    H10R 2923   3.595   4.762   0.893 -0.3696  1.0976 -0.4517
    3OL    C111 2924   3.509   4.938   0.993  0.5909  0.1318  0.4414
    3OL    H11R 2925   3.557   5.029   1.029  0.0056  0.4250  0.4840
    3OL    H11S 2926   3.436   4.907   1.068 -0.1714  0.3897 -0.1799
    3OL    C112 2927   3.421   4.966   0.864  0.4690  0.0970  0.1735
    3OL    H12R 2928   3.355   4.879   0.862  1.2025 -0.5644  2.2639
    3OL    H12S 2929   3.482   4.962   0.773  0.4884 -1.2508  0.2238
    3OL    C113 2930   3.328   5.096   0.874  0.2749  0.1618 -0.6032
    3OL    H13R 2931   3.368   5.185   0.923 -1.3933  0.5617  0.0879
    3OL    H13S 2932   3.250   5.070   0.946 -0.3561  1.1212 -0.9184
    3OL    C114 2933   3.265   5.139   0.738  0.1747 -0.3977 -0.2677
    3OL    H14R 2934   3.203   5.226   0.762  0.5721 -0.3487  0.6213
    3OL    H14S 2935   3.196   5.064   0.698 -0.9683  0.7207 -0.4685
    3OL    C115 2936   3.361   5.167   0.623  0.5893  0.3751  0.3230
    3OL    H15R 2937   3.412   5.079   0.587  1.5995  0.6049  1.1567
    3OL    H15S 2938   3.439   5.233   0.662  1.2532 -0.3116  0.1595
    3OL    C116 2939   3.286   5.254   0.512  0.2323  0.6052 -0.2960
    3OL    H16R 2940   3.228   5.328   0.567 -0.1601 -0.8008  1.2767
    3OL    H16S 2941   3.205   5.201   0.462 -0.0824  2.1133 -1.4514
    3OL    C117 2942   3.378   5.319   0.409 -0.0078 -0.3754 -0.5424
    3OL    H17R 2943   3.436   5.235   0.370  1.8954  0.4102  0.4628
    3OL    H17S 2944   3.449   5.394   0.445  0.6510 -0.4987 -1.5286
    3OL    C118 2945   3.302   5.401   0.303 -0.3815 -0.0068 -0.2655
    3OL    H18R 2946   3.255   5.338   0.227  0.7196 -1.8239  0.4725
    3OL    H18S 2947   3.371   5.465   0.248 -0.4817  1.3481  1.1271
    3OL    H18T 2948   3.239   5.466   0.363 -0.4383  1.2847 -1.6700
    1PA    C116 2949   0.348   1.605  -0.104  0.1289 -0.6801 -0.5159
    1PA    H16R 2950   0.324   1.584  -0.208  0.8252 -1.8288 -0.4687
    1PA    H16S 2951   0.351   1.507  -0.056  1.1061 -0.2881  0.2789
    1PA    H16T 2952   0.452   1.638  -0.115  0.9390 -2.2792  1.5314
    1PA    C115 2953   0.263   1.705  -0.027  0.0589  0.0396 -0.1406
    1PA    H15R 2954   0.278   1.806  -0.066 -2.5438  0.7744  0.5754
    1PA    H15S 2955   0.157   1.683  -0.040 -0.1733 -0.1160  1.7692
    1PA    C114 2956   0.310   1.715   0.119 -0.6087 -0.1455  0.0569
    1PA    H14R 2957   0.294   1.623   0.175  0.7521  1.1230  2.6873
    1PA    H14S 2958   0.419   1.716   0.116 -0.5573 -0.7017  1.2025
    1PA    C113 2959   0.262   1.839   0.199 -0.0746 -0.2340 -0.1230
    1PA    H13R 2960   0.331   1.855   0.281 -1.2143  1.7263  0.4983
    1PA    H13S 2961   0.276   1.924   0.133 -1.8470 -0.9848 -1.5681
    1PA    C112 2962   0.122   1.814   0.261 -0.2155 -0.6822  0.1847
    1PA    H12R 2963   0.038   1.827   0.193 -0.4792 -0.7039  0.5003
    1PA    H12S 2964   0.115   1.712   0.298 -2.7933 -0.5449  0.2079
    1PA    C111 2965   0.110   1.901   0.389 -0.4973  0.2282  0.8337
    1PA    H11R 2966   0.160   1.996   0.369  3.3074 -1.4653  1.4659
    1PA    H11S 2967   0.006   1.933   0.399 -0.4879  0.5805 -0.0705
    1PA    C110 2968   0.170   1.837   0.517  1.0658 -0.1245 -0.3974
    1PA    H10R 2969   0.103   1.764   0.560 -2.3006  1.0648 -3.1579
    1PA    H10S 2970   0.268   1.792   0.500  0.5372 -0.9592 -1.3779
    1PA     C19 2971   0.169   1.938   0.633 -0.2956 -0.5841  0.1809
    1PA     H9R 2972   0.202   2.033   0.590  1.6126 -1.2706  0.0479
    1PA     H9S 2973   0.069   1.952   0.674 -0.9491 -2.3095 -0.7374
    1PA     C18 2974   0.267   1.899   0.742 -0.1391 -0.2527  0.2888
    1PA     H8R 2975   0.247   1.796   0.772 -1.1405 -0.0505  0.3283
    1PA     H8S 2976   0.368   1.892   0.702 -0.3307 -0.9231 -0.0884
    1PA     C17 2977   0.271   1.999   0.865 -0.0274 -0.0332  0.5358
    1PA     H7R 2978   0.292   2.101   0.834 -0.7652  1.2320  3.7862
    1PA     H7S 2979   0.172   2.018   0.907 -0.1265  1.9506 -0.4940
    1PA     C16 2980   0.372   1.956   0.973 -0.3399  0.6535  0.0967
    1PA     H6R 2981   0.467   1.944   0.920 -0.6791 -3.3119  0.0415
    1PA     H6S 2982   0.369   2.036   1.046 -1.3926  1.1998 -0.5126
    1PA     C15 2983   0.334   1.830   1.045  0.1359  0.8314 -0.5634
    1PA     H5R 2984   0.231   1.842   1.081  0.9697  1.0865  1.9917
    1PA     H5S 2985   0.340   1.746   0.976 -1.8349 -1.4844  1.8748
    1PA     C14 2986   0.426   1.799   1.164  0.7668  0.4177 -0.0611
    1PA     H4R 2987   0.530   1.789   1.135  0.8999  3.2138 -0.8200
    1PA     H4S 2988   0.423   1.875   1.243  0.8624  0.8171 -0.4347
    1PA     C13 2989   0.393   1.654   1.216 -0.3277  0.6027  0.2307
    1PA     H3R 2990   0.290   1.642   1.252 -0.8560  0.3041 -1.3075
    1PA     H3S 2991   0.396   1.584   1.132 -1.4839  1.8873 -0.9408
    1PA     C12 2992   0.476   1.594   1.330 -0.5988 -0.2724 -0.2710
    1PA     H2R 2993   0.459   1.488   1.351  1.2713 -0.5568 -0.0120
    1PA     H2S 2994   0.585   1.595   1.323 -0.2648 -1.8615  2.7209
    2PC     C11 2995   0.441   1.669   1.457 -0.6856 -0.1264  0.1302
    2PC     O12 2996   0.493   1.767   1.503  0.2254  0.1104 -0.1486
    2PC     O11 2997   0.325   1.626   1.516  0.0769 -0.0836  1.0444
    2PC      C1 2998   0.269   1.688   1.629  0.4310  0.2477  0.3281
    2PC      HR 2999   0.213   1.613   1.685  0.2920  0.0644 -0.0500
    2PC      HS 3000   0.344   1.715   1.704  1.3394 -3.1938  0.8551
    2PC      C2 3001   0.172   1.796   1.592 -0.9311  0.6544 -0.0157
    2PC      HX 3002   0.232   1.875   1.547  2.6730 -1.8328  0.0413
    2PC      C3 3003   0.103   1.852   1.718 -0.0208  0.7476 -0.1772
    2PC      HA 3004   0.019   1.789   1.748  0.1886  0.1112 -0.8839
    2PC      HB 3005   0.175   1.844   1.801 -0.6939 -1.7212  0.2564
    2PC     O31 3006   0.051   1.984   1.697 -0.2314  0.4019 -0.2961
    2PC     P31 3007  -0.022   2.062   1.808 -0.0784 -0.3430 -0.6627
    2PC     O32 3008   0.102   2.111   1.897 -0.0024 -0.5783 -0.2198
    2PC     C31 3009   0.177   2.227   1.857 -0.3238 -0.1866 -0.4122
    2PC     H1A 3010   0.218   2.213   1.756  2.1006 -1.1967  0.6496
    2PC     H1B 3011   0.130   2.325   1.865 -2.5442 -1.1596 -0.6516
    2PC     C32 3012   0.291   2.224   1.961  0.5197 -0.5856 -0.0143
    2PC     H2A 3013   0.257   2.254   2.060 -0.7418  1.5613 -1.0256
    2PC     H2B 3014   0.327   2.122   1.973  0.4655 -0.4008  2.0644
    2PC     N31 3015   0.403   2.321   1.938 -0.4335  0.7102  0.1588
    2PC     C33 3016   0.495   2.325   2.051 -0.4587  0.1082  0.2153
    2PC     H3A 3017   0.577   2.393   2.026 -1.6188  1.4907  0.0284
    2PC     H3B 3018   0.447   2.357   2.144  0.7950 -0.6396  1.1396
    2PC     H3C 3019   0.524   2.220   2.056 -1.1457 -0.1267 -0.4093
    2PC     C34 3020   0.473   2.288   1.810 -0.8552 -0.5863 -0.0240
    2PC     H4A 3021   0.542   2.370   1.790  0.7925 -2.0774 -0.7158
    2PC     H4B 3022   0.535   2.199   1.823  1.0995  0.6346 -0.4106
    2PC     H4C 3023   0.409   2.293   1.722  0.5972 -1.8286 -1.2113
    2PC     C35 3024   0.341   2.452   1.932 -0.1269  0.1949 -0.4120
    2PC     H5A 3025   0.408   2.531   1.964 -1.1337  0.7291  0.4379
    2PC     H5B 3026   0.271   2.456   2.016  3.2215 -0.0924  2.6861
    2PC     H5C 3027   0.297   2.469   1.834  0.2297 -0.0075 -0.6089
    2PC     O33 3028  -0.076   2.184   1.750 -0.3560 -0.0057  0.8729
    2PC     O34 3029  -0.113   1.980   1.886 -0.8201  0.2986  0.2753
    2PC     O21 3030   0.068   1.750   1.502  0.1518  0.6323 -0.1762
    2PC     C21 3031  -0.006   1.843   1.434  0.0480 -0.3249 -0.1137
    2PC     O22 3032   0.026   1.962   1.418 -0.1190 -0.6922  0.3066
    3OL     C12 3033  -0.133   1.776   1.387  0.4522 -0.1862  0.0324
    3OL     H2R 3034  -0.221   1.839   1.404 -1.2458 -2.6838  1.0756
    3OL     H2S 3035  -0.149   1.686   1.447 -0.0105  0.2467  0.5653
    3OL     C13 3036  -0.134   1.735   1.246  0.0151 -0.0244  0.4004
    3OL     H3R 3037  -0.222   1.671   1.235 -0.8951  0.8745  2.1103
    3OL     H3S 3038  -0.052   1.672   1.213 -0.2259  0.4787 -1.2525
    3OL     C14 3039  -0.154   1.849   1.142 -0.3302  0.0842 -0.4101
    3OL     H4R 3040  -0.071   1.917   1.160 -0.7542 -0.0854  2.7853
    3OL     H4S 3041  -0.255   1.890   1.148 -0.2967 -0.0024  3.0711
    3OL     C15 3042  -0.142   1.803   1.000  0.4019  0.2595 -0.0237
    3OL     H5R 3043  -0.233   1.748   0.975  0.5898  0.0451 -0.2378
    3OL     H5S 3044  -0.047   1.749   0.997  0.3037  0.1307 -1.0353
    3OL     C16 3045  -0.125   1.924   0.908 -0.1495 -0.1930  0.8913
    3OL     H6R 3046  -0.020   1.941   0.885 -0.3064 -0.5667 -0.1392
    3OL     H6S 3047  -0.154   2.013   0.964 -1.6302  0.7681 -1.2481
    3OL     C17 3048  -0.200   1.914   0.769 -0.2862  1.1131 -0.4186
    3OL     H7R 3049  -0.170   2.002   0.711  0.1751  0.6693 -0.8553
    3OL     H7S 3050  -0.306   1.930   0.787 -0.5724 -1.4619  0.5544
    3OL     C18 3051  -0.169   1.790   0.681  0.5004  0.0841 -0.2307
    3OL     H8R 3052  -0.219   1.702   0.724  0.5903 -0.6899 -1.6423
    3OL     H8S 3053  -0.066   1.755   0.696  0.0449 -0.6873  1.2610
    3OL     C19 3054  -0.207   1.795   0.534 -0.4936 -0.2993  0.5343
    3OL     H9R 3055  -0.254   1.887   0.500 -1.1459  0.0799  2.3553
    3OL    C110 3056  -0.186   1.686   0.447 -0.1925 -0.9422 -0.6764
    3OL    H10R 3057  -0.216   1.695   0.343 -0.8218 -0.1738 -0.4351
    3OL    C111 3058  -0.114   1.558   0.482 -0.4035 -0.2286  0.3977
    3OL    H11R 3059  -0.057   1.564   0.574  0.2932 -0.7802  0.0142
    3OL    H11S 3060  -0.055   1.536   0.392  1.6373  1.9728  1.1096
    3OL    C112 3061  -0.210   1.443   0.496 -0.7023 -0.2684 -0.1663
    3OL    H12R 3062  -0.273   1.422   0.409 -0.7630  0.1093 -0.2155
    3OL    H12S 3063  -0.281   1.478   0.572 -0.6013 -0.2535 -0.0799
    3OL    C113 3064  -0.144   1.304   0.534 -0.1290 -0.7704 -0.6477
    3OL    H13R 3065  -0.065   1.326   0.605 -1.6817 -0.1323  0.9486
    3OL    H13S 3066  -0.085   1.275   0.447 -0.7332 -2.5863 -0.5107
    3OL    C114 3067  -0.233   1.196   0.582 -0.2050 -0.7098  0.0185
    3OL    H14R 3068  -0.177   1.102   0.588 -2.2480 -2.3234 -3.1846
    3OL    H14S 3069  -0.299   1.173   0.498  0.0756 -0.2020 -0.3455
    3OL    C115 3070  -0.308   1.223   0.718 -0.1642 -0.9118  0.5768
    3OL    H15R 3071  -0.374   1.138   0.734  0.9607 -1.6795  1.3093
    3OL    H15S 3072  -0.373   1.310   0.710 -0.0271 -0.9502 -2.2481
    3OL    C116 3073  -0.230   1.265   0.839 -0.0662  0.1494 -0.3565
    3OL    H16R 3074  -0.185   1.363   0.821  0.9133 -0.5109 -1.7314
    3OL    H16S 3075  -0.138   1.207   0.829  1.2330  2.1652 -0.7541
    3OL    C117 3076  -0.288   1.241   0.978  0.9101  0.3721  0.1981
    3OL    H17R 3077  -0.305   1.133   0.990 -0.1865  0.7395  2.3442
    3OL    H17S 3078  -0.386   1.288   0.976  0.7785  0.0874 -0.3316
    3OL    C118 3079  -0.198   1.288   1.092  0.1183  0.3511  0.0297
    3OL    H18R 3080  -0.104   1.231   1.093  0.9741  1.6439  2.9064
    3OL    H18S 3081  -0.241   1.280   1.191 -0.9211 -0.6271 -0.4828
    3OL    H18T 3082  -0.164   1.389   1.066  1.6698 -0.2813 -0.5756
    1PA    C116 3083   1.252   4.135   0.269 -0.3765  0.3981 -0.0395
    1PA    H16R 3084   1.190   4.048   0.291  1.1920 -0.5555  0.8223
    1PA    H16S 3085   1.335   4.113   0.202 -1.2981 -2.4708 -0.3428
    1PA    H16T 3086   1.197   4.196   0.198  0.7407  1.3345 -0.1302
    1PA    C115 3087   1.302   4.204   0.393 -0.5285 -0.5349 -0.3555
    1PA    H15R 3088   1.217   4.253   0.439 -0.7114 -0.8603 -0.3407
    1PA    H15S 3089   1.333   4.122   0.458  2.5883 -0.1216 -1.1836
    1PA    C114 3090   1.410   4.304   0.379 -0.0254  0.4319  0.7858
    1PA    H14R 3091   1.490   4.250   0.329 -1.2859 -0.0505 -0.7831
    1PA    H14S 3092   1.391   4.390   0.314 -0.3575  3.2355  4.2386
    1PA    C113 3093   1.471   4.359   0.509 -0.1499  0.7463 -0.3605
    1PA    H13R 3094   1.545   4.436   0.486  1.2026  0.0580  1.4566
    1PA    H13S 3095   1.379   4.386   0.561  0.0401 -1.1737  1.1021
    1PA    C112 3096   1.534   4.252   0.596  0.0973  0.3028 -0.1484
    1PA    H12R 3097   1.452   4.212   0.656  1.0403 -1.6738 -0.0880
    1PA    H12S 3098   1.569   4.176   0.526 -0.9506 -0.6674  0.3369
    1PA    C111 3099   1.641   4.302   0.685 -0.2193 -0.3709  0.8174
    1PA    H11R 3100   1.716   4.355   0.625 -0.2685 -1.0718  0.1167
    1PA    H11S 3101   1.585   4.365   0.753 -2.3583  0.3709 -1.4862
    1PA    C110 3102   1.704   4.189   0.761  0.4704 -0.4438  0.7383
    1PA    H10R 3103   1.629   4.132   0.814 -0.6263  0.6149  0.3811
    1PA    H10S 3104   1.756   4.124   0.691 -1.9206 -1.1118 -0.4887
    1PA     C19 3105   1.811   4.231   0.853 -0.2665 -0.4310 -0.4138
    1PA     H9R 3106   1.860   4.327   0.833 -2.5097  1.1256  1.0564
    1PA     H9S 3107   1.773   4.259   0.952 -0.1747  0.3218 -0.5885
    1PA     C18 3108   1.922   4.127   0.873 -0.0645 -0.1154 -0.7479
    1PA     H8R 3109   1.877   4.033   0.904 -0.4975 -0.1048 -1.3192
    1PA     H8S 3110   1.970   4.108   0.777  0.1303  0.4877 -0.7767
    1PA     C17 3111   2.028   4.165   0.976  0.0693 -0.8096  0.3875
    1PA     H7R 3112   2.040   4.272   0.991  2.5544 -0.9005 -0.4750
    1PA     H7S 3113   1.993   4.135   1.075  0.9955  1.1833  1.3799
    1PA     C16 3114   2.167   4.095   0.954  0.1454 -0.0478 -0.7380
    1PA     H6R 3115   2.147   3.991   0.930 -1.3306 -0.5130  2.1046
    1PA     H6S 3116   2.221   4.149   0.876  2.8714  1.7634  2.1851
    1PA     C15 3117   2.265   4.117   1.068 -0.0873 -0.4916 -0.2786
    1PA     H5R 3118   2.273   4.225   1.072 -1.2088 -0.3626 -1.1370
    1PA     H5S 3119   2.212   4.086   1.158  0.5195  0.0896  0.2802
    1PA     C14 3120   2.399   4.046   1.047  0.2418  0.7832  0.2401
    1PA     H4R 3121   2.393   3.955   0.987 -2.8056 -0.2790  1.9142
    1PA     H4S 3122   2.467   4.105   0.985  0.7854  0.6924  0.7461
    1PA     C13 3123   2.466   4.012   1.178  0.2608 -0.0317 -0.4688
    1PA     H3R 3124   2.485   4.100   1.241 -1.8029 -0.1058  0.3164
    1PA     H3S 3125   2.415   3.946   1.248  3.1312 -1.0259  0.8810
    1PA     C12 3126   2.592   3.926   1.150  0.1288  0.5957  0.5322
    1PA     H2R 3127   2.568   3.843   1.084 -1.7114  0.7825  0.9086
    1PA     H2S 3128   2.673   3.982   1.102  0.9667 -2.0252 -1.3169
    2PC     C11 3129   2.627   3.853   1.273  0.1709  0.4385  1.1159
    2PC     O12 3130   2.706   3.894   1.353 -0.1522  0.1317  0.3236
    2PC     O11 3131   2.558   3.737   1.294 -0.0603 -0.2400 -0.0527
    2PC      C1 3132   2.561   3.667   1.417  0.2442 -0.0337 -0.4048
    2PC      HR 3133   2.515   3.568   1.406  1.1019 -0.2840 -2.0120
    2PC      HS 3134   2.666   3.656   1.445  0.0846  0.7263  0.5365
    2PC      C2 3135   2.496   3.737   1.534 -0.4859  0.9645 -0.3674
    2PC      HX 3136   2.558   3.825   1.554  1.5241 -0.0117 -1.9087
    2PC      C3 3137   2.477   3.651   1.667  0.2954 -0.7399 -0.7005
    2PC      HA 3138   2.432   3.553   1.652  1.1760 -1.3496  0.3697
    2PC      HB 3139   2.573   3.633   1.717  1.0351  0.2686 -1.7328
    2PC     O31 3140   2.410   3.730   1.767 -0.4443  0.0431 -0.4700
    2PC     P31 3141   2.360   3.663   1.900  0.4638  0.3410 -0.2229
    2PC     O32 3142   2.418   3.758   2.013  0.0164 -0.1970  0.0512
    2PC     C31 3143   2.355   3.883   2.028 -0.2366 -0.2424  0.6466
    2PC     H1A 3144   2.369   3.955   1.946 -0.8798  0.3297  1.0226
    2PC     H1B 3145   2.248   3.866   2.044 -0.1578 -0.4035  1.0056
    2PC     C32 3146   2.414   3.960   2.151  0.9564  0.1672 -0.3074
    2PC     H2A 3147   2.520   3.988   2.151  0.7473  1.0771  1.1146
    2PC     H2B 3148   2.364   4.057   2.149  1.0237  0.1943 -0.7251
    2PC     N31 3149   2.405   3.906   2.292  0.4506  0.2563  0.2877
    2PC     C33 3150   2.295   3.800   2.313  0.2215  0.3918 -0.1291
    2PC     H3A 3151   2.329   3.700   2.284 -1.3847 -0.3288  0.3607
    2PC     H3B 3152   2.278   3.796   2.421  0.9793 -1.0395 -0.0316
    2PC     H3C 3153   2.205   3.838   2.264 -0.6801 -1.8769 -0.3351
    2PC     C34 3154   2.526   3.827   2.304 -0.3810 -0.3033  0.0719
    2PC     H4A 3155   2.523   3.772   2.398 -0.1467 -1.9154 -0.8364
    2PC     H4B 3156   2.520   3.747   2.230  0.8878  0.8438 -1.3291
    2PC     H4C 3157   2.614   3.891   2.298 -0.0157 -0.6452  1.4312
    2PC     C35 3158   2.389   4.010   2.393 -0.2885 -0.2745  0.1451
    2PC     H5A 3159   2.295   4.063   2.377  1.0660  2.0913 -0.4043
    2PC     H5B 3160   2.467   4.083   2.375 -0.7516 -0.4143 -3.0510
    2PC     H5C 3161   2.387   3.961   2.491  0.2812 -0.4984  0.0476
    2PC     O33 3162   2.213   3.682   1.900 -0.2988  0.5189  0.2092
    2PC     O34 3163   2.411   3.528   1.923  0.1564 -0.3675 -0.0812
    2PC     O21 3164   2.360   3.779   1.492  0.0262 -0.0116 -0.0845
    2PC     C21 3165   2.266   3.687   1.446  0.5429  0.2495 -0.1482
    2PC     O22 3166   2.267   3.564   1.468  0.4667 -0.1162 -0.5075
    3OL     C12 3167   2.160   3.756   1.364 -0.1525  0.2066 -0.3836
    3OL     H2R 3168   2.203   3.851   1.331 -1.7480  1.1345  0.1083
    3OL     H2S 3169   2.067   3.772   1.418  0.3912 -2.0392  1.3991
    3OL     C13 3170   2.140   3.671   1.237  0.0296  0.6327  0.1080
    3OL     H3R 3171   2.051   3.704   1.183 -0.6302 -2.0670 -0.6142
    3OL     H3S 3172   2.134   3.563   1.249 -0.4042  0.3962 -1.8866
    3OL     C14 3173   2.255   3.673   1.133 -0.2021 -0.4138 -0.0084
    3OL     H4R 3174   2.342   3.629   1.182 -0.2918  1.1350  1.6221
    3OL     H4S 3175   2.285   3.776   1.118  1.7454 -0.8387  0.7055
    3OL     C15 3176   2.223   3.610   0.998 -0.2570  0.0177 -0.7182
    3OL     H5R 3177   2.243   3.678   0.914  1.2425  0.4233 -0.0619
    3OL     H5S 3178   2.116   3.593   0.993 -0.2090 -1.1741  1.3951
    3OL     C16 3179   2.299   3.475   0.967 -0.4468  0.0052  0.3523
    3OL     H6R 3180   2.406   3.484   0.945 -0.3563 -1.8094 -0.1179
    3OL     H6S 3181   2.245   3.434   0.882  0.2438 -1.1100  0.4286
    3OL     C17 3182   2.303   3.373   1.076 -0.1020 -0.3179  0.5902
    3OL     H7R 3183   2.206   3.363   1.125 -0.2137 -0.3136  0.3710
    3OL     H7S 3184   2.371   3.406   1.155 -0.3355 -0.4383  0.8411
    3OL     C18 3185   2.358   3.247   1.028 -0.4288  0.5281  0.7173
    3OL     H8R 3186   2.453   3.269   0.979 -1.0952 -0.3496 -1.0498
    3OL     H8S 3187   2.296   3.197   0.953 -0.3094 -1.9731  2.1848
    3OL     C19 3188   2.369   3.157   1.142  0.1340 -0.1316 -0.3741
    3OL     H9R 3189   2.298   3.187   1.219 -0.0572  1.1113 -1.0115
    3OL    C110 3190   2.443   3.046   1.163  0.2069 -0.1084 -0.0672
    3OL    H10R 3191   2.430   2.994   1.257  0.9354 -0.1165  0.0374
    3OL    C111 3192   2.532   2.981   1.060  0.2894 -0.2581  0.4745
    3OL    H11R 3193   2.636   3.006   1.079  0.4137 -0.8169  0.5279
    3OL    H11S 3194   2.500   3.023   0.964 -2.4601 -0.4414  1.2077
    3OL    C112 3195   2.518   2.829   1.068 -0.4567 -0.8172  0.4047
    3OL    H12R 3196   2.427   2.806   1.013  0.0046 -4.1612  0.8309
    3OL    H12S 3197   2.480   2.793   1.163 -2.0873 -1.8117 -0.5788
    3OL    C113 3198   2.632   2.744   1.002 -0.2514 -0.3424  0.2633
    3OL    H13R 3199   2.603   2.639   0.999 -1.7833  0.0611 -0.0904
    3OL    H13S 3200   2.722   2.750   1.063  0.5328  0.6534 -0.9510
    3OL    C114 3201   2.672   2.795   0.870 -0.6224 -0.6678 -0.5487
    3OL    H14R 3202   2.777   2.769   0.854 -0.4756 -1.3444  1.2871
    3OL    H14S 3203   2.692   2.903   0.863  2.9306 -1.1097  0.5141
    3OL    C115 3204   2.597   2.749   0.754  0.5502 -0.1106  0.3540
    3OL    H15R 3205   2.639   2.785   0.660 -0.2170 -0.4971 -0.1499
    3OL    H15S 3206   2.502   2.804   0.761  0.5747  0.1383 -0.9641
    3OL    C116 3207   2.588   2.597   0.739  0.2786 -0.1658  0.4581
    3OL    H16R 3208   2.510   2.586   0.663  2.9779 -0.2387 -2.5273
    3OL    H16S 3209   2.553   2.533   0.820  0.1871 -1.2843 -0.4311
    3OL    C117 3210   2.716   2.536   0.679  0.4555  0.5547 -0.1663
    3OL    H17R 3211   2.796   2.555   0.751  0.5372  2.2940 -0.6689
    3OL    H17S 3212   2.730   2.592   0.586 -1.7929  0.9229 -0.3396
    3OL    C118 3213   2.725   2.386   0.658 -0.2544  0.4348 -0.5589
    3OL    H18R 3214   2.822   2.341   0.637  0.4779  2.1060 -0.8856
    3OL    H18S 3215   2.652   2.345   0.588 -0.6058 -1.5393  0.8880
    3OL    H18T 3216   2.697   2.338   0.752  0.1495  1.2288 -0.0206
    1PA    C116 3217   0.384   2.425  -0.826 -0.5662 -0.0336  0.5603
    1PA    H16R 3218   0.325   2.504  -0.872  0.1815  0.4124  0.3632
    1PA    H16S 3219   0.333   2.338  -0.867  0.5105 -0.3114 -0.2292
    1PA    H16T 3220   0.479   2.446  -0.874  0.9210  1.0324  3.6826
    1PA    C115 3221   0.416   2.422  -0.678  0.4427  0.0953  0.4473
    1PA    H15R 3222   0.450   2.325  -0.641  1.0248  0.9621  2.2824
    1PA    H15S 3223   0.499   2.486  -0.649  1.3954 -1.4754  1.2965
    1PA    C114 3224   0.297   2.470  -0.588  0.6298 -0.3157 -0.5083
    1PA    H14R 3225   0.254   2.557  -0.638  0.5284  0.3221  0.6461
    1PA    H14S 3226   0.216   2.398  -0.579 -0.8857  1.3884  0.1954
    1PA    C113 3227   0.325   2.511  -0.442  0.9191  0.5872 -0.6644
    1PA    H13R 3228   0.430   2.513  -0.411  0.7353 -0.8671  0.1645
    1PA    H13S 3229   0.298   2.617  -0.448 -1.8801 -0.0711 -1.1271
    1PA    C112 3230   0.245   2.450  -0.325  0.0902 -0.0820  0.5737
    1PA    H12R 3231   0.292   2.356  -0.296  0.6851 -1.3103 -3.6738
    1PA    H12S 3232   0.230   2.525  -0.247 -1.2285 -0.1630  0.4251
    1PA    C111 3233   0.090   2.432  -0.348 -0.5219  0.1290  0.2433
    1PA    H11R 3234   0.056   2.529  -0.386  1.9336  1.2220  0.6674
    1PA    H11S 3235   0.062   2.361  -0.426  0.0411 -0.4167  0.5353
    1PA    C110 3236   0.012   2.387  -0.218  0.1342  0.4331 -0.3016
    1PA    H10R 3237  -0.016   2.475  -0.160  0.6001 -0.1659  0.8687
    1PA    H10S 3238  -0.081   2.344  -0.257  0.2086  0.1644 -0.1859
    1PA     C19 3239   0.075   2.288  -0.123 -0.9395 -0.2781 -0.0652
    1PA     H9R 3240   0.113   2.207  -0.185 -0.3108 -0.2359  0.2552
    1PA     H9S 3241   0.166   2.334  -0.084  0.8621 -2.5624 -1.3433
    1PA     C18 3242  -0.012   2.253   0.000 -0.2867  0.0981 -0.6258
    1PA     H8R 3243  -0.118   2.267  -0.020 -0.5487  0.6513  0.9745
    1PA     H8S 3244  -0.007   2.145   0.010 -0.8545 -0.0518 -1.8190
    1PA     C17 3245   0.032   2.322   0.128  0.3625  0.3336  0.3628
    1PA     H7R 3246   0.140   2.331   0.126  0.3853  0.3944  1.2785
    1PA     H7S 3247  -0.004   2.425   0.128 -1.3942 -0.2413  0.4086
    1PA     C16 3248  -0.017   2.259   0.255 -0.0436  0.5433 -0.8223
    1PA     H6R 3249  -0.125   2.278   0.254  0.0474  1.0964 -0.6512
    1PA     H6S 3250  -0.011   2.150   0.262 -1.0782  0.3622 -2.4002
    1PA     C15 3251   0.037   2.311   0.392 -0.7562  0.3792 -0.1667
    1PA     H5R 3252   0.132   2.259   0.405  0.2076  2.2588  0.5614
    1PA     H5S 3253   0.059   2.417   0.384  0.7958  0.0488 -0.5514
    1PA     C14 3254  -0.045   2.270   0.516 -0.2875  0.3084 -0.7387
    1PA     H4R 3255  -0.144   2.316   0.506 -1.4328 -1.3793  1.7445
    1PA     H4S 3256  -0.053   2.162   0.530 -0.3309  0.4791  0.6929
    1PA     C13 3257   0.020   2.326   0.644 -0.1170  0.6925 -0.5330
    1PA     H3R 3258   0.123   2.292   0.647 -0.3514  0.0784  1.4061
    1PA     H3S 3259   0.028   2.435   0.647  4.1897  0.5148  1.6904
    1PA     C12 3260  -0.068   2.292   0.770 -0.4970 -0.3058  0.2797
    1PA     H2R 3261  -0.164   2.343   0.767 -0.1976  0.2259 -0.2927
    1PA     H2S 3262  -0.094   2.187   0.785 -1.8670  0.0011  0.1603
    2PC     C11 3263  -0.002   2.343   0.902  0.1612  0.1771  0.0582
    2PC     O12 3264  -0.016   2.280   1.007  0.4000  0.3453  0.5211
    2PC     O11 3265   0.080   2.448   0.885  0.8002  0.1998  0.1233
    2PC      C1 3266   0.140   2.507   1.000  0.6386 -0.3016 -0.1649
    2PC      HR 3267   0.182   2.605   0.978  1.2640 -0.7371 -0.9424
    2PC      HS 3268   0.066   2.506   1.081  0.6235  1.8236 -0.1052
    2PC      C2 3269   0.266   2.430   1.042  0.2417  0.0522 -0.1014
    2PC      HX 3270   0.233   2.326   1.049  0.1667  0.1683  1.6274
    2PC      C3 3271   0.317   2.475   1.189  0.3029 -0.2754  0.2286
    2PC      HA 3272   0.284   2.406   1.267  2.2167  0.4107  1.7242
    2PC      HB 3273   0.426   2.463   1.197  0.5957  0.0404 -2.4370
    2PC     O31 3274   0.284   2.603   1.224  0.2813 -0.1905 -1.0966
    2PC     P31 3275   0.312   2.669   1.367 -0.3361  0.4761  0.2117
    2PC     O32 3276   0.167   2.674   1.437  0.0145  0.7414 -0.6445
    2PC     C31 3277   0.069   2.741   1.379  0.2279  0.2214 -0.7031
    2PC     H1A 3278   0.102   2.809   1.300 -1.8886 -0.0853 -1.9243
    2PC     H1B 3279   0.007   2.661   1.336  1.2283 -1.2591  0.4864
    2PC     C32 3280  -0.011   2.822   1.491  0.0643 -0.5697  0.3410
    2PC     H2A 3281  -0.102   2.860   1.444 -1.7704 -2.2916  2.3095
    2PC     H2B 3282  -0.048   2.760   1.573 -2.1394 -0.0892 -0.2227
    2PC     N31 3283   0.054   2.941   1.558 -0.8292 -0.2167 -0.4336
    2PC     C33 3284  -0.050   3.013   1.637 -0.5266  0.1241  0.6394
    2PC     H3A 3285  -0.114   3.075   1.574 -0.7989 -0.6557  0.1373
    2PC     H3B 3286  -0.109   2.934   1.684  0.3603 -2.0501 -1.7070
    2PC     H3C 3287  -0.004   3.074   1.715 -1.0293  1.4020 -0.0221
    2PC     C34 3288   0.155   2.905   1.663 -1.0331  0.6420  0.5926
    2PC     H4A 3289   0.232   2.843   1.618 -0.8883  1.8452 -0.8960
    2PC     H4B 3290   0.199   2.998   1.699  0.1397 -0.3610  1.8781
    2PC     H4C 3291   0.122   2.854   1.754  0.7454 -0.7533  0.5081
    2PC     C35 3292   0.124   3.034   1.471  0.4427 -0.8902  0.8275
    2PC     H5A 3293   0.157   3.121   1.529  0.8049 -0.1294 -0.4734
    2PC     H5B 3294   0.060   3.062   1.387  0.1368 -2.8172  0.3805
    2PC     H5C 3295   0.204   2.977   1.424 -0.4099 -0.7910 -0.8038
    2PC     O33 3296   0.393   2.572   1.436 -0.6693  0.0427 -0.2200
    2PC     O34 3297   0.362   2.809   1.347  0.5279 -0.5224 -0.3849
    2PC     O21 3298   0.376   2.443   0.947  0.1330 -0.7204 -0.1571
    2PC     C21 3299   0.487   2.379   0.965  0.0551  0.3882  0.3398
    2PC     O22 3300   0.502   2.296   1.053 -0.3075 -0.0814 -0.1787
    3OL     C12 3301   0.592   2.420   0.863 -0.3024 -0.0295 -0.0052
    3OL     H2R 3302   0.692   2.428   0.906 -0.6276 -0.6965  0.8903
    3OL     H2S 3303   0.563   2.521   0.832  0.2680  0.5900  1.4275
    3OL     C13 3304   0.607   2.322   0.749  0.6082  0.5557 -0.3915
    3OL     H3R 3305   0.641   2.223   0.778 -2.5213 -0.3780  0.4072
    3OL     H3S 3306   0.688   2.363   0.686  0.4329  0.6480 -0.5583
    3OL     C14 3307   0.486   2.306   0.651 -0.4684 -0.0327 -0.5707
    3OL     H4R 3308   0.421   2.393   0.665  1.2171  0.8174  3.5635
    3OL     H4S 3309   0.415   2.229   0.686 -1.0764  0.8956  0.2988
    3OL     C15 3310   0.532   2.282   0.517  0.6356 -0.2975 -0.4543
    3OL     H5R 3311   0.617   2.213   0.519  1.1793  0.2980 -1.4885
    3OL     H5S 3312   0.580   2.371   0.474  0.8153 -0.0737  0.1973
    3OL     C16 3313   0.418   2.239   0.419  0.0121  0.9877 -0.4993
    3OL     H6R 3314   0.347   2.320   0.397 -0.3814  0.2538 -2.0796
    3OL     H6S 3315   0.357   2.163   0.468 -0.3198  0.3353 -1.8731
    3OL     C17 3316   0.459   2.173   0.282  0.0704 -0.2641 -0.4573
    3OL     H7R 3317   0.375   2.172   0.212 -1.3224 -2.3022  1.1296
    3OL     H7S 3318   0.484   2.069   0.303  1.3742  0.0754 -0.2469
    3OL     C18 3319   0.566   2.248   0.209 -0.1005  0.0624 -0.6503
    3OL     H8R 3320   0.626   2.179   0.149  2.0651  0.1877  1.2262
    3OL     H8S 3321   0.656   2.289   0.256  0.0349 -0.0348 -0.8217
    3OL     C19 3322   0.514   2.372   0.137  0.1072 -0.0529 -0.1775
    3OL     H9R 3323   0.501   2.455   0.206 -0.3153 -0.6750  0.5085
    3OL    C110 3324   0.471   2.377   0.013 -1.0559 -0.1603  0.3894
    3OL    H10R 3325   0.416   2.466  -0.017 -0.6491 -0.6622 -2.0339
    3OL    C111 3326   0.485   2.261  -0.081 -0.8966  0.2226 -0.0762
    3OL    H11R 3327   0.414   2.253  -0.163 -0.0232  1.2367 -0.9749
    3OL    H11S 3328   0.466   2.170  -0.024 -0.9991  1.3846  1.8316
    3OL    C112 3329   0.628   2.251  -0.143  0.6793  1.1713 -0.1487
    3OL    H12R 3330   0.656   2.145  -0.139 -0.8295  0.6730 -1.6801
    3OL    H12S 3331   0.707   2.303  -0.090 -0.5010  0.2819  2.6954
    3OL    C113 3332   0.627   2.312  -0.289 -0.6401 -0.1211 -0.2716
    3OL    H13R 3333   0.618   2.420  -0.280  0.1525 -0.1704  1.4898
    3OL    H13S 3334   0.539   2.281  -0.347 -1.0386 -2.1128  1.2907
    3OL    C114 3335   0.742   2.276  -0.372  0.0572  0.3619  0.6887
    3OL    H14R 3336   0.821   2.261  -0.298  0.6073 -0.7083 -0.0975
    3OL    H14S 3337   0.769   2.368  -0.424  1.3900 -1.6462 -2.4936
    3OL    C115 3338   0.726   2.160  -0.475  0.3061  0.0317 -0.2710
    3OL    H15R 3339   0.623   2.161  -0.510 -0.0936  1.1244  0.8492
    3OL    H15S 3340   0.733   2.060  -0.433 -0.5000 -0.2863 -0.8781
    3OL    C116 3341   0.828   2.180  -0.579 -0.0895 -0.1861  0.0908
    3OL    H16R 3342   0.929   2.200  -0.544 -0.7437 -0.9926  2.7158
    3OL    H16S 3343   0.801   2.277  -0.622  1.2086 -0.8976 -2.5277
    3OL    C117 3344   0.815   2.066  -0.682 -0.0685 -0.3635  0.1281
    3OL    H17R 3345   0.715   2.056  -0.724 -1.0348  0.1227  2.1651
    3OL    H17S 3346   0.832   1.968  -0.638  1.1516 -2.5587 -4.5820
    3OL    C118 3347   0.918   2.069  -0.789  0.3810 -0.3350  0.2581
    3OL    H18R 3348   0.930   1.972  -0.836 -1.0727 -0.1025 -0.6587
    3OL    H18S 3349   1.020   2.089  -0.756  0.3267 -0.7954  0.7115
    3OL    H18T 3350   0.892   2.142  -0.866  1.9391 -0.3528 -0.3246
    1PA    C116 3351   2.225   0.096   0.463  0.4435  0.8476  0.5220
    1PA    H16R 3352   2.333   0.090   0.474  0.7418 -1.4292 -2.2653
    1PA    H16S 3353   2.171   0.027   0.529 -0.1420  0.2222 -0.5625
    1PA    H16T 3354   2.191   0.197   0.485  1.0017  1.8134 -2.4997
    1PA    C115 3355   2.197   0.052   0.310  0.6160 -0.5100 -0.0209
    1PA    H15R 3356   2.097   0.080   0.275  0.6635 -0.7553 -0.3546
    1PA    H15S 3357   2.276   0.102   0.255 -0.3016  0.8437 -0.1631
    1PA    C114 3358   2.213  -0.099   0.291 -0.0755 -0.5663  0.6312
    1PA    H14R 3359   2.221  -0.106   0.183  0.2138  1.0096  0.5222
    1PA    H14S 3360   2.297  -0.128   0.354  0.7553  2.6868  1.1913
    1PA    C113 3361   2.087  -0.178   0.331  0.4060  0.0516 -1.1001
    1PA    H13R 3362   2.039  -0.143   0.423  0.6047  1.5494 -1.5347
    1PA    H13S 3363   2.021  -0.174   0.244  2.3196  0.3156 -2.6077
    1PA    C112 3364   2.125  -0.327   0.354 -0.1069  0.1612 -0.2839
    1PA    H12R 3365   2.034  -0.386   0.367  0.1099 -0.2888 -0.8145
    1PA    H12S 3366   2.174  -0.378   0.271 -1.7574 -0.6759 -0.7861
    1PA    C111 3367   2.195  -0.356   0.488  0.5836 -0.1302 -0.2518
    1PA    H11R 3368   2.286  -0.298   0.509  0.0176  0.6106  0.1933
    1PA    H11S 3369   2.148  -0.295   0.565  0.1301 -0.4245 -0.2956
    1PA    C110 3370   2.218  -0.501   0.521 -0.2012 -0.1962 -0.4467
    1PA    H10R 3371   2.163  -0.566   0.453  0.7144 -0.1071 -1.2896
    1PA    H10S 3372   2.324  -0.516   0.500  0.0396 -1.1130  1.1756
    1PA     C19 3373   2.189  -0.547   0.662 -0.1564  0.1844  0.0174
    1PA     H9R 3374   2.081  -0.539   0.669 -0.1469  2.2575 -1.2924
    1PA     H9S 3375   2.212  -0.654   0.656 -1.5996 -0.2350  1.3035
    1PA     C18 3376   2.248  -0.477   0.783 -0.8909 -0.6801 -0.1721
    1PA     H8R 3377   2.355  -0.463   0.766 -1.1823  1.8384 -0.2721
    1PA     H8S 3378   2.201  -0.379   0.783 -3.0102 -1.6224 -1.3548
    1PA     C17 3379   2.222  -0.557   0.907 -0.5575  0.2833  0.1789
    1PA     H7R 3380   2.116  -0.582   0.915 -0.3025 -0.4278  1.5490
    1PA     H7S 3381   2.268  -0.653   0.883 -1.2394  0.3303 -1.4761
    1PA     C16 3382   2.276  -0.495   1.034 -0.4946 -0.0109 -0.9972
    1PA     H6R 3383   2.383  -0.516   1.035 -0.7279 -1.2647  0.0475
    1PA     H6S 3384   2.272  -0.386   1.030  0.4205  0.1959  1.7522
    1PA     C15 3385   2.220  -0.563   1.168 -0.4933 -0.0503  0.3300
    1PA     H5R 3386   2.117  -0.529   1.174  0.0844  1.5478  4.0830
    1PA     H5S 3387   2.211  -0.672   1.165  1.8957 -0.2904 -1.2994
    1PA     C14 3388   2.282  -0.518   1.299  0.0090 -0.0538  0.0516
    1PA     H4R 3389   2.242  -0.583   1.377 -0.6424  1.3026  0.8854
    1PA     H4S 3390   2.388  -0.546   1.294  0.2437 -0.1380  3.3556
    1PA     C13 3391   2.270  -0.371   1.340 -0.0200  0.5925 -0.0006
    1PA     H3R 3392   2.331  -0.355   1.429  0.0873 -0.0420  0.0419
    1PA     H3S 3393   2.322  -0.316   1.261 -1.3253  0.1050 -1.2422
    1PA     C12 3394   2.130  -0.316   1.360 -0.6598 -0.2710  0.5548
    1PA     H2R 3395   2.155  -0.212   1.339 -0.7738 -0.2834  0.3579
    1PA     H2S 3396   2.058  -0.352   1.285 -1.1961  1.3498  0.2548
    2PC     C11 3397   2.093  -0.334   1.505 -0.3623  0.0410 -0.0295
    2PC     O12 3398   2.097  -0.439   1.560 -0.3963  0.0473 -0.1674
    2PC     O11 3399   2.051  -0.221   1.562  0.1835 -0.2690 -0.4847
    2PC      C1 3400   2.002  -0.228   1.703 -0.5322  0.4921 -0.2870
    2PC      HR 3401   1.957  -0.132   1.727  2.1684  2.6099 -2.9150
    2PC      HS 3402   1.935  -0.313   1.723 -0.0544  0.2834  0.4708
    2PC      C2 3403   2.124  -0.253   1.800  0.3434 -0.6761 -0.4284
    2PC      HX 3404   2.196  -0.321   1.755 -1.2240 -2.8854  0.2530
    2PC      C3 3405   2.072  -0.306   1.935  0.2108  1.0381 -0.0819
    2PC      HA 3406   2.025  -0.404   1.920 -2.0926  2.4150 -3.1113
    2PC      HB 3407   2.155  -0.306   2.006 -0.5204  1.9438  0.8162
    2PC     O31 3408   1.983  -0.215   1.989 -0.2850  0.0810  0.2279
    2PC     P31 3409   1.897  -0.245   2.121  0.1919  0.1659 -0.1398
    2PC     O32 3410   1.780  -0.145   2.122 -0.2347 -0.1148 -0.2836
    2PC     C31 3411   1.675  -0.173   2.040  0.0568  0.0288 -0.2110
    2PC     H1A 3412   1.710  -0.174   1.936 -0.2771  0.7660 -0.3384
    2PC     H1B 3413   1.635  -0.271   2.069  0.2829 -0.1040 -0.3416
    2PC     C32 3414   1.565  -0.067   2.063 -0.2553  0.4552 -0.1539
    2PC     H2A 3415   1.614   0.029   2.079  0.4182  0.5026 -2.2307
    2PC     H2B 3416   1.496  -0.057   1.979 -1.3804 -0.0583  0.6733
    2PC     N31 3417   1.484  -0.104   2.182  0.1187 -0.3726  0.0930
    2PC     C33 3418   1.384   0.001   2.196 -0.4884 -0.8041 -0.1757
    2PC     H3A 3419   1.331   0.009   2.102  0.0597 -0.1974 -0.4424
    2PC     H3B 3420   1.316  -0.021   2.279 -0.1513  0.2239  0.3891
    2PC     H3C 3421   1.442   0.089   2.225 -0.6412 -0.5515 -0.6360
    2PC     C34 3422   1.410  -0.232   2.166  0.5214 -0.6345  0.2712
    2PC     H4A 3423   1.362  -0.245   2.069  1.5348 -1.0935 -0.1843
    2PC     H4B 3424   1.476  -0.316   2.191  0.4598 -1.6299 -2.5558
    2PC     H4C 3425   1.337  -0.220   2.246  1.0517 -0.3818  0.7288
    2PC     C35 3426   1.556  -0.104   2.305  0.2952  0.3149 -0.2363
    2PC     H5A 3427   1.497  -0.122   2.395 -1.5696  2.6537 -0.8660
    2PC     H5B 3428   1.601  -0.005   2.318 -0.4688  0.6336  0.0540
    2PC     H5C 3429   1.632  -0.182   2.297 -0.2694 -0.3997  1.0752
    2PC     O33 3430   1.839  -0.383   2.125 -0.4058 -0.0823  0.2429
    2PC     O34 3431   1.988  -0.202   2.225  0.3837 -0.0168  0.8706
    2PC     O21 3432   2.202  -0.133   1.825  0.3820 -0.2975 -0.1172
    2PC     C21 3433   2.271  -0.068   1.736 -0.9293  0.0137 -0.8486
    2PC     O22 3434   2.316  -0.124   1.635  0.0836  0.1442 -0.4706
    3OL     C12 3435   2.305   0.078   1.761  0.6441  0.0924 -0.4387
    3OL     H2R 3436   2.395   0.111   1.709  1.3917  0.8720  1.2604
    3OL     H2S 3437   2.321   0.096   1.867 -0.4965 -1.7952  0.1109
    3OL     C13 3438   2.198   0.181   1.711  0.4297 -0.4778 -0.5389
    3OL     H3R 3439   2.229   0.277   1.750 -0.4851  0.0925 -1.1782
    3OL     H3S 3440   2.100   0.171   1.759  2.8163 -1.5639  4.7854
    3OL     C14 3441   2.181   0.181   1.555 -0.2793 -0.0421 -0.1607
    3OL     H4R 3442   2.133   0.091   1.515 -0.7245 -0.2458  0.8032
    3OL     H4S 3443   2.273   0.200   1.500 -1.6077  0.3160 -2.4049
    3OL     C15 3444   2.084   0.298   1.514  1.1112  0.1197  0.5600
    3OL     H5R 3445   2.116   0.385   1.572  0.0837  0.4528  0.6387
    3OL     H5S 3446   1.984   0.270   1.549  1.5684 -1.0760  0.9845
    3OL     C16 3447   2.090   0.312   1.365 -0.4216 -0.0711 -0.5475
    3OL     H6R 3448   2.061   0.220   1.316 -0.3443 -0.5461  0.2788
    3OL     H6S 3449   2.191   0.351   1.347  0.0527 -0.8876  0.3012
    3OL     C17 3450   2.007   0.429   1.308  0.0579 -0.9726 -0.5365
    3OL     H7R 3451   2.038   0.519   1.362  1.7561 -3.0191  2.1397
    3OL     H7S 3452   1.901   0.435   1.334  0.5556  1.4049  1.3272
    3OL     C18 3453   2.015   0.434   1.160  0.5033  0.3934  0.5266
    3OL     H8R 3454   1.958   0.347   1.128  0.0922  1.3791 -1.6294
    3OL     H8S 3455   2.115   0.423   1.116 -0.1521 -0.7369 -0.7320
    3OL     C19 3456   1.957   0.552   1.093  0.2534 -0.5993 -0.1303
    3OL     H9R 3457   1.851   0.569   1.104  0.0403 -1.4337 -0.7338
    3OL    C110 3458   2.023   0.642   1.021  0.2273 -0.2168 -0.7792
    3OL    H10R 3459   1.967   0.729   0.986  0.8511 -0.2199 -1.8319
    3OL    C111 3460   2.178   0.645   0.998 -0.1874 -0.3968 -0.6281
    3OL    H11R 3461   2.189   0.560   0.931 -0.3564 -1.3450  0.5111
    3OL    H11S 3462   2.230   0.619   1.091  0.6314  1.2700 -0.5949
    3OL    C112 3463   2.237   0.775   0.937 -0.2703  0.8848 -0.3507
    3OL    H12R 3464   2.223   0.849   1.016  0.5868 -1.7976  2.5161
    3OL    H12S 3465   2.180   0.812   0.851 -0.8626  0.3396 -0.2034
    3OL    C113 3466   2.373   0.747   0.887 -0.0196 -0.3677 -0.0987
    3OL    H13R 3467   2.380   0.692   0.794 -0.2671  0.3282 -0.5342
    3OL    H13S 3468   2.430   0.686   0.958  2.9074  0.8273 -1.2211
    3OL    C114 3469   2.462   0.866   0.855  0.2380 -0.0249  0.4198
    3OL    H14R 3470   2.561   0.832   0.824  0.0364 -3.3396  2.8491
    3OL    H14S 3471   2.484   0.919   0.948  2.7750 -1.3915  0.6940
    3OL    C115 3472   2.392   0.972   0.768  0.1219  0.6030  0.1610
    3OL    H15R 3473   2.461   1.056   0.761  0.7144  0.0220 -1.5763
    3OL    H15S 3474   2.302   1.008   0.818 -1.7550  0.7096 -2.9548
    3OL    C116 3475   2.354   0.940   0.622  0.4890  0.5771  0.2950
    3OL    H16R 3476   2.270   1.005   0.597  0.5264  3.0861  5.4176
    3OL    H16S 3477   2.313   0.839   0.609 -0.7629  1.1796 -0.6257
    3OL    C117 3478   2.463   0.975   0.519  0.9395 -0.0971  0.0682
    3OL    H17R 3479   2.548   0.906   0.527  0.6013 -0.4222  0.9860
    3OL    H17S 3480   2.500   1.075   0.545  0.8937  0.4482 -1.8148
    3OL    C118 3481   2.423   0.970   0.376  0.3698  0.8914  0.2018
    3OL    H18R 3482   2.517   0.964   0.322  0.6843  0.2334  0.8079
    3OL    H18S 3483   2.374   1.064   0.347 -0.8288 -0.5377 -2.8363
    3OL    H18T 3484   2.374   0.877   0.348  0.6221  0.0498  2.3422
    1PA    C116 3485   2.096   4.185   0.483  0.1135 -0.5647  0.5541
    1PA    H16R 3486   2.172   4.122   0.528 -0.1805  0.1977  2.1714
    1PA    H16S 3487   2.050   4.234   0.569 -0.9476 -1.0588  0.2892
    1PA    H16T 3488   2.132   4.271   0.426 -3.4031 -0.4897 -1.9202
    1PA    C115 3489   2.014   4.105   0.391 -0.0026  0.3223 -0.2431
    1PA    H15R 3490   1.925   4.160   0.358  0.6151  0.2454 -2.1641
    1PA    H15S 3491   2.064   4.080   0.297  3.5840  3.3199  0.6509
    1PA    C114 3492   1.962   3.977   0.465 -0.1692  0.0246 -0.0580
    1PA    H14R 3493   2.046   3.915   0.499  1.7069  1.6210 -1.5471
    1PA    H14S 3494   1.903   4.009   0.551 -0.5955  2.8705 -1.2885
    1PA    C113 3495   1.867   3.884   0.394 -0.8562 -0.1493 -0.0384
    1PA    H13R 3496   1.912   3.858   0.298 -1.2074  0.2107 -0.3053
    1PA    H13S 3497   1.860   3.790   0.450  1.2685  0.6895  1.7894
    1PA    C112 3498   1.723   3.933   0.387  0.2609  0.0358  0.8754
    1PA    H12R 3499   1.683   3.911   0.486 -1.1586  1.8554  0.7629
    1PA    H12S 3500   1.707   4.038   0.362 -1.5204 -0.2375  0.7307
    1PA    C111 3501   1.641   3.845   0.289  0.0030 -0.3331 -0.0392
    1PA    H11R 3502   1.683   3.864   0.190  1.8324 -0.4454  0.6799
    1PA    H11S 3503   1.658   3.738   0.304 -1.7352 -0.4861  1.1674
    1PA    C110 3504   1.487   3.861   0.277 -0.1646 -0.5201  0.4856
    1PA    H10R 3505   1.463   3.958   0.233  2.3016 -0.2677 -0.4672
    1PA    H10S 3506   1.457   3.798   0.194 -0.1829 -1.9466  1.5331
    1PA     C19 3507   1.410   3.850   0.411  0.1298 -0.5951  0.1258
    1PA     H9R 3508   1.453   3.925   0.477  0.7903 -2.2286  1.6402
    1PA     H9S 3509   1.306   3.878   0.393  0.1525 -1.3663 -1.3393
    1PA     C18 3510   1.411   3.717   0.485  0.5565 -0.1948  0.4268
    1PA     H8R 3511   1.374   3.638   0.420  1.6168  0.7257 -1.3633
    1PA     H8S 3512   1.512   3.687   0.513  0.6700  1.1303  1.5849
    1PA     C17 3513   1.316   3.724   0.609 -0.0199 -0.3882 -0.2324
    1PA     H7R 3514   1.349   3.815   0.660  0.5360 -0.3196 -0.7002
    1PA     H7S 3515   1.213   3.742   0.580 -0.1699 -2.3349 -1.0632
    1PA     C16 3516   1.305   3.615   0.708 -0.3700 -0.1205  0.7001
    1PA     H6R 3517   1.270   3.535   0.644  0.4654  1.5046 -1.9380
    1PA     H6S 3518   1.409   3.594   0.733 -0.2898 -0.3770  0.1531
    1PA     C15 3519   1.222   3.662   0.818  0.5440  0.5740 -0.6775
    1PA     H5R 3520   1.246   3.759   0.863 -0.5161 -0.9816  3.8317
    1PA     H5S 3521   1.123   3.682   0.779  0.8851  2.8752 -0.4572
    1PA     C14 3522   1.211   3.547   0.928 -0.1522 -0.5063 -0.6263
    1PA     H4R 3523   1.141   3.588   1.001  2.9677 -0.0275  2.3587
    1PA     H4S 3524   1.154   3.464   0.884  2.7913 -3.6030  0.8995
    1PA     C13 3525   1.336   3.507   0.998 -0.6159 -0.0250  0.2195
    1PA     H3R 3526   1.352   3.400   0.987  1.9081  0.5156 -2.7606
    1PA     H3S 3527   1.428   3.542   0.951  0.3049 -0.9589  1.2453
    1PA     C12 3528   1.351   3.562   1.145 -0.0037  0.2435 -0.3427
    1PA     H2R 3529   1.380   3.665   1.122  0.2635 -0.3122 -2.7978
    1PA     H2S 3530   1.251   3.549   1.187  0.2444 -1.0482 -0.1313
    2PC     C11 3531   1.455   3.488   1.232  0.0269  0.1685 -0.0718
    2PC     O12 3532   1.570   3.482   1.198 -0.1526  0.7704 -0.3312
    2PC     O11 3533   1.409   3.434   1.351  0.5927 -0.1331  0.0809
    2PC      C1 3534   1.505   3.359   1.425  0.5731 -0.2735  0.5602
    2PC      HR 3535   1.590   3.312   1.374  0.6377 -0.3557  0.7426
    2PC      HS 3536   1.531   3.425   1.508 -2.5864 -0.0020  1.4518
    2PC      C2 3537   1.420   3.242   1.473  0.0130  0.1046  0.0111
    2PC      HX 3538   1.328   3.292   1.504 -1.1226 -2.2677  0.7282
    2PC      C3 3539   1.472   3.170   1.601 -0.9950  0.1173  0.6568
    2PC      HA 3540   1.554   3.105   1.570 -1.5210  0.1391 -0.8588
    2PC      HB 3541   1.530   3.226   1.675  0.0927  1.3331 -1.0494
    2PC     O31 3542   1.381   3.088   1.659  0.0842 -0.4698 -0.4158
    2PC     P31 3543   1.266   3.146   1.754  0.2538 -0.1987 -0.0315
    2PC     O32 3544   1.145   3.180   1.665 -0.5508  0.3153 -0.0702
    2PC     C31 3545   1.074   3.068   1.615  0.3423  0.0423  0.3629
    2PC     H1A 3546   1.132   3.006   1.546 -2.0316  0.0096 -1.7394
    2PC     H1B 3547   1.045   3.002   1.697  3.0209  0.1737  1.5295
    2PC     C32 3548   0.941   3.122   1.556 -0.2035  0.2542 -0.6691
    2PC     H2A 3549   0.873   3.140   1.639 -1.1349 -0.1323 -1.3225
    2PC     H2B 3550   0.958   3.215   1.502 -0.3532  1.5670  1.4300
    2PC     N31 3551   0.863   3.033   1.468  0.3919  0.4940 -0.0222
    2PC     C33 3552   0.829   2.903   1.539  0.4409 -0.2042 -0.0823
    2PC     H3A 3553   0.914   2.836   1.548 -0.0739 -0.9056 -0.3278
    2PC     H3B 3554   0.799   2.928   1.641 -2.1443 -0.9336 -0.5863
    2PC     H3C 3555   0.753   2.846   1.485 -0.0552 -1.3225  1.7110
    2PC     C34 3556   0.741   3.109   1.441  0.1110 -1.1618  0.1899
    2PC     H4A 3557   0.692   3.108   1.538  3.1482 -1.9134  1.8230
    2PC     H4B 3558   0.758   3.212   1.409 -0.8154 -0.9886  0.2222
    2PC     H4C 3559   0.686   3.047   1.369 -0.5806 -4.0644  2.9734
    2PC     C35 3560   0.930   3.005   1.336 -0.1866  0.6736 -0.5183
    2PC     H5A 3561   0.870   2.974   1.250  0.6292  3.2310 -2.1501
    2PC     H5B 3562   1.005   2.927   1.349 -2.0163 -1.4193 -1.8997
    2PC     H5C 3563   0.968   3.103   1.305  1.3930  0.7451  1.4342
    2PC     O33 3564   1.226   3.038   1.846 -0.1419  0.4360 -0.1979
    2PC     O34 3565   1.315   3.272   1.817  0.5206 -0.1901  0.2765
    2PC     O21 3566   1.399   3.146   1.371 -0.4880  0.2701  0.2964
    2PC     C21 3567   1.280   3.147   1.307 -0.0695  0.8063 -0.1681
    2PC     O22 3568   1.180   3.209   1.344  0.9289 -0.0089  0.0275
    3OL     C12 3569   1.287   3.056   1.182 -0.5084  0.2061 -1.0843
    3OL     H2R 3570   1.238   2.959   1.189  0.3214 -0.1394  0.1816
    3OL     H2S 3571   1.388   3.017   1.166  0.6994  0.1837  4.5373
    3OL     C13 3572   1.263   3.139   1.066 -0.7547  0.2980  0.1543
    3OL     H3R 3573   1.338   3.218   1.060  0.1643 -0.4786  0.9448
    3OL     H3S 3574   1.165   3.186   1.073 -0.7034  0.1645  2.3874
    3OL     C14 3575   1.252   3.068   0.941 -0.4156 -0.3339  0.0034
    3OL     H4R 3576   1.155   3.020   0.928 -0.6852 -0.7658  2.8311
    3OL     H4S 3577   1.329   2.991   0.941 -0.3560 -0.2887 -1.0287
    3OL     C15 3578   1.269   3.162   0.813 -0.0516  0.0485 -0.0158
    3OL     H5R 3579   1.372   3.198   0.823 -0.1754  0.1983  0.7473
    3OL     H5S 3580   1.211   3.255   0.813  1.7175  1.2134  1.1502
    3OL     C16 3581   1.238   3.082   0.691  0.2461  0.2444  0.0244
    3OL     H6R 3582   1.138   3.036   0.692  0.9674 -1.3891  0.2478
    3OL     H6S 3583   1.313   3.007   0.668  0.3583  0.9929 -2.2333
    3OL     C17 3584   1.244   3.164   0.563 -0.4284  0.0606  0.7584
    3OL     H7R 3585   1.174   3.246   0.580 -0.8624 -0.7123  3.0857
    3OL     H7S 3586   1.207   3.109   0.476  1.0852 -1.3648  0.9830
    3OL     C18 3587   1.385   3.214   0.535 -0.6439 -0.1221 -0.0616
    3OL     H8R 3588   1.441   3.132   0.490  0.9533  1.8542 -1.8903
    3OL     H8S 3589   1.449   3.230   0.621 -2.3279 -1.0117  1.4368
    3OL     C19 3590   1.392   3.333   0.446  0.1848 -0.4745  0.2177
    3OL     H9R 3591   1.327   3.412   0.484 -0.3426 -1.2800  1.0178
    3OL    C110 3592   1.463   3.363   0.335  0.5347  0.3058 -0.0069
    3OL    H10R 3593   1.468   3.468   0.310 -2.7799 -0.0348 -2.8507
    3OL    C111 3594   1.552   3.274   0.256  0.1832  0.0619  0.4604
    3OL    H11R 3595   1.506   3.273   0.157  0.5250  0.0571  0.3012
    3OL    H11S 3596   1.560   3.175   0.300 -1.3374  0.1023  0.8904
    3OL    C112 3597   1.682   3.342   0.238  0.0544  0.4686  0.0195
    3OL    H12R 3598   1.737   3.352   0.331 -0.6067  1.0303  0.3589
    3OL    H12S 3599   1.678   3.445   0.202 -1.4017  0.5014  0.2070
    3OL    C113 3600   1.775   3.258   0.145 -0.3122 -0.5149  0.3961
    3OL    H13R 3601   1.716   3.248   0.053 -0.4400  0.1490  0.4038
    3OL    H13S 3602   1.767   3.155   0.180 -4.9232 -1.1388 -1.7546
    3OL    C114 3603   1.917   3.314   0.141  1.0132  0.1513 -0.5885
    3OL    H14R 3604   1.932   3.335   0.247 -0.3554 -2.0050  0.0815
    3OL    H14S 3605   1.919   3.411   0.090  2.2228 -0.4013 -1.6439
    3OL    C115 3606   2.020   3.206   0.111  0.2945  0.3661  0.4204
    3OL    H15R 3607   1.982   3.165   0.016 -0.3560  0.1060  0.7866
    3OL    H15S 3608   2.008   3.127   0.185 -2.0540  0.5424  0.3010
    3OL    C116 3609   2.166   3.248   0.089 -0.1249  0.1616  0.2971
    3OL    H16R 3610   2.213   3.278   0.182 -0.2314 -0.7767  0.6658
    3OL    H16S 3611   2.161   3.338   0.027 -0.4041  0.0532  0.1606
    3OL    C117 3612   2.241   3.131   0.028  0.5446  0.7511 -0.3895
    3OL    H17R 3613   2.225   3.126  -0.080 -0.7989  0.7541 -0.2157
    3OL    H17S 3614   2.201   3.038   0.069  0.7952  0.6214 -0.4386
    3OL    C118 3615   2.385   3.131   0.069  0.3001 -0.6659 -0.1008
    3OL    H18R 3616   2.393   3.096   0.172  0.7734  0.3026  0.2114
    3OL    H18S 3617   2.424   3.233   0.077 -0.5322 -0.3084 -0.5419
    3OL    H18T 3618   2.453   3.085  -0.002 -1.7460  0.2729 -2.7857
    1PA    C116 3619   2.855   5.717   0.084 -0.1832 -0.4306 -0.3285
    1PA    H16R 3620   2.790   5.646   0.032 -0.6281  0.1467 -0.5706
    1PA    H16S 3621   2.957   5.705   0.047  1.5832  0.0494  3.7583
    1PA    H16T 3622   2.823   5.822   0.077  0.1010 -0.1109  2.1861
    1PA    C115 3623   2.848   5.676   0.230 -0.7428 -0.4976  0.2182
    1PA    H15R 3624   2.899   5.749   0.292 -1.6378 -0.1698  0.5957
    1PA    H15S 3625   2.743   5.686   0.261 -0.6941  2.5069 -0.2629
    1PA    C114 3626   2.904   5.534   0.254  0.6783  0.6091  0.0316
    1PA    H14R 3627   2.861   5.462   0.185  2.2703 -1.9731  1.5651
    1PA    H14S 3628   3.009   5.510   0.235  0.3408  0.1039 -1.2821
    1PA    C113 3629   2.866   5.476   0.393  0.0506 -0.0634  0.9415
    1PA    H13R 3630   2.919   5.537   0.467 -0.1192 -2.1307  2.8848
    1PA    H13S 3631   2.766   5.503   0.425 -0.3820 -1.8791  1.2102
    1PA    C112 3632   2.894   5.335   0.421 -0.5472  0.5139 -0.3599
    1PA    H12R 3633   2.831   5.267   0.363 -1.7937 -1.6691  3.2420
    1PA    H12S 3634   2.993   5.311   0.382  0.2803  3.1099 -0.0783
    1PA    C111 3635   2.886   5.300   0.564 -0.1844  0.3816  0.5196
    1PA    H11R 3636   2.974   5.346   0.611 -0.8210  0.6895  1.4345
    1PA    H11S 3637   2.798   5.341   0.614 -0.6940 -2.1018  1.7792
    1PA    C110 3638   2.894   5.152   0.584  0.4144 -0.4048 -0.1414
    1PA    H10R 3639   2.798   5.114   0.546  0.9045  0.2680 -2.1739
    1PA    H10S 3640   2.971   5.105   0.522  2.0253  0.8038  0.8681
    1PA     C19 3641   2.904   5.118   0.730  0.2407  0.3188 -0.5753
    1PA     H9R 3642   2.990   5.162   0.780 -1.7972  2.8646  0.9363
    1PA     H9S 3643   2.828   5.168   0.791  0.7622 -0.6046  0.8908
    1PA     C18 3644   2.900   4.966   0.763 -0.2417 -0.0071  0.4393
    1PA     H8R 3645   2.806   4.932   0.718  0.5588  0.2842 -1.5903
    1PA     H8S 3646   2.976   4.925   0.697 -0.2719  0.5860  0.0293
    1PA     C17 3647   2.904   4.902   0.905 -0.2981 -0.8225 -0.3354
    1PA     H7R 3648   2.848   4.958   0.981  0.3801 -0.8583  0.2020
    1PA     H7S 3649   2.843   4.812   0.906 -2.3386  0.4746  1.3208
    1PA     C16 3650   3.039   4.853   0.966  0.2543 -0.7889 -0.3760
    1PA     H6R 3651   3.069   4.772   0.899  0.9612  0.6720 -1.9288
    1PA     H6S 3652   3.117   4.930   0.960  0.9364 -1.5713 -2.9739
    1PA     C15 3653   3.040   4.811   1.109 -0.2663  0.0459 -0.8673
    1PA     H5R 3654   2.986   4.877   1.177 -0.1628 -1.2624  0.5341
    1PA     H5S 3655   2.993   4.712   1.115  1.2764 -0.6300  2.1807
    1PA     C14 3656   3.189   4.798   1.151  0.5419  0.2261  0.3258
    1PA     H4R 3657   3.233   4.717   1.093  0.4747 -1.1251  2.0788
    1PA     H4S 3658   3.248   4.887   1.126 -1.6509  1.4831 -0.6331
    1PA     C13 3659   3.217   4.741   1.295 -0.0292  0.2171  0.3562
    1PA     H3R 3660   3.186   4.814   1.369  0.2231 -0.3136  0.9970
    1PA     H3S 3661   3.152   4.653   1.304 -0.8649  0.4057 -2.6148
    1PA     C12 3662   3.366   4.725   1.317 -0.3857  0.0586 -0.1141
    1PA     H2R 3663   3.407   4.637   1.267 -0.2532  0.4615 -0.7254
    1PA     H2S 3664   3.423   4.800   1.262 -1.0899  2.2455  1.9502
    2PC     C11 3665   3.403   4.726   1.469  0.1408  0.0927  1.0852
    2PC     O12 3666   3.488   4.805   1.511 -0.2771  0.0037 -0.0765
    2PC     O11 3667   3.324   4.647   1.540 -0.5265 -0.2012  0.0895
    2PC      C1 3668   3.344   4.609   1.684 -0.1257  0.2920 -0.2977
    2PC      HR 3669   3.392   4.693   1.736  0.8359  0.6357 -1.6664
    2PC      HS 3670   3.250   4.578   1.729  0.2900 -2.1323 -0.9277
    2PC      C2 3671   3.432   4.489   1.694 -0.8082  0.6639  1.0078
    2PC      HX 3672   3.389   4.404   1.641  1.5718  0.6151 -1.0245
    2PC      C3 3673   3.461   4.449   1.847 -0.5286 -0.6670  0.0329
    2PC      HA 3674   3.372   4.413   1.899  0.4688 -1.0994  1.4851
    2PC      HB 3675   3.532   4.367   1.863  0.4734 -0.3065 -2.0749
    2PC     O31 3676   3.507   4.561   1.928  0.4976  0.2177  0.1621
    2PC     P31 3677   3.559   4.538   2.071  0.2684  0.1466 -0.5590
    2PC     O32 3678   3.698   4.482   2.046 -0.3313  0.1015 -0.1765
    2PC     C31 3679   3.723   4.344   2.064  0.1027  0.2504  0.0452
    2PC     H1A 3680   3.626   4.294   2.062 -0.4123  0.9323 -4.9974
    2PC     H1B 3681   3.775   4.300   1.978 -1.2044 -1.8627  0.2561
    2PC     C32 3682   3.806   4.339   2.190  0.3019 -0.2308  0.1594
    2PC     H2A 3683   3.770   4.398   2.274  0.2335 -0.8932  0.6010
    2PC     H2B 3684   3.810   4.232   2.206 -0.4611 -0.6368 -2.0952
    2PC     N31 3685   3.953   4.372   2.190 -0.4609  0.1418  0.1314
    2PC     C33 3686   4.024   4.310   2.081  0.5537 -0.3868  0.2404
    2PC     H3A 3687   3.974   4.328   1.985  0.3230  1.6045  0.7016
    2PC     H3B 3688   4.124   4.353   2.081 -0.1082  1.2123  0.3719
    2PC     H3C 3689   4.018   4.202   2.094 -0.9393 -0.3248  0.2945
    2PC     C34 3690   3.966   4.524   2.182  0.2507  0.1818 -0.6218
    2PC     H4A 3691   4.072   4.548   2.177  0.0311  1.6707  1.0037
    2PC     H4B 3692   3.917   4.563   2.092  0.5039  1.8392 -0.0700
    2PC     H4C 3693   3.916   4.562   2.272  1.8903 -1.5815  1.1359
    2PC     C35 3694   4.008   4.334   2.320  0.0731  0.2040  0.2357
    2PC     H5A 3695   3.946   4.374   2.400 -1.3853  0.1706 -0.8392
    2PC     H5B 3696   4.116   4.353   2.321  0.2638 -0.3526 -2.4851
    2PC     H5C 3697   4.008   4.225   2.330  0.3353  0.3526  2.2720
    2PC     O33 3698   3.581   4.669   2.131 -0.0210  0.3504 -0.3670
    2PC     O34 3699   3.465   4.441   2.135 -0.1065 -0.0266 -0.5449
    2PC     O21 3700   3.557   4.517   1.630 -0.4117 -0.1490  0.0531
    2PC     C21 3701   3.648   4.421   1.608 -0.9937 -0.5080  0.7033
    2PC     O22 3702   3.644   4.303   1.649 -0.9247  0.5191  0.2574
    3OL     C12 3703   3.763   4.475   1.525 -0.6008  0.2070  0.0577
    3OL     H2R 3704   3.849   4.439   1.580  0.4355  1.8949 -0.3712
    3OL     H2S 3705   3.765   4.584   1.524 -0.7406  0.2319  1.2229
    3OL     C13 3706   3.757   4.434   1.383 -0.2534 -0.5354 -0.2801
    3OL     H3R 3707   3.782   4.328   1.374  1.0063 -0.2552 -0.2654
    3OL     H3S 3708   3.827   4.487   1.318  0.6221  0.5308  1.4582
    3OL     C14 3709   3.627   4.461   1.307 -0.2641 -0.1296 -0.4934
    3OL     H4R 3710   3.657   4.466   1.202  1.6203 -2.8937 -0.2006
    3OL     H4S 3711   3.588   4.558   1.340 -3.0629 -0.6891 -1.8906
    3OL     C15 3712   3.507   4.363   1.332  0.0169 -0.4439 -0.5511
    3OL     H5R 3713   3.452   4.372   1.426  1.9690  2.8738  0.4455
    3OL     H5S 3714   3.547   4.261   1.329 -0.4064 -0.6375  0.2514
    3OL     C16 3715   3.418   4.357   1.203  0.1278 -0.1620  0.1465
    3OL     H6R 3716   3.464   4.326   1.109 -1.3170 -0.9873 -0.3087
    3OL     H6S 3717   3.381   4.458   1.182  0.5080  0.0646  0.5557
    3OL     C17 3718   3.283   4.295   1.234 -0.0774  0.1229 -0.2560
    3OL     H7R 3719   3.239   4.354   1.314  0.6626 -1.6082  1.5175
    3OL     H7S 3720   3.303   4.193   1.266  1.4045  0.5684  0.3148
    3OL     C18 3721   3.171   4.300   1.129 -0.1348  0.7362  0.1309
    3OL     H8R 3722   3.078   4.270   1.179  0.5967 -1.2512  0.3904
    3OL     H8S 3723   3.189   4.224   1.053 -0.3760  1.0638 -0.2590
    3OL     C19 3724   3.145   4.433   1.064 -0.4704  0.3205 -0.0974
    3OL     H9R 3725   3.059   4.483   1.108 -0.5060 -0.5412  0.8350
    3OL    C110 3726   3.216   4.490   0.962  0.1524 -0.1977  0.6264
    3OL    H10R 3727   3.197   4.595   0.938 -0.8694 -0.4108  0.4802
    3OL    C111 3728   3.331   4.432   0.884  0.2547 -0.0238 -0.6451
    3OL    H11R 3729   3.290   4.409   0.786  1.2809 -3.0394 -0.4694
    3OL    H11S 3730   3.355   4.333   0.923 -0.2830  0.4888  1.0497
    3OL    C112 3731   3.457   4.517   0.867  0.4216  0.2347  0.6246
    3OL    H12R 3732   3.522   4.533   0.953  1.0446 -1.5116  0.5182
    3OL    H12S 3733   3.429   4.613   0.825 -0.9995 -0.4892 -0.1332
    3OL    C113 3734   3.543   4.453   0.757 -0.4959 -0.7232  0.1981
    3OL    H13R 3735   3.495   4.447   0.659 -1.2469  1.0530  0.4131
    3OL    H13S 3736   3.565   4.357   0.802  3.2200 -0.1125 -0.0077
    3OL    C114 3737   3.682   4.518   0.742 -0.2725  0.5202 -0.3734
    3OL    H14R 3738   3.664   4.623   0.718 -1.2094  0.6428  0.8184
    3OL    H14S 3739   3.730   4.466   0.658 -0.8759  1.1691 -1.1368
    3OL    C115 3740   3.769   4.502   0.859 -0.0714  0.2403  0.4883
    3OL    H15R 3741   3.774   4.400   0.898  1.3153  0.2354  0.3306
    3OL    H15S 3742   3.728   4.551   0.947  0.3621 -0.7650  1.2659
    3OL    C116 3743   3.916   4.543   0.849 -0.5831  0.0153 -0.1802
    3OL    H16R 3744   3.950   4.639   0.810  0.4935 -1.3666 -2.9202
    3OL    H16S 3745   3.963   4.475   0.778  0.9224 -0.1685  0.9477
    3OL    C117 3746   3.987   4.521   0.985 -0.4608 -0.3462 -0.4864
    3OL    H17R 3747   3.988   4.413   0.997  0.5378 -0.2494  0.4550
    3OL    H17S 3748   3.927   4.562   1.066  0.4891 -0.2673  0.2017
    3OL    C118 3749   4.131   4.589   1.000 -0.0778 -0.4212 -0.2474
    3OL    H18R 3750   4.204   4.558   0.926  2.9158  2.1113  1.4020
    3OL    H18S 3751   4.168   4.584   1.102  0.2233  0.4855 -0.3053
    3OL    H18T 3752   4.121   4.695   0.973  1.2790  0.6893  3.0480
    1PA    C116 3753   4.822   4.919   0.025 -0.4182 -0.1871 -0.4682
    1PA    H16R 3754   4.841   5.022  -0.005  2.7302 -0.8228 -0.9576
    1PA    H16S 3755   4.719   4.888   0.005 -0.9556  1.1753  0.0341
    1PA    H16T 3756   4.894   4.861  -0.031  0.0086 -1.5669  1.3886
    1PA    C115 3757   4.852   4.898   0.172  0.5332  0.4890 -0.7895
    1PA    H15R 3758   4.959   4.913   0.188  0.0229  1.9676  1.8195
    1PA    H15S 3759   4.804   4.978   0.229  0.2192  0.9753 -1.7208
    1PA    C114 3760   4.804   4.765   0.236 -0.3824 -0.0181  0.9027
    1PA    H14R 3761   4.825   4.762   0.343 -0.1525 -0.2832  0.8506
    1PA    H14S 3762   4.695   4.767   0.227 -0.5823  0.0773  2.9691
    1PA    C113 3763   4.859   4.633   0.167 -0.0261 -0.8256  0.4108
    1PA    H13R 3764   4.815   4.544   0.211  0.7686 -1.5974 -0.2898
    1PA    H13S 3765   4.838   4.642   0.060  1.9434  1.1540  0.1263
    1PA    C112 3766   5.011   4.618   0.187 -0.2481 -0.2499 -0.1841
    1PA    H12R 3767   5.036   4.527   0.131 -1.8836 -0.2204 -1.0087
    1PA    H12S 3768   5.057   4.702   0.135 -4.8325  1.2574 -2.2215
    1PA    C111 3769   5.052   4.597   0.330 -0.3705 -0.4255  0.1475
    1PA    H11R 3770   5.031   4.685   0.392  1.2915 -1.1295  1.7885
    1PA    H11S 3771   4.997   4.513   0.373  1.2625 -1.5457  0.1257
    1PA    C110 3772   5.205   4.570   0.336  0.0173 -0.5099 -0.2954
    1PA    H10R 3773   5.206   4.475   0.282 -0.9361 -0.1253 -1.0176
    1PA    H10S 3774   5.256   4.633   0.264  1.7226 -1.7590 -0.2337
    1PA     C19 3775   5.277   4.558   0.469  0.6241 -0.5522  0.0987
    1PA     H9R 3776   5.386   4.545   0.467  1.0545  2.0167  2.3716
    1PA     H9S 3777   5.269   4.649   0.527  0.4520 -0.3739 -0.2038
    1PA     C18 3778   5.207   4.458   0.548  0.0101 -0.4766 -0.3676
    1PA     H8R 3779   5.098   4.471   0.546 -0.0429 -0.3258  1.7089
    1PA     H8S 3780   5.241   4.365   0.501  1.3060 -0.6434  0.8324
    1PA     C17 3781   5.243   4.466   0.696  0.8892 -0.6802 -0.7353
    1PA     H7R 3782   5.349   4.476   0.721  0.2960  0.3459  1.5867
    1PA     H7S 3783   5.211   4.559   0.743  1.5795 -0.6299 -0.3526
    1PA     C16 3784   5.194   4.342   0.768 -0.2911  0.4036  1.1775
    1PA     H6R 3785   5.088   4.333   0.744 -0.1491  2.4279 -0.5919
    1PA     H6S 3786   5.241   4.257   0.718 -3.2964 -0.2602 -0.7761
    1PA     C15 3787   5.209   4.343   0.920 -0.7518  0.7683 -0.1508
    1PA     H5R 3788   5.316   4.357   0.937 -0.6009  0.9996 -1.2431
    1PA     H5S 3789   5.145   4.410   0.977 -0.5712 -1.8090  3.4546
    1PA     C14 3790   5.193   4.202   0.979 -0.4173 -0.2252 -0.6318
    1PA     H4R 3791   5.092   4.172   0.951 -1.7697  0.7721  2.6735
    1PA     H4S 3792   5.253   4.125   0.931  1.4546 -0.1665  1.4477
    1PA     C13 3793   5.192   4.185   1.129 -0.4265 -1.0775 -0.3677
    1PA     H3R 3794   5.297   4.201   1.154 -0.8902  1.9819  0.0233
    1PA     H3S 3795   5.144   4.268   1.182 -0.1773 -0.4650 -1.0811
    1PA     C12 3796   5.156   4.046   1.183 -0.1825  0.2797  0.2468
    1PA     H2R 3797   5.051   4.031   1.157 -0.3882  2.8785 -0.8231
    1PA     H2S 3798   5.212   3.970   1.129  0.6611  0.0525  1.3942
    2PC     C11 3799   5.183   4.041   1.332  0.2174 -0.1712 -0.1162
    2PC     O12 3800   5.268   3.981   1.386 -0.4748 -0.2073 -0.1916
    2PC     O11 3801   5.103   4.128   1.395  0.0664 -0.1275  0.2445
    2PC      C1 3802   5.132   4.175   1.528 -0.2137  0.2321  0.4436
    2PC      HR 3803   5.050   4.241   1.556  1.6193  2.4466  0.9323
    2PC      HS 3804   5.137   4.092   1.598 -1.8301  1.8268  2.5762
    2PC      C2 3805   5.251   4.269   1.526 -1.3384  0.1112  0.0322
    2PC      HX 3806   5.331   4.213   1.477 -0.7132 -1.0342  2.2707
    2PC      C3 3807   5.289   4.315   1.671 -0.5519 -0.4117 -0.0729
    2PC      HA 3808   5.288   4.227   1.735 -3.4361 -0.4743 -0.0626
    2PC      HB 3809   5.385   4.368   1.667 -1.3019  0.9723 -0.5678
    2PC     O31 3810   5.193   4.408   1.721  0.2615  0.3630 -0.3953
    2PC     P31 3811   5.211   4.481   1.859  0.3646 -0.2402  0.1755
    2PC     O32 3812   5.172   4.379   1.969 -0.0819  0.1857 -0.3853
    2PC     C31 3813   5.036   4.357   1.984  0.3919  0.0225 -0.5390
    2PC     H1A 3814   4.985   4.444   2.025 -0.5513 -1.0775  0.7020
    2PC     H1B 3815   4.999   4.316   1.889 -1.6678  1.0183 -0.2102
    2PC     C32 3816   5.036   4.241   2.085  0.6413 -0.1799 -0.2434
    2PC     H2A 3817   4.936   4.198   2.081  0.7369 -0.4640  0.3766
    2PC     H2B 3818   5.117   4.181   2.042  0.8259  0.8993 -1.4751
    2PC     N31 3819   5.071   4.271   2.228 -0.1498 -0.0484 -0.1728
    2PC     C33 3820   5.038   4.153   2.312 -0.4228 -0.2453  0.3423
    2PC     H3A 3821   4.930   4.144   2.323 -0.4639  0.2109  0.3487
    2PC     H3B 3822   5.085   4.066   2.267 -0.2025  1.1487 -2.3241
    2PC     H3C 3823   5.081   4.168   2.411 -2.1024  1.6495  0.8486
    2PC     C34 3824   5.215   4.290   2.252  0.1143 -0.5408  0.0646
    2PC     H4A 3825   5.243   4.300   2.357 -3.3725 -1.0761  1.1971
    2PC     H4B 3826   5.258   4.202   2.205  0.2387 -0.9558  0.9373
    2PC     H4C 3827   5.242   4.371   2.184  0.0572 -1.3431 -0.9341
    2PC     C35 3828   4.991   4.378   2.281  0.1092  0.7057 -0.2869
    2PC     H5A 3829   4.887   4.344   2.289  0.2408  0.4482  0.3847
    2PC     H5B 3830   4.995   4.460   2.209 -1.7876  1.4714  0.3961
    2PC     H5C 3831   5.029   4.408   2.379  0.2211  0.3244 -0.2125
    2PC     O33 3832   5.355   4.498   1.878  0.0513  0.9039  0.1640
    2PC     O34 3833   5.128   4.598   1.861  0.4401 -0.6265  0.0889
    2PC     O21 3834   5.212   4.386   1.451  0.4558  0.2596 -0.5112
    2PC     C21 3835   5.299   4.483   1.413 -0.4844 -0.3828 -0.0900
    2PC     O22 3836   5.423   4.474   1.427  0.4329  0.2259 -0.0813
    3OL     C12 3837   5.233   4.605   1.349 -0.0545  0.4283 -0.2111
    3OL     H2R 3838   5.278   4.617   1.250  1.1846 -2.9147 -0.1762
    3OL     H2S 3839   5.261   4.699   1.398  0.0015 -0.2333  1.0647
    3OL     C13 3840   5.083   4.599   1.333  0.0778 -0.9710  0.1455
    3OL     H3R 3841   5.034   4.588   1.430 -0.4710 -3.5782 -0.3725
    3OL     H3S 3842   5.061   4.509   1.276 -0.2439 -0.2884 -0.8405
    3OL     C14 3843   5.026   4.715   1.251 -0.4583 -0.6932  0.7144
    3OL     H4R 3844   5.038   4.705   1.143  0.9038 -0.0534  0.7840
    3OL     H4S 3845   5.092   4.798   1.275 -1.3108  0.4222 -0.5965
    3OL     C15 3846   4.879   4.742   1.273  0.0730 -0.3943  0.3395
    3OL     H5R 3847   4.878   4.757   1.381  2.1388  0.3891  0.2957
    3OL     H5S 3848   4.805   4.669   1.240  1.1715 -1.3456 -0.1116
    3OL     C16 3849   4.832   4.871   1.214  0.2456 -0.8353  0.4310
    3OL     H6R 3850   4.860   4.867   1.108  1.2728 -0.1321  0.6624
    3OL     H6S 3851   4.881   4.960   1.252  0.9669 -1.2899  0.5738
    3OL     C17 3852   4.679   4.899   1.220 -0.1185  0.6725 -0.8044
    3OL     H7R 3853   4.647   4.892   1.324  0.5823 -0.1696 -0.6382
    3OL     H7S 3854   4.636   4.805   1.183 -2.8602  1.3331  0.4324
    3OL     C18 3855   4.637   5.036   1.157 -0.2757  0.4465  0.0811
    3OL     H8R 3856   4.694   5.118   1.201  1.1953 -1.1360  1.2599
    3OL     H8S 3857   4.532   5.057   1.178 -0.3891  2.1293 -1.8839
    3OL     C19 3858   4.639   5.048   1.010 -0.4620 -0.1425 -0.3646
    3OL     H9R 3859   4.734   5.081   0.969  1.2632 -0.9924  2.5897
    3OL    C110 3860   4.533   5.022   0.932 -0.3426 -0.2177  0.4577
    3OL    H10R 3861   4.542   5.025   0.824  1.1638 -2.3586  0.4634
    3OL    C111 3862   4.402   4.971   0.974 -0.4673  0.2968 -0.6946
    3OL    H11R 3863   4.375   4.979   1.079 -1.0507  0.1086 -0.8283
    3OL    H11S 3864   4.403   4.863   0.962 -1.9590  0.3769 -1.8935
    3OL    C112 3865   4.287   5.043   0.897 -0.5910  0.0664 -0.0396
    3OL    H12R 3866   4.199   4.980   0.902  0.1256 -0.9711 -0.1169
    3OL    H12S 3867   4.318   5.064   0.794 -1.4406 -1.3504 -0.6053
    3OL    C113 3868   4.255   5.181   0.953 -0.2949 -0.2454  0.1980
    3OL    H13R 3869   4.349   5.225   0.987  0.7392 -0.9440 -1.6170
    3OL    H13S 3870   4.201   5.169   1.048  0.9439  0.0752  0.9685
    3OL    C114 3871   4.189   5.280   0.851  0.0217 -0.1075  0.5952
    3OL    H14R 3872   4.265   5.301   0.775  1.7171  1.0797  2.5186
    3OL    H14S 3873   4.164   5.380   0.888  1.6042  0.9642 -1.0554
    3OL    C115 3874   4.064   5.228   0.782  0.2010 -0.1308  0.5902
    3OL    H15R 3875   3.989   5.194   0.854 -1.3481 -0.8095 -1.2653
    3OL    H15S 3876   4.093   5.141   0.722 -0.4179  0.2916 -0.3445
    3OL    C116 3877   3.980   5.339   0.709  0.1068 -0.6740  0.1335
    3OL    H16R 3878   4.032   5.382   0.623  0.5706 -0.4811  0.5071
    3OL    H16S 3879   3.949   5.423   0.772  0.1394  0.8020 -1.6978
    3OL    C117 3880   3.848   5.283   0.658 -0.1738 -0.2896  0.8412
    3OL    H17R 3881   3.806   5.214   0.732  1.3294 -0.7602  1.2793
    3OL    H17S 3882   3.869   5.209   0.580  0.0570 -0.5486  1.1490
    3OL    C118 3883   3.753   5.389   0.612  0.1397 -0.0149  0.1350
    3OL    H18R 3884   3.809   5.456   0.547 -0.4881  0.7974  0.4132
    3OL    H18S 3885   3.712   5.447   0.695  2.0477 -1.1140  1.9268
    3OL    H18T 3886   3.673   5.349   0.549  1.2715 -1.3686 -0.5110
    1PA    C116 3887   3.163   2.967   0.334 -0.2972  0.4323 -0.0583
    1PA    H16R 3888   3.089   2.888   0.344 -0.0752 -0.6391 -4.6233
    1PA    H16S 3889   3.254   2.926   0.289  0.3841  0.4494  1.2589
    1PA    H16T 3890   3.124   3.031   0.255  1.3000 -0.0457 -1.2933
    1PA    C115 3891   3.190   3.057   0.452  0.8373 -0.3778 -0.2349
    1PA    H15R 3892   3.252   3.139   0.415  0.9845 -0.5112 -0.2889
    1PA    H15S 3893   3.100   3.100   0.496  1.5221  1.5188 -0.5776
    1PA    C114 3894   3.286   3.003   0.555  0.2139  0.2465  0.6230
    1PA    H14R 3895   3.236   2.927   0.616  0.1355 -1.0139 -0.9423
    1PA    H14S 3896   3.363   2.933   0.520  0.7490  1.3193 -0.4230
    1PA    C113 3897   3.356   3.112   0.640 -0.1156  0.7622  0.6610
    1PA    H13R 3898   3.361   3.207   0.588 -0.4878  0.3258 -0.1914
    1PA    H13S 3899   3.280   3.135   0.715 -0.9009 -1.4743  0.6481
    1PA    C112 3900   3.488   3.069   0.704  0.3245 -0.4659 -0.2246
    1PA    H12R 3901   3.454   2.993   0.774 -0.2545 -0.1440 -0.1491
    1PA    H12S 3902   3.553   3.021   0.631  0.4120 -1.6910  0.6343
    1PA    C111 3903   3.567   3.175   0.783 -0.5104 -0.4929 -0.0393
    1PA    H11R 3904   3.584   3.266   0.724  1.5427 -0.3195  0.7348
    1PA    H11S 3905   3.514   3.195   0.876 -1.4021 -0.3658 -0.5588
    1PA    C110 3906   3.708   3.127   0.825  0.1446 -0.1985  0.9503
    1PA    H10R 3907   3.688   3.042   0.890 -0.5117 -2.6204 -2.1612
    1PA    H10S 3908   3.764   3.086   0.740  0.6093 -1.6516  1.9400
    1PA     C19 3909   3.798   3.239   0.893  0.6972 -0.3038  0.3848
    1PA     H9R 3910   3.836   3.312   0.822  0.7891  1.5043  2.1977
    1PA     H9S 3911   3.730   3.296   0.956  1.2247  1.1543 -0.3323
    1PA     C18 3912   3.912   3.179   0.976 -0.3059 -0.0050  0.8495
    1PA     H8R 3913   3.880   3.095   1.038  1.7133 -1.6837 -0.2534
    1PA     H8S 3914   3.970   3.120   0.904  0.9458  0.2709  1.5916
    1PA     C17 3915   4.001   3.261   1.053  0.5951  0.4858  0.0902
    1PA     H7R 3916   4.070   3.305   0.981  0.9726 -0.5812 -0.2240
    1PA     H7S 3917   3.941   3.339   1.101  1.5657  0.6393  1.1115
    1PA     C16 3918   4.069   3.182   1.172 -0.8365  0.2714 -0.0624
    1PA     H6R 3919   3.986   3.141   1.230 -2.1567 -0.4331 -2.3170
    1PA     H6S 3920   4.119   3.092   1.134 -0.4092 -0.3912  1.9569
    1PA     C15 3921   4.172   3.257   1.253  0.5899 -0.7074  0.1572
    1PA     H5R 3922   4.252   3.301   1.194  0.4520 -0.6090  0.0412
    1PA     H5S 3923   4.123   3.348   1.290 -1.3745 -0.6715 -2.3043
    1PA     C14 3924   4.214   3.186   1.380  0.1334  0.6497 -0.0786
    1PA     H4R 3925   4.133   3.149   1.444  1.1460  1.3136  1.6589
    1PA     H4S 3926   4.255   3.088   1.358 -2.4608 -0.3366 -0.8843
    1PA     C13 3927   4.303   3.265   1.472 -0.4967  0.4468  0.2388
    1PA     H3R 3928   4.402   3.292   1.435 -1.6298  3.9614 -0.5760
    1PA     H3S 3929   4.260   3.362   1.496 -1.5355  0.1151 -0.2035
    1PA     C12 3930   4.332   3.196   1.601 -0.6878 -0.5808  0.1532
    1PA     H2R 3931   4.242   3.176   1.659 -0.5614 -1.2297  0.1315
    1PA     H2S 3932   4.392   3.106   1.583  0.2184  0.4313 -2.4956
    2PC     C11 3933   4.425   3.287   1.680 -0.0139 -0.0484  1.0078
    2PC     O12 3934   4.396   3.350   1.777 -0.5919  0.5348  0.5445
    2PC     O11 3935   4.548   3.292   1.628  0.0106  0.7614  0.6017
    2PC      C1 3936   4.665   3.327   1.703 -0.0757  0.0932 -0.0436
    2PC      HR 3937   4.648   3.413   1.769  1.8435 -0.1466  0.8382
    2PC      HS 3938   4.687   3.242   1.768 -2.4576 -0.0477  0.6708
    2PC      C2 3939   4.780   3.336   1.603  0.7820  0.2897  0.4676
    2PC      HX 3940   4.819   3.238   1.573  0.0399  1.0117 -3.3112
    2PC      C3 3941   4.904   3.405   1.666 -0.0357  0.4904 -1.0093
    2PC      HA 3942   4.990   3.422   1.600  1.1730  3.0549  1.0247
    2PC      HB 3943   4.867   3.505   1.689  0.8259  0.8116 -0.9629
    2PC     O31 3944   4.939   3.341   1.790 -0.2878  0.1737  0.3157
    2PC     P31 3945   5.038   3.416   1.885  0.0574  0.0721  0.7335
    2PC     O32 3946   4.953   3.495   1.991 -0.0830 -0.1427 -0.6125
    2PC     C31 3947   4.859   3.428   2.078 -0.2240  0.1667  0.0788
    2PC     H1A 3948   4.766   3.401   2.026 -0.3817 -0.7408  0.8105
    2PC     H1B 3949   4.905   3.339   2.122  0.2583  1.5094  2.4330
    2PC     C32 3950   4.832   3.531   2.193  0.0055  0.4835 -0.4467
    2PC     H2A 3951   4.920   3.549   2.256 -0.7235 -1.2476  1.1856
    2PC     H2B 3952   4.802   3.624   2.145 -1.8880 -0.3562 -1.0043
    2PC     N31 3953   4.726   3.496   2.292 -0.2523 -0.1683  0.4273
    2PC     C33 3954   4.689   3.617   2.371 -0.2244  0.6087  0.2847
    2PC     H3A 3955   4.643   3.695   2.310 -1.0879  0.8331  1.2048
    2PC     H3B 3956   4.612   3.585   2.441  0.9167 -0.0064  1.2971
    2PC     H3C 3957   4.776   3.644   2.432 -0.5394 -0.3690  1.2077
    2PC     C34 3958   4.591   3.464   2.235  0.1002 -0.4254  0.0393
    2PC     H4A 3959   4.585   3.496   2.131  0.0858 -1.2375 -0.2191
    2PC     H4B 3960   4.577   3.356   2.231  0.4505 -0.4349 -2.4662
    2PC     H4C 3961   4.521   3.521   2.296 -0.4348 -1.7592  0.7185
    2PC     C35 3962   4.752   3.386   2.381  0.2512  0.6216 -0.1483
    2PC     H5A 3963   4.686   3.404   2.466  0.5872 -1.3744  0.5895
    2PC     H5B 3964   4.857   3.383   2.411  0.0503 -0.6401  0.4802
    2PC     H5C 3965   4.736   3.292   2.328 -0.4245 -0.4956  1.9179
    2PC     O33 3966   5.116   3.317   1.961  0.0966 -0.1447  0.3694
    2PC     O34 3967   5.117   3.519   1.808  0.5632  0.3041  0.4650
    2PC     O21 3968   4.748   3.410   1.476  0.6372  0.1207  0.1140
    2PC     C21 3969   4.832   3.403   1.369 -0.0922  0.4546 -0.1434
    2PC     O22 3970   4.942   3.353   1.362 -0.0749 -0.1599 -0.2629
    3OL     C12 3971   4.781   3.474   1.251 -0.2914  0.2558 -0.5646
    3OL     H2R 3972   4.678   3.498   1.278  0.0328  0.8003  0.2286
    3OL     H2S 3973   4.790   3.410   1.163  0.8245  0.4534 -0.6152
    3OL     C13 3974   4.854   3.606   1.231  0.1338 -0.4015  0.0278
    3OL     H3R 3975   4.957   3.589   1.198 -0.3010  0.2851 -1.8070
    3OL     H3S 3976   4.878   3.654   1.326  2.3480 -0.1931 -0.5790
    3OL     C14 3977   4.784   3.699   1.133 -0.2302  0.2151 -1.1384
    3OL     H4R 3978   4.677   3.705   1.152  0.0024 -0.4824  0.6541
    3OL     H4S 3979   4.804   3.664   1.032  0.1277  1.2208 -1.4218
    3OL     C15 3980   4.827   3.855   1.149  0.4136  0.4080 -0.5799
    3OL     H5R 3981   4.936   3.855   1.140  0.3724 -0.2547 -1.2320
    3OL     H5S 3982   4.806   3.885   1.252  0.1870  0.3564 -0.6099
    3OL     C16 3983   4.761   3.956   1.054  0.2803 -0.2709 -0.2987
    3OL     H6R 3984   4.804   4.054   1.073 -1.1728  0.7584 -1.9652
    3OL     H6S 3985   4.658   3.983   1.079  0.8986  0.3097  1.7500
    3OL     C17 3986   4.769   3.924   0.905  0.0401 -0.5967 -0.6143
    3OL     H7R 3987   4.698   3.847   0.874 -1.2673  0.5464 -0.5664
    3OL     H7S 3988   4.872   3.894   0.885  0.1318  0.9900 -2.9594
    3OL     C18 3989   4.744   4.056   0.825 -0.8160  0.5227  0.0245
    3OL     H8R 3990   4.823   4.128   0.846  0.6906 -1.3218  1.0392
    3OL     H8S 3991   4.660   4.102   0.877 -1.5085 -1.9072  1.1994
    3OL     C19 3992   4.716   4.039   0.678 -0.7105  0.1823  0.5017
    3OL     H9R 3993   4.613   4.014   0.655 -1.7715  4.4122 -0.2771
    3OL    C110 3994   4.799   4.051   0.575 -0.5950  0.1731 -0.4908
    3OL    H10R 3995   4.768   4.028   0.473  2.0411 -1.0784 -1.0993
    3OL    C111 3996   4.950   4.072   0.592  0.1493 -0.0488  1.0224
    3OL    H11R 3997   4.969   4.140   0.675  0.9251 -0.6021  1.3156
    3OL    H11S 3998   4.981   4.132   0.507  1.1753 -0.7758  0.8626
    3OL    C112 3999   5.032   3.947   0.583 -0.2172 -0.3486 -0.2240
    3OL    H12R 4000   5.016   3.904   0.484  3.2096 -1.0008 -0.6066
    3OL    H12S 4001   4.993   3.867   0.645  1.1736  0.7598  2.2062
    3OL    C113 4002   5.184   3.960   0.590 -0.7971  0.9195 -0.4337
    3OL    H13R 4003   5.214   4.040   0.659 -3.1025  1.0377  0.5209
    3OL    H13S 4004   5.223   3.981   0.491  0.9623  1.8047  0.3923
    3OL    C114 4005   5.247   3.827   0.642 -0.3222 -0.1704  0.4183
    3OL    H14R 4006   5.356   3.827   0.628 -0.4356 -1.6438 -0.7050
    3OL    H14S 4007   5.209   3.748   0.578 -0.3707  0.7175 -0.6835
    3OL    C115 4008   5.212   3.796   0.793 -0.3923 -0.7097 -0.4373
    3OL    H15R 4009   5.116   3.826   0.837 -0.3471 -0.4386 -0.5242
    3OL    H15S 4010   5.293   3.829   0.858 -0.8629 -0.2408 -0.0754
    3OL    C116 4011   5.191   3.655   0.817 -0.7767  0.4184  0.1885
    3OL    H16R 4012   5.294   3.618   0.819  0.3751  3.1895 -1.4713
    3OL    H16S 4013   5.153   3.604   0.728  2.8801  1.9328 -2.5240
    3OL    C117 4014   5.131   3.621   0.952 -0.2632 -0.1166 -0.1744
    3OL    H17R 4015   5.035   3.669   0.973  0.7202  1.8091  0.1444
    3OL    H17S 4016   5.180   3.675   1.034 -2.2532 -0.3550  1.2533
    3OL    C118 4017   5.124   3.474   0.990  0.0667 -0.3754  0.4643
    3OL    H18R 4018   5.228   3.444   1.006  0.9679  0.8244 -2.5685
    3OL    H18S 4019   5.088   3.412   0.908  1.2787 -0.8876  0.2991
    3OL    H18T 4020   5.067   3.440   1.077  1.5743 -1.1490  1.1843
    1PA    C116 4021   5.286   1.265   0.081 -0.3071  0.2550 -0.3795
    1PA    H16R 4022   5.330   1.358   0.115 -0.6605 -0.1599  1.2884
    1PA    H16S 4023   5.260   1.278  -0.024 -0.6582  1.3263 -0.1682
    1PA    H16T 4024   5.362   1.186   0.082 -0.8941 -0.3322 -1.1314
    1PA    C115 4025   5.162   1.236   0.168 -0.0338  0.1128  0.4100
    1PA    H15R 4026   5.202   1.245   0.269  0.5309  0.2223  0.1803
    1PA    H15S 4027   5.086   1.310   0.143 -0.9330 -0.3836  1.6010
    1PA    C114 4028   5.112   1.099   0.138  0.5800 -0.1463  0.3404
    1PA    H14R 4029   5.083   1.109   0.033  0.5726  0.7221  0.4195
    1PA    H14S 4030   5.192   1.025   0.140 -0.0600 -0.8938 -0.5871
    1PA    C113 4031   4.990   1.049   0.226  0.1222 -0.1692 -0.5139
    1PA    H13R 4032   5.036   1.017   0.319 -0.1361  0.4516 -0.1622
    1PA    H13S 4033   4.934   1.140   0.251  0.9530 -0.0654  1.1111
    1PA    C112 4034   4.893   0.951   0.162 -0.3172  0.8550 -0.1383
    1PA    H12R 4035   4.861   0.984   0.063  3.1975 -0.3137 -1.8211
    1PA    H12S 4036   4.955   0.864   0.142  0.6514  1.1357  1.4092
    1PA    C111 4037   4.781   0.904   0.263  0.3564  0.1917 -0.0430
    1PA    H11R 4038   4.750   0.993   0.317  0.1088 -0.7271  1.3586
    1PA    H11S 4039   4.696   0.859   0.211 -0.3237 -0.9695  1.9804
    1PA    C110 4040   4.831   0.794   0.369  1.0566  0.3438  0.5726
    1PA    H10R 4041   4.847   0.694   0.326  2.3669  0.1615  1.4198
    1PA    H10S 4042   4.931   0.820   0.404  0.6492  2.5382  0.2543
    1PA     C19 4043   4.733   0.781   0.482 -0.6209  0.1539 -0.0876
    1PA     H9R 4044   4.763   0.840   0.568  0.7716 -0.7840  0.0907
    1PA     H9S 4045   4.632   0.820   0.467 -1.3474 -0.3524  2.8868
    1PA     C18 4046   4.707   0.635   0.533 -0.3800  0.5978  0.7204
    1PA     H8R 4047   4.623   0.627   0.603 -0.2977  0.8344  0.8513
    1PA     H8S 4048   4.670   0.575   0.450  3.5681 -1.3254  0.1588
    1PA     C17 4049   4.834   0.569   0.588  0.3670 -0.0723 -0.3409
    1PA     H7R 4050   4.904   0.536   0.512  1.1225  0.8379 -0.0654
    1PA     H7S 4051   4.898   0.635   0.647  0.3175 -1.1535  0.9638
    1PA     C16 4052   4.802   0.452   0.689  0.7517 -0.5887  0.7896
    1PA     H6R 4053   4.743   0.483   0.776 -0.6039  1.3304 -0.7125
    1PA     H6S 4054   4.724   0.399   0.634  1.6643 -0.4565 -0.7109
    1PA     C15 4055   4.921   0.370   0.733  0.0512  0.4323 -0.0736
    1PA     H5R 4056   4.948   0.307   0.647  0.3254 -0.2719  0.5241
    1PA     H5S 4057   5.013   0.422   0.760 -0.0112 -0.7416  2.7106
    1PA     C14 4058   4.888   0.272   0.847 -0.2022 -0.1967 -0.3639
    1PA     H4R 4059   4.793   0.229   0.816 -0.5657  0.7542 -0.6029
    1PA     H4S 4060   4.959   0.189   0.852  1.9539  1.4044 -2.0427
    1PA     C13 4061   4.875   0.347   0.985  0.0351  0.7464  0.4215
    1PA     H3R 4062   4.956   0.414   1.012  0.7391  1.5971 -3.2065
    1PA     H3S 4063   4.782   0.404   0.976  0.4113  1.6286  1.8050
    1PA     C12 4064   4.853   0.250   1.101  0.0555 -0.5394 -0.3346
    1PA     H2R 4065   4.752   0.208   1.109  0.5578 -1.6526  0.2755
    1PA     H2S 4066   4.894   0.151   1.085  0.4539 -0.4210 -0.0654
    2PC     C11 4067   4.898   0.301   1.240  1.1739  0.4328  0.1994
    2PC     O12 4068   4.932   0.415   1.269  0.5341  0.7532 -0.0742
    2PC     O11 4069   4.883   0.201   1.327  0.4311 -0.5895  0.1366
    2PC      C1 4070   4.911   0.229   1.466 -0.1194  0.5283 -0.3028
    2PC      HR 4071   4.928   0.137   1.521  0.2414  1.5450  1.3486
    2PC      HS 4072   5.009   0.273   1.486 -0.1621  0.2859  0.4437
    2PC      C2 4073   4.790   0.291   1.532  0.5201 -0.3673 -0.8492
    2PC      HX 4074   4.756   0.368   1.462 -3.5325 -1.5895 -0.5234
    2PC      C3 4075   4.824   0.345   1.681 -0.0618  0.4212  0.1746
    2PC      HA 4076   4.877   0.440   1.671 -0.3776  0.6203  0.3669
    2PC      HB 4077   4.732   0.358   1.739 -0.2038 -1.7586  0.5274
    2PC     O31 4078   4.907   0.248   1.746  0.1662 -0.2844  0.1610
    2PC     P31 4079   4.974   0.275   1.892  0.2244 -0.1160 -0.3349
    2PC     O32 4080   5.082   0.394   1.875  0.7938  0.4832  1.2633
    2PC     C31 4081   5.129   0.465   1.982  0.2333 -0.1092 -0.4247
    2PC     H1A 4082   5.043   0.515   2.028 -0.2988 -0.5194 -0.9532
    2PC     H1B 4083   5.174   0.391   2.048 -1.1429 -1.0250 -0.4534
    2PC     C32 4084   5.232   0.563   1.942 -0.4665  0.5698  0.0787
    2PC     H2A 4085   5.304   0.588   2.020 -0.8063  1.7699  0.0235
    2PC     H2B 4086   5.286   0.528   1.854 -2.8042  2.9253 -2.5201
    2PC     N31 4087   5.180   0.701   1.889 -0.3769 -0.2579 -0.8246
    2PC     C33 4088   5.300   0.786   1.845 -0.2396  0.4031  0.9604
    2PC     H3A 4089   5.340   0.738   1.756 -0.0448 -1.2732  1.9002
    2PC     H3B 4090   5.265   0.887   1.824 -1.4363 -0.3009 -0.6643
    2PC     H3C 4091   5.378   0.782   1.921  0.2722 -1.7871  0.3850
    2PC     C34 4092   5.084   0.673   1.773 -0.0117  0.5352  0.1476
    2PC     H4A 4093   5.049   0.764   1.725 -0.6669  0.5189  0.5813
    2PC     H4B 4094   5.133   0.610   1.699 -1.2768 -1.1600  0.6764
    2PC     H4C 4095   4.996   0.622   1.812 -0.9381  0.9063 -1.3880
    2PC     C35 4096   5.107   0.777   1.994 -0.1598  0.1199 -0.1204
    2PC     H5A 4097   5.061   0.860   1.940 -1.5145 -0.6135 -0.1211
    2PC     H5B 4098   5.171   0.811   2.076 -0.3735  0.8913 -0.2608
    2PC     H5C 4099   5.040   0.702   2.037  1.0696 -1.4197 -0.7873
    2PC     O33 4100   4.868   0.340   1.979  0.1225  0.2597  0.4433
    2PC     O34 4101   5.032   0.148   1.936  0.0477 -1.2817 -0.2765
    2PC     O21 4102   4.694   0.194   1.537  0.3716  0.0589  0.3499
    2PC     C21 4103   4.568   0.217   1.579 -0.1331 -0.1642  0.3843
    2PC     O22 4104   4.528   0.325   1.618  0.7468  0.3090 -0.3057
    3OL     C12 4105   4.473   0.099   1.559 -0.3680  0.3243  0.5687
    3OL     H2R 4106   4.378   0.150   1.570  1.5712  4.1375  1.3629
    3OL     H2S 4107   4.494   0.022   1.634  2.7992  0.0022 -0.4854
    3OL     C13 4108   4.471   0.033   1.423 -0.0089  0.6931 -0.2869
    3OL     H3R 4109   4.438  -0.071   1.431 -1.9063  1.1504 -1.5159
    3OL     H3S 4110   4.573   0.019   1.387  0.4015  0.8922  0.7518
    3OL     C14 4111   4.381   0.101   1.325 -0.3291 -0.2243 -0.5890
    3OL     H4R 4112   4.285   0.120   1.372 -0.9309 -2.7800 -0.6506
    3OL     H4S 4113   4.363   0.043   1.234  1.1647  0.7964 -1.6060
    3OL     C15 4114   4.452   0.228   1.278  0.7858  0.5326  0.5102
    3OL     H5R 4115   4.514   0.201   1.192 -0.1304 -0.5175  0.1667
    3OL     H5S 4116   4.531   0.261   1.347 -0.3247  0.4910  1.8417
    3OL     C16 4117   4.361   0.346   1.245 -0.2064 -0.0835 -0.1812
    3OL     H6R 4118   4.304   0.364   1.337  0.3729 -1.5017  0.4949
    3OL     H6S 4119   4.291   0.314   1.168  1.1759 -1.6932 -0.8197
    3OL     C17 4120   4.432   0.469   1.195  0.7328 -0.1928  0.0660
    3OL     H7R 4121   4.497   0.507   1.274  1.6430 -0.8612 -0.3359
    3OL     H7S 4122   4.351   0.542   1.197  0.8463 -0.0789  2.3750
    3OL     C18 4123   4.521   0.455   1.074  0.7917 -0.6061 -0.8524
    3OL     H8R 4124   4.609   0.396   1.099  0.7683 -0.0834  0.5365
    3OL     H8S 4125   4.549   0.558   1.053  0.5057 -0.2665  0.3470
    3OL     C19 4126   4.470   0.396   0.945  0.3828  0.3299 -0.4362
    3OL     H9R 4127   4.487   0.289   0.936 -0.9612 -0.1410  1.9187
    3OL    C110 4128   4.404   0.454   0.844 -0.0175 -0.5273  0.4408
    3OL    H10R 4129   4.377   0.405   0.751  2.6015  1.3193 -1.4356
    3OL    C111 4130   4.374   0.600   0.845  0.8405  0.2640  0.0358
    3OL    H11R 4131   4.433   0.643   0.764  1.8112 -0.2764  0.4344
    3OL    H11S 4132   4.408   0.660   0.930  3.1441  1.4478 -1.5986
    3OL    C112 4133   4.221   0.619   0.823 -0.1708 -0.1030 -0.2293
    3OL    H12R 4134   4.164   0.579   0.907 -0.5247  2.4196  0.8236
    3OL    H12S 4135   4.188   0.567   0.732  0.9046  1.1969 -1.4042
    3OL    C113 4136   4.179   0.762   0.812  0.5348 -0.7544 -0.4910
    3OL    H13R 4137   4.193   0.793   0.708  0.7459  1.4136  0.1361
    3OL    H13S 4138   4.253   0.823   0.864 -1.4867  0.6549  0.8632
    3OL    C114 4139   4.031   0.794   0.857 -0.1616 -0.0332 -0.1769
    3OL    H14R 4140   4.007   0.898   0.830  1.5284  1.1475  2.4891
    3OL    H14S 4141   4.014   0.783   0.964 -1.2856  0.2461 -0.3106
    3OL    C115 4142   3.933   0.711   0.779 -0.0153 -0.1181 -0.9519
    3OL    H15R 4143   3.955   0.604   0.777 -0.1986 -0.1561 -0.9381
    3OL    H15S 4144   3.927   0.740   0.673  1.6388  2.9754 -0.3198
    3OL    C116 4145   3.787   0.736   0.831  0.1200 -0.1511  0.4532
    3OL    H16R 4146   3.777   0.683   0.926  1.0554 -2.6799 -0.7872
    3OL    H16S 4147   3.712   0.696   0.762  0.6678 -1.1444  0.4269
    3OL    C117 4148   3.748   0.876   0.855 -0.2161 -0.3842 -0.3161
    3OL    H17R 4149   3.821   0.934   0.911  0.9795  0.9157 -2.9964
    3OL    H17S 4150   3.657   0.878   0.915 -1.0017 -2.1496 -1.3757
    3OL    C118 4151   3.716   0.968   0.732 -0.0550 -0.3901  0.3553
    3OL    H18R 4152   3.625   0.929   0.687  0.4922 -0.4489 -0.7446
    3OL    H18S 4153   3.795   0.938   0.662 -0.6071 -1.4445  0.1718
    3OL    H18T 4154   3.699   1.075   0.750 -2.0636 -0.4406 -0.9916
    1PA    C116 4155   1.154   1.707  -0.118  0.1239 -0.1260  0.1723
    1PA    H16R 4156   1.110   1.747  -0.209  0.7606  0.3011  0.0490
    1PA    H16S 4157   1.122   1.603  -0.108 -1.1280  0.1718 -0.5414
    1PA    H16T 4158   1.263   1.713  -0.122  0.2456  0.1201  2.5157
    1PA    C115 4159   1.089   1.789  -0.001 -0.3294  0.5681 -0.0993
    1PA    H15R 4160   1.150   1.774   0.088 -0.6603 -2.0700 -0.2312
    1PA    H15S 4161   1.107   1.894  -0.025  0.1245  0.2369 -1.2273
    1PA    C114 4162   0.940   1.781   0.030  0.7627 -0.5362 -0.4205
    1PA    H14R 4163   0.886   1.800  -0.063 -0.8246 -0.0169  0.5619
    1PA    H14S 4164   0.903   1.681   0.050  1.0296 -0.4802  0.3753
    1PA    C113 4165   0.883   1.883   0.130 -0.3937  0.8595  0.4138
    1PA    H13R 4166   0.938   1.879   0.224 -1.6816  1.4269  1.2243
    1PA    H13S 4167   0.898   1.983   0.088  0.3403  0.4242 -0.3884
    1PA    C112 4168   0.734   1.861   0.161  0.1766 -0.3545  0.7336
    1PA    H12R 4169   0.680   1.955   0.143  0.4500 -0.3846 -0.2454
    1PA    H12S 4170   0.681   1.790   0.097 -1.0604 -1.3481  2.7408
    1PA    C111 4171   0.699   1.841   0.306 -0.6300  0.5346 -0.1092
    1PA    H11R 4172   0.590   1.831   0.311 -0.5623 -0.0235  0.3373
    1PA    H11S 4173   0.733   1.746   0.349 -0.2245 -1.2422 -3.9555
    1PA    C110 4174   0.747   1.944   0.403 -0.0989  0.2372  1.0207
    1PA    H10R 4175   0.854   1.945   0.419  0.1807 -2.7472  0.0501
    1PA    H10S 4176   0.725   2.043   0.362  0.6567 -0.9068 -2.4738
    1PA     C19 4177   0.691   1.925   0.545 -0.3974 -0.1535 -0.2461
    1PA     H9R 4178   0.697   2.025   0.587  2.1980  0.1506 -1.1767
    1PA     H9S 4179   0.586   1.894   0.538 -0.6713  0.1978  1.7033
    1PA     C18 4180   0.772   1.832   0.635  0.1797 -0.2451 -0.4865
    1PA     H8R 4181   0.772   1.730   0.595  0.6217  0.2646 -1.8262
    1PA     H8S 4182   0.876   1.865   0.626 -1.0129  3.3884 -2.8836
    1PA     C17 4183   0.717   1.811   0.780 -0.0666  0.0103 -0.0623
    1PA     H7R 4184   0.692   1.907   0.827 -0.8586 -1.0933  1.9114
    1PA     H7S 4185   0.614   1.775   0.769  0.7671 -2.0866 -1.5089
    1PA     C16 4186   0.808   1.733   0.868  0.1773 -0.4162  0.0313
    1PA     H6R 4187   0.823   1.633   0.827  0.7890 -1.4646  2.6485
    1PA     H6S 4188   0.909   1.775   0.863 -0.9689  2.5098 -0.8549
    1PA     C15 4189   0.772   1.732   1.011  0.9278 -0.2784  0.1181
    1PA     H5R 4190   0.668   1.698   1.019  0.9905 -0.8518 -1.2821
    1PA     H5S 4191   0.827   1.656   1.067 -0.0487 -0.3503  1.0217
    1PA     C14 4192   0.784   1.860   1.099 -0.1901  0.2097 -0.2179
    1PA     H4R 4193   0.873   1.914   1.066  0.2243  1.2293  2.3062
    1PA     H4S 4194   0.701   1.923   1.070 -0.6972 -0.2865  0.1299
    1PA     C13 4195   0.790   1.822   1.251 -0.1766 -0.3328  0.2524
    1PA     H3R 4196   0.697   1.774   1.283 -1.0410  0.7443 -0.5584
    1PA     H3S 4197   0.875   1.755   1.269 -0.9994 -2.0826 -1.9204
    1PA     C12 4198   0.821   1.946   1.337  0.4108  0.8674  0.3820
    1PA     H2R 4199   0.904   2.005   1.299  0.5804  0.2074 -0.2971
    1PA     H2S 4200   0.730   2.006   1.342 -0.1959 -0.0842  1.3296
    2PC     C11 4201   0.851   1.914   1.480 -0.0806 -0.4449 -0.4191
    2PC     O12 4202   0.907   1.992   1.556 -0.8386  0.0008  0.3105
    2PC     O11 4203   0.801   1.797   1.528  0.3989  0.6262 -0.1341
    2PC      C1 4204   0.804   1.770   1.670  0.6302 -0.5960  0.0401
    2PC      HR 4205   0.904   1.741   1.706  0.7037 -0.9932 -0.4736
    2PC      HS 4206   0.759   1.852   1.725 -1.2784 -1.6465  0.1376
    2PC      C2 4207   0.730   1.641   1.688 -0.0648  0.1252 -0.2720
    2PC      HX 4208   0.627   1.664   1.661  0.1006 -0.8340 -1.8434
    2PC      C3 4209   0.724   1.602   1.835 -0.3142  0.6887  0.1420
    2PC      HA 4210   0.651   1.667   1.884  1.0311  2.8845 -0.6271
    2PC      HB 4211   0.682   1.502   1.843 -0.8625  1.0194  1.6696
    2PC     O31 4212   0.860   1.600   1.880  0.2853 -0.0634  0.5772
    2PC     P31 4213   0.886   1.566   2.029 -0.1354 -0.0252 -0.0097
    2PC     O32 4214   0.818   1.685   2.106  0.6345  0.1053 -0.4057
    2PC     C31 4215   0.705   1.661   2.180 -0.4353 -0.7483  0.1512
    2PC     H1A 4216   0.632   1.614   2.113 -0.9245  3.8085 -2.9491
    2PC     H1B 4217   0.722   1.596   2.267 -3.2492  0.5271  1.8129
    2PC     C32 4218   0.660   1.803   2.230  0.0041 -0.3187 -0.2588
    2PC     H2A 4219   0.747   1.855   2.271 -0.7302  0.7177  0.0320
    2PC     H2B 4220   0.628   1.861   2.143 -0.6144  0.0580  0.2063
    2PC     N31 4221   0.541   1.816   2.324  0.5093  0.2002 -0.6104
    2PC     C33 4222   0.546   1.730   2.445  0.3219  0.0494 -1.3397
    2PC     H3A 4223   0.640   1.739   2.500  0.3649  1.4734 -1.6232
    2PC     H3B 4224   0.465   1.752   2.515  1.7651  0.8902  0.1469
    2PC     H3C 4225   0.525   1.628   2.412 -1.1299  0.1550 -0.8409
    2PC     C34 4226   0.533   1.960   2.363 -0.5353  0.5608 -0.0948
    2PC     H4A 4227   0.630   1.985   2.406 -1.7321  1.3973  2.3073
    2PC     H4B 4228   0.499   2.019   2.278  0.7884  2.2259  0.4854
    2PC     H4C 4229   0.461   1.969   2.445  1.5707  0.8549  1.7967
    2PC     C35 4230   0.413   1.775   2.246 -0.1712  0.3448 -0.9599
    2PC     H5A 4231   0.411   1.666   2.233 -1.4519  0.2199  0.1239
    2PC     H5B 4232   0.427   1.824   2.149  1.0583 -0.6581 -1.3347
    2PC     H5C 4233   0.325   1.813   2.298  1.6804  1.7665  1.3258
    2PC     O33 4234   0.816   1.438   2.049 -0.0832  0.1749  0.2136
    2PC     O34 4235   1.031   1.570   2.053 -0.1833 -0.1877 -0.2624
    2PC     O21 4236   0.781   1.543   1.586 -0.1506 -0.4868 -0.6148
    2PC     C21 4237   0.723   1.420   1.573 -0.8369 -0.5775  0.6833
    2PC     O22 4238   0.629   1.386   1.636 -0.1304 -0.5181  0.1722
    3OL     C12 4239   0.800   1.343   1.471 -0.0161 -0.1549 -0.0483
    3OL     H2R 4240   0.765   1.240   1.470 -1.0610  0.1789  0.7378
    3OL     H2S 4241   0.907   1.342   1.495 -0.2309  0.5894  1.0010
    3OL     C13 4242   0.776   1.393   1.331 -0.2149  0.5827  0.1873
    3OL     H3R 4243   0.795   1.500   1.323 -1.4956  0.7928 -0.2924
    3OL     H3S 4244   0.668   1.390   1.314 -0.0750  1.3811 -0.8908
    3OL     C14 4245   0.852   1.318   1.217  0.4645 -0.2121 -1.2339
    3OL     H4R 4246   0.880   1.221   1.259  5.8742  1.7170  0.4393
    3OL     H4S 4247   0.940   1.380   1.199 -1.0021  1.8181 -1.7665
    3OL     C15 4248   0.777   1.310   1.091  0.2924  0.4303 -0.4462
    3OL     H5R 4249   0.714   1.397   1.075  1.2438  1.3881  0.8070
    3OL     H5S 4250   0.702   1.231   1.103 -0.7370  1.6801  2.0986
    3OL     C16 4251   0.867   1.297   0.967 -0.6017 -0.8382  0.0672
    3OL     H6R 4252   0.941   1.377   0.972  0.3675 -1.6861 -0.2133
    3OL     H6S 4253   0.806   1.309   0.877 -0.5351 -2.3390 -0.2168
    3OL     C17 4254   0.924   1.150   0.952  0.3781 -0.3669 -0.6385
    3OL     H7R 4255   0.841   1.079   0.952 -0.1843  0.1426 -3.4884
    3OL     H7S 4256   0.997   1.131   1.031 -1.6741 -1.4132  1.0724
    3OL     C18 4257   0.997   1.138   0.819 -0.7428 -0.8212 -0.1792
    3OL     H8R 4258   1.075   1.215   0.815 -0.5896 -0.9998 -0.7690
    3OL     H8S 4259   0.938   1.158   0.729  0.9426  1.8331 -0.8099
    3OL     C19 4260   1.077   1.010   0.803 -0.5844 -0.3350  0.5408
    3OL     H9R 4261   1.152   1.002   0.881 -1.1155  3.7546  1.6872
    3OL    C110 4262   1.063   0.915   0.711 -0.4813  0.6954  0.3681
    3OL    H10R 4263   1.136   0.835   0.720 -0.0581  1.2557  2.2601
    3OL    C111 4264   0.950   0.894   0.608 -0.3836 -0.0806  0.1360
    3OL    H11R 4265   0.865   0.926   0.669  0.6839  0.6956  1.2824
    3OL    H11S 4266   0.943   0.788   0.586  1.2369  0.3227 -2.8242
    3OL    C112 4267   0.966   0.979   0.482 -0.4850 -0.3304 -0.5631
    3OL    H12R 4268   1.055   0.943   0.429 -0.9418 -1.0909 -0.8287
    3OL    H12S 4269   0.993   1.080   0.514  2.1031 -1.2862  0.5250
    3OL    C113 4270   0.858   0.973   0.376 -0.8098  0.4246  0.0190
    3OL    H13R 4271   0.790   1.057   0.393 -0.9696  0.5606 -1.2282
    3OL    H13S 4272   0.790   0.889   0.392 -0.7430  0.3807  0.0707
    3OL    C114 4273   0.908   0.961   0.237 -0.1307  0.0200  0.2814
    3OL    H14R 4274   0.950   0.861   0.226  1.7235  0.8451 -0.3845
    3OL    H14S 4275   0.989   1.029   0.210 -0.0145 -1.2789 -3.1307
    3OL    C115 4276   0.798   0.968   0.130  0.4803  0.4124 -0.1875
    3OL    H15R 4277   0.780   1.075   0.123  1.2078  0.5234 -0.5009
    3OL    H15S 4278   0.717   0.909   0.173  0.3326  1.2654  0.7487
    3OL    C116 4279   0.830   0.903   0.003 -0.1146  0.3793  0.5380
    3OL    H16R 4280   0.880   0.807   0.010  0.5547  0.7113  0.3621
    3OL    H16S 4281   0.902   0.969  -0.046 -0.5095  0.3599 -0.0644
    3OL    C117 4282   0.710   0.889  -0.093  0.0555  0.5177 -0.3550
    3OL    H17R 4283   0.742   0.856  -0.192 -0.7511  2.1846 -1.2083
    3OL    H17S 4284   0.676   0.993  -0.101 -1.7877  0.0238  0.5423
    3OL    C118 4285   0.587   0.823  -0.030 -0.3157  0.4154  0.4486
    3OL    H18R 4286   0.498   0.807  -0.092  0.0726  0.0725 -0.0237
    3OL    H18S 4287   0.550   0.884   0.052  1.2191  0.0107  1.4761
    3OL    H18T 4288   0.606   0.729   0.023  0.1450  0.6666  0.7273
    1PA    C116 4289  -0.889   5.504   0.308  1.0802  0.1001  0.2903
    1PA    H16R 4290  -0.973   5.517   0.239  1.6839  2.6362 -0.0915
    1PA    H16S 4291  -0.861   5.602   0.347 -0.4020 -0.1300  1.9988
    1PA    H16T 4292  -0.917   5.442   0.393  1.8423 -2.7114 -1.3881
    1PA    C115 4293  -0.777   5.438   0.232 -0.3963 -0.0778  0.6524
    1PA    H15R 4294  -0.798   5.333   0.212 -1.3212  0.4188 -1.2529
    1PA    H15S 4295  -0.775   5.483   0.132  1.2479  2.1821  1.6311
    1PA    C114 4296  -0.646   5.448   0.310 -0.6129  0.0710  0.0860
    1PA    H14R 4297  -0.629   5.551   0.342  0.7316 -0.3912  0.9429
    1PA    H14S 4298  -0.657   5.386   0.398 -2.6738 -0.8973 -0.7890
    1PA    C113 4299  -0.532   5.395   0.227  0.2616  0.4955 -0.1847
    1PA    H13R 4300  -0.557   5.291   0.208  2.6437 -0.6775  2.3944
    1PA    H13S 4301  -0.548   5.447   0.132  0.8370 -0.3651 -0.7661
    1PA    C112 4302  -0.399   5.428   0.280 -0.4398  0.3029  0.2156
    1PA    H12R 4303  -0.322   5.397   0.208  0.2001 -1.0544  1.4437
    1PA    H12S 4304  -0.409   5.534   0.306  0.3854 -0.4295  4.0940
    1PA    C111 4305  -0.364   5.359   0.406  0.6877 -0.7628 -0.2102
    1PA    H11R 4306  -0.272   5.406   0.441 -1.0726  0.8484  2.6805
    1PA    H11S 4307  -0.427   5.387   0.490 -0.4133 -2.0107 -0.5914
    1PA    C110 4308  -0.357   5.205   0.410 -0.1356  0.3804  0.5361
    1PA    H10R 4309  -0.454   5.158   0.394  0.2060 -0.4139  0.7619
    1PA    H10S 4310  -0.300   5.175   0.323 -3.2238  1.8203 -2.2045
    1PA     C19 4311  -0.303   5.152   0.539  0.4215 -0.1999 -0.3009
    1PA     H9R 4312  -0.207   5.201   0.551  1.4080 -2.1901  0.3925
    1PA     H9S 4313  -0.355   5.192   0.626  1.2342  0.7325 -0.2325
    1PA     C18 4314  -0.296   4.996   0.541  0.5880 -0.7852  0.0922
    1PA     H8R 4315  -0.394   4.957   0.515  0.1337  1.0393 -1.0810
    1PA     H8S 4316  -0.229   4.956   0.465  0.0451  0.6595 -1.1908
    1PA     C17 4317  -0.243   4.937   0.667 -0.2592  0.4458 -0.9335
    1PA     H7R 4318  -0.300   4.973   0.753 -0.7354  1.2473 -1.5646
    1PA     H7S 4319  -0.262   4.831   0.649 -2.3543  0.8682 -1.4850
    1PA     C16 4320  -0.089   4.951   0.698  0.3872 -0.2158 -0.1554
    1PA     H6R 4321  -0.033   4.886   0.630 -1.0700  0.0490 -1.6779
    1PA     H6S 4322  -0.077   5.058   0.683 -3.4600  0.3811 -0.1956
    1PA     C15 4323  -0.054   4.907   0.843  0.2984  0.9512  1.0281
    1PA     H5R 4324  -0.141   4.870   0.897 -1.0501  2.4788 -0.0104
    1PA     H5S 4325  -0.001   4.812   0.836  1.0444  1.4412 -0.3413
    1PA     C14 4326   0.017   5.017   0.920  0.6326 -0.5756 -0.2071
    1PA     H4R 4327   0.097   5.069   0.868  0.1664  0.0343 -0.3316
    1PA     H4S 4328  -0.049   5.101   0.943 -0.3449 -0.8944 -1.7053
    1PA     C13 4329   0.058   4.969   1.057  0.6885  0.7233  0.1006
    1PA     H3R 4330  -0.022   4.976   1.130  2.4067  0.6806  2.0740
    1PA     H3S 4331   0.095   4.868   1.043  0.5211  0.6721  0.0277
    1PA     C12 4332   0.155   5.059   1.118 -0.8779  0.2450 -0.7474
    1PA     H2R 4333   0.238   5.074   1.049 -1.1057 -1.0096 -1.3235
    1PA     H2S 4334   0.110   5.158   1.128 -2.2345 -0.5380  2.2129
    2PC     C11 4335   0.211   5.018   1.253  0.6736 -0.0661  0.2448
    2PC     O12 4336   0.145   5.031   1.359  0.0713 -0.1880 -0.3498
    2PC     O11 4337   0.334   4.978   1.247  0.0302  0.0559  0.0480
    2PC      C1 4338   0.394   4.931   1.373  0.0656 -0.1316 -0.5748
    2PC      HR 4339   0.413   5.017   1.437 -0.9375 -1.4074  1.5538
    2PC      HS 4340   0.321   4.865   1.422  0.1160 -0.6410 -1.1647
    2PC      C2 4341   0.521   4.850   1.345 -0.0819  0.7317  0.2241
    2PC      HX 4342   0.501   4.760   1.287  1.5404  0.8855 -0.6439
    2PC      C3 4343   0.580   4.789   1.471  0.1230  0.9954  0.3820
    2PC      HA 4344   0.508   4.718   1.514  1.3026 -0.2470  0.3901
    2PC      HB 4345   0.660   4.720   1.443 -0.1341 -0.1396  2.2412
    2PC     O31 4346   0.628   4.883   1.569 -0.0947  0.6793  0.1697
    2PC     P31 4347   0.570   4.894   1.718 -0.1801  0.2296 -0.1984
    2PC     O32 4348   0.440   4.977   1.709  0.2690 -0.0027 -0.0687
    2PC     C31 4349   0.451   5.120   1.702  0.0828 -0.4550  0.4727
    2PC     H1A 4350   0.477   5.170   1.796 -0.9545  2.0181 -0.4518
    2PC     H1B 4351   0.531   5.148   1.633 -0.6967 -0.0875 -0.3118
    2PC     C32 4352   0.320   5.184   1.649  0.2462  0.3272 -0.5173
    2PC     H2A 4353   0.340   5.287   1.619  1.8841  0.1824 -0.0607
    2PC     H2B 4354   0.295   5.129   1.558  0.9710  0.9731 -1.1222
    2PC     N31 4355   0.200   5.193   1.746  0.9006  0.0595  0.0407
    2PC     C33 4356   0.081   5.202   1.655  0.5213 -0.0867  0.2292
    2PC     H3A 4357   0.086   5.289   1.589 -2.7323  0.2584  0.2622
    2PC     H3B 4358   0.071   5.109   1.598  0.3320  0.2272 -0.2597
    2PC     H3C 4359  -0.012   5.217   1.710  0.5684 -1.3204  0.6836
    2PC     C34 4360   0.172   5.074   1.835 -1.0655  0.9945  0.3210
    2PC     H4A 4361   0.250   5.067   1.912 -0.4604 -2.8598 -0.4497
    2PC     H4B 4362   0.079   5.096   1.888 -0.9421  0.2661  0.8574
    2PC     H4C 4363   0.156   4.988   1.770  0.3915  0.5339  0.5150
    2PC     C35 4364   0.203   5.314   1.825 -0.6790 -0.5177 -0.5374
    2PC     H5A 4365   0.111   5.315   1.884 -1.0804 -0.9379 -1.1407
    2PC     H5B 4366   0.203   5.405   1.765  0.7418  0.7349  1.2405
    2PC     H5C 4367   0.293   5.327   1.885 -1.8672  2.2765  0.8263
    2PC     O33 4368   0.535   4.757   1.771 -0.9452 -0.4215  0.0472
    2PC     O34 4369   0.676   4.971   1.790 -0.6453 -0.4455  0.5317
    2PC     O21 4370   0.614   4.935   1.281  0.2131 -0.3933  0.0184
    2PC     C21 4371   0.709   4.876   1.208  0.0846 -0.3839 -0.3169
    2PC     O22 4372   0.729   4.754   1.206 -0.6105  0.2009 -0.7736
    3OL     C12 4373   0.787   4.980   1.123 -0.4895 -0.3604  0.0274
    3OL     H2R 4374   0.849   5.033   1.196 -0.1623 -1.3618  0.4978
    3OL     H2S 4375   0.713   5.044   1.074  0.5660  0.8415 -0.0433
    3OL     C13 4376   0.875   4.914   1.009  0.2971  0.3899 -0.2854
    3OL     H3R 4377   0.819   4.855   0.936  0.7799 -1.1238  0.5246
    3OL     H3S 4378   0.929   4.825   1.041  0.8316 -0.1243 -2.4638
    3OL     C14 4379   0.972   5.018   0.948 -0.7408  0.3922 -0.0062
    3OL     H4R 4380   1.038   5.056   1.026 -2.4524 -1.3324  2.4710
    3OL     H4S 4381   0.915   5.103   0.911 -0.9793 -0.0767 -0.7243
    3OL     C15 4382   1.063   4.962   0.836  0.4476  0.2402  0.0054
    3OL     H5R 4383   1.141   4.894   0.871 -0.6171 -1.0400 -0.0625
    3OL     H5S 4384   1.117   5.044   0.788  1.0399 -0.3408 -0.3339
    3OL     C16 4385   0.991   4.893   0.719 -0.5387 -0.4073  0.5587
    3OL     H6R 4386   0.955   4.796   0.755  1.0503 -0.4909  2.0361
    3OL     H6S 4387   1.065   4.873   0.641  0.2040 -0.9584  1.3925
    3OL     C17 4388   0.879   4.974   0.660  0.0096  0.2326  0.7412
    3OL     H7R 4389   0.911   5.072   0.624  0.8955 -0.5061 -0.5703
    3OL     H7S 4390   0.807   4.997   0.739  1.1903  0.1093  1.8986
    3OL     C18 4391   0.812   4.895   0.546  0.0775  0.4567 -0.2765
    3OL     H8R 4392   0.743   4.815   0.573  0.9206  0.1473  1.0275
    3OL     H8S 4393   0.887   4.849   0.482 -1.9384 -1.0996 -1.6733
    3OL     C19 4394   0.738   4.992   0.459 -0.2819  0.1574  0.1165
    3OL     H9R 4395   0.721   5.090   0.503 -0.3175 -0.5487  1.7701
    3OL    C110 4396   0.681   4.960   0.343 -1.0744 -0.4218 -0.3481
    3OL    H10R 4397   0.626   5.034   0.286  0.7988  2.6537  1.5920
    3OL    C111 4398   0.680   4.826   0.277  0.3232  0.1521 -0.5938
    3OL    H11R 4399   0.757   4.768   0.330  0.7794  3.0399  2.2132
    3OL    H11S 4400   0.713   4.839   0.174  2.4218  0.3838  0.0474
    3OL    C112 4401   0.545   4.766   0.283  0.5708  0.4726 -0.5827
    3OL    H12R 4402   0.476   4.837   0.236  0.2768 -0.0428 -0.9396
    3OL    H12S 4403   0.520   4.775   0.389  0.8905  1.2717 -0.5668
    3OL    C113 4404   0.552   4.633   0.215 -0.1118 -0.1135  0.3023
    3OL    H13R 4405   0.621   4.571   0.273  0.6233  1.7012  1.4415
    3OL    H13S 4406   0.594   4.645   0.115  0.5117  1.1268  0.6932
    3OL    C114 4407   0.413   4.561   0.189 -0.0843  0.1242 -0.6628
    3OL    H14R 4408   0.343   4.630   0.141 -0.7892 -0.6845 -0.8164
    3OL    H14S 4409   0.377   4.549   0.292 -0.8736 -1.8480 -1.1297
    3OL    C115 4410   0.412   4.424   0.119 -0.0242 -0.0473 -0.6766
    3OL    H15R 4411   0.475   4.348   0.166 -0.0115 -1.1105 -2.3534
    3OL    H15S 4412   0.459   4.449   0.024  0.5502  1.0074 -0.1293
    3OL    C116 4413   0.276   4.377   0.090 -0.4295 -0.1447  0.5221
    3OL    H16R 4414   0.213   4.458   0.051 -0.3639 -0.0984  0.5126
    3OL    H16S 4415   0.235   4.328   0.178  0.8492  2.4420  2.6835
    3OL    C117 4416   0.264   4.272  -0.014  0.4807  0.1004 -0.0500
    3OL    H17R 4417   0.281   4.324  -0.109  1.3300 -0.1469 -0.0456
    3OL    H17S 4418   0.159   4.243  -0.015  1.1223 -2.4961  0.7968
    3OL    C118 4419   0.371   4.166  -0.006 -0.3263  0.5755 -0.0276
    3OL    H18R 4420   0.473   4.197  -0.028  0.2313 -0.5421  0.8510
    3OL    H18S 4421   0.357   4.095  -0.087  0.6620  0.8961 -0.5040
    3OL    H18T 4422   0.380   4.112   0.088  1.7311 -0.6611 -0.8804
    1PA    C116 4423   4.404   5.001   0.348  0.2011 -0.0915 -0.9412
    1PA    H16R 4424   4.338   4.966   0.268  1.1989 -0.1310 -1.7633
    1PA    H16S 4425   4.484   4.927   0.341 -1.5941 -2.5612  1.9456
    1PA    H16T 4426   4.455   5.094   0.322 -2.6615  2.0163  0.4242
    1PA    C115 4427   4.336   5.019   0.485 -0.1372 -0.1376 -0.4909
    1PA    H15R 4428   4.393   5.085   0.552 -2.0874 -1.4937  2.7057
    1PA    H15S 4429   4.247   5.080   0.467  0.1879  0.5050  0.0101
    1PA    C114 4430   4.304   4.892   0.558  0.3692  0.2269 -0.6814
    1PA    H14R 4431   4.231   4.904   0.639  1.1033 -1.1237  0.2198
    1PA    H14S 4432   4.263   4.822   0.485  3.4193 -2.3150 -0.1488
    1PA    C113 4433   4.421   4.809   0.602 -0.0286 -0.1563  0.0442
    1PA    H13R 4434   4.475   4.785   0.511 -0.6110 -0.4891 -0.2150
    1PA    H13S 4435   4.492   4.880   0.647 -0.2779  0.0269  0.1489
    1PA    C112 4436   4.385   4.696   0.687  0.2662  0.6096  0.4424
    1PA    H12R 4437   4.314   4.743   0.755 -0.1268  0.1678  0.3414
    1PA    H12S 4438   4.323   4.620   0.639 -0.6741  0.2981  2.0562
    1PA    C111 4439   4.502   4.625   0.756 -0.0374 -0.8054  0.0048
    1PA    H11R 4440   4.542   4.686   0.837  1.6356 -0.5289 -0.9825
    1PA    H11S 4441   4.462   4.534   0.800  0.4567 -0.0785  2.0471
    1PA    C110 4442   4.621   4.599   0.663  0.4177  0.7864  0.0118
    1PA    H10R 4443   4.587   4.554   0.570 -1.5585 -2.8043  2.2138
    1PA    H10S 4444   4.661   4.699   0.645 -1.6159  2.0647  2.1505
    1PA     C19 4445   4.727   4.516   0.740  0.1027 -0.0272  0.3096
    1PA     H9R 4446   4.695   4.418   0.776  0.7963 -0.7512 -0.9760
    1PA     H9S 4447   4.808   4.483   0.674  2.8867 -1.0639  3.8790
    1PA     C18 4448   4.799   4.574   0.862 -0.2735 -0.0802  1.3801
    1PA     H8R 4449   4.892   4.621   0.831 -0.3328 -0.2278  0.9747
    1PA     H8S 4450   4.739   4.657   0.902  1.4557  2.4481 -0.8745
    1PA     C17 4451   4.846   4.479   0.959  0.0096 -0.2699 -0.2560
    1PA     H7R 4452   4.907   4.402   0.912  1.4245 -0.7200  2.1184
    1PA     H7S 4453   4.912   4.526   1.033 -2.3381  0.9341  1.1892
    1PA     C16 4454   4.738   4.412   1.039 -0.3236 -0.7045  0.5577
    1PA     H6R 4455   4.670   4.478   1.093  0.7942  2.3180 -1.4445
    1PA     H6S 4456   4.669   4.351   0.980 -0.5920 -1.7958  1.9410
    1PA     C15 4457   4.805   4.327   1.143 -0.3664 -0.0188 -0.1943
    1PA     H5R 4458   4.870   4.256   1.091  1.4517  2.3117 -1.2803
    1PA     H5S 4459   4.877   4.385   1.201  1.3378 -0.8739 -1.3672
    1PA     C14 4460   4.714   4.265   1.240 -0.0091  0.2118  0.4688
    1PA     H4R 4461   4.630   4.325   1.279 -1.3470 -1.7582  0.7680
    1PA     H4S 4462   4.671   4.190   1.174 -1.4975  1.5387 -0.1541
    1PA     C13 4463   4.788   4.189   1.354 -0.3847 -0.4333 -0.4693
    1PA     H3R 4464   4.864   4.119   1.317  1.3348 -0.2236  2.3478
    1PA     H3S 4465   4.841   4.268   1.406  1.2113 -1.5500 -0.3281
    1PA     C12 4466   4.686   4.110   1.440  0.0866 -0.4400 -0.5703
    1PA     H2R 4467   4.608   4.179   1.473 -2.0561 -2.3964 -1.3404
    1PA     H2S 4468   4.627   4.042   1.378 -1.8570 -0.3038  1.0395
    2PC     C11 4469   4.749   4.041   1.556 -0.0941  0.0149  0.2359
    2PC     O12 4470   4.788   4.097   1.657  0.2960  0.1959 -0.1475
    2PC     O11 4471   4.759   3.906   1.532 -0.4131  0.2984  0.3814
    2PC      C1 4472   4.826   3.828   1.628 -0.0506  0.1771 -0.2183
    2PC      HR 4473   4.865   3.735   1.587 -1.8752 -1.4800  1.5871
    2PC      HS 4474   4.917   3.873   1.668 -1.3612  0.9179  2.0954
    2PC      C2 4475   4.717   3.801   1.734 -0.2462  0.2503  0.8323
    2PC      HX 4476   4.647   3.883   1.750 -0.5532  0.7779 -2.4888
    2PC      C3 4477   4.773   3.741   1.863 -0.4675 -0.2403 -0.5508
    2PC      HA 4478   4.829   3.649   1.845  1.2192  0.2695  1.6570
    2PC      HB 4479   4.849   3.807   1.906 -0.3442  0.0580 -1.2035
    2PC     O31 4480   4.673   3.708   1.946  0.7914  0.7091  0.3657
    2PC     P31 4481   4.582   3.816   2.027 -0.3483 -0.0330  0.2585
    2PC     O32 4482   4.489   3.872   1.917 -0.0269  0.2378 -1.0206
    2PC     C31 4483   4.359   3.828   1.893 -0.2110  0.5184 -0.4251
    2PC     H1A 4484   4.348   3.727   1.853  1.8271  0.1045 -0.0690
    2PC     H1B 4485   4.305   3.819   1.988 -0.8016 -0.3315 -0.8300
    2PC     C32 4486   4.282   3.923   1.810 -0.2788  0.8317 -0.0353
    2PC     H2A 4487   4.318   3.926   1.707  2.1023 -0.3075  0.6949
    2PC     H2B 4488   4.180   3.885   1.819  0.3670 -0.7131  0.9701
    2PC     N31 4489   4.267   4.058   1.855  0.1268 -0.2662  0.5042
    2PC     C33 4490   4.182   4.136   1.762 -0.0824 -0.8969  0.3301
    2PC     H3A 4491   4.239   4.162   1.673 -0.6208  1.0398  0.4999
    2PC     H3B 4492   4.102   4.069   1.731  1.0541 -2.3580  0.4816
    2PC     H3C 4493   4.141   4.225   1.811 -0.8199 -1.1798  0.2361
    2PC     C34 4494   4.206   4.067   1.996  0.4355  0.1613  0.4107
    2PC     H4A 4495   4.201   4.167   2.039 -0.2820 -0.2718  1.3871
    2PC     H4B 4496   4.111   4.014   1.989  0.6305 -0.0324 -1.0590
    2PC     H4C 4497   4.272   4.005   2.057  0.1385  0.9038  1.5182
    2PC     C35 4498   4.393   4.125   1.846  0.6037 -0.6577 -0.3216
    2PC     H5A 4499   4.383   4.233   1.863  2.2858 -0.2469 -1.5386
    2PC     H5B 4500   4.447   4.114   1.751 -1.9077 -0.8357 -1.7993
    2PC     H5C 4501   4.459   4.094   1.927  0.7804 -0.3839 -0.3581
    2PC     O33 4502   4.495   3.746   2.130 -0.1138  0.3246  0.4973
    2PC     O34 4503   4.677   3.924   2.068  0.1673  0.0003 -0.5701
    2PC     O21 4504   4.638   3.697   1.670 -0.2268 -0.4445 -0.3840
    2PC     C21 4505   4.527   3.734   1.592 -0.7742  0.3008  0.4517
    2PC     O22 4506   4.480   3.843   1.602  0.3097  0.7631  0.8669
    3OL     C12 4507   4.462   3.627   1.507  0.6921 -0.4079 -0.6149
    3OL     H2R 4508   4.404   3.563   1.574  0.3618  0.3240 -0.1816
    3OL     H2S 4509   4.537   3.565   1.458 -0.8384 -1.4185 -1.7777
    3OL     C13 4510   4.367   3.683   1.404  0.4607  0.1993  0.4513
    3OL     H3R 4511   4.424   3.740   1.330  0.8392 -1.0226 -0.2189
    3OL     H3S 4512   4.299   3.763   1.434 -1.2816 -0.2494 -1.9741
    3OL     C14 4513   4.277   3.580   1.327 -0.5394  0.4196  0.3080
    3OL     H4R 4514   4.224   3.536   1.411 -0.6754  0.9181  0.4875
    3OL     H4S 4515   4.340   3.497   1.293 -0.4185  0.7250 -0.2139
    3OL     C15 4516   4.181   3.639   1.227 -0.7673 -0.4897 -0.4332
    3OL     H5R 4517   4.111   3.698   1.287 -0.6451  0.1856 -0.9376
    3OL     H5S 4518   4.122   3.556   1.186 -0.1964  0.5605 -3.6688
    3OL     C16 4519   4.250   3.713   1.114  0.9983 -0.4419 -0.1273
    3OL     H6R 4520   4.308   3.797   1.152  0.0845 -0.2822  0.9433
    3OL     H6S 4521   4.170   3.740   1.045 -1.5600 -0.7220  2.5593
    3OL     C17 4522   4.341   3.626   1.038  0.3975  0.7183  0.0308
    3OL     H7R 4523   4.288   3.551   0.980  2.2464 -1.2602  0.7552
    3OL     H7S 4524   4.401   3.570   1.110  1.6563 -0.8726 -2.1520
    3OL     C18 4525   4.429   3.707   0.941  0.0467 -0.5803 -0.6048
    3OL     H8R 4526   4.474   3.796   0.986 -2.1156 -0.7012  2.0754
    3OL     H8S 4527   4.371   3.755   0.861  0.8320  0.1300 -0.7585
    3OL     C19 4528   4.532   3.619   0.880 -0.3559 -0.0795 -0.3549
    3OL     H9R 4529   4.610   3.597   0.953 -0.1700  1.0300 -0.2030
    3OL    C110 4530   4.543   3.566   0.756  0.6431 -0.4603 -0.0062
    3OL    H10R 4531   4.643   3.526   0.739  0.3334 -0.3637 -2.3217
    3OL    C111 4532   4.448   3.575   0.633 -0.1692  0.7970  0.6491
    3OL    H11R 4533   4.344   3.582   0.665  0.2943  0.7040  2.2616
    3OL    H11S 4534   4.456   3.495   0.559 -2.0093  2.5992 -1.6666
    3OL    C112 4535   4.486   3.702   0.557  0.3162  0.2681  0.1420
    3OL    H12R 4536   4.589   3.697   0.522  0.9171  1.5131  1.5846
    3OL    H12S 4537   4.488   3.785   0.628  1.1206 -0.8371  1.4529
    3OL    C113 4538   4.394   3.737   0.437 -0.5074 -0.0424  0.3052
    3OL    H13R 4539   4.418   3.675   0.350 -0.9917  1.6472 -1.0909
    3OL    H13S 4540   4.423   3.836   0.402  1.2254 -0.7387 -0.3866
    3OL    C114 4541   4.244   3.717   0.457 -0.4659 -0.4228 -0.3708
    3OL    H14R 4542   4.225   3.768   0.552  0.6604 -0.8288  0.0979
    3OL    H14S 4543   4.211   3.613   0.469  1.2764 -0.7564  2.7074
    3OL    C115 4544   4.163   3.796   0.356 -0.5673 -0.6685 -0.8237
    3OL    H15R 4545   4.188   3.899   0.329 -1.8221 -0.0928  0.1035
    3OL    H15S 4546   4.068   3.826   0.401 -0.7768 -1.8056 -0.4817
    3OL    C116 4547   4.132   3.715   0.234  0.4276 -1.0686  0.7438
    3OL    H16R 4548   4.036   3.756   0.204  0.9253 -0.7603 -0.4771
    3OL    H16S 4549   4.121   3.607   0.249  1.2604 -1.8718 -3.2635
    3OL    C117 4550   4.215   3.736   0.101  0.1491 -0.3277 -0.5387
    3OL    H17R 4551   4.198   3.675   0.012  0.8239 -1.0092 -0.2165
    3OL    H17S 4552   4.318   3.706   0.124 -0.4545 -0.6982  1.9353
    3OL    C118 4553   4.218   3.870   0.040  0.0705  0.7277  0.1201
    3OL    H18R 4554   4.242   3.947   0.113  1.2372  1.9705 -1.4818
    3OL    H18S 4555   4.121   3.885  -0.008 -0.9466 -0.8051  1.5998
    3OL    H18T 4556   4.302   3.877  -0.030 -0.3055 -1.0115 -0.5586
    1PA    C116 4557   1.296   1.356   0.491 -0.8473  0.3097  0.0253
    1PA    H16R 4558   1.379   1.338   0.422 -0.7708  0.2596  0.1302
    1PA    H16S 4559   1.337   1.408   0.577 -1.2732 -0.0266  0.4360
    1PA    H16T 4560   1.229   1.428   0.444 -0.4626 -0.5332 -1.9425
    1PA    C115 4561   1.222   1.223   0.502  0.3932 -0.0742  0.5568
    1PA    H15R 4562   1.127   1.241   0.552  0.3058 -1.1642  0.8161
    1PA    H15S 4563   1.189   1.187   0.404 -0.9172 -1.4743  1.4657
    1PA    C114 4564   1.300   1.109   0.565  0.5085  0.4063 -0.0234
    1PA    H14R 4565   1.327   1.139   0.666  0.5587  1.2823 -0.2913
    1PA    H14S 4566   1.226   1.029   0.577  0.5339  0.7772  3.5109
    1PA    C113 4567   1.420   1.043   0.485  0.1430  0.4002 -0.5015
    1PA    H13R 4568   1.472   1.128   0.441  0.5921  1.0507  1.1804
    1PA    H13S 4569   1.491   0.992   0.551 -0.5230  1.8343  1.4070
    1PA    C112 4570   1.382   0.955   0.374  0.1872  0.0373 -0.5033
    1PA    H12R 4571   1.337   0.865   0.415  0.4958 -0.2411 -0.7715
    1PA    H12S 4572   1.308   1.003   0.310  2.8373  3.4304 -1.3140
    1PA    C111 4573   1.500   0.913   0.282  0.4282  0.2679  0.4410
    1PA    H11R 4574   1.450   0.845   0.211 -0.3371  0.8857  0.3747
    1PA    H11S 4575   1.529   1.004   0.230 -1.1627  1.3751  1.3958
    1PA    C110 4576   1.620   0.831   0.334 -0.3706  0.3121 -0.2461
    1PA    H10R 4577   1.683   0.798   0.251  0.5078 -0.9971  0.8910
    1PA    H10S 4578   1.683   0.902   0.387 -1.7584  0.0714  1.8445
    1PA     C19 4579   1.595   0.710   0.419  0.0688 -0.5626  0.2567
    1PA     H9R 4580   1.693   0.670   0.443 -0.9857 -2.9209  0.9239
    1PA     H9S 4581   1.547   0.757   0.505 -0.0422 -0.3934  0.1037
    1PA     C18 4582   1.515   0.602   0.347  0.2271 -0.2062  0.0072
    1PA     H8R 4583   1.422   0.658   0.343  0.2768 -0.1418 -0.2942
    1PA     H8S 4584   1.540   0.585   0.242 -0.1677  0.1490 -0.1423
    1PA     C17 4585   1.486   0.475   0.431  0.4604  0.7085  0.1285
    1PA     H7R 4586   1.413   0.412   0.380 -1.3880  1.8502  1.2406
    1PA     H7S 4587   1.581   0.423   0.425 -0.4863 -1.3368  1.5656
    1PA     C16 4588   1.451   0.502   0.580 -0.2333  0.8853  1.0816
    1PA     H6R 4589   1.455   0.405   0.629 -0.0783 -0.7636 -1.9554
    1PA     H6S 4590   1.537   0.557   0.618  1.5118 -0.4296 -0.7715
    1PA     C15 4591   1.319   0.580   0.607  0.5131  0.2748 -0.3280
    1PA     H5R 4592   1.340   0.683   0.578 -0.0777  0.5056  0.0433
    1PA     H5S 4593   1.243   0.539   0.540  1.8654 -2.8751 -0.0757
    1PA     C14 4594   1.267   0.568   0.754 -0.0030  0.5872  0.7498
    1PA     H4R 4595   1.167   0.609   0.746 -0.0253  0.1191 -2.5561
    1PA     H4S 4596   1.252   0.462   0.773  1.5846  0.3828  1.0736
    1PA     C13 4597   1.353   0.617   0.863  0.0475 -0.1841 -0.2427
    1PA     H3R 4598   1.458   0.592   0.848  0.1959 -0.1104  0.6026
    1PA     H3S 4599   1.345   0.725   0.847 -3.1776 -0.3506 -0.3795
    1PA     C12 4600   1.307   0.580   1.007  0.2865  0.6175  0.4277
    1PA     H2R 4601   1.360   0.636   1.084  2.2039 -2.0267  1.1876
    1PA     H2S 4602   1.199   0.595   1.017  0.4366  1.0811  1.4438
    2PC     C11 4603   1.337   0.441   1.040  0.2382 -0.4279 -0.2581
    2PC     O12 4604   1.445   0.403   1.075  0.1714 -0.2713 -0.4451
    2PC     O11 4605   1.240   0.353   1.003  0.7837 -0.6445  0.9022
    2PC      C1 4606   1.231   0.215   1.051  0.0262  0.4873 -0.1990
    2PC      HR 4607   1.148   0.159   1.007  0.8449 -2.4427  1.6754
    2PC      HS 4608   1.322   0.161   1.025  0.3539  0.0922  1.6408
    2PC      C2 4609   1.228   0.198   1.202 -0.0394  0.0107 -0.0951
    2PC      HX 4610   1.293   0.272   1.249  0.9034 -1.2979  0.7356
    2PC      C3 4611   1.284   0.071   1.253  0.9820  0.4473 -0.9142
    2PC      HA 4612   1.222  -0.003   1.202 -1.1843  1.8962 -0.5236
    2PC      HB 4613   1.391   0.057   1.232  1.1455  1.5749 -0.9242
    2PC     O31 4614   1.288   0.060   1.395 -0.4149 -0.2637  0.4336
    2PC     P31 4615   1.303  -0.080   1.458  0.1893  0.0233  0.0713
    2PC     O32 4616   1.167  -0.148   1.456  0.9456  0.3053 -0.4366
    2PC     C31 4617   1.064  -0.105   1.541 -0.2580  0.0452  0.0620
    2PC     H1A 4618   1.093  -0.068   1.640  1.4457  0.1183 -0.4315
    2PC     H1B 4619   1.015  -0.014   1.506 -0.2168  0.2931  0.6267
    2PC     C32 4620   0.969  -0.221   1.544  0.5192  0.1076 -0.0712
    2PC     H2A 4621   0.879  -0.179   1.589  0.5635 -0.7756  0.8789
    2PC     H2B 4622   0.950  -0.251   1.441 -1.7166 -1.6052  0.7607
    2PC     N31 4623   0.992  -0.334   1.634  0.0567  0.5807  0.3141
    2PC     C33 4624   1.131  -0.382   1.621 -0.1429  0.8113  0.9874
    2PC     H3A 4625   1.199  -0.297   1.627 -0.3409  1.2611 -2.0583
    2PC     H3B 4626   1.157  -0.460   1.694  0.9038 -1.1896 -1.3715
    2PC     H3C 4627   1.135  -0.411   1.516  0.0188  1.1736  0.8934
    2PC     C34 4628   0.967  -0.310   1.774  0.3114 -0.7056 -0.3857
    2PC     H4A 4629   0.867  -0.272   1.797  0.3768 -1.0332  0.4987
    2PC     H4B 4630   0.981  -0.409   1.818 -0.6778 -0.5306  0.3581
    2PC     H4C 4631   1.038  -0.240   1.817  2.7510 -2.5706 -1.1031
    2PC     C35 4632   0.904  -0.447   1.582  0.0356  0.0705 -0.0214
    2PC     H5A 4633   0.927  -0.470   1.478  0.3515 -1.9090  0.4509
    2PC     H5B 4634   0.798  -0.428   1.596  0.0375  0.1392 -0.1019
    2PC     H5C 4635   0.917  -0.538   1.641 -0.5191 -0.9820 -1.4645
    2PC     O33 4636   1.383  -0.161   1.362 -0.0842 -0.2732  0.3743
    2PC     O34 4637   1.348  -0.070   1.600 -0.2441  0.3125  0.0590
    2PC     O21 4638   1.093   0.218   1.250  0.0496 -1.0763  0.2867
    2PC     C21 4639   1.037   0.348   1.261  0.0217 -0.5245  0.6432
    2PC     O22 4640   1.093   0.454   1.243  0.3726  0.1668 -0.1381
    3OL     C12 4641   0.893   0.346   1.287  0.0967 -0.0278  1.1538
    3OL     H2R 4642   0.845   0.391   1.201  0.2054  0.2680  1.2451
    3OL     H2S 4643   0.872   0.393   1.384 -0.6622 -0.8572  1.4070
    3OL     C13 4644   0.840   0.204   1.290  0.0115 -0.0921 -0.0850
    3OL     H3R 4645   0.913   0.144   1.345  0.4757  0.4785 -0.0678
    3OL     H3S 4646   0.831   0.157   1.192 -0.9047  0.9785 -0.5423
    3OL     C14 4647   0.707   0.186   1.365  0.1429 -0.6733 -0.2584
    3OL     H4R 4648   0.721   0.227   1.465  1.2924  0.2523 -0.7741
    3OL     H4S 4649   0.706   0.078   1.385 -1.0972 -0.2731  2.1050
    3OL     C15 4650   0.588   0.233   1.288 -0.4362  0.1486  0.2855
    3OL     H5R 4651   0.593   0.191   1.187 -1.5277  1.6955 -0.4387
    3OL     H5S 4652   0.594   0.340   1.271  2.5068 -0.2193 -1.7396
    3OL     C16 4653   0.446   0.191   1.349 -0.1988 -0.0434  0.0297
    3OL     H6R 4654   0.440   0.230   1.451  0.6572 -1.1445  0.5330
    3OL     H6S 4655   0.461   0.084   1.369 -0.6989 -0.2052 -0.4449
    3OL     C17 4656   0.322   0.205   1.264 -0.3409 -0.4263 -0.6895
    3OL     H7R 4657   0.236   0.182   1.326  0.1744 -2.7522 -0.7129
    3OL     H7S 4658   0.333   0.132   1.182  0.0592 -1.1208 -0.0352
    3OL     C18 4659   0.296   0.337   1.197 -0.3655 -0.2081 -0.3264
    3OL     H8R 4660   0.374   0.337   1.121  1.1307 -0.3526  1.1380
    3OL     H8S 4661   0.312   0.428   1.256 -1.8306  0.9541 -1.6083
    3OL     C19 4662   0.161   0.349   1.132 -0.2945 -0.3347 -0.2586
    3OL     H9R 4663   0.080   0.350   1.205  1.7968 -0.8126  2.2453
    3OL    C110 4664   0.132   0.363   0.999 -0.1355  0.6353 -0.6286
    3OL    H10R 4665   0.028   0.376   0.974 -0.3570 -2.7621 -1.9291
    3OL    C111 4666   0.231   0.372   0.885  0.3762 -1.0355  0.7907
    3OL    H11R 4667   0.337   0.367   0.910  0.7827 -1.3375 -0.8709
    3OL    H11S 4668   0.228   0.474   0.847  2.4697 -0.9839  0.6426
    3OL    C112 4669   0.192   0.272   0.780 -0.0295  0.4520 -0.2017
    3OL    H12R 4670   0.084   0.288   0.773  0.0437  1.3333  0.5003
    3OL    H12S 4671   0.212   0.170   0.812  2.8402  1.0086 -0.0324
    3OL    C113 4672   0.253   0.299   0.637  0.3786 -0.2664  0.3570
    3OL    H13R 4673   0.256   0.402   0.600  2.0292 -0.1504  0.7559
    3OL    H13S 4674   0.197   0.232   0.571 -3.7440 -0.5038  3.6885
    3OL    C114 4675   0.396   0.247   0.617 -0.8622 -0.7298  0.6993
    3OL    H14R 4676   0.418   0.148   0.658 -2.8765 -0.4894  2.4969
    3OL    H14S 4677   0.463   0.313   0.672  2.0102 -2.6179 -0.2976
    3OL    C115 4678   0.444   0.252   0.470 -0.9992  0.1640 -0.4665
    3OL    H15R 4679   0.400   0.336   0.415  0.3796 -0.1591 -2.1518
    3OL    H15S 4680   0.405   0.168   0.413 -0.1435  1.5258 -3.2954
    3OL    C116 4681   0.598   0.235   0.452 -0.2862  0.3815  0.1009
    3OL    H16R 4682   0.632   0.142   0.498 -2.8974 -1.2035 -0.9531
    3OL    H16S 4683   0.660   0.316   0.491 -0.2671  0.3896  0.0548
    3OL    C117 4684   0.627   0.229   0.301 -0.5365 -0.2553  0.0955
    3OL    H17R 4685   0.595   0.322   0.254  0.8538  0.1216 -0.1450
    3OL    H17S 4686   0.578   0.142   0.257 -0.4132  0.9806 -2.7460
    3OL    C118 4687   0.772   0.212   0.259 -0.0097 -0.2529 -0.7167
    3OL    H18R 4688   0.835   0.133   0.302 -0.4721 -0.5068 -0.5009
    3OL    H18S 4689   0.813   0.313   0.265 -1.6644  0.5121 -1.8032
    3OL    H18T 4690   0.756   0.189   0.153 -2.1186 -2.4356 -0.0042
    1PA    C116 4691   1.441   5.317   0.104  0.3862 -0.2408 -0.2360
    1PA    H16R 4692   1.430   5.334   0.212  3.2565  1.9875 -0.1501
    1PA    H16S 4693   1.457   5.419   0.069  0.4061  0.0836  0.6761
    1PA    H16T 4694   1.352   5.266   0.068  1.5552 -2.7321  0.2122
    1PA    C115 4695   1.556   5.228   0.077  0.3290 -0.9580  0.3964
    1PA    H15R 4696   1.540   5.120   0.078  1.7923 -1.2641 -2.0049
    1PA    H15S 4697   1.595   5.244  -0.023  2.3989  0.9055  1.3995
    1PA    C114 4698   1.682   5.260   0.162  0.8460 -0.0060  0.3716
    1PA    H14R 4699   1.769   5.227   0.105  1.4332  1.0356  0.6424
    1PA    H14S 4700   1.689   5.366   0.188 -0.7505  0.9978 -2.8236
    1PA    C113 4701   1.673   5.194   0.297  0.0362  0.1561  0.3617
    1PA    H13R 4702   1.590   5.244   0.347 -2.3779 -1.2590 -1.9575
    1PA    H13S 4703   1.628   5.096   0.278  0.2293  0.3406 -1.1493
    1PA    C112 4704   1.797   5.196   0.377  0.1112 -0.3448  0.8861
    1PA    H12R 4705   1.877   5.156   0.314 -0.7124  0.9562 -1.0900
    1PA    H12S 4706   1.824   5.300   0.394 -1.2848  0.0691  0.6892
    1PA    C111 4707   1.793   5.121   0.506  0.1959 -0.8109  0.3897
    1PA    H11R 4708   1.896   5.119   0.542 -0.0523 -0.5869  1.1224
    1PA    H11S 4709   1.744   5.190   0.575  1.6277  3.3504 -2.3722
    1PA    C110 4710   1.734   4.983   0.510  0.2114  0.5799 -0.2387
    1PA    H10R 4711   1.626   4.987   0.492 -0.3148  2.3379  2.7709
    1PA    H10S 4712   1.776   4.911   0.439  0.1368 -0.8251  1.0911
    1PA     C19 4713   1.763   4.912   0.632  0.1162  0.2510  0.1711
    1PA     H9R 4714   1.872   4.913   0.634  0.1619  2.2247 -1.0548
    1PA     H9S 4715   1.722   4.967   0.717  0.4083  2.1067 -0.8333
    1PA     C18 4716   1.732   4.761   0.638  0.3146 -0.5163  0.0374
    1PA     H8R 4717   1.633   4.745   0.597  0.5438 -3.0019  0.2880
    1PA     H8S 4718   1.802   4.709   0.572 -1.6611 -3.7307  0.2350
    1PA     C17 4719   1.742   4.697   0.775 -0.1851  0.0249  0.4161
    1PA     H7R 4720   1.653   4.710   0.837 -2.6574 -2.8100 -2.2229
    1PA     H7S 4721   1.759   4.592   0.753 -0.7714 -0.3633  1.7482
    1PA     C16 4722   1.860   4.757   0.859  0.1045  0.5260 -0.0817
    1PA     H6R 4723   1.953   4.761   0.802 -0.0958  2.4330 -0.3132
    1PA     H6S 4724   1.829   4.856   0.891  1.2245  0.5287  1.0624
    1PA     C15 4725   1.872   4.667   0.982 -0.1480  0.2532  0.5080
    1PA     H5R 4726   1.892   4.571   0.934  0.2188  0.4435  0.2737
    1PA     H5S 4727   1.960   4.708   1.032  1.0814  2.7023 -3.2300
    1PA     C14 4728   1.761   4.666   1.089  0.2677 -0.3026  0.6346
    1PA     H4R 4729   1.726   4.767   1.110 -1.4028 -0.8251  0.4855
    1PA     H4S 4730   1.669   4.619   1.053 -1.3499  2.4544  0.8301
    1PA     C13 4731   1.793   4.599   1.228  0.6624 -0.1519 -0.3067
    1PA     H3R 4732   1.852   4.674   1.282 -3.2715  3.7143 -0.7964
    1PA     H3S 4733   1.698   4.600   1.282  0.0560  1.7574 -1.2957
    1PA     C12 4734   1.847   4.457   1.201  0.4650  0.4727  0.4363
    1PA     H2R 4735   1.775   4.388   1.156  0.6505 -0.3354  1.3556
    1PA     H2S 4736   1.915   4.462   1.116 -1.9672  0.3072 -1.6702
    2PC     C11 4737   1.904   4.393   1.330 -0.4605 -0.1261  0.6101
    2PC     O12 4738   1.880   4.429   1.440 -0.2920  0.0042 -0.4512
    2PC     O11 4739   1.974   4.280   1.296 -0.5470 -0.0957  0.0047
    2PC      C1 4740   2.038   4.207   1.400  0.3034 -0.9711  0.0145
    2PC      HR 4741   2.108   4.138   1.353  2.6680  0.9930  0.4264
    2PC      HS 4742   2.089   4.283   1.460 -1.1064  0.5890 -0.6730
    2PC      C2 4743   1.938   4.128   1.486  0.0039 -0.2691 -0.9119
    2PC      HX 4744   1.854   4.195   1.505 -0.3083 -0.4580 -1.6048
    2PC      C3 4745   1.995   4.090   1.620  0.1187 -1.1396  0.1671
    2PC      HA 4746   2.072   4.012   1.624 -0.0946 -1.3875 -0.4667
    2PC      HB 4747   2.026   4.181   1.672 -0.8787 -0.5321 -0.2763
    2PC     O31 4748   1.884   4.048   1.704  0.0444  0.3911  0.4809
    2PC     P31 4749   1.887   4.034   1.855 -0.2701  0.1971  0.0093
    2PC     O32 4750   1.745   4.098   1.908  0.2727  0.0209  0.3606
    2PC     C31 4751   1.725   4.235   1.883  0.0514  0.0954  0.2946
    2PC     H1A 4752   1.805   4.293   1.930  0.9078 -0.1049 -0.8801
    2PC     H1B 4753   1.741   4.247   1.776 -0.1750  1.7661  0.4227
    2PC     C32 4754   1.589   4.283   1.938  0.4440  0.0903  0.1377
    2PC     H2A 4755   1.571   4.385   1.905 -0.3043 -0.1684 -0.3004
    2PC     H2B 4756   1.509   4.227   1.889 -1.5101  1.2328  1.8746
    2PC     N31 4757   1.564   4.280   2.082  0.5718  0.1881 -0.4456
    2PC     C33 4758   1.579   4.138   2.135 -0.2202 -0.3443  0.1703
    2PC     H3A 4759   1.676   4.099   2.106 -0.6050 -1.6608  0.6128
    2PC     H3B 4760   1.549   4.148   2.239 -0.9542 -0.0325 -0.0614
    2PC     H3C 4761   1.506   4.078   2.081 -2.6140  0.6244  2.1042
    2PC     C34 4762   1.663   4.370   2.151 -0.4821  0.0042  0.2051
    2PC     H4A 4763   1.642   4.394   2.255  1.3978 -0.4817  0.7312
    2PC     H4B 4764   1.752   4.309   2.159 -0.0334  0.4888 -0.9226
    2PC     H4C 4765   1.686   4.456   2.088  1.5003 -0.5944  0.0601
    2PC     C35 4766   1.429   4.327   2.130 -0.6157 -0.7718  0.2429
    2PC     H5A 4767   1.442   4.435   2.124  0.2044 -0.9100 -0.6995
    2PC     H5B 4768   1.428   4.312   2.238  3.2941 -2.0323  0.2560
    2PC     H5C 4769   1.340   4.306   2.069 -2.2715  0.3474  2.1701
    2PC     O33 4770   1.876   3.884   1.887 -0.2347 -0.2860 -0.2303
    2PC     O34 4771   1.995   4.112   1.915  0.2086 -0.2858 -0.5567
    2PC     O21 4772   1.894   4.008   1.417  0.5942 -0.6890  0.1584
    2PC     C21 4773   1.798   4.021   1.319  0.1650 -0.2995  0.8732
    2PC     O22 4774   1.733   4.125   1.298 -0.4565 -0.0223  0.1527
    3OL     C12 4775   1.782   3.896   1.241  0.4575 -0.3251 -0.0285
    3OL     H2R 4776   1.718   3.824   1.293 -1.2004  0.7141 -0.5469
    3OL     H2S 4777   1.876   3.844   1.224 -1.1466 -2.7108 -2.7021
    3OL     C13 4778   1.703   3.918   1.108  0.1748  0.0134 -0.2615
    3OL     H3R 4779   1.738   4.012   1.064 -0.8422  1.2819  1.4972
    3OL     H3S 4780   1.598   3.938   1.129 -0.0810 -0.5740 -0.9604
    3OL     C14 4781   1.727   3.803   1.020  0.7279  1.0138  0.6946
    3OL     H4R 4782   1.685   3.710   1.059 -1.1135  1.1999 -0.7176
    3OL     H4S 4783   1.831   3.780   0.996  0.5411 -2.3942  2.5853
    3OL     C15 4784   1.655   3.818   0.888  0.0892  0.2113 -0.1172
    3OL     H5R 4785   1.684   3.908   0.834 -0.1266  0.6894  0.5613
    3OL     H5S 4786   1.547   3.818   0.903  0.0662 -0.9102 -0.1539
    3OL     C16 4787   1.681   3.703   0.788 -0.1349  0.2386 -0.3387
    3OL     H6R 4788   1.611   3.707   0.705 -0.6641 -0.7840  0.0491
    3OL     H6S 4789   1.662   3.610   0.842 -4.1049  1.3826  0.5553
    3OL     C17 4790   1.819   3.686   0.728 -0.4713 -0.0235  0.2724
    3OL     H7R 4791   1.899   3.674   0.802 -0.4866 -0.6015  0.1968
    3OL     H7S 4792   1.855   3.779   0.684 -1.9348 -0.5825 -2.2722
    3OL     C18 4793   1.834   3.585   0.615  0.1810  0.3984  0.6512
    3OL     H8R 4794   1.931   3.571   0.567 -0.0641 -2.5832  0.8610
    3OL     H8S 4795   1.765   3.612   0.536  0.8370  0.7863  0.1982
    3OL     C19 4796   1.778   3.447   0.642  0.6705 -0.1892 -0.1911
    3OL     H9R 4797   1.680   3.448   0.689 -0.1582  0.8852 -1.8617
    3OL    C110 4798   1.829   3.332   0.611  0.1797  1.4652 -0.3377
    3OL    H10R 4799   1.778   3.240   0.641  0.7522  1.6356  1.2593
    3OL    C111 4800   1.957   3.309   0.533 -0.5588  0.4031  0.6769
    3OL    H11R 4801   2.005   3.396   0.486 -0.3192  0.1698  0.4833
    3OL    H11S 4802   1.944   3.236   0.453 -0.0224 -0.4231  1.3350
    3OL    C112 4803   2.074   3.265   0.624  0.1511 -0.5813  0.6264
    3OL    H12R 4804   2.042   3.165   0.653 -0.4999  0.1907  2.7584
    3OL    H12S 4805   2.077   3.332   0.710  2.3284  3.3571 -2.1958
    3OL    C113 4806   2.207   3.259   0.541  0.1243  0.3719  0.4578
    3OL    H13R 4807   2.245   3.352   0.500  0.0803  0.9658  1.7203
    3OL    H13S 4808   2.182   3.197   0.454  0.7992 -0.4401  0.8272
    3OL    C114 4809   2.328   3.210   0.626 -1.0924  0.5164  0.3658
    3OL    H14R 4810   2.299   3.121   0.682 -0.2598 -1.6657 -2.4214
    3OL    H14S 4811   2.340   3.288   0.701  1.9219  1.3584 -0.8249
    3OL    C115 4812   2.457   3.185   0.550 -0.1269  0.0765 -0.5573
    3OL    H15R 4813   2.522   3.272   0.556  0.9407 -0.7968  2.4129
    3OL    H15S 4814   2.445   3.173   0.442 -0.2743 -0.9911 -0.4384
    3OL    C116 4815   2.529   3.058   0.591 -0.5261  0.8395 -0.1885
    3OL    H16R 4816   2.447   2.987   0.592  0.3331 -0.2074 -1.0148
    3OL    H16S 4817   2.559   3.055   0.696  0.4018  3.9854 -0.2495
    3OL    C117 4818   2.642   3.008   0.494 -0.1241 -0.3689 -0.5079
    3OL    H17R 4819   2.715   2.949   0.551  2.2533  2.2133 -0.6335
    3OL    H17S 4820   2.700   3.093   0.459  0.8329 -1.1571 -0.9057
    3OL    C118 4821   2.599   2.933   0.372 -0.1716 -0.2923 -0.6879
    3OL    H18R 4822   2.593   2.829   0.404 -0.4660 -0.0021  0.2198
    3OL    H18S 4823   2.665   2.933   0.284  0.7153  1.4832 -0.0830
    3OL    H18T 4824   2.493   2.953   0.354 -0.5390  3.3714  3.6073
    1PA    C116 4825   1.161   0.487   0.240  0.3976  0.0316  0.6992
    1PA    H16R 4826   1.143   0.391   0.289 -0.3529 -1.3973 -2.1509
    1PA    H16S 4827   1.223   0.546   0.308  1.9712  0.3422 -0.9237
    1PA    H16T 4828   1.201   0.466   0.140  0.3577  0.0188  0.6858
    1PA    C115 4829   1.035   0.567   0.215 -0.4881  0.1421 -0.1493
    1PA    H15R 4830   1.059   0.661   0.165  0.8122 -1.0861 -1.9545
    1PA    H15S 4831   0.965   0.522   0.144 -2.1420 -0.6439  1.8715
    1PA    C114 4832   0.960   0.582   0.346 -0.2298  0.4480 -0.1264
    1PA    H14R 4833   0.981   0.497   0.412  0.1958  0.4279 -0.2814
    1PA    H14S 4834   1.016   0.664   0.393 -2.3112  2.3732 -0.8499
    1PA    C113 4835   0.811   0.606   0.330  0.5218 -0.2984 -0.6787
    1PA    H13R 4836   0.788   0.696   0.272  0.9997  0.4240  0.2214
    1PA    H13S 4837   0.760   0.524   0.281  0.9915  0.4654 -2.5645
    1PA    C112 4838   0.736   0.624   0.468 -0.9269  0.0647  0.6588
    1PA    H12R 4839   0.770   0.545   0.536 -2.1989  1.3409  2.9272
    1PA    H12S 4840   0.771   0.713   0.522  1.3418 -1.1895  1.3771
    1PA    C111 4841   0.578   0.622   0.460 -0.6913  0.4125  0.1513
    1PA    H11R 4842   0.550   0.710   0.402  0.4405  0.6042 -0.1420
    1PA    H11S 4843   0.540   0.540   0.400  1.3715 -1.4334  1.2167
    1PA    C110 4844   0.501   0.635   0.592 -0.3829  0.7666 -0.1503
    1PA    H10R 4845   0.393   0.636   0.574 -0.4510 -1.6227 -0.1196
    1PA    H10S 4846   0.519   0.551   0.659 -1.0158  1.6181  1.1465
    1PA     C19 4847   0.520   0.761   0.674  0.3861  0.4006 -0.1720
    1PA     H9R 4848   0.626   0.779   0.696  0.9965 -0.7320 -1.9666
    1PA     H9S 4849   0.494   0.845   0.610 -0.2078 -1.0630 -1.9190
    1PA     C18 4850   0.436   0.754   0.806  0.2161 -0.2353  0.2043
    1PA     H8R 4851   0.327   0.760   0.793  0.1683  2.1335  1.1767
    1PA     H8S 4852   0.468   0.662   0.855  1.0518 -0.7827 -1.2843
    1PA     C17 4853   0.474   0.876   0.888 -0.0697  0.1858  0.3427
    1PA     H7R 4854   0.582   0.870   0.879 -0.0543  0.8123  0.0415
    1PA     H7S 4855   0.447   0.970   0.840  1.5263  0.2006 -0.6071
    1PA     C16 4856   0.421   0.868   1.033 -0.3033  0.2397 -0.3510
    1PA     H6R 4857   0.315   0.897   1.029 -0.1485  1.0240  0.7523
    1PA     H6S 4858   0.431   0.766   1.068 -1.0806  0.3292  0.1727
    1PA     C15 4859   0.510   0.948   1.132  0.0353 -0.1059  0.2561
    1PA     H5R 4860   0.610   0.904   1.128  0.9123  1.6739  1.3257
    1PA     H5S 4861   0.524   1.049   1.094  1.6103 -0.7078 -0.8593
    1PA     C14 4862   0.447   0.957   1.276 -0.3054  0.1916  0.0156
    1PA     H4R 4863   0.362   1.025   1.275  0.7586  1.7072  2.9123
    1PA     H4S 4864   0.410   0.856   1.296  4.0212 -1.1098  2.8993
    1PA     C13 4865   0.561   0.998   1.367 -0.4241 -0.0575  0.3872
    1PA     H3R 4866   0.628   0.914   1.384  0.8296  0.3913 -1.9309
    1PA     H3S 4867   0.617   1.075   1.313 -2.2840  0.1722 -1.3222
    1PA     C12 4868   0.507   1.037   1.500  0.7294  0.0121 -0.0824
    1PA     H2R 4869   0.466   1.138   1.512 -1.6622 -0.8253 -0.8076
    1PA     H2S 4870   0.422   0.973   1.524  0.6378 -0.1187 -0.7521
    2PC     C11 4871   0.598   1.009   1.614 -0.1160  0.3993  0.2311
    2PC     O12 4872   0.578   0.941   1.711  0.7584 -0.2009  0.3020
    2PC     O11 4873   0.719   1.058   1.594  0.0872 -0.7761  0.5982
    2PC      C1 4874   0.825   1.054   1.699  0.2451  0.7684 -0.7736
    2PC      HR 4875   0.911   1.113   1.666  1.3847 -0.4359 -0.0690
    2PC      HS 4876   0.785   1.091   1.793  3.6139  0.3222  0.9990
    2PC      C2 4877   0.874   0.905   1.706  0.1100  0.3069 -0.2641
    2PC      HX 4878   0.788   0.838   1.707 -0.0515  0.5106 -0.5259
    2PC      C3 4879   0.955   0.892   1.831  0.3118  0.4785 -0.6168
    2PC      HA 4880   1.059   0.926   1.831 -0.1000  1.9044 -2.4067
    2PC      HB 4881   0.905   0.947   1.911 -2.2848 -2.2643 -0.1854
    2PC     O31 4882   0.959   0.752   1.867  0.3571  0.2359 -0.2443
    2PC     P31 4883   1.055   0.703   1.976  0.0803  0.1619  0.1745
    2PC     O32 4884   0.958   0.624   2.083 -0.1253  0.0005 -0.7679
    2PC     C31 4885   0.901   0.700   2.183  0.0658 -0.7383 -0.1755
    2PC     H1A 4886   0.971   0.720   2.264 -0.4689  0.1241  0.0795
    2PC     H1B 4887   0.859   0.791   2.139 -1.2381 -1.3295 -0.1985
    2PC     C32 4888   0.789   0.624   2.250  0.2393  0.2406  0.0396
    2PC     H2A 4889   0.722   0.688   2.306 -1.9241 -1.2633 -0.7112
    2PC     H2B 4890   0.717   0.588   2.176  1.7241  1.8105 -2.3245
    2PC     N31 4891   0.816   0.500   2.329  0.0612 -0.7376  0.5199
    2PC     C33 4892   0.874   0.386   2.247 -0.4394  1.0307 -0.0242
    2PC     H3A 4893   0.982   0.400   2.241 -0.3603  0.2586 -0.4899
    2PC     H3B 4894   0.865   0.291   2.300 -0.2350  1.2621  0.4346
    2PC     H3C 4895   0.843   0.388   2.143 -0.7155 -0.4759 -0.0016
    2PC     C34 4896   0.906   0.533   2.442  0.3211  0.4798  0.2396
    2PC     H4A 4897   1.000   0.570   2.402 -0.7685  3.1399 -0.0910
    2PC     H4B 4898   0.851   0.609   2.500 -0.1781  1.5019 -1.5025
    2PC     H4C 4899   0.917   0.435   2.489  0.3673  0.5535  0.3830
    2PC     C35 4900   0.681   0.449   2.384 -0.2052  0.1160 -0.4860
    2PC     H5A 4901   0.700   0.352   2.430  1.6524 -0.0084 -1.4113
    2PC     H5B 4902   0.603   0.443   2.308 -1.5644  0.3833  0.8367
    2PC     H5C 4903   0.647   0.516   2.463  2.1410 -0.3853  1.0496
    2PC     O33 4904   1.141   0.608   1.906  0.6244 -0.4337 -0.5340
    2PC     O34 4905   1.107   0.815   2.053  0.0801 -0.1882 -0.1082
    2PC     O21 4906   0.961   0.890   1.587 -0.9176  0.0305  0.0317
    2PC     C21 4907   0.977   0.761   1.547 -0.2753  0.1731  0.3261
    2PC     O22 4908   0.920   0.665   1.599 -0.2150 -0.3062  0.0241
    3OL     C12 4909   1.075   0.731   1.433  0.3645  0.5150  0.3347
    3OL     H2R 4910   1.054   0.634   1.388  0.7939  1.5447 -2.2690
    3OL     H2S 4911   1.171   0.735   1.485  0.4300 -2.8614  0.7328
    3OL     C13 4912   1.085   0.851   1.334 -0.0109 -0.6271  0.5617
    3OL     H3R 4913   1.163   0.819   1.265 -0.9516 -0.5967 -0.5406
    3OL     H3S 4914   1.120   0.939   1.388 -1.8556  2.5915 -3.0054
    3OL     C14 4915   0.972   0.890   1.256 -0.2998 -0.0143 -0.4304
    3OL     H4R 4916   1.010   0.981   1.209  2.0653 -0.3111  0.7481
    3OL     H4S 4917   0.887   0.906   1.324  1.2238  0.4908  1.4482
    3OL     C15 4918   0.936   0.790   1.147  0.2145  0.4306 -0.1431
    3OL     H5R 4919   1.015   0.724   1.109 -0.9457 -0.5727 -0.8714
    3OL     H5S 4920   0.901   0.844   1.058  0.6165  1.6603  0.4291
    3OL     C16 4921   0.825   0.692   1.187  0.1652  0.2804 -0.1562
    3OL     H6R 4922   0.761   0.743   1.259  0.9527  1.2877 -0.1411
    3OL     H6S 4923   0.870   0.606   1.238 -1.7114 -2.0312 -2.1576
    3OL     C17 4924   0.746   0.632   1.071  0.0616  0.2045 -0.2239
    3OL     H7R 4925   0.661   0.688   1.033  0.1977  1.3123  1.0672
    3OL     H7S 4926   0.699   0.549   1.124 -0.8077  1.2519  0.6803
    3OL     C18 4927   0.824   0.572   0.956  1.2505  0.1474 -0.0253
    3OL     H8R 4928   0.896   0.504   1.003 -1.4054 -1.5862  1.8002
    3OL     H8S 4929   0.872   0.654   0.903  0.0635  0.0387 -1.3190
    3OL     C19 4930   0.735   0.480   0.874  0.2013 -1.1091 -0.2261
    3OL     H9R 4931   0.633   0.516   0.871  0.9999  1.4772  0.8130
    3OL    C110 4932   0.769   0.372   0.808 -0.8413  0.8849  0.0851
    3OL    H10R 4933   0.688   0.318   0.759 -1.5677  1.5364  0.5423
    3OL    C111 4934   0.908   0.304   0.793  0.2758 -0.4495  0.0316
    3OL    H11R 4935   0.901   0.211   0.851 -0.6384 -1.1430 -1.1502
    3OL    H11S 4936   0.984   0.363   0.845 -0.7854 -0.5068  1.7094
    3OL    C112 4937   0.949   0.276   0.647 -0.0646  0.2284  0.5442
    3OL    H12R 4938   0.948   0.370   0.591 -1.1750  0.8009  1.4769
    3OL    H12S 4939   0.865   0.216   0.614 -0.6532  1.3043  0.0524
    3OL    C113 4940   1.085   0.212   0.628 -0.0868 -0.8136  0.1371
    3OL    H13R 4941   1.081   0.110   0.665 -0.4693 -1.0096 -0.4229
    3OL    H13S 4942   1.167   0.259   0.683  1.1803 -0.4942 -1.9138
    3OL    C114 4943   1.143   0.206   0.488 -0.0257 -0.3186 -0.7881
    3OL    H14R 4944   1.183   0.303   0.461 -0.4473  0.0798 -0.0142
    3OL    H14S 4945   1.060   0.193   0.418  0.6448  0.6644 -1.7950
    3OL    C115 4946   1.256   0.103   0.470 -0.3625  0.5496  0.3621
    3OL    H15R 4947   1.271   0.044   0.560  0.8492 -0.3860 -0.4122
    3OL    H15S 4948   1.349   0.160   0.464  0.7249 -1.0904  1.0539
    3OL    C116 4949   1.249   0.006   0.355  0.4828  0.3317 -0.7874
    3OL    H16R 4950   1.339  -0.054   0.368  2.0294  2.3922 -1.2909
    3OL    H16S 4951   1.268   0.052   0.257  1.2583 -0.2365 -0.9111
    3OL    C117 4952   1.123  -0.081   0.351 -0.3593 -0.4524 -0.5891
    3OL    H17R 4953   1.034  -0.034   0.393  0.3971  0.6667 -0.1761
    3OL    H17S 4954   1.144  -0.163   0.421  1.9562 -0.1170 -0.7930
    3OL    C118 4955   1.099  -0.123   0.208 -0.1837  1.1129 -0.5512
    3OL    H18R 4956   1.084  -0.034   0.146 -1.5233  0.9503 -0.4832
    3OL    H18S 4957   1.011  -0.187   0.202 -0.1423  1.0308 -0.3027
    3OL    H18T 4958   1.185  -0.181   0.174  0.1841  1.3430 -0.0231
    1PA    C116 4959   0.669   3.870   7.539 -0.4889  0.3383  0.2773
    1PA    H16R 4960   0.714   3.887   7.637  0.5359 -2.8777  0.4681
    1PA    H16S 4961   0.560   3.869   7.541 -0.5523  0.7318 -1.3335
    1PA    H16T 4962   0.698   3.949   7.469  1.1423  1.0566  1.6940
    1PA    C115 4963   0.721   3.733   7.488 -0.5120 -0.6176 -0.9691
    1PA    H15R 4964   0.699   3.652   7.557  2.5836 -0.7428  0.0222
    1PA    H15S 4965   0.652   3.703   7.408 -1.5569 -2.7124  0.6218
    1PA    C114 4966   0.867   3.743   7.454  0.4347  0.0559 -0.2833
    1PA    H14R 4967   0.887   3.837   7.401 -1.5927  0.8553  0.2534
    1PA    H14S 4968   0.926   3.761   7.544 -1.0244 -1.2547  0.9889
    1PA    C113 4969   0.918   3.612   7.393 -0.0787  0.1347 -0.4190
    1PA    H13R 4970   0.934   3.536   7.470  0.0827  0.5657 -0.0172
    1PA    H13S 4971   0.859   3.570   7.312 -0.4049  1.0328 -0.6559
    1PA    C112 4972   1.062   3.642   7.351  0.7033  0.7024 -0.1942
    1PA    H12R 4973   1.055   3.707   7.263 -1.5622  0.8437  0.0353
    1PA    H12S 4974   1.128   3.684   7.426  2.8673 -2.0777 -0.4175
    1PA    C111 4975   1.136   3.523   7.295  0.9386 -0.5867  0.5977
    1PA    H11R 4976   1.086   3.479   7.208  1.7933 -0.2927 -0.0498
    1PA    H11S 4977   1.230   3.556   7.251  0.6442  2.3469  1.9921
    1PA    C110 4978   1.157   3.406   7.380  0.5242  0.1287  0.0301
    1PA    H10R 4979   1.056   3.377   7.408  0.7069 -0.8646 -0.2862
    1PA    H10S 4980   1.194   3.331   7.309  1.5011  0.2066  0.4403
    1PA     C19 4981   1.243   3.426   7.504 -0.6650  0.7585  0.4261
    1PA     H9R 4982   1.334   3.478   7.471 -0.8071  0.9857  0.3908
    1PA     H9S 4983   1.199   3.483   7.586 -0.8467 -0.3897  1.1393
    1PA     C18 4984   1.285   3.294   7.572 -0.3009 -0.0291  0.5667
    1PA     H8R 4985   1.308   3.320   7.675  2.1965  3.4178 -0.6978
    1PA     H8S 4986   1.197   3.230   7.569  0.9778 -1.8454 -1.7308
    1PA     C17 4987   1.401   3.217   7.506 -0.1351 -0.7475  0.5265
    1PA     H7R 4988   1.390   3.213   7.397  4.7745 -1.5839 -0.1594
    1PA     H7S 4989   1.488   3.282   7.517 -0.1819 -0.8394  1.4700
    1PA     C16 4990   1.427   3.076   7.562 -0.9417 -0.1224  1.0851
    1PA     H6R 4991   1.500   3.070   7.642 -1.7332 -0.5530  1.7966
    1PA     H6S 4992   1.331   3.034   7.592 -1.2138 -0.3758 -0.0681
    1PA     C15 4993   1.488   2.984   7.454  0.5894  1.0226  0.5954
    1PA     H5R 4994   1.457   3.004   7.351  2.4208  1.0671  0.0071
    1PA     H5S 4995   1.596   2.998   7.450  0.7649 -0.3953 -0.7155
    1PA     C14 4996   1.468   2.836   7.478 -0.5122  1.0133 -0.5534
    1PA     H4R 4997   1.362   2.810   7.490  0.0894 -0.6279  2.1408
    1PA     H4S 4998   1.498   2.792   7.383 -1.5763 -3.7211  1.0034
    1PA     C13 4999   1.563   2.782   7.589  1.0442  0.1270  0.0835
    1PA     H3R 5000   1.560   2.854   7.671  0.7474 -0.7397  0.8366
    1PA     H3S 5001   1.525   2.691   7.634 -1.0449  0.5403 -0.7448
    1PA     C12 5002   1.701   2.753   7.539 -0.0106  0.2770 -0.5449
    1PA     H2R 5003   1.742   2.843   7.491 -1.5014  1.7562  0.8217
    1PA     H2S 5004   1.765   2.732   7.625  0.7232 -2.3478 -1.6314
    2PC     C11 5005   1.711   2.629   7.451  0.0113 -0.1346  0.1526
    2PC     O12 5006   1.615   2.581   7.400  0.3884  0.4222  0.2484
    2PC     O11 5007   1.834   2.583   7.417  0.7233  0.3207 -0.0847
    2PC      C1 5008   1.853   2.481   7.312 -0.3227  0.2056  0.2598
    2PC      HR 5009   1.958   2.451   7.312 -1.1368 -3.1440 -0.8550
    2PC      HS 5010   1.787   2.395   7.327 -0.1571  0.0008 -0.1525
    2PC      C2 5011   1.818   2.538   7.173 -0.1310  0.2188  0.5303
    2PC      HX 5012   1.718   2.581   7.174 -0.9246 -1.4552 -1.2187
    2PC      C3 5013   1.808   2.436   7.057 -0.5575  0.5314 -0.0829
    2PC      HA 5014   1.909   2.394   7.046  0.3674  1.5265  3.4931
    2PC      HB 5015   1.743   2.355   7.092  1.4409 -1.1788 -0.1210
    2PC     O31 5016   1.757   2.487   6.937  0.1308  0.6398  0.6072
    2PC     P31 5017   1.737   2.399   6.816 -0.1836  0.0554  0.2721
    2PC     O32 5018   1.603   2.335   6.857 -0.1282 -0.1302  0.3770
    2PC     C31 5019   1.478   2.386   6.830 -0.4606  1.0197  1.0046
    2PC     H1A 5020   1.468   2.487   6.872 -1.1537  1.5359 -0.3403
    2PC     H1B 5021   1.447   2.384   6.725  0.9058 -1.8305  0.5681
    2PC     C32 5022   1.379   2.306   6.912 -0.0943  1.0416  0.0211
    2PC     H2A 5023   1.405   2.315   7.018  0.7742  1.0822 -0.1919
    2PC     H2B 5024   1.275   2.339   6.907 -0.2552  0.9401  1.8820
    2PC     N31 5025   1.376   2.162   6.894  0.2605  0.5469 -0.1207
    2PC     C33 5026   1.491   2.096   6.958 -0.2553  0.2705 -0.1108
    2PC     H3A 5027   1.468   2.108   7.064 -0.9330  1.5093 -0.3888
    2PC     H3B 5028   1.493   1.989   6.935 -0.9659  0.5032 -1.3643
    2PC     H3C 5029   1.588   2.140   6.932  0.9926 -1.8929  0.5806
    2PC     C34 5030   1.259   2.087   6.943  0.0111  1.0320  0.9330
    2PC     H4A 5031   1.179   2.124   6.879  2.5275  0.1301 -3.1092
    2PC     H4B 5032   1.281   1.981   6.923  2.9730  1.7448 -0.1876
    2PC     H4C 5033   1.259   2.110   7.049  1.2013  5.3277  0.1922
    2PC     C35 5034   1.388   2.118   6.754  1.1482  0.4760  0.0279
    2PC     H5A 5035   1.292   2.125   6.704 -0.0385 -1.9114  1.7256
    2PC     H5B 5036   1.412   2.011   6.751  0.3035  0.2561  0.7424
    2PC     H5C 5037   1.467   2.175   6.706  2.1984  0.7299  1.9676
    2PC     O33 5038   1.730   2.500   6.705  0.1540 -0.1623  0.6758
    2PC     O34 5039   1.850   2.298   6.810  0.4812 -0.3721 -0.0772
    2PC     O21 5040   1.911   2.641   7.152  0.4312  0.1001 -0.2762
    2PC     C21 5041   1.872   2.750   7.079  0.2096 -0.1180  0.1219
    2PC     O22 5042   1.765   2.761   7.029 -1.1347  0.0292  0.9050
    3OL     C12 5043   1.974   2.863   7.079  0.4094  0.1895 -0.4332
    3OL     H2R 5044   1.982   2.901   6.977 -0.6122 -0.5132 -0.8015
    3OL     H2S 5045   2.067   2.810   7.099 -0.3367 -1.0723 -0.1835
    3OL     C13 5046   1.967   2.953   7.208 -0.6654  0.0371  0.3261
    3OL     H3R 5047   1.877   3.014   7.199 -0.7823 -0.3412 -1.5364
    3OL     H3S 5048   2.046   3.029   7.208  0.8356 -1.4497 -0.2653
    3OL     C14 5049   1.985   2.876   7.340  1.1236  0.1184 -0.1731
    3OL     H4R 5050   1.905   2.802   7.342  0.1246  1.1779  0.3106
    3OL     H4S 5051   1.961   2.935   7.429  0.5552  2.0357 -1.5401
    3OL     C15 5052   2.132   2.817   7.362 -0.0375 -0.5769  0.2946
    3OL     H5R 5053   2.219   2.883   7.365 -0.8686  0.5517  0.1308
    3OL     H5S 5054   2.161   2.758   7.275  0.2726  0.3762 -0.2574
    3OL     C16 5055   2.137   2.733   7.487 -0.2825  0.1153  0.5537
    3OL     H6R 5056   2.206   2.652   7.462 -1.8362 -1.2571  0.5575
    3OL     H6S 5057   2.042   2.682   7.503 -0.5741  0.0947 -1.0585
    3OL     C17 5058   2.167   2.808   7.615  0.1418  0.0478 -0.5482
    3OL     H7R 5059   2.086   2.879   7.629  2.4232  2.4404  1.6634
    3OL     H7S 5060   2.256   2.872   7.612 -0.5729  1.0499 -0.6540
    3OL     C18 5061   2.178   2.727   7.742  0.0378  0.7572 -0.0054
    3OL     H8R 5062   2.248   2.645   7.725  0.6587  0.6082  2.8163
    3OL     H8S 5063   2.080   2.681   7.754  0.6839 -0.4570  0.7927
    3OL     C19 5064   2.216   2.800   7.867 -0.2320 -0.1451 -0.9564
    3OL     H9R 5065   2.316   2.841   7.871 -0.7899  1.1696  0.3612
    3OL    C110 5066   2.138   2.836   7.968  0.0912 -0.2171  0.4188
    3OL    H10R 5067   2.178   2.886   8.056  0.1621  0.1028  0.2069
    3OL    C111 5068   1.991   2.813   7.978 -0.4201 -0.0604 -0.1673
    3OL    H11R 5069   1.956   2.788   8.078 -1.9476  1.5234 -0.2515
    3OL    H11S 5070   1.962   2.720   7.929 -0.0135  0.2414 -1.0008
    3OL    C112 5071   1.905   2.929   7.942 -0.6449 -0.3693 -0.4495
    3OL    H12R 5072   1.927   2.946   7.837 -1.9100 -0.7595 -0.7923
    3OL    H12S 5073   1.941   3.023   7.986 -0.2320  0.2932 -2.1342
    3OL    C113 5074   1.762   2.903   7.957 -0.0909 -0.0776  0.4528
    3OL    H13R 5075   1.736   2.900   8.063 -0.6863  1.5399  0.3782
    3OL    H13S 5076   1.735   2.810   7.909  1.0944  1.2252 -3.0346
    3OL    C114 5077   1.662   3.001   7.897 -0.3769  0.1455  0.1744
    3OL    H14R 5078   1.564   2.968   7.934 -0.0910 -0.7792  0.1211
    3OL    H14S 5079   1.659   3.003   7.788 -1.9244 -0.6896  0.1729
    3OL    C115 5080   1.691   3.147   7.931  0.1001 -0.6048 -0.6562
    3OL    H15R 5081   1.742   3.209   7.856 -0.0142  0.2008 -0.0794
    3OL    H15S 5082   1.764   3.147   8.012  1.9313 -3.3403 -2.1439
    3OL    C116 5083   1.555   3.210   7.974  0.3072 -0.0716 -0.4492
    3OL    H16R 5084   1.510   3.149   8.053 -0.0901 -0.3165 -0.8600
    3OL    H16S 5085   1.484   3.209   7.891 -3.0224  1.7271  2.1245
    3OL    C117 5086   1.586   3.359   8.004  0.1488 -0.0457  0.0614
    3OL    H17R 5087   1.619   3.403   7.910 -1.6477  1.9600  0.2985
    3OL    H17S 5088   1.670   3.378   8.071 -0.2958  1.9698  0.1204
    3OL    C118 5089   1.479   3.442   8.074 -0.4121 -0.9233 -0.0055
    3OL    H18R 5090   1.512   3.543   8.097  1.1079 -1.2095 -0.7566
    3OL    H18S 5091   1.456   3.389   8.167  2.7623 -2.5346  0.0093
    3OL    H18T 5092   1.388   3.443   8.015 -0.2504 -0.3208 -0.2521
    1PA    C116 5093   4.150   3.109   8.534  0.1147 -0.3371  0.3106
    1PA    H16R 5094   4.242   3.162   8.507  0.2128 -0.6891 -0.0440
    1PA    H16S 5095   4.184   3.061   8.626 -0.3610  0.4808  0.9302
    1PA    H16T 5096   4.081   3.193   8.543  0.7691  0.6246 -2.4842
    1PA    C115 5097   4.109   3.008   8.430  0.0682  0.6033  0.0520
    1PA    H15R 5098   4.158   2.912   8.444 -1.0109 -0.0383 -0.4911
    1PA    H15S 5099   4.002   2.992   8.438 -0.2563 -0.1550 -3.8593
    1PA    C114 5100   4.138   3.060   8.290 -0.3417 -0.8555  0.6690
    1PA    H14R 5101   4.074   3.146   8.270 -1.4689 -2.1699 -1.7616
    1PA    H14S 5102   4.242   3.095   8.288  0.7144 -3.7434 -1.3601
    1PA    C113 5103   4.125   2.957   8.184  0.6179  0.0251 -0.6279
    1PA    H13R 5104   4.196   2.874   8.196 -0.3029 -0.9426 -1.5949
    1PA    H13S 5105   4.023   2.921   8.195  1.8814 -2.9743  4.0306
    1PA    C112 5106   4.153   3.016   8.047 -0.5035 -0.6886 -0.2718
    1PA    H12R 5107   4.071   3.088   8.040 -0.3577 -0.5168 -0.1836
    1PA    H12S 5108   4.246   3.071   8.040  0.0906 -1.7050 -0.5182
    1PA    C111 5109   4.135   2.928   7.927  0.0019  0.2786 -0.3134
    1PA    H11R 5110   4.181   2.968   7.836  1.8003  1.2346  0.9477
    1PA    H11S 5111   4.199   2.844   7.952  3.0791  2.0656 -1.5573
    1PA    C110 5112   3.993   2.879   7.905 -1.1698  0.0194 -0.2446
    1PA    H10R 5113   3.999   2.804   7.826 -0.4607  2.2392 -2.4124
    1PA    H10S 5114   3.952   2.824   7.989  1.3173  1.5450  2.1611
    1PA     C19 5115   3.891   2.982   7.881 -0.5599 -0.1405  0.2721
    1PA     H9R 5116   3.888   3.055   7.962  1.6681 -2.4445  2.6405
    1PA     H9S 5117   3.918   3.037   7.791 -2.5824  0.3742 -0.0596
    1PA     C18 5118   3.749   2.932   7.894  0.1639 -0.3333  0.1881
    1PA     H8R 5119   3.752   2.905   8.000 -0.5444 -1.9054 -0.1599
    1PA     H8S 5120   3.689   3.021   7.877  0.5229  0.0167  0.7288
    1PA     C17 5121   3.692   2.817   7.814 -0.3219 -0.1372  0.0264
    1PA     H7R 5122   3.706   2.849   7.711  1.3441  1.2806  0.6503
    1PA     H7S 5123   3.762   2.733   7.823  1.5524  1.3848  0.1761
    1PA     C16 5124   3.547   2.774   7.841 -0.2361 -0.4427 -0.3632
    1PA     H6R 5125   3.549   2.701   7.922  0.3461 -2.4329 -2.0553
    1PA     H6S 5126   3.494   2.863   7.875  2.0264  0.5135  0.8982
    1PA     C15 5127   3.461   2.722   7.721  0.4347 -0.5549 -0.0699
    1PA     H5R 5128   3.362   2.712   7.767  0.2637 -1.1652 -0.5617
    1PA     H5S 5129   3.459   2.802   7.646  0.6537  0.8136  1.3243
    1PA     C14 5130   3.500   2.588   7.663  0.1977 -1.5088  0.5304
    1PA     H4R 5131   3.599   2.602   7.621  0.3054 -3.0063  0.2166
    1PA     H4S 5132   3.519   2.517   7.744 -1.0864  0.1224  2.3537
    1PA     C13 5133   3.409   2.523   7.562 -0.0350 -0.2762 -0.1998
    1PA     H3R 5134   3.430   2.416   7.565  0.2484 -0.2581 -1.3197
    1PA     H3S 5135   3.306   2.529   7.596 -1.1001  0.7909 -3.2692
    1PA     C12 5136   3.420   2.578   7.426 -0.0275 -0.1692 -0.5031
    1PA     H2R 5137   3.361   2.670   7.428  2.5820  1.5998  0.3619
    1PA     H2S 5138   3.524   2.591   7.394  0.1401 -0.1379  0.0412
    2PC     C11 5139   3.352   2.486   7.324 -0.6103  0.2481 -0.1811
    2PC     O12 5140   3.390   2.481   7.207 -0.6965 -0.2377  0.0076
    2PC     O11 5141   3.233   2.446   7.367  0.4900 -0.2912 -0.7258
    2PC      C1 5142   3.139   2.365   7.289 -0.4288 -0.2429  0.0704
    2PC      HR 5143   3.039   2.370   7.333 -0.5993 -0.6476 -0.2647
    2PC      HS 5144   3.134   2.415   7.192 -2.8266  1.0114  0.7463
    2PC      C2 5145   3.187   2.223   7.274 -0.5139 -0.1681 -0.0365
    2PC      HX 5146   3.295   2.222   7.258 -0.8260 -0.7438 -2.4629
    2PC      C3 5147   3.102   2.170   7.160  0.8818 -0.4430  0.2695
    2PC      HA 5148   2.998   2.176   7.192  0.7915 -0.6398  0.0208
    2PC      HB 5149   3.100   2.234   7.072  1.9487 -0.7203  0.0205
    2PC     O31 5150   3.130   2.038   7.127  0.3143 -0.6818 -0.4415
    2PC     P31 5151   3.173   2.001   6.979 -0.0756  0.1056 -0.1688
    2PC     O32 5152   3.300   2.085   6.965  0.9145  0.1480  0.1603
    2PC     C31 5153   3.419   2.059   7.032  0.5805 -0.2819 -0.3534
    2PC     H1A 5154   3.481   2.150   7.030 -0.4519  0.4401 -0.2966
    2PC     H1B 5155   3.400   2.028   7.135 -0.1796  0.3177 -0.3024
    2PC     C32 5156   3.501   1.947   6.968 -0.0639 -0.6373  0.1212
    2PC     H2A 5157   3.574   1.925   7.046  0.0204  1.9468  0.8619
    2PC     H2B 5158   3.429   1.866   6.956  0.5874 -1.0628 -0.9429
    2PC     N31 5159   3.566   1.965   6.827  0.0327  0.3689  0.4264
    2PC     C33 5160   3.596   1.830   6.768  0.4644 -0.2306  0.1837
    2PC     H3A 5161   3.517   1.758   6.789  0.7932 -0.3154  1.1919
    2PC     H3B 5162   3.615   1.853   6.663 -0.3684 -0.2083  0.0309
    2PC     H3C 5163   3.695   1.789   6.789 -0.1893 -2.5342 -0.9433
    2PC     C34 5164   3.470   2.036   6.735  0.0116 -0.4468  0.7427
    2PC     H4A 5165   3.506   2.030   6.632  3.3283  0.7442  1.7008
    2PC     H4B 5166   3.386   1.966   6.732 -0.0010 -0.4142 -0.0262
    2PC     H4C 5167   3.453   2.134   6.778 -1.5009 -0.0433 -0.6521
    2PC     C35 5168   3.695   2.045   6.830  0.0005 -0.2418  0.0323
    2PC     H5A 5169   3.755   2.007   6.913  0.3292  0.8194  0.2924
    2PC     H5B 5170   3.676   2.151   6.848  1.9426  0.0218  0.8017
    2PC     H5C 5171   3.744   2.034   6.734  0.3260  1.0089  0.0443
    2PC     O33 5172   3.197   1.851   6.979 -0.3978 -0.3831  0.8526
    2PC     O34 5173   3.075   2.057   6.881 -0.4684 -0.3648  0.1278
    2PC     O21 5174   3.151   2.165   7.404  0.0364  0.8528  0.3598
    2PC     C21 5175   3.220   2.053   7.435 -0.0532 -0.1364  0.4644
    2PC     O22 5176   3.306   2.005   7.360  0.0771 -0.3611  0.4678
    3OL     C12 5177   3.169   1.985   7.559 -0.0465 -0.1693  0.2439
    3OL     H2R 5178   3.108   1.903   7.521 -0.4138 -0.2558  1.0134
    3OL     H2S 5179   3.097   2.051   7.607  0.0477  1.2783 -1.5073
    3OL     C13 5180   3.275   1.927   7.650 -0.1009 -0.3681 -0.0700
    3OL     H3R 5181   3.315   1.830   7.618 -0.1965  0.1018 -1.6985
    3OL     H3S 5182   3.216   1.914   7.741 -1.6290  0.4826 -0.9049
    3OL     C14 5183   3.397   2.014   7.686 -0.1377 -0.1310  0.3521
    3OL     H4R 5184   3.462   2.021   7.598 -0.6387  1.3689  0.0747
    3OL     H4S 5185   3.449   1.955   7.762  0.6858 -2.6035 -1.9685
    3OL     C15 5186   3.360   2.157   7.734  0.1460  0.0365 -0.8061
    3OL     H5R 5187   3.270   2.149   7.794  0.6504  2.6524  0.4525
    3OL     H5S 5188   3.336   2.229   7.655  0.3144 -0.6249 -1.4739
    3OL     C16 5189   3.477   2.197   7.818  0.3936 -0.1515  0.5445
    3OL     H6R 5190   3.522   2.285   7.771 -2.2093  0.3420 -1.2578
    3OL     H6S 5191   3.560   2.125   7.817  1.3908  0.9611 -0.4195
    3OL     C17 5192   3.435   2.242   7.954 -0.4134  0.4385  0.3821
    3OL     H7R 5193   3.380   2.161   8.004 -1.3423  1.6051  1.3119
    3OL     H7S 5194   3.364   2.323   7.941 -0.9162 -0.1228 -0.5220
    3OL     C18 5195   3.550   2.269   8.041  0.5398  0.4846  1.0023
    3OL     H8R 5196   3.581   2.361   7.992 -1.2336  0.6694  0.1502
    3OL     H8S 5197   3.636   2.204   8.020  0.6046  0.9351 -0.1919
    3OL     C19 5198   3.530   2.296   8.181 -0.4366  1.1288  0.7286
    3OL     H9R 5199   3.513   2.200   8.228 -0.7595  0.1626 -1.2950
    3OL    C110 5200   3.544   2.401   8.257 -0.2002  0.2804  0.1209
    3OL    H10R 5201   3.523   2.412   8.363 -1.9103  3.3621 -0.4190
    3OL    C111 5202   3.569   2.545   8.209  0.7265 -0.8421 -0.8311
    3OL    H11R 5203   3.599   2.553   8.104  2.5442  1.8866 -0.2220
    3OL    H11S 5204   3.653   2.574   8.273  0.4429  0.5916 -1.0588
    3OL    C112 5205   3.457   2.648   8.240  0.7057  0.2358  0.6832
    3OL    H12R 5206   3.402   2.626   8.331 -0.4718  2.2046  0.4973
    3OL    H12S 5207   3.380   2.631   8.164  2.5896 -1.0218 -1.0655
    3OL    C113 5208   3.520   2.787   8.227  0.4264  0.4068 -0.3445
    3OL    H13R 5209   3.580   2.786   8.136  0.0680 -0.8992 -0.5951
    3OL    H13S 5210   3.602   2.791   8.299 -0.9693 -1.2371  1.4783
    3OL    C114 5211   3.416   2.898   8.243  0.5752  0.1012  0.1963
    3OL    H14R 5212   3.346   2.872   8.323 -0.1101 -1.6583 -0.9048
    3OL    H14S 5213   3.354   2.905   8.154  0.8311  0.5171  0.0484
    3OL    C115 5214   3.472   3.040   8.262  0.8885 -0.0871  0.0286
    3OL    H15R 5215   3.502   3.043   8.367 -4.4642  0.9719  1.8003
    3OL    H15S 5216   3.387   3.108   8.267  0.7037 -0.4039  2.0043
    3OL    C116 5217   3.593   3.083   8.179  0.0762  0.6764 -0.4908
    3OL    H16R 5218   3.568   3.107   8.075  0.8348 -0.7323 -1.0335
    3OL    H16S 5219   3.662   2.998   8.183 -0.2954  0.4023  0.3385
    3OL    C117 5220   3.652   3.214   8.221 -0.4462  0.7709  0.2794
    3OL    H17R 5221   3.644   3.238   8.327  0.7906 -0.6956  0.7303
    3OL    H17S 5222   3.602   3.291   8.161  1.7599  1.6035 -0.6389
    3OL    C118 5223   3.796   3.200   8.190 -0.4049  0.4768  0.6038
    3OL    H18R 5224   3.830   3.103   8.225 -0.0461 -0.2114 -1.4858
    3OL    H18S 5225   3.860   3.277   8.234 -0.4251 -0.0659  1.5955
    3OL    H18T 5226   3.813   3.198   8.082 -2.4254 -2.9370  0.2196
    1PA    C116 5227   1.246   3.147   8.435 -0.2585  1.2113  0.4449
    1PA    H16R 5228   1.230   3.127   8.329  0.4928 -1.0607  0.6988
    1PA    H16S 5229   1.227   3.251   8.464  1.9653  1.5807  0.8229
    1PA    H16T 5230   1.174   3.080   8.483  0.2284 -0.4775 -1.0807
    1PA    C115 5231   1.387   3.109   8.465 -0.0703  0.4961 -0.0729
    1PA    H15R 5232   1.457   3.178   8.417  1.5713 -1.1856 -0.1994
    1PA    H15S 5233   1.392   3.124   8.573 -3.1529  0.5453  0.1729
    1PA    C114 5234   1.422   2.960   8.443 -0.2475 -0.1736 -0.2668
    1PA    H14R 5235   1.501   2.931   8.513 -0.4224 -2.4585 -0.9341
    1PA    H14S 5236   1.331   2.902   8.458 -0.2331  0.2583  1.7588
    1PA    C113 5237   1.495   2.935   8.312 -0.1961  0.1101  0.2692
    1PA    H13R 5238   1.442   2.978   8.227  0.8313  0.4132 -0.2402
    1PA    H13S 5239   1.582   3.002   8.317 -0.8443  0.9899  0.0157
    1PA    C112 5240   1.536   2.785   8.286  0.0349 -0.1590  0.5621
    1PA    H12R 5241   1.639   2.770   8.254  1.0844 -1.3754  4.1142
    1PA    H12S 5242   1.549   2.741   8.385 -0.3527  0.4595  0.8949
    1PA    C111 5243   1.430   2.705   8.198  0.3344  0.2903 -0.3928
    1PA    H11R 5244   1.334   2.717   8.249  0.8694 -0.0093  0.6944
    1PA    H11S 5245   1.417   2.762   8.105  2.3098  1.4211 -0.0393
    1PA    C110 5246   1.474   2.557   8.157  0.0231  0.9280  0.3958
    1PA    H10R 5247   1.582   2.565   8.145 -0.1397  0.8021 -1.2730
    1PA    H10S 5248   1.454   2.487   8.238  0.7468 -0.9467 -0.9783
    1PA     C19 5249   1.408   2.512   8.018 -0.4161 -0.3878 -0.4746
    1PA     H9R 5250   1.326   2.450   8.054  0.3546  0.5808  3.5167
    1PA     H9S 5251   1.358   2.595   7.967 -0.6721 -0.3604 -0.1853
    1PA     C18 5252   1.503   2.450   7.915  0.1549  0.1458 -0.3133
    1PA     H8R 5253   1.441   2.413   7.833 -0.6345  0.0249  0.3183
    1PA     H8S 5254   1.565   2.521   7.861 -0.7400  1.7007  0.6386
    1PA     C17 5255   1.588   2.336   7.964 -0.4440 -0.2737  0.4694
    1PA     H7R 5256   1.632   2.364   8.060  1.9228 -1.5190 -0.1953
    1PA     H7S 5257   1.525   2.248   7.976 -2.7625  1.3505  1.1360
    1PA     C16 5258   1.705   2.301   7.867 -0.1070 -0.2953  0.2369
    1PA     H6R 5259   1.778   2.381   7.883 -1.2004  1.0409 -1.1604
    1PA     H6S 5260   1.752   2.209   7.901  0.2850  0.5322  2.0582
    1PA     C15 5261   1.673   2.303   7.718  0.2391 -0.1706 -0.4884
    1PA     H5R 5262   1.577   2.250   7.714  0.6617 -0.9560 -0.4988
    1PA     H5S 5263   1.663   2.406   7.683 -0.0679  0.6672  1.8577
    1PA     C14 5264   1.784   2.235   7.634 -0.5758 -0.3443  0.7585
    1PA     H4R 5265   1.846   2.311   7.588 -1.7355 -0.9502 -2.0130
    1PA     H4S 5266   1.857   2.184   7.697  1.4905  2.0518  0.4387
    1PA     C13 5267   1.732   2.153   7.516  0.2525  0.5406 -0.3809
    1PA     H3R 5268   1.667   2.070   7.545  0.8765  0.3313  0.4536
    1PA     H3S 5269   1.661   2.218   7.463  1.5635  1.0345 -1.6038
    1PA     C12 5270   1.839   2.109   7.424 -0.3133  0.1227  0.0610
    1PA     H2R 5271   1.900   2.186   7.378  3.3304 -3.7619 -2.3630
    1PA     H2S 5272   1.910   2.044   7.476  1.5079 -0.3687 -2.7989
    2PC     C11 5273   1.775   2.024   7.314 -0.1253  0.2440 -0.7751
    2PC     O12 5274   1.824   2.025   7.202  0.3075  0.4829  0.2476
    2PC     O11 5275   1.692   1.928   7.360 -0.8378  0.7907 -0.3380
    2PC      C1 5276   1.632   1.831   7.261 -0.6945 -0.1824  0.3206
    2PC      HR 5277   1.563   1.767   7.317  1.0771 -0.7493  1.9483
    2PC      HS 5278   1.576   1.895   7.193 -1.2312  1.2667  2.0503
    2PC      C2 5279   1.732   1.740   7.185 -0.1346 -0.6039  0.1689
    2PC      HX 5280   1.812   1.806   7.150 -0.0878  1.5106  3.7621
    2PC      C3 5281   1.664   1.663   7.067 -0.6099  0.4346  0.7795
    2PC      HA 5282   1.604   1.585   7.114  1.1386 -0.1187  2.2338
    2PC      HB 5283   1.602   1.730   7.007  0.6762  2.2861  1.4076
    2PC     O31 5284   1.760   1.616   6.978 -0.1529 -0.1056  0.3127
    2PC     P31 5285   1.729   1.574   6.825 -0.0892  0.3251 -0.0515
    2PC     O32 5286   1.797   1.687   6.745 -0.5241  0.7295 -0.2288
    2PC     C31 5287   1.935   1.691   6.738  0.3354  0.0542  0.2207
    2PC     H1A 5288   1.971   1.714   6.839 -0.4897  0.0659  0.5213
    2PC     H1B 5289   1.980   1.598   6.702 -2.1351 -0.6899 -1.1731
    2PC     C32 5290   1.954   1.813   6.648  0.1554  0.9660 -0.3448
    2PC     H2A 5291   1.911   1.901   6.696 -0.6553  0.0177  0.6941
    2PC     H2B 5292   2.063   1.819   6.650  0.3171 -1.3477  1.6440
    2PC     N31 5293   1.916   1.810   6.499 -0.2829 -0.3862 -0.3331
    2PC     C33 5294   1.956   1.944   6.442  0.3047 -0.2916  0.5290
    2PC     H3A 5295   1.905   1.966   6.348 -0.9978  1.5060  1.6111
    2PC     H3B 5296   1.927   2.026   6.507 -4.4809 -0.3139 -1.1552
    2PC     H3C 5297   2.063   1.942   6.418 -0.2803  0.1446 -2.5933
    2PC     C34 5298   1.992   1.702   6.434  0.4625  0.0394  0.2706
    2PC     H4A 5299   1.982   1.717   6.327  0.0155 -2.4860 -0.1174
    2PC     H4B 5300   2.094   1.704   6.471  1.4396 -2.6768 -1.9673
    2PC     H4C 5301   1.939   1.610   6.463 -2.3060  1.3829 -0.1538
    2PC     C35 5302   1.770   1.794   6.470  0.3969  0.6843  0.2156
    2PC     H5A 5303   1.752   1.770   6.364  0.2995 -1.6748  0.6980
    2PC     H5B 5304   1.725   1.888   6.501 -1.0271 -0.3727  1.5098
    2PC     H5C 5305   1.736   1.705   6.524  0.2092 -0.2656 -1.3706
    2PC     O33 5306   1.801   1.448   6.789 -0.2910 -0.0371 -0.3904
    2PC     O34 5307   1.585   1.576   6.805 -0.3260 -0.4560  0.6487
    2PC     O21 5308   1.775   1.635   7.273  0.7517  0.1039 -0.0646
    2PC     C21 5309   1.898   1.582   7.253 -0.1774 -0.4779 -0.0469
    2PC     O22 5310   1.971   1.609   7.161  0.2100  0.3700  0.3743
    3OL     C12 5311   1.944   1.496   7.365 -0.0081  0.1904  0.2253
    3OL     H2R 5312   2.008   1.418   7.322 -1.4758 -0.0341 -1.6806
    3OL     H2S 5313   1.852   1.461   7.412 -0.2322 -2.5229 -1.9649
    3OL     C13 5314   2.015   1.566   7.477  0.1379 -0.0323  0.2573
    3OL     H3R 5315   1.942   1.628   7.529 -0.2120 -1.2312  1.2248
    3OL     H3S 5316   2.105   1.616   7.440  1.8002 -1.7753  1.7415
    3OL     C14 5317   2.074   1.466   7.574  0.1696 -0.1210 -1.1813
    3OL     H4R 5318   2.150   1.399   7.532  1.1584 -0.9311  1.6782
    3OL     H4S 5319   1.995   1.392   7.583 -0.3698  0.5235 -0.4591
    3OL     C15 5320   2.140   1.524   7.703  0.6512  0.6563  0.7415
    3OL     H5R 5321   2.056   1.572   7.755 -2.1609 -1.3175 -1.6597
    3OL     H5S 5322   2.212   1.600   7.673 -0.6283  1.1935 -1.1304
    3OL     C16 5323   2.174   1.406   7.794 -0.4148 -0.5498 -0.2806
    3OL     H6R 5324   2.242   1.349   7.732 -0.2528 -1.1418  0.4270
    3OL     H6S 5325   2.080   1.356   7.819 -1.0835  0.4517 -0.7244
    3OL     C17 5326   2.237   1.459   7.927  0.5368 -1.1255 -0.9864
    3OL     H7R 5327   2.228   1.377   7.998 -2.6302 -0.1954 -0.1429
    3OL     H7S 5328   2.164   1.534   7.958 -0.4703 -1.9520 -1.3458
    3OL     C18 5329   2.379   1.520   7.908  0.5627 -0.1403 -0.1708
    3OL     H8R 5330   2.387   1.582   7.818 -0.9882  0.6085  0.1692
    3OL     H8S 5331   2.452   1.440   7.896 -0.4278 -1.1736  0.5619
    3OL     C19 5332   2.422   1.578   8.035  0.2901 -0.2616 -0.1102
    3OL     H9R 5333   2.399   1.514   8.119  2.2869 -1.3568 -0.3329
    3OL    C110 5334   2.488   1.690   8.048 -0.2291 -0.6438 -0.0545
    3OL    H10R 5335   2.515   1.718   8.149  0.7818 -1.4755 -0.0769
    3OL    C111 5336   2.562   1.767   7.943  0.0134 -0.0869  0.1263
    3OL    H11R 5337   2.592   1.702   7.861  0.9298  1.2374 -0.6463
    3OL    H11S 5338   2.659   1.799   7.982  0.5830 -2.4756  0.8166
    3OL    C112 5339   2.465   1.879   7.895  0.6674 -0.1101 -0.8801
    3OL    H12R 5340   2.400   1.895   7.981 -0.5828 -0.2288 -1.7674
    3OL    H12S 5341   2.407   1.843   7.810 -0.7550 -1.2661  0.5274
    3OL    C113 5342   2.534   2.013   7.849  0.0688  0.3179  0.9928
    3OL    H13R 5343   2.607   2.058   7.917  0.0151  1.8556  0.0898
    3OL    H13S 5344   2.449   2.082   7.849 -1.0954 -0.9783  3.5574
    3OL    C114 5345   2.590   1.999   7.712  0.2529  0.0046  0.2119
    3OL    H14R 5346   2.510   1.975   7.642  0.6643 -1.5784  0.2520
    3OL    H14S 5347   2.660   1.915   7.717  0.6793  0.3529  0.1784
    3OL    C115 5348   2.654   2.116   7.645  0.4522 -0.5745  0.9561
    3OL    H15R 5349   2.587   2.201   7.632  1.9455  0.2343 -2.4282
    3OL    H15S 5350   2.664   2.083   7.542 -3.8974  2.4155 -0.7228
    3OL    C116 5351   2.773   2.174   7.722 -0.0167 -0.2684 -0.1862
    3OL    H16R 5352   2.833   2.091   7.761 -0.4960 -0.2469  0.6235
    3OL    H16S 5353   2.747   2.230   7.813 -2.3934  0.5754 -1.3147
    3OL    C117 5354   2.861   2.272   7.644 -0.0681  0.2500  0.7515
    3OL    H17R 5355   2.803   2.352   7.598 -0.2737 -0.8813 -1.0862
    3OL    H17S 5356   2.901   2.216   7.559  2.0236 -1.0989  2.5177
    3OL    C118 5357   2.990   2.327   7.710  0.4311  0.9083 -1.1583
    3OL    H18R 5358   2.973   2.412   7.776  0.5204  0.3777 -0.4459
    3OL    H18S 5359   3.050   2.364   7.627 -0.0769  0.6882 -1.6312
    3OL    H18T 5360   3.052   2.256   7.765  1.4865  1.9778 -0.9283
    1PA    C116 5361   1.432   4.765   8.739 -0.1222  0.5819 -0.5011
    1PA    H16R 5362   1.443   4.871   8.713  1.7107  0.4955 -0.2653
    1PA    H16S 5363   1.509   4.745   8.815  0.0019 -0.8156 -0.9734
    1PA    H16T 5364   1.335   4.785   8.784  0.4643  0.1338  1.0640
    1PA    C115 5365   1.430   4.673   8.621  0.6520 -0.0448  0.0719
    1PA    H15R 5366   1.426   4.578   8.675 -0.9260 -0.8579 -1.3795
    1PA    H15S 5367   1.340   4.694   8.563  0.6373 -0.5528 -0.0928
    1PA    C114 5368   1.554   4.689   8.537 -0.0408 -0.1008  0.3180
    1PA    H14R 5369   1.540   4.783   8.483  0.2565  0.5279  1.2937
    1PA    H14S 5370   1.646   4.715   8.590 -0.7762  0.3865  1.4179
    1PA    C113 5371   1.574   4.572   8.442 -0.1076  0.6141 -0.2653
    1PA    H13R 5372   1.588   4.483   8.505 -1.9849  1.5938  1.6607
    1PA    H13S 5373   1.478   4.546   8.397  1.1479 -1.7641 -1.8221
    1PA    C112 5374   1.676   4.587   8.325  0.2859  0.3723 -1.0703
    1PA    H12R 5375   1.660   4.684   8.277 -0.3156 -0.3636 -2.4153
    1PA    H12S 5376   1.772   4.578   8.376 -0.7215 -0.6390  0.7698
    1PA    C111 5377   1.677   4.477   8.224  0.2969 -0.3500 -0.2869
    1PA    H11R 5378   1.772   4.479   8.170  0.1300 -1.5007 -0.6434
    1PA    H11S 5379   1.682   4.385   8.283 -0.0291  1.7739  3.3485
    1PA    C110 5380   1.551   4.464   8.147  0.3723 -0.3508  0.3135
    1PA    H10R 5381   1.459   4.458   8.206  0.5257  2.2680  0.9315
    1PA    H10S 5382   1.552   4.552   8.082 -1.0189  0.0860  0.8419
    1PA     C19 5383   1.548   4.345   8.052  0.1878 -0.2603 -0.3655
    1PA     H9R 5384   1.522   4.250   8.100 -0.2479  0.5446  1.0546
    1PA     H9S 5385   1.456   4.367   7.996 -1.2041  0.4255  2.0608
    1PA     C18 5386   1.677   4.329   7.972 -0.5857  0.3463  0.7448
    1PA     H8R 5387   1.711   4.428   7.942  0.1744 -0.0352  0.3018
    1PA     H8S 5388   1.761   4.286   8.026 -1.1776 -1.5644  0.2439
    1PA     C17 5389   1.666   4.248   7.839  0.1375  0.3027  0.0555
    1PA     H7R 5390   1.619   4.152   7.861 -0.7847  0.3601 -1.5348
    1PA     H7S 5391   1.608   4.308   7.769 -0.7420  0.9165  1.2779
    1PA     C16 5392   1.796   4.229   7.770 -0.2437 -0.4693 -0.4536
    1PA     H6R 5393   1.850   4.325   7.765  1.0357 -1.2025 -1.6059
    1PA     H6S 5394   1.863   4.182   7.842  1.4995  1.7010 -0.5323
    1PA     C15 5395   1.788   4.145   7.651 -0.6368 -0.8186 -0.1576
    1PA     H5R 5396   1.687   4.129   7.614 -0.7331  0.0489 -0.3024
    1PA     H5S 5397   1.840   4.203   7.574 -1.6687  0.1827 -0.1211
    1PA     C14 5398   1.876   4.028   7.646  0.1465 -0.0832 -0.1069
    1PA     H4R 5399   1.982   4.055   7.638  0.4150 -0.8316  0.7740
    1PA     H4S 5400   1.867   3.970   7.738  1.5450  1.6161  1.1636
    1PA     C13 5401   1.851   3.935   7.519 -0.3644 -0.9445 -0.1605
    1PA     H3R 5402   1.768   3.867   7.539 -1.7054 -0.0427 -2.2891
    1PA     H3S 5403   1.793   3.990   7.445 -3.1388 -3.2256  0.1390
    1PA     C12 5404   1.960   3.846   7.471 -0.3041 -0.4579 -0.7848
    1PA     H2R 5405   2.047   3.903   7.437 -2.0900  3.4305  0.4925
    1PA     H2S 5406   1.993   3.773   7.545 -1.1787  0.0427  0.1158
    2PC     C11 5407   1.907   3.770   7.347  0.9616 -0.6470  0.5754
    2PC     O12 5408   1.825   3.814   7.268 -0.7022 -0.0421  0.4877
    2PC     O11 5409   1.970   3.655   7.320  0.1257 -0.4269  0.2645
    2PC      C1 5410   1.945   3.581   7.202 -0.1384  0.1736  0.2177
    2PC      HR 5411   1.838   3.574   7.185 -0.0961  2.8302 -1.9260
    2PC      HS 5412   1.999   3.635   7.123 -1.0438  1.2997  0.3469
    2PC      C2 5413   1.995   3.439   7.232  0.3403  0.2115  0.7231
    2PC      HX 5414   2.097   3.444   7.273  0.7988  1.3647 -0.4997
    2PC      C3 5415   2.002   3.353   7.103 -0.0636  0.0775 -0.2034
    2PC      HA 5416   2.086   3.385   7.040  0.8823  0.2226  1.0943
    2PC      HB 5417   2.033   3.250   7.121  0.0290  0.3260  1.1747
    2PC     O31 5418   1.875   3.354   7.042  0.7743  0.2235 -0.2092
    2PC     P31 5419   1.861   3.296   6.899 -0.2852 -0.1016  0.1994
    2PC     O32 5420   1.950   3.387   6.817 -1.0366 -0.1232  0.0318
    2PC     C31 5421   1.930   3.531   6.819  0.1379  0.6402  0.6075
    2PC     H1A 5422   1.823   3.549   6.804 -0.1111  0.2300  1.7779
    2PC     H1B 5423   1.956   3.570   6.918 -1.0120  0.0163  1.1856
    2PC     C32 5424   2.020   3.594   6.715 -0.6155 -0.4801  0.4904
    2PC     H2A 5425   2.113   3.538   6.726 -0.3290 -0.7128 -2.3350
    2PC     H2B 5426   1.985   3.578   6.613  0.6902  3.3837 -0.7702
    2PC     N31 5427   2.052   3.738   6.714  0.8311 -0.1917 -0.0452
    2PC     C33 5428   2.169   3.776   6.621 -0.6399  0.4402  0.2103
    2PC     H3A 5429   2.254   3.715   6.652 -1.4108 -0.2452  1.0598
    2PC     H3B 5430   2.141   3.743   6.521 -0.7152 -0.0447  0.3921
    2PC     H3C 5431   2.179   3.884   6.631  0.7842  0.3515 -0.0671
    2PC     C34 5432   1.935   3.810   6.666  0.3552  0.0980 -0.2857
    2PC     H4A 5433   1.912   3.778   6.565 -1.2308 -0.8801  0.3538
    2PC     H4B 5434   1.856   3.772   6.731  0.4309  1.7207  0.7991
    2PC     H4C 5435   1.945   3.917   6.685  1.0366 -0.1897  1.0929
    2PC     C35 5436   2.091   3.793   6.849  0.3210  0.1864  0.3021
    2PC     H5A 5437   2.188   3.756   6.881 -0.1109 -1.8330 -0.5552
    2PC     H5B 5438   2.017   3.784   6.929  0.3786 -0.6038  0.2729
    2PC     H5C 5439   2.099   3.900   6.831 -1.4102 -0.0025 -2.0604
    2PC     O33 5440   1.925   3.164   6.890  0.1355 -0.5987 -0.0298
    2PC     O34 5441   1.721   3.301   6.849 -0.1208 -0.0085 -0.2479
    2PC     O21 5442   1.902   3.380   7.330 -0.2457  0.0645 -0.1410
    2PC     C21 5443   1.934   3.273   7.411 -0.0063 -0.2530 -0.0004
    2PC     O22 5444   2.042   3.212   7.398  0.9220 -0.0910  0.6145
    3OL     C12 5445   1.844   3.243   7.530 -0.4271  0.5200  0.1511
    3OL     H2R 5446   1.885   3.150   7.570  0.5873  0.9099  0.0529
    3OL     H2S 5447   1.747   3.227   7.482 -0.3718 -0.8487  0.4680
    3OL     C13 5448   1.833   3.360   7.623  0.1886  0.4193 -0.1284
    3OL     H3R 5449   1.745   3.346   7.685 -0.8111 -0.2685 -1.6366
    3OL     H3S 5450   1.814   3.443   7.554  1.0718 -1.3669 -2.6493
    3OL     C14 5451   1.956   3.405   7.704  0.1674 -0.8312 -0.4032
    3OL     H4R 5452   2.037   3.419   7.632  0.6196 -1.7509 -0.0852
    3OL     H4S 5453   1.986   3.340   7.786  0.1398 -0.6386 -0.2380
    3OL     C15 5454   1.913   3.542   7.762  0.3732  0.4638 -0.5504
    3OL     H5R 5455   1.813   3.517   7.796 -0.0820 -0.9540 -2.7596
    3OL     H5S 5456   1.902   3.618   7.685  1.4557  1.4236  0.2068
    3OL     C16 5457   1.993   3.595   7.886  0.0675 -0.1793 -0.9227
    3OL     H6R 5458   2.100   3.572   7.889 -0.3630 -2.3825  1.3881
    3OL     H6S 5459   1.942   3.552   7.972 -0.8423 -0.9237 -1.8066
    3OL     C17 5460   1.987   3.749   7.905 -0.6035  0.5599  0.8188
    3OL     H7R 5461   1.959   3.794   7.810  1.4177 -0.7726 -0.4763
    3OL     H7S 5462   2.085   3.790   7.932  0.0752  2.2661 -3.5036
    3OL     C18 5463   1.899   3.800   8.019 -0.0401 -0.4032 -0.2140
    3OL     H8R 5464   1.902   3.757   8.120 -1.5742 -0.1575 -0.0283
    3OL     H8S 5465   1.798   3.772   7.988 -0.1235  0.5363 -0.8428
    3OL     C19 5466   1.917   3.944   8.031 -0.2499  0.4947  0.1335
    3OL     H9R 5467   1.896   3.994   7.937 -1.7826 -0.1676  0.0953
    3OL    C110 5468   1.962   4.013   8.143  0.5154 -0.2626  0.9541
    3OL    H10R 5469   1.959   4.121   8.135 -0.3562 -0.3619 -0.2845
    3OL    C111 5470   1.983   3.970   8.286 -0.1206 -1.1695 -0.0087
    3OL    H11R 5471   2.083   3.927   8.295 -1.1822 -3.8713 -0.3012
    3OL    H11S 5472   1.922   3.886   8.318 -1.4813 -0.4899 -0.7187
    3OL    C112 5473   1.960   4.080   8.395 -0.6421 -0.0778  0.2311
    3OL    H12R 5474   2.010   4.164   8.348 -1.0148 -0.7634 -1.4451
    3OL    H12S 5475   1.996   4.040   8.490  2.4443 -0.3314 -0.9511
    3OL    C113 5476   1.820   4.121   8.408  0.5056 -0.4764 -0.1435
    3OL    H13R 5477   1.763   4.028   8.419  1.8718 -1.0570  3.5544
    3OL    H13S 5478   1.775   4.168   8.320 -1.1425  0.0790  0.9332
    3OL    C114 5479   1.785   4.220   8.516  0.4929 -0.3085 -0.0056
    3OL    H14R 5480   1.684   4.253   8.492  0.6464  0.5909  0.5376
    3OL    H14S 5481   1.839   4.314   8.503  0.8155 -0.4497  0.3029
    3OL    C115 5482   1.807   4.174   8.653 -0.2801 -0.4598 -0.0954
    3OL    H15R 5483   1.916   4.185   8.665 -0.3802  1.3723 -0.5520
    3OL    H15S 5484   1.780   4.070   8.669  1.2000 -0.8161  0.2805
    3OL    C116 5485   1.735   4.260   8.757  0.2946 -0.1266  0.3145
    3OL    H16R 5486   1.759   4.223   8.857 -1.5698  0.9197  1.2249
    3OL    H16S 5487   1.628   4.239   8.745  0.5506 -1.5502  0.3564
    3OL    C117 5488   1.768   4.409   8.763  0.0459 -0.3457  0.3674
    3OL    H17R 5489   1.726   4.458   8.675  1.1619 -0.5016 -0.2805
    3OL    H17S 5490   1.877   4.414   8.756  0.0430 -1.9554 -2.7164
    3OL    C118 5491   1.710   4.476   8.885 -0.1626 -0.5521 -0.0717
    3OL    H18R 5492   1.721   4.413   8.973  2.2709 -1.1117 -0.7160
    3OL    H18S 5493   1.606   4.502   8.862  0.0801 -0.5893 -1.2730
    3OL    H18T 5494   1.754   4.574   8.903 -0.9231 -0.2817  0.3352
    1PA    C116 5495   0.443   4.755   8.232  0.2126 -0.2170 -0.1238
    1PA    H16R 5496   0.544   4.723   8.204  0.8710  0.8314  0.9562
    1PA    H16S 5497   0.446   4.802   8.330  0.5820  0.0406 -0.2542
    1PA    H16T 5498   0.418   4.839   8.166  0.8702  0.6093  0.6567
    1PA    C115 5499   0.348   4.639   8.217  0.0946  0.5493 -0.3828
    1PA    H15R 5500   0.382   4.549   8.269  1.4006 -0.2749 -2.5052
    1PA    H15S 5501   0.256   4.677   8.261  0.0173 -0.5674  0.4610
    1PA    C114 5502   0.316   4.597   8.069 -0.5749 -0.4085  0.2076
    1PA    H14R 5503   0.332   4.688   8.011  0.5237  1.4122  3.1076
    1PA    H14S 5504   0.395   4.528   8.041  0.3505  0.7083 -0.0215
    1PA    C113 5505   0.188   4.524   8.050  0.2384 -0.1557  0.2308
    1PA    H13R 5506   0.191   4.432   8.108  1.8204 -0.3726 -0.1461
    1PA    H13S 5507   0.101   4.582   8.084 -0.9735 -0.6283 -1.8757
    1PA    C112 5508   0.159   4.512   7.901  0.1815 -0.8263  0.3637
    1PA    H12R 5509   0.131   4.610   7.860 -1.2443 -1.5608 -0.4677
    1PA    H12S 5510   0.248   4.492   7.841 -0.2762  1.6613 -1.3261
    1PA    C111 5511   0.039   4.414   7.884  0.2156 -0.3275  0.4451
    1PA    H11R 5512   0.058   4.318   7.932 -1.2121 -1.7382 -1.6644
    1PA    H11S 5513  -0.041   4.469   7.935  1.9230 -0.0746  3.1025
    1PA    C110 5514   0.015   4.378   7.740  0.0308  0.5430 -0.3810
    1PA    H10R 5515  -0.092   4.380   7.720  0.4340  0.0533 -2.8774
    1PA    H10S 5516   0.046   4.459   7.674  1.7478  2.1060  2.1172
    1PA     C19 5517   0.059   4.239   7.707 -0.2542  0.2414  0.1523
    1PA     H9R 5518   0.165   4.236   7.681  0.1225 -0.9707  1.7269
    1PA     H9S 5519   0.060   4.171   7.792  0.5323 -0.8176 -0.6753
    1PA     C18 5520  -0.018   4.171   7.591  0.6380  0.3730  0.0637
    1PA     H8R 5521  -0.122   4.152   7.617  0.9074 -1.2127  0.1221
    1PA     H8S 5522  -0.016   4.234   7.503  3.1519  0.2901 -0.0054
    1PA     C17 5523   0.028   4.027   7.565  0.0865 -0.3407  0.3366
    1PA     H7R 5524  -0.011   3.963   7.645  0.7033 -0.9999  0.1181
    1PA     H7S 5525  -0.038   3.990   7.486 -0.7111  0.2821  0.6913
    1PA     C16 5526   0.172   4.003   7.538  0.6249 -0.5038 -0.8868
    1PA     H6R 5527   0.219   4.070   7.611 -0.2101 -0.2141 -0.6028
    1PA     H6S 5528   0.188   3.898   7.563 -0.7159 -0.2739  1.1113
    1PA     C15 5529   0.214   4.046   7.403 -0.2896 -0.4333  0.4291
    1PA     H5R 5530   0.197   3.976   7.321  0.9220 -2.2621  1.6565
    1PA     H5S 5531   0.162   4.138   7.376  3.0078  1.6646  0.7043
    1PA     C14 5532   0.350   4.103   7.402  0.1565  0.0725 -0.0028
    1PA     H4R 5533   0.355   4.180   7.479 -2.4385  3.2850 -2.6702
    1PA     H4S 5534   0.414   4.015   7.413 -0.5675 -0.7085 -1.5828
    1PA     C13 5535   0.400   4.179   7.276 -0.2660 -0.2503 -0.0227
    1PA     H3R 5536   0.406   4.105   7.196 -0.0691  1.2388 -1.4379
    1PA     H3S 5537   0.329   4.258   7.251  0.4475  0.0537 -1.1922
    1PA     C12 5538   0.554   4.227   7.285  0.0787  0.6369  0.5286
    1PA     H2R 5539   0.579   4.303   7.360  0.5333 -1.3711  2.4892
    1PA     H2S 5540   0.626   4.150   7.309 -0.5019  0.1874  0.8558
    2PC     C11 5541   0.599   4.282   7.148 -0.2661 -0.2872 -0.2300
    2PC     O12 5542   0.531   4.297   7.048 -0.3187 -0.3450  0.1285
    2PC     O11 5543   0.726   4.333   7.157  0.5561  0.2404 -0.1026
    2PC      C1 5544   0.781   4.410   7.043 -0.2593  0.2867 -0.4652
    2PC      HR 5545   0.890   4.403   7.043 -0.1167  1.1985 -3.3653
    2PC      HS 5546   0.743   4.367   6.950 -1.1172  1.3129 -0.6082
    2PC      C2 5547   0.732   4.555   7.058  0.0573  0.4641  0.0818
    2PC      HX 5548   0.623   4.548   7.052  0.1748 -2.7903 -0.4205
    2PC      C3 5549   0.808   4.630   6.947 -0.1921  0.1840  0.6915
    2PC      HA 5550   0.904   4.666   6.985  0.8546 -2.8207  1.1967
    2PC      HB 5551   0.829   4.580   6.852 -1.4407  0.9907 -0.0307
    2PC     O31 5552   0.735   4.743   6.917  0.2631  0.6185  0.0293
    2PC     P31 5553   0.790   4.854   6.820 -0.1221 -0.2702  0.0391
    2PC     O32 5554   0.793   4.767   6.684 -0.3413 -0.0664 -0.5497
    2PC     C31 5555   0.692   4.787   6.587  0.7415  0.1537 -0.2422
    2PC     H1A 5556   0.594   4.792   6.635 -0.7485 -1.5923 -2.8029
    2PC     H1B 5557   0.702   4.887   6.546 -4.7369  0.1669 -2.4034
    2PC     C32 5558   0.702   4.681   6.477  0.4202  0.3943  0.3817
    2PC     H2A 5559   0.679   4.728   6.381 -0.2210  0.8251  0.7399
    2PC     H2B 5560   0.806   4.653   6.456  0.3708  0.9634 -0.7326
    2PC     N31 5561   0.610   4.561   6.500  0.7112  0.1658  0.3073
    2PC     C33 5562   0.621   4.504   6.639 -0.2013 -0.3369  0.8316
    2PC     H3A 5563   0.563   4.569   6.705  0.1431  0.1213  0.6801
    2PC     H3B 5564   0.577   4.405   6.625 -1.6296  0.2125  1.2678
    2PC     H3C 5565   0.723   4.490   6.674 -0.5222 -0.9346  1.5718
    2PC     C34 5566   0.472   4.587   6.460 -0.0090  0.6828  0.2794
    2PC     H4A 5567   0.422   4.490   6.467  1.4041  0.0186  2.3340
    2PC     H4B 5568   0.438   4.655   6.538  1.0801  1.7302 -0.1245
    2PC     H4C 5569   0.464   4.625   6.358  0.8247  1.3772  0.4623
    2PC     C35 5570   0.667   4.465   6.401 -0.1543 -0.5555 -0.1742
    2PC     H5A 5571   0.598   4.380   6.398  2.1202 -2.5063 -2.8897
    2PC     H5B 5572   0.769   4.440   6.431 -0.7070 -1.0809  1.3479
    2PC     H5C 5573   0.662   4.498   6.298  1.3531 -0.8087 -0.3570
    2PC     O33 5574   0.685   4.963   6.807  0.2901  0.5493 -0.0134
    2PC     O34 5575   0.932   4.889   6.857 -0.5851  0.0013  0.4614
    2PC     O21 5576   0.765   4.607   7.191  0.1200 -0.0973 -0.4731
    2PC     C21 5577   0.709   4.720   7.238 -0.6154 -0.0821 -0.3427
    2PC     O22 5578   0.647   4.804   7.169  0.4609  1.0464 -0.2509
    3OL     C12 5579   0.761   4.753   7.381 -0.2082 -0.9034  0.4310
    3OL     H2R 5580   0.712   4.684   7.451  1.5718 -1.6393  1.0081
    3OL     H2S 5581   0.744   4.859   7.404  0.6302 -0.4284 -1.0553
    3OL     C13 5582   0.914   4.730   7.380  0.4155 -0.4368 -0.6037
    3OL     H3R 5583   0.954   4.779   7.291  1.2299  0.3836  0.1960
    3OL     H3S 5584   0.931   4.623   7.364 -1.2689 -0.8302  0.0203
    3OL     C14 5585   0.985   4.773   7.515  0.0013 -0.0544  0.1840
    3OL     H4R 5586   0.939   4.753   7.612 -0.2605  0.8830  0.2676
    3OL     H4S 5587   0.999   4.881   7.524 -1.8201  0.3435 -1.0307
    3OL     C15 5588   1.129   4.714   7.508  0.9215 -0.0344 -0.3507
    3OL     H5R 5589   1.196   4.769   7.574 -0.7288  1.3519  0.2696
    3OL     H5S 5590   1.184   4.725   7.414  0.2750  2.3547 -0.5290
    3OL     C16 5591   1.144   4.568   7.569 -0.0668 -0.5473  0.3290
    3OL     H6R 5592   1.096   4.489   7.510 -0.2789 -0.7331  0.7436
    3OL     H6S 5593   1.081   4.562   7.658  1.0334 -1.9424  1.0566
    3OL     C17 5594   1.283   4.535   7.619  0.0225 -0.8667  0.3504
    3OL     H7R 5595   1.320   4.618   7.679 -2.2384  0.6982 -0.3153
    3OL     H7S 5596   1.367   4.512   7.553  0.8007  0.3842  0.8644
    3OL     C18 5597   1.286   4.416   7.718 -0.6585  0.3815  0.1253
    3OL     H8R 5598   1.224   4.449   7.801 -1.3414  2.7989 -1.2319
    3OL     H8S 5599   1.391   4.412   7.748 -0.7171 -1.7523  0.1680
    3OL     C19 5600   1.241   4.286   7.659  0.1882 -0.1365  0.3505
    3OL     H9R 5601   1.259   4.281   7.552 -0.2025 -1.5945  0.3256
    3OL    C110 5602   1.189   4.176   7.723  0.3574  0.0951  0.1279
    3OL    H10R 5603   1.170   4.086   7.666 -2.9606  0.7201  0.0243
    3OL    C111 5604   1.173   4.165   7.867 -0.4782 -0.2176 -0.6446
    3OL    H11R 5605   1.182   4.264   7.912  1.5150 -0.7798  0.3330
    3OL    H11S 5606   1.253   4.106   7.913 -1.4588 -0.4181  0.8753
    3OL    C112 5607   1.039   4.107   7.907 -0.3175 -0.3391 -0.1944
    3OL    H12R 5608   1.022   4.010   7.858  0.1854 -1.4664  1.7367
    3OL    H12S 5609   0.963   4.183   7.892 -0.6921 -0.8067 -0.6948
    3OL    C113 5610   1.018   4.093   8.058  0.4628 -0.9793 -0.8357
    3OL    H13R 5611   0.993   4.187   8.108  1.0080 -0.7212 -1.0438
    3OL    H13S 5612   1.091   4.045   8.123 -2.2111 -4.3710 -0.0516
    3OL    C114 5613   0.907   4.004   8.104 -0.4248 -0.4476 -0.5752
    3OL    H14R 5614   0.812   4.049   8.075 -0.0173  0.8662  0.0529
    3OL    H14S 5615   0.902   4.002   8.213 -0.1048 -0.9653 -0.5650
    3OL    C115 5616   0.902   3.861   8.055 -0.6266  0.5202 -0.9156
    3OL    H15R 5617   0.866   3.802   8.139  0.3928  0.9409 -0.1595
    3OL    H15S 5618   1.007   3.838   8.034  0.2183  3.1071 -0.0170
    3OL    C116 5619   0.804   3.827   7.941 -0.9832  0.3266  0.2756
    3OL    H16R 5620   0.844   3.888   7.860 -1.7721  0.4435 -0.0309
    3OL    H16S 5621   0.707   3.874   7.959 -1.3973 -0.4008 -0.0387
    3OL    C117 5622   0.805   3.685   7.889  0.6821 -0.5463 -0.3904
    3OL    H17R 5623   0.730   3.662   7.813 -0.4133 -4.4273  1.6389
    3OL    H17S 5624   0.771   3.626   7.974  0.4484 -2.5468 -1.7807
    3OL    C118 5625   0.948   3.644   7.854  0.7439 -0.6136 -0.2210
    3OL    H18R 5626   1.018   3.671   7.933 -0.1551  0.0792  0.3684
    3OL    H18S 5627   0.985   3.705   7.772 -1.8220  1.5041  0.0513
    3OL    H18T 5628   0.951   3.536   7.839 -1.7195 -0.6508 -0.9282
    1PA    C116 5629   1.724   2.862   8.741 -0.0494  0.2038  0.0200
    1PA    H16R 5630   1.803   2.842   8.813 -0.4885 -0.3906  0.3405
    1PA    H16S 5631   1.664   2.771   8.752 -1.1016  0.8368 -0.3103
    1PA    H16T 5632   1.659   2.943   8.774 -0.9929 -0.8951  0.9542
    1PA    C115 5633   1.780   2.881   8.599 -0.2008  0.4306 -0.1478
    1PA    H15R 5634   1.693   2.899   8.536 -0.7153 -0.8979  0.1274
    1PA    H15S 5635   1.833   2.976   8.595 -0.3895  0.5403 -0.0973
    1PA    C114 5636   1.868   2.770   8.535  0.1151  0.1234 -0.3386
    1PA    H14R 5637   1.906   2.708   8.616 -0.8048 -1.4565 -1.0733
    1PA    H14S 5638   1.798   2.696   8.495  1.4191 -0.8598 -0.8826
    1PA    C113 5639   1.958   2.815   8.417  1.5131  0.1046  0.1085
    1PA    H13R 5640   1.885   2.841   8.341 -0.5250  0.2051  2.0166
    1PA    H13S 5641   2.019   2.905   8.434 -0.9473  2.0330 -0.6590
    1PA    C112 5642   2.051   2.709   8.363 -0.0678  0.7283  0.5986
    1PA    H12R 5643   2.121   2.754   8.291  0.3332  2.3132  1.9250
    1PA    H12S 5644   2.118   2.677   8.443  0.3538  0.3734  0.1156
    1PA    C111 5645   1.977   2.588   8.303 -0.2936  0.4962 -0.3420
    1PA    H11R 5646   1.940   2.514   8.375  0.5077  0.5325  0.1243
    1PA    H11S 5647   1.886   2.622   8.254 -0.5915  0.3667  0.1161
    1PA    C110 5648   2.055   2.522   8.188 -0.1508 -0.0103  0.2565
    1PA    H10R 5649   2.077   2.598   8.112 -1.3252 -1.4278 -1.5997
    1PA    H10S 5650   2.145   2.476   8.229  0.6817 -1.2376 -2.6717
    1PA     C19 5651   1.964   2.415   8.117 -0.1527 -0.2556  0.3824
    1PA     H9R 5652   1.926   2.339   8.186  0.2415 -1.5309 -0.7746
    1PA     H9S 5653   1.881   2.464   8.066  1.0149 -0.3275 -1.7110
    1PA     C18 5654   2.034   2.305   8.029  0.2286 -0.1594  0.0522
    1PA     H8R 5655   2.097   2.238   8.088 -0.9512 -0.2785  1.2234
    1PA     H8S 5656   1.970   2.232   7.978  1.5482 -0.4595 -1.2309
    1PA     C17 5657   2.109   2.349   7.915 -0.8255  0.6234  0.5318
    1PA     H7R 5658   2.050   2.417   7.853 -0.9455 -0.2832 -0.3764
    1PA     H7S 5659   2.189   2.408   7.959  0.4903 -0.7266  0.0406
    1PA     C16 5660   2.166   2.234   7.837  0.1541 -0.1996  0.3442
    1PA     H6R 5661   2.224   2.157   7.888  1.5229 -0.6962 -1.8298
    1PA     H6S 5662   2.080   2.189   7.787 -0.7332  1.3625  0.3840
    1PA     C15 5663   2.258   2.284   7.715 -0.1278  0.7061 -0.0237
    1PA     H5R 5664   2.341   2.347   7.748  0.8646 -1.2971  1.5978
    1PA     H5S 5665   2.302   2.190   7.678 -0.4959 -1.5426  4.5101
    1PA     C14 5666   2.189   2.337   7.591 -0.2992  0.4636 -0.3235
    1PA     H4R 5667   2.115   2.261   7.565 -1.1477  0.9004  0.7269
    1PA     H4S 5668   2.128   2.425   7.612 -1.0230  0.2888 -1.6173
    1PA     C13 5669   2.288   2.376   7.482 -0.4632 -0.5642  0.0378
    1PA     H3R 5670   2.348   2.461   7.513  0.2010 -1.0766  0.1785
    1PA     H3S 5671   2.354   2.291   7.465  1.4089  0.4808  1.6551
    1PA     C12 5672   2.232   2.403   7.341 -0.0524  0.0773 -0.5966
    1PA     H2R 5673   2.173   2.319   7.304 -0.0563  0.9357 -2.6943
    1PA     H2S 5674   2.167   2.491   7.351 -0.7670 -0.5758  0.7036
    2PC     C11 5675   2.343   2.445   7.247 -0.0101  0.2700  0.5675
    2PC     O12 5676   2.396   2.360   7.171 -0.6156  0.1284  0.3664
    2PC     O11 5677   2.393   2.572   7.244 -0.0313 -0.1116  0.0924
    2PC      C1 5678   2.502   2.612   7.159 -0.2999  0.6548 -0.0704
    2PC      HR 5679   2.588   2.545   7.161 -1.1666 -0.5316 -0.8075
    2PC      HS 5680   2.471   2.621   7.054 -0.4891 -1.3379 -0.2347
    2PC      C2 5681   2.547   2.749   7.196  0.4586 -0.2241  0.0402
    2PC      HX 5682   2.458   2.810   7.214 -0.7842 -1.9639 -0.0045
    2PC      C3 5683   2.621   2.825   7.083 -0.2240  0.7180 -0.1012
    2PC      HA 5684   2.548   2.866   7.012 -0.1467 -2.2243 -2.0164
    2PC      HB 5685   2.692   2.900   7.117  1.3483 -0.3172 -1.0015
    2PC     O31 5686   2.704   2.729   7.010  0.0288  0.2152  0.0486
    2PC     P31 5687   2.766   2.757   6.868 -0.3117 -0.2934 -0.3524
    2PC     O32 5688   2.640   2.793   6.782  0.3968  0.2105  0.1294
    2PC     C31 5689   2.574   2.705   6.689  0.0709 -0.1282 -0.5342
    2PC     H1A 5690   2.639   2.676   6.606 -0.0905  0.0084 -0.7114
    2PC     H1B 5691   2.539   2.615   6.739 -1.6911  1.3794  1.1070
    2PC     C32 5692   2.450   2.765   6.620 -0.1100 -0.5528  0.6209
    2PC     H2A 5693   2.399   2.691   6.558  2.2378 -0.7886 -1.1528
    2PC     H2B 5694   2.387   2.805   6.700  1.2459  0.9210  0.9913
    2PC     N31 5695   2.463   2.882   6.523 -0.3257  0.1072  0.4250
    2PC     C33 5696   2.524   2.834   6.396  0.6734  0.1077 -0.4164
    2PC     H3A 5697   2.452   2.762   6.357 -2.3181  3.5858 -1.9253
    2PC     H3B 5698   2.544   2.915   6.326 -0.2592 -0.7233 -1.6652
    2PC     H3C 5699   2.616   2.784   6.426 -1.7443 -2.4484  3.7297
    2PC     C34 5700   2.327   2.928   6.496  0.3493 -0.7755 -0.3304
    2PC     H4A 5701   2.294   2.951   6.597  2.3907  1.9413 -0.1549
    2PC     H4B 5702   2.323   3.012   6.426 -0.5956 -1.0007 -0.5466
    2PC     H4C 5703   2.270   2.847   6.451  0.1619 -0.4207 -0.7455
    2PC     C35 5704   2.542   2.995   6.582 -0.3119 -0.2717 -0.0303
    2PC     H5A 5705   2.609   2.958   6.660 -0.4863 -0.8793 -0.1656
    2PC     H5B 5706   2.476   3.075   6.614  0.4194 -0.2652  1.5219
    2PC     H5C 5707   2.598   3.038   6.499 -1.3809  1.3723  0.0711
    2PC     O33 5708   2.850   2.875   6.880 -0.4591  0.1364  0.2271
    2PC     O34 5709   2.821   2.630   6.812 -0.2374  0.2552  0.4420
    2PC     O21 5710   2.617   2.739   7.320 -0.6345 -0.4829 -0.0065
    2PC     C21 5711   2.639   2.847   7.400 -0.3553  1.0056 -0.3766
    2PC     O22 5712   2.608   2.957   7.368  0.8276 -0.5567 -0.3983
    3OL     C12 5713   2.698   2.809   7.534  0.1405 -0.5872  0.6842
    3OL     H2R 5714   2.754   2.891   7.579  0.1797 -1.3283  2.0546
    3OL     H2S 5715   2.777   2.738   7.508  0.1515  0.5193 -2.6923
    3OL     C13 5716   2.600   2.753   7.631  0.4773 -0.0697  0.0438
    3OL     H3R 5717   2.527   2.690   7.580 -0.3566  0.3864  0.6382
    3OL     H3S 5718   2.538   2.832   7.675  0.0335  0.4743 -1.4986
    3OL     C14 5719   2.671   2.699   7.760  0.4481 -0.4449 -0.0880
    3OL     H4R 5720   2.699   2.786   7.820 -2.8325  0.2437  0.6723
    3OL     H4S 5721   2.765   2.648   7.740  1.2286  1.5949 -2.1459
    3OL     C15 5722   2.569   2.614   7.846  0.0553  0.3933  0.1093
    3OL     H5R 5723   2.511   2.552   7.778 -0.4562  0.5101  0.4318
    3OL     H5S 5724   2.492   2.677   7.892 -0.3136  0.0052  0.0229
    3OL     C16 5725   2.632   2.523   7.956  0.1344 -0.0241 -0.3572
    3OL     H6R 5726   2.680   2.598   8.019 -1.8182  2.1367 -1.3368
    3OL     H6S 5727   2.705   2.456   7.910 -0.1085 -1.2240  0.9146
    3OL     C17 5728   2.535   2.435   8.040 -0.4889  0.0268  1.0352
    3OL     H7R 5729   2.466   2.383   7.973 -0.5417 -0.7351  1.6549
    3OL     H7S 5730   2.465   2.484   8.108 -1.1916 -1.4907  1.4735
    3OL     C18 5731   2.612   2.326   8.123  0.4332  0.5391  0.3283
    3OL     H8R 5732   2.694   2.366   8.184  1.3078 -1.6482  0.6914
    3OL     H8S 5733   2.668   2.263   8.054 -0.7836 -0.1544 -0.0435
    3OL     C19 5734   2.522   2.226   8.186  1.2029 -0.2699 -0.6363
    3OL     H9R 5735   2.491   2.135   8.136  1.1102 -0.5336 -0.1053
    3OL    C110 5736   2.471   2.241   8.309 -0.6511  0.0024 -0.4542
    3OL    H10R 5737   2.418   2.160   8.358  0.4777  0.4017  1.5331
    3OL    C111 5738   2.503   2.350   8.401 -0.1931 -0.9474 -0.4372
    3OL    H11R 5739   2.404   2.372   8.443 -0.0634 -1.7905  0.3486
    3OL    H11S 5740   2.544   2.436   8.348  0.5101 -1.3077 -0.4885
    3OL    C112 5741   2.605   2.307   8.507 -0.1299  0.1773  0.3449
    3OL    H12R 5742   2.657   2.391   8.554  0.7333 -0.8020  1.1715
    3OL    H12S 5743   2.680   2.252   8.449  1.7037  1.1625  1.6938
    3OL    C113 5744   2.545   2.216   8.622 -0.0857 -0.1285  0.3260
    3OL    H13R 5745   2.495   2.131   8.576  1.1635 -0.7866  0.1486
    3OL    H13S 5746   2.474   2.273   8.683 -0.5175  0.7350 -0.9348
    3OL    C114 5747   2.649   2.164   8.727  0.1125 -0.2275 -0.1439
    3OL    H14R 5748   2.713   2.099   8.668  0.6718 -0.1823  0.3849
    3OL    H14S 5749   2.602   2.104   8.805 -0.7333  0.5369 -0.0507
    3OL    C115 5750   2.733   2.264   8.805 -0.2113 -0.5106 -0.5460
    3OL    H15R 5751   2.794   2.312   8.728 -1.0942  1.0901 -0.2936
    3OL    H15S 5752   2.792   2.203   8.874 -0.4654 -0.9096 -0.6758
    3OL    C116 5753   2.660   2.380   8.874  0.3182  0.3088 -0.8986
    3OL    H16R 5754   2.584   2.344   8.944  0.0006  1.5954 -0.5462
    3OL    H16S 5755   2.609   2.436   8.796 -0.0959 -0.1520 -0.9665
    3OL    C117 5756   2.751   2.470   8.958  0.1326 -1.1986 -0.2644
    3OL    H17R 5757   2.811   2.419   9.033  1.7230  1.4386  0.3729
    3OL    H17S 5758   2.694   2.536   9.023  0.9462 -0.7947  0.0573
    3OL    C118 5759   2.847   2.549   8.872  0.0079 -0.6671 -0.4712
    3OL    H18R 5760   2.901   2.619   8.935 -1.8011  1.0972 -0.7599
    3OL    H18S 5761   2.784   2.616   8.812  0.4891 -0.1580 -0.4078
    3OL    H18T 5762   2.918   2.503   8.803  0.8443  1.7334 -1.3189
    1PA    C116 5763   4.193   2.625   8.995  0.2800  0.1480 -0.0024
    1PA    H16R 5764   4.233   2.527   8.966  1.6736  1.0472 -1.2465
    1PA    H16S 5765   4.223   2.640   9.099  3.2374  0.0291 -0.7583
    1PA    H16T 5766   4.260   2.692   8.941 -0.4198  0.0761 -0.9870
    1PA    C115 5767   4.047   2.649   8.976  0.6552  0.3695 -0.0299
    1PA    H15R 5768   4.021   2.558   8.922  0.3141 -0.9734  2.2638
    1PA    H15S 5769   3.992   2.636   9.069  1.7725 -0.7299  0.4927
    1PA    C114 5770   3.997   2.779   8.907  0.0061  0.6315 -0.0406
    1PA    H14R 5771   3.889   2.795   8.918 -0.5437 -0.6946 -2.7496
    1PA    H14S 5772   4.040   2.853   8.975  0.9836  0.2858 -0.2649
    1PA    C113 5773   4.035   2.792   8.767  0.3701  0.8649  0.4089
    1PA    H13R 5774   4.002   2.892   8.736 -1.3160  0.5454  1.0500
    1PA    H13S 5775   4.143   2.787   8.756  0.1190 -0.8715 -1.9031
    1PA    C112 5776   3.977   2.693   8.667  0.1778 -0.4011 -0.3089
    1PA    H12R 5777   3.879   2.650   8.686 -0.2007 -0.0164 -1.2961
    1PA    H12S 5778   3.955   2.751   8.577  3.2758 -1.5614 -1.9625
    1PA    C111 5779   4.072   2.592   8.599 -0.4677  0.3196  0.4697
    1PA    H11R 5780   4.161   2.652   8.577  0.4345 -0.8544  0.8180
    1PA    H11S 5781   4.117   2.535   8.680  1.1293  1.5055  0.4713
    1PA    C110 5782   4.035   2.504   8.478 -0.9092  0.4384  0.2600
    1PA    H10R 5783   4.121   2.439   8.461 -0.4042  1.2879 -0.5282
    1PA    H10S 5784   3.950   2.438   8.498  1.1131 -2.5048 -0.0686
    1PA     C19 5785   4.003   2.570   8.344  0.0200 -0.2165  0.5607
    1PA     H9R 5786   3.932   2.653   8.352  3.7373  3.5447 -1.4628
    1PA     H9S 5787   4.094   2.618   8.307 -0.6547  2.1730  1.7851
    1PA     C18 5788   3.951   2.474   8.231 -0.0539 -0.2215  0.0914
    1PA     H8R 5789   4.031   2.401   8.217  1.3703  1.7163 -2.6939
    1PA     H8S 5790   3.860   2.419   8.255  0.7717 -1.4424  0.5495
    1PA     C17 5791   3.927   2.549   8.102 -0.3827  0.5135 -0.5035
    1PA     H7R 5792   3.827   2.592   8.115 -0.7992 -0.1450 -1.3669
    1PA     H7S 5793   3.999   2.623   8.068  0.3624 -0.5570 -1.3375
    1PA     C16 5794   3.895   2.454   7.989 -0.6139 -0.2350  0.6477
    1PA     H6R 5795   3.814   2.385   8.016 -1.0180 -0.5210 -1.1613
    1PA     H6S 5796   3.876   2.512   7.899 -1.1023  0.3360  1.1084
[truncated: 1,211,465 more chars]
