# Supplementary material for: Physical Chemistry of Chloroquine Permeation through the Cell Membrane with Atomistic Detail
Source: J Chem Inf Model. 2023 Nov 10;63(22):7124–32. doi: 10.1021/acs.jcim.3c01363 (PMC10685453; doi:10.1021/acs.jcim.3c01363)
Supplement: Supplementary file 2 — ci3c01363_si_002.zip [file ci3c01363_si_002.zip › CQ_POPC/start_CQ_POPC.gro]

CQ POPC 
23351
    1PA    C116    1   2.150   2.658   0.407 -0.0103  0.5767  0.4619
    1PA    H16R    2   2.106   2.748   0.363 -2.0912  0.2019  1.6840
    1PA    H16S    3   2.076   2.622   0.478  0.1566  3.0486  2.0203
    1PA    H16T    4   2.153   2.585   0.326 -0.9426  1.9620 -0.8861
    1PA    C115    5   2.283   2.660   0.480  0.5367  0.2923 -0.7057
    1PA    H15R    6   2.344   2.575   0.448  1.0715 -0.0340  1.1179
    1PA    H15S    7   2.333   2.752   0.452 -1.0898  1.2928 -0.4876
    1PA    C114    8   2.283   2.653   0.634 -0.0822 -0.5456 -0.0950
    1PA    H14R    9   2.231   2.734   0.685  0.3863 -0.7078  0.6613
    1PA    H14S   10   2.223   2.562   0.649  0.8601 -0.7640  2.8531
    1PA    C113   11   2.425   2.655   0.713 -0.1666  0.2127  0.4044
    1PA    H13R   12   2.410   2.619   0.815 -2.6400  0.0454  0.0222
    1PA    H13S   13   2.485   2.580   0.661 -1.4346  1.2255 -2.7434
    1PA    C112   14   2.499   2.788   0.723  0.4998  0.3253 -0.6525
    1PA    H12R   15   2.480   2.858   0.642  0.4344  1.1236  0.0346
    1PA    H12S   16   2.461   2.840   0.812  1.8237 -2.4902  1.7363
    1PA    C111   17   2.653   2.780   0.735 -0.2738 -0.5681  0.6327
    1PA    H11R   18   2.693   2.725   0.820  0.5993  0.1710  0.7147
    1PA    H11S   19   2.679   2.720   0.647  0.7608  1.5527 -0.5794
    1PA    C110   20   2.723   2.924   0.725 -0.4165 -0.3485  0.3766
    1PA    H10R   21   2.832   2.913   0.727 -0.6388 -2.9640  1.4005
    1PA    H10S   22   2.706   2.961   0.624  2.9307 -1.9773 -0.9355
    1PA     C19   23   2.676   3.022   0.833 -0.4629  0.4933 -0.6093
    1PA     H9R   24   2.757   3.094   0.839  2.5993 -2.8196  2.4228
    1PA     H9S   25   2.581   3.066   0.799 -0.7702 -0.5503 -1.1488
    1PA     C18   26   2.669   2.966   0.978 -0.3843  0.8464  0.4318
    1PA     H8R   27   2.633   3.049   1.039 -2.0421 -0.6657  1.5992
    1PA     H8S   28   2.598   2.884   0.989  0.3358  0.0218 -0.8240
    1PA     C17   29   2.807   2.919   1.021  0.0943  0.2386  0.8093
    1PA     H7R   30   2.831   2.821   0.981  1.8346  1.1848 -0.6208
    1PA     H7S   31   2.884   2.981   0.974 -0.5470 -0.1230 -0.7917
    1PA     C16   32   2.827   2.935   1.167  0.2200 -0.3972  0.1889
    1PA     H6R   33   2.906   3.009   1.184  0.4425 -0.5622 -0.1228
    1PA     H6S   34   2.741   2.976   1.221  0.4491 -1.8842  1.7721
    1PA     C15   35   2.880   2.803   1.232 -0.3560 -0.1754  0.6743
    1PA     H5R   36   2.794   2.735   1.223 -0.8716  0.5304  0.2312
    1PA     H5S   37   2.971   2.768   1.183 -0.9211  0.0718 -0.5812
    1PA     C14   38   2.908   2.812   1.383  0.3702  0.7072 -0.2430
    1PA     H4R   39   2.822   2.841   1.443  0.6215 -0.5833  0.7830
    1PA     H4S   40   2.943   2.718   1.428  1.8360 -0.2539 -3.1258
    1PA     C13   41   3.027   2.900   1.419 -0.2578 -0.1678 -0.4187
    1PA     H3R   42   3.020   3.002   1.380 -0.8399  0.1499  0.4710
    1PA     H3S   43   3.034   2.913   1.527 -1.9389  0.3164 -0.3445
    1PA     C12   44   3.157   2.833   1.373  0.3286  0.7089  0.5218
    1PA     H2R   45   3.143   2.726   1.388 -0.1965  0.7458  0.3296
    1PA     H2S   46   3.176   2.841   1.265 -0.5026  0.1114  0.3178
    2PC     C11   47   3.284   2.870   1.451  0.0426  0.0692  0.5124
    2PC     O12   48   3.297   2.975   1.514 -0.0381  0.2942 -0.2351
    2PC     O11   49   3.372   2.772   1.454  0.7202  0.7026  0.4577
    2PC      C1   50   3.478   2.799   1.546 -0.3333 -0.6115 -0.2849
    2PC      HR   51   3.527   2.895   1.527 -1.2214 -0.1698 -0.4066
    2PC      HS   52   3.438   2.805   1.648 -1.3787 -2.9973 -0.5012
    2PC      C2   53   3.580   2.684   1.523  0.3658  0.4947 -0.5926
    2PC      HX   54   3.524   2.594   1.494  1.4612 -0.1599 -0.7537
    2PC      C3   55   3.680   2.667   1.645 -0.5555 -0.8561 -0.4343
    2PC      HA   56   3.625   2.628   1.732 -2.2859  1.4862 -0.3686
    2PC      HB   57   3.769   2.610   1.618  2.9334  3.5259  0.5739
    2PC     O31   58   3.724   2.794   1.701 -0.3129  0.1276 -0.3454
    2PC     P31   59   3.828   2.793   1.821 -0.0771 -0.3925  0.0294
    2PC     O32   60   3.759   2.724   1.932  0.8265 -0.1050 -0.2657
    2PC     C31   61   3.651   2.779   2.006 -0.4467  0.3103  0.4301
    2PC     H1A   62   3.665   2.887   2.016  1.2319  0.3802 -1.8192
    2PC     H1B   63   3.557   2.771   1.950 -0.5830  3.1775  0.1076
    2PC     C32   64   3.648   2.702   2.139  0.3783  0.3520 -0.0487
    2PC     H2A   65   3.546   2.708   2.178  0.3128 -1.9942  0.2684
    2PC     H2B   66   3.662   2.599   2.107  0.6060  0.7191 -1.1740
    2PC     N31   67   3.736   2.735   2.254  0.0064  0.0487  0.1725
    2PC     C33   68   3.711   2.640   2.366 -0.0801 -0.3837 -0.2551
    2PC     H3A   69   3.709   2.537   2.332  0.2726 -0.1000 -1.1675
    2PC     H3B   70   3.800   2.648   2.430  0.1132 -0.1524 -0.5496
    2PC     H3C   71   3.622   2.668   2.422  0.0290  1.7095 -1.0454
    2PC     C34   72   3.874   2.724   2.222  0.0488 -0.0437  0.5348
    2PC     H4A   73   3.936   2.782   2.291  0.8989 -0.7360  0.3637
    2PC     H4B   74   3.890   2.617   2.211 -1.5467 -0.2355 -0.2360
    2PC     H4C   75   3.889   2.760   2.120  0.7484 -0.3804  0.5136
    2PC     C35   76   3.709   2.869   2.307  0.1516 -1.1907 -0.7179
    2PC     H5A   77   3.604   2.874   2.335  0.5163  0.5852  0.5305
    2PC     H5B   78   3.729   2.939   2.226 -2.0386 -1.2808 -1.4016
    2PC     H5C   79   3.771   2.879   2.397 -0.2928 -0.1466 -0.5196
    2PC     O33   80   3.947   2.711   1.776 -0.0411 -0.7121  0.2071
    2PC     O34   81   3.855   2.931   1.866 -0.2051 -0.4016 -0.0900
    2PC     O21   82   3.661   2.734   1.418 -0.6654  0.4370  0.0834
    2PC     C21   83   3.747   2.659   1.350  0.4575  0.4138 -0.0979
    2PC     O22   84   3.748   2.539   1.361 -0.6051  0.2196  0.7134
    3OL     C12   85   3.851   2.735   1.264  0.4750 -0.1094  0.2282
    3OL     H2R   86   3.954   2.722   1.298  1.3225  1.5517 -1.5047
    3OL     H2S   87   3.853   2.839   1.294  2.0808 -0.1966  0.5150
    3OL     C13   88   3.843   2.706   1.115 -0.7297  0.2752  0.4449
    3OL     H3R   89   3.850   2.597   1.113  2.0312  0.3241  2.2811
    3OL     H3S   90   3.938   2.734   1.069 -0.9521 -3.0683 -2.4622
    3OL     C14   91   3.725   2.773   1.053 -0.3223 -0.0070 -0.3399
    3OL     H4R   92   3.736   2.881   1.058  1.6772 -0.2158  1.9469
    3OL     H4S   93   3.640   2.757   1.120 -0.0877 -0.0025 -0.0390
    3OL     C15   94   3.699   2.723   0.914  0.5553 -0.1350  0.1401
    3OL     H5R   95   3.691   2.614   0.922  2.1652 -0.2037  1.5543
    3OL     H5S   96   3.790   2.746   0.857  0.1731  0.1579 -0.3585
    3OL     C16   97   3.567   2.772   0.862 -0.2215 -0.6757  0.6941
    3OL     H6R   98   3.553   2.879   0.875  1.9657  0.2566 -3.0837
    3OL     H6S   99   3.489   2.731   0.927 -1.3822  2.5630  1.5513
    3OL     C17  100   3.537   2.752   0.713  0.0784  0.0227 -0.2225
    3OL     H7R  101   3.430   2.776   0.711 -0.3108 -1.5344  0.1569
    3OL     H7S  102   3.542   2.645   0.691 -2.3197 -0.3409  0.6481
    3OL     C18  103   3.625   2.835   0.621  0.8601 -0.1977 -0.0749
    3OL     H8R  104   3.718   2.854   0.675 -0.5272  1.7048  1.7958
    3OL     H8S  105   3.570   2.928   0.605  0.9328 -0.0386  0.5846
    3OL     C19  106   3.643   2.757   0.494  0.0939  0.0375  0.0277
    3OL     H9R  107   3.715   2.676   0.503  0.3772  0.3766  1.0072
    3OL    C110  108   3.575   2.771   0.386  0.2329  0.1607  0.2649
    3OL    H10R  109   3.598   2.716   0.295  1.2524  2.2124 -0.7729
    3OL    C111  110   3.462   2.867   0.361  0.0512  0.1060  0.2805
    3OL    H11R  111   3.472   2.955   0.425 -0.2548 -0.1044  0.6224
    3OL    H11S  112   3.375   2.815   0.401  0.4587  0.8855  2.2891
    3OL    C112  113   3.440   2.901   0.218  0.1332  0.6562  0.2778
    3OL    H12R  114   3.448   2.818   0.148 -1.9159 -0.2829  1.0470
    3OL    H12S  115   3.528   2.963   0.199 -0.1479  1.4401  1.3954
    3OL    C113  116   3.293   2.959   0.191  0.0187  0.1545  0.2833
    3OL    H13R  117   3.283   3.047   0.254  1.1002  0.5437 -0.0772
    3OL    H13S  118   3.213   2.892   0.225  0.5474 -0.6145  0.0591
    3OL    C114  119   3.267   2.992   0.048  0.0371  0.6413 -0.0998
    3OL    H14R  120   3.302   2.904  -0.005 -0.7748  1.1982 -1.5946
    3OL    H14S  121   3.315   3.085   0.020 -0.9028  0.4656 -2.5190
    3OL    C115  122   3.113   3.004   0.030 -1.0258 -0.0959 -0.4878
    3OL    H15R  123   3.081   3.095   0.082 -0.7911  0.0598 -0.6130
    3OL    H15S  124   3.048   2.929   0.075 -0.7156  1.0727  2.1331
    3OL    C116  125   3.084   2.999  -0.119  0.1932 -0.0989  0.5542
    3OL    H16R  126   3.142   2.919  -0.166  0.8918  1.8583 -2.2022
    3OL    H16S  127   3.117   3.091  -0.168  2.6258 -0.5893  1.1770
    3OL    C117  128   2.933   2.974  -0.147  0.1419 -0.6264 -0.8025
    3OL    H17R  129   2.881   3.053  -0.091  1.4621 -1.6809  2.0620
    3OL    H17S  130   2.891   2.890  -0.092  0.4262  0.3978  1.0625
    3OL    C118  131   2.886   2.970  -0.292  0.6156  0.3386 -0.3530
    3OL    H18R  132   2.780   2.952  -0.270  0.5497  1.7511  0.6424
    3OL    H18S  133   2.938   2.903  -0.360  1.0220 -0.6083  0.8454
    3OL    H18T  134   2.893   3.071  -0.331 -0.6215 -0.1555 -1.9450
    1PA    C116  135   0.174   2.539  -0.002 -0.0289 -0.0878 -0.4369
    1PA    H16R  136   0.157   2.595   0.090  2.4883  1.6260 -0.9306
    1PA    H16S  137   0.177   2.620  -0.075 -2.1689 -0.2240 -0.7501
    1PA    H16T  138   0.274   2.497   0.009 -0.3095 -0.9370 -0.9699
    1PA    C115  139   0.062   2.442  -0.036  0.2151 -0.1050  0.2305
    1PA    H15R  140  -0.032   2.495  -0.028  0.1425 -0.1610 -0.2175
    1PA    H15S  141   0.061   2.423  -0.144 -0.1321  2.3955 -0.2604
    1PA    C114  142   0.061   2.306   0.037 -0.4891 -0.7458 -0.5354
    1PA    H14R  143  -0.042   2.270   0.042 -0.8317  0.3319  1.0507
    1PA    H14S  144   0.125   2.238  -0.019 -1.4328 -2.2760  0.1843
    1PA    C113  145   0.117   2.317   0.178 -0.5441 -0.6205  1.2817
    1PA    H13R  146   0.224   2.340   0.171 -0.8430  0.8345  1.1677
    1PA    H13S  147   0.085   2.406   0.232  0.2542  1.0191 -0.8152
    1PA    C112  148   0.094   2.202   0.271 -0.0644 -0.3848 -0.5002
    1PA    H12R  149  -0.012   2.183   0.288 -0.3646 -1.3331 -2.9690
    1PA    H12S  150   0.143   2.111   0.233  1.9047 -0.0209  0.9920
    1PA    C111  151   0.158   2.223   0.412 -0.0300 -0.4075  0.0178
    1PA    H11R  152   0.265   2.244   0.411  0.3955 -2.3530 -1.7802
    1PA    H11S  153   0.113   2.318   0.442 -1.2960 -0.9527 -0.0976
    1PA    C110  154   0.126   2.115   0.509  0.2384 -0.2391 -0.1976
    1PA    H10R  155   0.019   2.124   0.532  0.3517  3.9052 -0.4779
    1PA    H10S  156   0.151   2.020   0.462 -0.8059  0.3575 -2.0587
    1PA     C19  157   0.187   2.122   0.649 -0.0288 -0.3694 -0.8221
    1PA     H9R  158   0.295   2.140   0.643 -0.4731  2.1954 -2.7033
    1PA     H9S  159   0.149   2.206   0.707  0.4730 -1.8029  1.7327
    1PA     C18  160   0.165   1.994   0.728  0.3583 -0.1624  0.1518
    1PA     H8R  161   0.059   1.970   0.745  0.7021  0.2128  3.4794
    1PA     H8S  162   0.202   1.910   0.668  2.5477 -0.9780  2.4583
    1PA     C17  163   0.237   1.997   0.860  0.2582  0.0710 -0.0146
    1PA     H7R  164   0.343   1.978   0.842 -0.1571 -1.0721 -1.4426
    1PA     H7S  165   0.245   2.097   0.902  0.1665  0.3853 -0.7275
    1PA     C16  166   0.186   1.896   0.960  0.1434  0.2778  0.0302
    1PA     H6R  167   0.078   1.906   0.975  0.1741  0.2628  0.2686
    1PA     H6S  168   0.194   1.798   0.913  3.6369  0.9999 -1.1518
    1PA     C15  169   0.252   1.901   1.096 -0.5032 -0.2914 -0.3517
    1PA     H5R  170   0.255   1.806   1.150  1.4115 -0.5537 -0.8179
    1PA     H5S  171   0.360   1.907   1.076 -0.3643 -2.0420 -0.2953
    1PA     C14  172   0.201   2.016   1.178  0.7612 -0.0961 -0.3975
    1PA     H4R  173   0.205   2.112   1.126  0.5606 -1.0770 -2.3378
    1PA     H4S  174   0.095   2.017   1.203  0.7563 -0.7026 -0.3821
    1PA     C13  175   0.291   2.036   1.299  0.5809  0.4262  0.6979
    1PA     H3R  176   0.275   1.945   1.357  0.4832  0.0335  0.0628
    1PA     H3S  177   0.397   2.036   1.273  0.8305  1.0383  1.6557
    1PA     C12  178   0.262   2.157   1.376  0.0837 -0.1893  0.0460
    1PA     H2R  179   0.277   2.241   1.307  0.0609 -1.6627 -1.8124
    1PA     H2S  180   0.159   2.156   1.411  0.3556 -3.2920  1.0044
    2PC     C11  181   0.350   2.177   1.497 -0.9158 -0.5984  0.6485
    2PC     O12  182   0.445   2.254   1.494  0.1998 -0.1514 -0.1584
    2PC     O11  183   0.306   2.103   1.602 -0.5759  0.0545 -0.2075
    2PC      C1  184   0.362   2.106   1.733 -0.9891 -0.3451  0.5173
    2PC      HR  185   0.446   2.035   1.734  0.2184  1.0213 -0.1159
    2PC      HS  186   0.387   2.208   1.764  0.0842 -0.4820  0.1532
    2PC      C2  187   0.261   2.034   1.834 -0.0968  0.5648 -0.5641
    2PC      HX  188   0.176   2.099   1.856  0.4628  0.2536  3.2023
    2PC      C3  189   0.335   2.033   1.971 -0.6335  0.0562  0.0475
    2PC      HA  190   0.411   1.956   1.961 -1.3094 -0.4381 -1.5039
    2PC      HB  191   0.387   2.125   1.998 -1.6268  0.7042 -0.1929
    2PC     O31  192   0.233   2.005   2.066 -0.2784  0.5872 -0.2614
    2PC     P31  193   0.272   1.955   2.212 -0.7088  0.1779 -0.4058
    2PC     O32  194   0.318   1.806   2.202  0.0057  0.0260  0.1563
    2PC     C31  195   0.430   1.760   2.132  0.2948  0.1972 -0.3166
    2PC     H1A  196   0.408   1.761   2.025  2.3360  1.0838 -0.7689
    2PC     H1B  197   0.515   1.821   2.163 -0.0382  0.1533  0.7154
    2PC     C32  198   0.457   1.610   2.160 -0.0153 -0.3678  0.4478
    2PC     H2A  199   0.375   1.542   2.137  1.3551 -1.2699 -2.1490
    2PC     H2B  200   0.536   1.577   2.092 -1.4228 -1.1997 -0.8553
    2PC     N31  201   0.504   1.573   2.297  0.4135  0.2549  1.3827
    2PC     C33  202   0.545   1.436   2.286  0.3754 -0.3898 -0.3287
    2PC     H3A  203   0.546   1.412   2.393  3.5037  0.5929 -0.0387
    2PC     H3B  204   0.469   1.387   2.225 -1.9380  2.5357 -0.0366
    2PC     H3C  205   0.639   1.441   2.233  0.6505 -0.3884  0.1515
    2PC     C34  206   0.630   1.640   2.346 -0.0660  0.3240  0.3402
    2PC     H4A  207   0.652   1.599   2.445 -2.3523 -0.6109  0.5366
    2PC     H4B  208   0.712   1.627   2.276  0.4405  1.5039  0.6894
    2PC     H4C  209   0.619   1.747   2.359  0.0613  0.2430  1.1626
    2PC     C35  210   0.402   1.599   2.400 -0.1638 -0.0013  0.5495
    2PC     H5A  211   0.439   1.559   2.495 -1.1337 -3.4434 -0.3914
    2PC     H5B  212   0.316   1.540   2.368  1.2654 -2.9002  1.6689
    2PC     H5C  213   0.391   1.707   2.402 -1.2568 -0.0396 -1.1897
    2PC     O33  214   0.392   2.043   2.250  0.2036  0.7634  0.2008
    2PC     O34  215   0.151   1.960   2.301 -0.3591 -0.3020  0.1924
    2PC     O21  216   0.222   1.898   1.785  0.2176  0.1586  0.8218
    2PC     C21  217   0.112   1.875   1.708 -0.0280 -0.2552  0.2579
    2PC     O22  218   0.027   1.963   1.689  0.7980 -0.6620  0.2740
    3OL     C12  219   0.099   1.731   1.671  0.0556 -0.6739 -0.7790
    3OL     H2R  220   0.112   1.667   1.759  1.0096 -0.1028 -0.4918
    3OL     H2S  221   0.189   1.706   1.615  0.4657 -0.4468 -0.2311
    3OL     C13  222  -0.030   1.710   1.592  0.0204 -0.0829  0.1851
    3OL     H3R  223  -0.119   1.754   1.639 -0.8839 -0.3738 -1.1716
    3OL     H3S  224  -0.043   1.602   1.590  2.2303 -0.3919  0.4555
    3OL     C14  225  -0.035   1.762   1.447  0.1992 -0.3468  0.9202
    3OL     H4R  226   0.056   1.738   1.391  0.4787  1.3424  0.5745
    3OL     H4S  227  -0.037   1.871   1.439 -3.0275 -0.2953  0.9236
    3OL     C15  228  -0.155   1.706   1.370 -0.3569  0.4814  0.7452
    3OL     H5R  229  -0.247   1.728   1.423 -1.3311  0.2705 -0.8032
    3OL     H5S  230  -0.147   1.597   1.367  1.3480  0.5193 -3.7251
    3OL     C16  231  -0.168   1.755   1.220 -0.3564  0.0458 -0.4203
    3OL     H6R  232  -0.071   1.769   1.171  0.7327  2.6646  2.1715
    3OL     H6S  233  -0.205   1.857   1.233  2.1389  0.9099  0.6358
    3OL     C17  234  -0.252   1.676   1.121 -1.0725 -0.4691 -0.3516
    3OL     H7R  235  -0.346   1.663   1.174 -1.1243  1.3431  0.0894
    3OL     H7S  236  -0.215   1.574   1.112 -2.4358 -1.0297  0.2192
    3OL     C18  237  -0.273   1.741   0.984 -0.0657 -0.0380 -0.5946
    3OL     H8R  238  -0.180   1.749   0.929 -0.8809  3.2014 -1.7229
    3OL     H8S  239  -0.314   1.839   1.008  0.7419  0.4743 -1.2503
    3OL     C19  240  -0.374   1.680   0.889  0.2953  0.2205  0.5977
    3OL     H9R  241  -0.469   1.732   0.885 -0.3613 -1.0068 -0.5099
    3OL    C110  242  -0.351   1.573   0.811  0.2562  0.4520 -1.2644
    3OL    H10R  243  -0.429   1.544   0.740 -1.2788  2.2530 -0.4074
    3OL    C111  244  -0.222   1.501   0.806 -0.0943 -0.1145  0.1218
    3OL    H11R  245  -0.240   1.394   0.811 -1.9696  0.2326  2.1693
    3OL    H11S  246  -0.161   1.510   0.896  0.6004 -2.4150 -0.0515
    3OL    C112  247  -0.147   1.555   0.686 -0.2340 -0.5007  0.1475
    3OL    H12R  248  -0.042   1.547   0.715  0.1445 -0.4924 -1.1541
    3OL    H12S  249  -0.152   1.663   0.678  2.3503 -0.3260  0.2035
    3OL    C113  250  -0.177   1.498   0.550  0.7505 -1.1104  0.7748
    3OL    H13R  251  -0.284   1.478   0.539  0.4781  0.4452  0.2634
    3OL    H13S  252  -0.149   1.393   0.543 -2.8166 -2.2083  0.7940
    3OL    C114  253  -0.128   1.570   0.432 -0.6258 -0.1799 -0.4088
    3OL    H14R  254  -0.019   1.570   0.440 -0.5157  1.2033 -1.4162
    3OL    H14S  255  -0.169   1.670   0.446 -2.6982 -0.6523 -2.5164
    3OL    C115  256  -0.158   1.510   0.294 -0.4299  0.7268 -0.2765
    3OL    H15R  257  -0.165   1.402   0.302 -3.0620  0.9374  1.3184
    3OL    H15S  258  -0.065   1.529   0.240  0.6945  0.0137  1.3436
    3OL    C116  259  -0.276   1.571   0.218  0.0270  0.6407 -0.0565
    3OL    H16R  260  -0.260   1.679   0.214 -0.3129  0.6795 -0.4218
    3OL    H16S  261  -0.372   1.549   0.265  0.3837  0.8997  0.8031
    3OL    C117  262  -0.294   1.534   0.077  0.0884  0.1726  0.0297
    3OL    H17R  263  -0.292   1.426   0.063 -0.7258 -0.1866  2.2034
    3OL    H17S  264  -0.208   1.560   0.015  0.5375  0.5610  0.7991
    3OL    C118  265  -0.422   1.590   0.012 -0.9321 -0.3963  0.0259
    3OL    H18R  266  -0.514   1.545   0.048  0.0123 -2.0969  0.4490
    3OL    H18S  267  -0.419   1.569  -0.095 -0.9121  0.7800 -0.2150
    3OL    H18T  268  -0.425   1.696   0.038  2.2153 -0.0963 -0.4261
    1PA    C116  269   2.501   1.859   0.613  0.1594  0.3529 -0.0183
    1PA    H16R  270   2.554   1.953   0.597  1.8484 -0.7415 -1.1526
    1PA    H16S  271   2.537   1.784   0.542 -1.7958 -0.0235 -0.6894
    1PA    H16T  272   2.493   1.824   0.716 -1.6281  1.1209  0.1444
    1PA    C115  273   2.363   1.884   0.555  0.6217 -0.2947 -0.5746
    1PA    H15R  274   2.368   1.894   0.447  0.6208  1.9907 -0.4214
    1PA    H15S  275   2.305   1.794   0.572  1.3370 -0.4455  1.3799
    1PA    C114  276   2.294   2.012   0.607 -0.5110 -0.6185 -1.0177
    1PA    H14R  277   2.331   2.106   0.565 -1.4899 -0.3462 -1.3023
    1PA    H14S  278   2.187   2.003   0.585 -0.8932 -0.1630  0.4778
    1PA    C113  279   2.285   2.040   0.757 -0.3469  0.6498  0.4226
    1PA    H13R  280   2.278   1.948   0.814  1.9748 -0.2450 -0.6007
    1PA    H13S  281   2.382   2.075   0.793 -0.1147  0.9088 -0.4277
    1PA    C112  282   2.164   2.135   0.798  0.1947  0.0890 -0.6253
    1PA    H12R  283   2.163   2.226   0.737 -0.6296  1.2128  0.9851
    1PA    H12S  284   2.071   2.085   0.770  0.1523 -1.2685  1.7182
    1PA    C111  285   2.170   2.177   0.947  0.0258  0.4830  0.2289
    1PA    H11R  286   2.095   2.253   0.967 -1.1384 -0.6602  0.2962
    1PA    H11S  287   2.140   2.088   1.002 -0.3405 -1.7451 -3.2486
    1PA    C110  288   2.302   2.243   0.995 -0.1136  0.5059 -0.4526
    1PA    H10R  289   2.381   2.169   1.006 -1.6206 -0.9718  1.0816
    1PA    H10S  290   2.340   2.319   0.926  0.9014  1.1065  0.7336
    1PA     C19  291   2.288   2.305   1.138 -0.1050  0.4165  0.8243
    1PA     H9R  292   2.278   2.228   1.215  0.6374  1.2894  1.8362
    1PA     H9S  293   2.385   2.348   1.164  0.3685  0.3669 -0.7997
    1PA     C18  294   2.182   2.408   1.164 -0.0710  0.0455  0.5926
    1PA     H8R  295   2.079   2.377   1.147 -0.5289  0.0492  3.0042
    1PA     H8S  296   2.190   2.429   1.271  1.2603 -2.3317  1.0441
    1PA     C17  297   2.199   2.543   1.098 -0.2736  0.0913 -0.2454
    1PA     H7R  298   2.170   2.537   0.993 -1.8368  1.0971  0.0924
    1PA     H7S  299   2.127   2.611   1.144 -1.6366  0.0048 -2.1399
    1PA     C16  300   2.330   2.619   1.129  0.4242 -0.3199  0.1463
    1PA     H6R  301   2.418   2.566   1.091  1.4166  0.7527  0.8802
    1PA     H6S  302   2.343   2.713   1.075  2.0102 -0.0273  0.9617
    1PA     C15  303   2.354   2.648   1.276 -0.2833  0.1593 -0.2034
    1PA     H5R  304   2.264   2.670   1.333 -1.2636  2.2418 -2.3990
    1PA     H5S  305   2.386   2.556   1.327 -2.3558  0.0563  1.0090
    1PA     C14  306   2.453   2.764   1.289 -0.2735  0.2098  0.5706
    1PA     H4R  307   2.537   2.725   1.232 -0.2828  0.6368  0.2647
    1PA     H4S  308   2.422   2.852   1.233 -1.1936 -0.8149 -0.5565
    1PA     C13  309   2.505   2.790   1.425 -0.2599 -0.2544 -0.1047
    1PA     H3R  310   2.538   2.699   1.475 -0.4681  1.0169  2.4923
    1PA     H3S  311   2.595   2.851   1.419  0.0989 -0.7563  0.1074
    1PA     C12  312   2.404   2.868   1.511 -0.0789 -0.0539 -0.5055
    1PA     H2R  313   2.383   2.966   1.469 -2.0644  0.1319  0.7948
    1PA     H2S  314   2.309   2.814   1.518 -0.7468  1.1209 -0.2824
    2PC     C11  315   2.456   2.901   1.646  0.1550  0.3490  0.1025
    2PC     O12  316   2.421   2.843   1.745  0.1658  0.2547  0.1723
    2PC     O11  317   2.545   3.003   1.637 -0.2118 -0.3135  0.9082
    2PC      C1  318   2.629   3.027   1.758  0.2705 -0.6065  0.7167
    2PC      HR  319   2.590   3.116   1.807 -0.5365 -1.0657  0.9371
    2PC      HS  320   2.619   2.941   1.825  0.8366 -0.1401  1.4109
    2PC      C2  321   2.778   3.057   1.720  0.0621 -0.4382  0.3441
    2PC      HX  322   2.821   2.978   1.658 -0.4240 -0.7892  0.4517
    2PC      C3  323   2.860   3.064   1.851  0.2762  0.0229 -0.4062
    2PC      HA  324   2.863   2.964   1.895  1.1639  0.2029 -0.0528
    2PC      HB  325   2.964   3.092   1.834 -0.0161  0.6214 -1.3243
    2PC     O31  326   2.796   3.155   1.942 -0.4430  0.3670  0.5060
    2PC     P31  327   2.808   3.144   2.104  0.0739  0.1025  0.0585
    2PC     O32  328   2.961   3.171   2.144 -0.0957  0.0866 -0.1820
    2PC     C31  329   3.051   3.063   2.154  0.0230  0.4437 -0.0612
    2PC     H1A  330   3.011   2.977   2.208  0.2886  0.7723  0.6697
    2PC     H1B  331   3.088   3.030   2.056  0.6827 -0.4377  0.4655
    2PC     C32  332   3.171   3.122   2.225 -0.3989 -0.1967  0.1896
    2PC     H2A  333   3.256   3.061   2.194  0.7670  1.3162  0.2395
    2PC     H2B  334   3.195   3.217   2.177 -0.9447 -0.1590 -0.0086
    2PC     N31  335   3.187   3.137   2.379 -0.0067  0.2398 -0.2715
    2PC     C33  336   3.320   3.185   2.424  0.6529 -0.4102  0.3203
    2PC     H3A  337   3.330   3.288   2.390 -1.3863  0.4462  2.0894
    2PC     H3B  338   3.340   3.166   2.530 -0.7841 -2.3058  0.3112
    2PC     H3C  339   3.396   3.133   2.364 -0.0135 -0.2092 -0.7239
    2PC     C34  340   3.067   3.221   2.430 -0.6800  0.5657  0.2159
    2PC     H4A  341   2.973   3.176   2.399 -0.6373  0.4105  0.3114
    2PC     H4B  342   3.074   3.227   2.539 -0.1617 -0.0896  0.2242
    2PC     H4C  343   3.078   3.318   2.381  1.3187  0.4007  0.2705
    2PC     C35  344   3.164   2.998   2.433  0.6253  0.0007  0.0313
    2PC     H5A  345   3.060   2.971   2.414  0.4331  0.9453 -0.3324
    2PC     H5B  346   3.197   3.006   2.536 -0.1959  2.4431  0.1662
    2PC     H5C  347   3.225   2.926   2.379  0.2879 -0.5526  0.3809
    2PC     O33  348   2.730   3.250   2.170 -0.1651 -0.3456  0.1989
    2PC     O34  349   2.771   3.008   2.141  0.2902  0.4851  0.6619
    2PC     O21  350   2.769   3.177   1.640  0.2270 -0.0530  0.2505
    2PC     C21  351   2.875   3.232   1.574  0.4942  0.3819  0.0021
    2PC     O22  352   2.980   3.169   1.569  0.1062  0.4449 -0.5364
    3OL     C12  353   2.858   3.366   1.510  0.5979 -0.3712 -0.2182
    3OL     H2R  354   2.911   3.431   1.579  1.2613 -2.9042  1.8018
    3OL     H2S  355   2.753   3.393   1.527  0.6679  0.7146 -1.3360
    3OL     C13  356   2.900   3.362   1.367 -0.7090  0.0895 -0.0182
    3OL     H3R  357   2.853   3.284   1.306  1.5301  1.1174 -3.3112
    3OL     H3S  358   3.007   3.343   1.355 -0.2751  0.8969  2.1840
    3OL     C14  359   2.871   3.494   1.300 -0.1961 -0.6600 -0.4428
    3OL     H4R  360   2.871   3.579   1.368 -0.7186 -1.5526  0.7146
    3OL     H4S  361   2.766   3.480   1.272 -0.3549 -1.2327  0.4230
    3OL     C15  362   2.946   3.536   1.169  0.4125  0.0657  0.2641
    3OL     H5R  363   3.054   3.546   1.184  0.9729  0.5164 -3.2523
    3OL     H5S  364   2.926   3.642   1.155  2.5541  0.7212  1.6137
    3OL     C16  365   2.926   3.452   1.043  0.4557  0.3479  0.0316
    3OL     H6R  366   2.820   3.426   1.038  0.0025  1.9356  0.8344
    3OL     H6S  367   2.970   3.353   1.057  0.4175  0.1061 -1.4654
    3OL     C17  368   2.984   3.514   0.922 -0.3246  0.3669  0.0476
    3OL     H7R  369   3.093   3.512   0.931 -0.4000 -0.2286  0.9552
    3OL     H7S  370   2.938   3.611   0.901 -1.5505 -0.1733  0.1818
    3OL     C18  371   2.969   3.427   0.802  0.9614  0.7831  0.7294
    3OL     H8R  372   2.866   3.392   0.796  1.1199  0.5053 -1.0529
    3OL     H8S  373   3.026   3.335   0.814 -2.6217 -1.4787  1.8192
    3OL     C19  374   3.014   3.504   0.686 -0.3890 -0.2014 -0.3792
    3OL     H9R  375   2.951   3.589   0.660  0.5337  0.0605 -1.8760
    3OL    C110  376   3.114   3.474   0.606  0.4984 -0.0484 -0.7107
    3OL    H10R  377   3.120   3.545   0.524  0.3364  1.0136  0.1711
    3OL    C111  378   3.212   3.369   0.614  0.3203  0.2395  0.2487
    3OL    H11R  379   3.226   3.340   0.718 -1.6331 -4.9795 -0.6023
    3OL    H11S  380   3.306   3.415   0.584 -0.3655  0.7582 -1.2142
    3OL    C112  381   3.182   3.255   0.522  1.1114  0.3151 -0.0164
    3OL    H12R  382   3.095   3.202   0.560  0.7848  1.2009  0.4956
    3OL    H12S  383   3.261   3.180   0.515 -1.0151 -2.1309  0.6052
    3OL    C113  384   3.152   3.299   0.380  0.1129  0.1056 -0.2048
    3OL    H13R  385   3.071   3.372   0.377 -1.6321 -1.7155  0.4625
    3OL    H13S  386   3.115   3.216   0.319  2.8207 -0.0591 -1.7848
    3OL    C114  387   3.274   3.360   0.315  0.2908 -0.1820  0.6323
    3OL    H14R  388   3.359   3.291   0.316 -0.4474 -1.1217  1.7328
    3OL    H14S  389   3.328   3.439   0.366  0.5715  1.4017 -1.9329
    3OL    C115  390   3.251   3.406   0.172  0.2992  0.1197  0.6134
    3OL    H15R  391   3.220   3.325   0.106  1.1434  0.8118 -0.6691
    3OL    H15S  392   3.350   3.436   0.136  0.5115  0.8096  1.7191
    3OL    C116  393   3.165   3.532   0.157  0.4186 -0.0131  0.5529
    3OL    H16R  394   3.212   3.623   0.194  0.5936 -0.2260  0.8617
    3OL    H16S  395   3.074   3.519   0.216 -1.6769  0.3915 -2.3841
    3OL    C117  396   3.106   3.560   0.016 -0.6040 -0.5161  0.4248
    3OL    H17R  397   3.189   3.592  -0.047  0.9723 -1.2407  2.0309
    3OL    H17S  398   3.052   3.654   0.015 -0.4213 -0.4105  0.3622
    3OL    C118  399   3.006   3.456  -0.046 -0.0474 -0.4817 -0.1209
    3OL    H18R  400   2.916   3.441   0.014  0.3449  1.0609  0.9100
    3OL    H18S  401   3.042   3.356  -0.071 -2.7268 -1.7112  0.5483
    3OL    H18T  402   2.965   3.495  -0.139  1.6370  0.9037 -0.3304
    1PA    C116  403   3.812   2.413   0.436  0.5656  0.6873 -0.2037
    1PA    H16R  404   3.721   2.361   0.465  0.3610  1.3160  0.3034
    1PA    H16S  405   3.819   2.395   0.328  0.0289  1.3006 -0.3490
    1PA    H16T  406   3.800   2.520   0.458 -2.2095  0.2647  0.6681
    1PA    C115  407   3.923   2.348   0.511 -0.1616  0.5291  0.5935
    1PA    H15R  408   3.918   2.242   0.489 -0.2271  0.8415 -1.0348
    1PA    H15S  409   4.017   2.386   0.470  0.1456  0.7406  1.4739
    1PA    C114  410   3.903   2.364   0.663 -0.2337  0.4526  0.1504
    1PA    H14R  411   3.922   2.468   0.691  2.9471  0.6701 -2.2481
    1PA    H14S  412   3.800   2.330   0.678  0.0475 -1.9812 -2.4484
    1PA    C113  413   3.995   2.259   0.740 -0.4640 -0.0491 -0.3224
    1PA    H13R  414   3.945   2.163   0.750 -0.3952  0.0600  1.4087
    1PA    H13S  415   4.077   2.251   0.668  0.0155  3.9079 -0.4407
    1PA    C112  416   4.057   2.296   0.879 -0.0782  0.8180 -0.0602
    1PA    H12R  417   4.103   2.210   0.927  0.3562  1.9643  1.6653
    1PA    H12S  418   4.144   2.363   0.879  1.1933 -0.7543  1.2703
    1PA    C111  419   3.955   2.349   0.976 -0.8221  0.2821  0.7576
    1PA    H11R  420   4.020   2.380   1.058  1.9890  0.2659 -1.3060
    1PA    H11S  421   3.914   2.443   0.938 -1.6663 -0.1391  0.5907
    1PA    C110  422   3.856   2.247   1.012  0.8030  0.0889  0.8614
    1PA    H10R  423   3.808   2.192   0.930  2.2307  1.1694 -0.7772
    1PA    H10S  424   3.909   2.171   1.069  0.2591 -1.0853 -0.1368
    1PA     C19  425   3.747   2.304   1.106  0.0271  0.1300  0.2955
    1PA     H9R  426   3.745   2.233   1.189  3.5263 -0.8126 -0.2663
    1PA     H9S  427   3.775   2.399   1.150 -0.6515  0.0857  0.8514
    1PA     C18  428   3.616   2.318   1.039 -0.1457 -0.1107  0.3691
    1PA     H8R  429   3.641   2.351   0.938 -1.3846 -1.1428 -0.2978
    1PA     H8S  430   3.571   2.219   1.029  0.2180 -0.5736  2.7047
    1PA     C17  431   3.530   2.426   1.111 -0.6399 -0.4948  0.4435
    1PA     H7R  432   3.574   2.522   1.086  1.9037 -1.5784  0.3902
    1PA     H7S  433   3.435   2.429   1.057 -0.1038 -3.5366 -0.9153
    1PA     C16  434   3.505   2.398   1.258  0.7482  0.3969  0.0290
    1PA     H6R  435   3.583   2.376   1.331 -0.0159 -5.1332 -0.3984
    1PA     H6S  436   3.464   2.487   1.307 -0.4659 -0.5266  0.7423
    1PA     C15  437   3.388   2.298   1.265 -1.0329  0.2215  0.2165
    1PA     H5R  438   3.313   2.348   1.202  0.2231 -1.1041 -2.5145
    1PA     H5S  439   3.414   2.202   1.221  1.3284  0.7366  0.3813
    1PA     C14  440   3.349   2.280   1.406 -0.6161 -0.5121 -0.5577
    1PA     H4R  441   3.438   2.253   1.463 -0.2190 -1.0205 -1.4003
    1PA     H4S  442   3.318   2.375   1.450  1.7870  0.1942 -0.2415
    1PA     C13  443   3.244   2.169   1.427  0.4214  0.6552  0.3212
    1PA     H3R  444   3.146   2.188   1.384  0.1046 -2.2888 -0.4234
    1PA     H3S  445   3.292   2.097   1.362  2.3335 -0.4882  2.8143
    1PA     C12  446   3.243   2.117   1.570 -0.4890  0.6906  1.0600
    1PA     H2R  447   3.199   2.017   1.562  1.7799 -0.2472 -1.2330
    1PA     H2S  448   3.342   2.099   1.612 -0.6140 -0.0992  1.0365
    2PC     C11  449   3.169   2.208   1.665  0.7918  0.2283 -0.5167
    2PC     O12  450   3.211   2.307   1.727  0.1259 -0.2958  0.0222
    2PC     O11  451   3.037   2.174   1.666  0.4251  0.3645  0.4813
    2PC      C1  452   2.963   2.227   1.777 -0.3349 -0.4407  0.1525
    2PC      HR  453   2.885   2.153   1.796  0.2869 -1.1884 -0.1713
    2PC      HS  454   3.034   2.224   1.860 -0.3241 -0.8734  0.1270
    2PC      C2  455   2.914   2.372   1.748  0.2952 -0.2554 -0.4744
    2PC      HX  456   3.001   2.437   1.748  0.7544 -0.8528  0.3810
    2PC      C3  457   2.811   2.419   1.855 -0.0219  0.3071  0.4664
    2PC      HA  458   2.873   2.437   1.944  1.7457 -0.3084 -0.5810
    2PC      HB  459   2.761   2.511   1.823 -0.3790 -0.1768 -0.4073
    2PC     O31  460   2.721   2.307   1.881  0.7198 -0.1143  0.6144
    2PC     P31  461   2.621   2.321   1.999 -0.2024  0.4270 -0.0640
    2PC     O32  462   2.717   2.311   2.126 -0.3395  0.2283 -0.3132
    2PC     C31  463   2.698   2.395   2.233  0.3838 -0.4217  0.7184
    2PC     H1A  464   2.730   2.497   2.210  1.3884 -0.4738  1.7652
    2PC     H1B  465   2.590   2.392   2.247  0.2600 -3.5405 -0.1015
    2PC     C32  466   2.772   2.334   2.351  0.0344  0.0633  0.0314
    2PC     H2A  467   2.869   2.382   2.361  0.9648 -1.9813  1.2739
    2PC     H2B  468   2.714   2.361   2.439 -1.8945  2.9913 -1.9559
    2PC     N31  469   2.798   2.193   2.362  0.1053 -0.6062  0.0941
    2PC     C33  470   2.678   2.106   2.331  0.0990  0.0850 -0.5440
    2PC     H3A  471   2.602   2.136   2.403 -0.0045  0.0527 -0.6410
    2PC     H3B  472   2.647   2.127   2.229 -0.8471  1.7247  0.0590
    2PC     H3C  473   2.720   2.005   2.332  1.6829  0.7002 -0.9001
    2PC     C34  474   2.905   2.150   2.266 -0.6594  0.0315  0.4410
    2PC     H4A  475   2.992   2.208   2.296 -0.9916  0.2918  0.9208
    2PC     H4B  476   2.919   2.044   2.289  0.8877  0.6761  2.9263
    2PC     H4C  477   2.878   2.163   2.161  1.4195  0.3959 -0.0836
    2PC     C35  478   2.858   2.163   2.485  0.2210 -0.4081  0.0896
    2PC     H5A  479   2.807   2.221   2.561 -0.6367 -0.6306 -0.3008
    2PC     H5B  480   2.964   2.186   2.474  0.5878 -1.4441  1.3348
    2PC     H5C  481   2.857   2.056   2.504 -0.2072 -0.6292 -1.0698
    2PC     O33  482   2.564   2.452   1.981 -0.5467 -0.3273  0.3393
    2PC     O34  483   2.541   2.203   1.994  0.7191  0.2280 -0.4569
    2PC     O21  484   2.841   2.368   1.629  0.4700 -0.4898 -0.5212
    2PC     C21  485   2.809   2.479   1.559  0.1811  0.9555 -0.8073
    2PC     O22  486   2.836   2.591   1.604 -0.1133  0.4303  0.7396
    3OL     C12  487   2.742   2.464   1.422  0.5005 -0.5371 -0.7991
    3OL     H2R  488   2.768   2.556   1.369 -2.5784  0.2514 -1.1355
    3OL     H2S  489   2.633   2.466   1.422  0.4582 -0.0363  1.9502
    3OL     C13  490   2.792   2.337   1.353  0.0777  0.4873 -0.8812
    3OL     H3R  491   2.722   2.321   1.271 -1.6965  0.9881  0.4813
    3OL     H3S  492   2.774   2.248   1.413  0.4532  1.6049  0.9570
    3OL     C14  493   2.928   2.324   1.300 -0.0028 -0.4035  0.5119
    3OL     H4R  494   2.949   2.220   1.271  1.0066 -0.3853  1.1369
    3OL     H4S  495   2.992   2.353   1.383 -0.0368  0.9028  0.1024
    3OL     C15  496   2.956   2.423   1.197 -0.0258  0.0172  0.4975
    3OL     H5R  497   3.050   2.399   1.146  0.3212  0.3399  0.9760
    3OL     H5S  498   2.971   2.521   1.242  2.6315  0.3936 -0.9841
    3OL     C16  499   2.858   2.438   1.078  0.1934  0.3990  1.3719
    3OL     H6R  500   2.901   2.507   1.004  1.3569 -0.8297  0.8637
    3OL     H6S  501   2.766   2.493   1.099 -0.3516  0.5340 -1.0612
    3OL     C17  502   2.814   2.312   0.999  0.0476 -0.5283 -0.0527
    3OL     H7R  503   2.822   2.225   1.065  0.4991 -0.4087  0.0516
    3OL     H7S  504   2.885   2.292   0.919 -0.1177 -4.2627  0.5215
    3OL     C18  505   2.676   2.321   0.941  1.3430  0.4069 -0.2858
    3OL     H8R  506   2.664   2.419   0.895  2.1296  1.2112  1.1374
    3OL     H8S  507   2.606   2.326   1.025  0.6005  1.6121 -0.9519
    3OL     C19  508   2.650   2.214   0.845 -0.7042  0.6563 -0.2931
    3OL     H9R  509   2.617   2.116   0.876  1.0370  0.3448  0.7220
    3OL    C110  510   2.676   2.229   0.714 -0.4437 -0.6872 -0.3509
    3OL    H10R  511   2.662   2.148   0.642  0.8349  2.7134 -4.8972
    3OL    C111  512   2.726   2.351   0.646 -0.1043  0.0253  0.2766
    3OL    H11R  513   2.776   2.423   0.711 -2.7153  1.1319  1.1987
    3OL    H11S  514   2.635   2.401   0.613 -0.0061  0.4082  0.5750
    3OL    C112  515   2.828   2.323   0.536  0.1689 -0.4769 -0.0471
    3OL    H12R  516   2.786   2.240   0.478 -1.0209  0.1423 -0.1045
    3OL    H12S  517   2.920   2.281   0.576  2.3813  3.7678 -0.1604
    3OL    C113  518   2.858   2.443   0.453 -0.1577 -0.1378 -0.1399
    3OL    H13R  519   2.884   2.525   0.520 -2.0060 -1.0143  1.7568
    3OL    H13S  520   2.771   2.480   0.399  0.1848 -0.0577 -0.6484
    3OL    C114  521   2.974   2.431   0.347  0.1942 -0.5122  0.1316
    3OL    H14R  522   2.971   2.335   0.294 -0.6032  0.0174 -0.7954
    3OL    H14S  523   3.061   2.424   0.413 -1.1344 -0.8521  1.9247
    3OL    C115  524   2.987   2.547   0.255 -0.3148  0.4330 -0.4351
    3OL    H15R  525   2.911   2.553   0.177  0.4009 -1.1395 -1.2730
    3OL    H15S  526   3.077   2.522   0.200  0.1533 -0.3014  0.6303
    3OL    C116  527   2.990   2.690   0.320 -0.4066 -0.6491 -0.0269
    3OL    H16R  528   2.889   2.726   0.342  0.6632  1.2093  2.2777
    3OL    H16S  529   3.019   2.750   0.233  1.7602 -1.7885 -0.1702
    3OL    C117  530   3.093   2.718   0.422  0.1443  0.1051  0.1206
    3OL    H17R  531   3.190   2.690   0.381  1.0102  2.5539  0.3650
    3OL    H17S  532   3.078   2.644   0.502  5.4936 -0.6636  0.7840
    3OL    C118  533   3.079   2.860   0.485  0.0070  1.0550 -0.4153
    3OL    H18R  534   3.101   2.946   0.423 -0.7028  1.4957 -0.0700
    3OL    H18S  535   3.146   2.874   0.570  0.2407 -0.3071 -0.3519
    3OL    H18T  536   2.979   2.868   0.528 -0.3088 -0.8863 -0.6650
    1PA    C116  537   3.342   0.518   0.179  0.2854 -0.3555 -0.2584
    1PA    H16R  538   3.361   0.414   0.206  0.2383 -0.3048 -0.0273
    1PA    H16S  539   3.434   0.577   0.173  0.2578 -0.3422 -0.5946
    1PA    H16T  540   3.297   0.521   0.079  0.8338  2.1019 -0.4946
    1PA    C115  541   3.241   0.575   0.278 -0.3062  0.7990 -0.7795
    1PA    H15R  542   3.195   0.670   0.251 -0.8617  0.8986  0.4347
    1PA    H15S  543   3.165   0.497   0.275  2.4378 -2.1078 -0.5072
    1PA    C114  544   3.297   0.574   0.426 -0.2159  0.0865  0.1267
    1PA    H14R  545   3.222   0.530   0.492  0.0236  1.4323  1.3342
    1PA    H14S  546   3.375   0.497   0.430  0.9653  1.2994  2.4964
    1PA    C113  547   3.365   0.697   0.480 -0.1091  0.3974  0.1040
    1PA    H13R  548   3.294   0.778   0.496 -1.5221 -1.1326  2.0937
    1PA    H13S  549   3.405   0.672   0.579  1.0528 -0.3638 -0.5396
    1PA    C112  550   3.483   0.750   0.408  0.0796 -0.4062 -0.0489
    1PA    H12R  551   3.460   0.783   0.307 -1.3474 -0.3567  0.2738
    1PA    H12S  552   3.517   0.842   0.456  0.4340  0.2902 -1.5885
    1PA    C111  553   3.602   0.650   0.404 -0.3959 -0.5999 -0.4337
    1PA    H11R  554   3.562   0.556   0.366  0.7807 -1.2698 -0.0599
    1PA    H11S  555   3.679   0.693   0.339 -1.4791  2.1734 -0.0193
    1PA    C110  556   3.668   0.624   0.547 -0.0881  0.5356 -0.5192
    1PA    H10R  557   3.689   0.719   0.596  2.6004  0.7092 -1.8376
    1PA    H10S  558   3.593   0.575   0.610  0.1154  3.2973  2.1031
    1PA     C19  559   3.793   0.543   0.540 -0.8062 -0.0336  0.0174
    1PA     H9R  560   3.783   0.459   0.471  0.9280 -1.4848  1.4354
    1PA     H9S  561   3.876   0.603   0.502  0.8569 -2.6596 -0.7716
    1PA     C18  562   3.823   0.489   0.681  0.2235  0.1980 -0.4373
    1PA     H8R  563   3.799   0.561   0.760 -1.5987  0.5740 -1.2657
    1PA     H8S  564   3.747   0.412   0.696 -0.3300  0.8788  0.3352
    1PA     C17  565   3.952   0.415   0.696 -0.0457  0.1049  0.4213
    1PA     H7R  566   3.974   0.334   0.626  0.3690  0.7822 -0.2500
    1PA     H7S  567   4.039   0.480   0.685  1.2803 -1.5196  0.9530
    1PA     C16  568   3.959   0.355   0.837 -0.0670 -0.5466  0.0665
    1PA     H6R  569   3.930   0.428   0.913  0.4930 -0.0813 -0.1519
    1PA     H6S  570   3.880   0.282   0.848  0.1526 -0.7666  0.1879
    1PA     C15  571   4.076   0.259   0.864 -0.4820 -0.3476 -0.1159
    1PA     H5R  572   4.075   0.179   0.790 -1.7161 -0.7248  0.2806
    1PA     H5S  573   4.172   0.305   0.839 -1.9124  2.5494 -0.7257
    1PA     C14  574   4.088   0.190   1.000 -0.7897  0.6483 -0.1141
    1PA     H4R  575   4.006   0.128   1.037 -1.9287  1.5787 -1.0219
    1PA     H4S  576   4.169   0.118   0.986 -1.5824  0.1108 -2.3538
    1PA     C13  577   4.122   0.296   1.107  0.4280 -0.0297  0.5557
    1PA     H3R  578   4.215   0.341   1.071 -1.1609  2.0803 -1.1846
    1PA     H3S  579   4.049   0.376   1.089  0.3604 -0.1899  0.0844
    1PA     C12  580   4.126   0.241   1.248  0.1054 -0.2241 -0.3404
    1PA     H2R  581   4.028   0.200   1.273 -0.4600 -0.0032 -2.0553
    1PA     H2S  582   4.177   0.144   1.246 -2.6315 -1.7834 -3.0935
    2PC     C11  583   4.200   0.331   1.341  0.3135 -0.3101  0.0780
    2PC     O12  584   4.300   0.392   1.315  0.4028  0.4649 -0.3968
    2PC     O11  585   4.124   0.344   1.455  0.0749  0.0104  0.2416
    2PC      C1  586   4.176   0.441   1.549 -0.3050 -0.5334  1.0114
    2PC      HR  587   4.276   0.403   1.571 -0.0459 -1.8801 -2.0584
    2PC      HS  588   4.198   0.535   1.497  0.2246 -1.6471 -0.8782
    2PC      C2  589   4.091   0.458   1.677 -0.1396  0.4026  0.0699
    2PC      HX  590   4.139   0.533   1.741 -1.6170 -0.0515  1.7822
    2PC      C3  591   4.078   0.323   1.750 -0.5042 -0.8457 -0.1104
    2PC      HA  592   4.035   0.255   1.676 -1.8153 -1.0687  0.8235
    2PC      HB  593   4.177   0.290   1.783  0.1691  1.2491  0.1539
    2PC     O31  594   3.981   0.337   1.857  0.0054 -0.6302 -0.1377
    2PC     P31  595   4.018   0.385   2.007  0.2450 -0.4062  0.2245
    2PC     O32  596   4.037   0.263   2.101 -0.0101  0.6410 -0.0319
    2PC     C31  597   4.148   0.185   2.094 -0.3566 -0.0787 -1.4933
    2PC     H1A  598   4.178   0.150   1.995  0.5127 -3.5604 -0.1265
    2PC     H1B  599   4.233   0.227   2.149 -1.9873 -0.3313  1.4132
    2PC     C32  600   4.111   0.055   2.155  0.6342  0.6556 -1.1075
    2PC     H2A  601   4.025   0.006   2.109  0.0256 -0.3025  0.9073
    2PC     H2B  602   4.197  -0.012   2.146  0.3345 -0.0303  0.7635
    2PC     N31  603   4.061   0.054   2.296 -0.1116 -0.6975 -0.4760
    2PC     C33  604   3.910   0.069   2.304 -0.0399 -0.4619 -0.5152
    2PC     H3A  605   3.895   0.172   2.271 -4.5855 -0.9517 -0.6087
    2PC     H3B  606   3.862  -0.007   2.241  0.0724 -1.3571  0.4564
    2PC     H3C  607   3.868   0.064   2.404  2.6811  0.4147  0.7516
    2PC     C34  608   4.082  -0.068   2.358  0.0962 -0.2834 -0.3472
    2PC     H4A  609   4.050  -0.065   2.463  3.1331  2.5625  0.6844
    2PC     H4B  610   4.039  -0.157   2.311  2.5703 -2.3000  1.0021
    2PC     H4C  611   4.190  -0.080   2.364 -0.0996 -1.6270  2.1507
    2PC     C35  612   4.126   0.161   2.384 -0.3771  0.3851 -1.1091
    2PC     H5A  613   4.099   0.258   2.341  3.0436  3.1320  2.3112
    2PC     H5B  614   4.234   0.149   2.384 -0.5427 -1.7436 -2.5129
    2PC     H5C  615   4.082   0.160   2.484  0.6501 -1.0600 -0.6385
    2PC     O33  616   4.147   0.448   1.994  0.4984 -0.0022  0.2371
    2PC     O34  617   3.909   0.468   2.054  0.4537 -0.3845  0.3203
    2PC     O21  618   3.958   0.505   1.645  0.7422 -0.1856 -0.0200
    2PC     C21  619   3.945   0.635   1.614 -0.0689  0.2852  0.6684
    2PC     O22  620   4.030   0.724   1.615 -0.7678  0.0696  0.3039
    3OL     C12  621   3.806   0.667   1.569 -0.4272 -0.0224 -0.2847
    3OL     H2R  622   3.763   0.730   1.646  1.2020 -2.1449  2.5510
    3OL     H2S  623   3.738   0.581   1.567 -1.4174  0.7387 -0.2578
    3OL     C13  624   3.800   0.729   1.426 -0.0173 -0.3419 -0.0810
    3OL     H3R  625   3.837   0.832   1.427  1.7408 -0.8621 -2.6134
    3OL     H3S  626   3.697   0.748   1.397  0.0641 -0.3711 -0.3924
    3OL     C14  627   3.866   0.643   1.320  0.4369  0.3362  0.2400
    3OL     H4R  628   3.973   0.641   1.342  0.6794 -1.0744 -0.8514
    3OL     H4S  629   3.852   0.704   1.231 -0.0536  0.3209  0.3074
    3OL     C15  630   3.797   0.507   1.309  0.0114 -0.3134  0.7974
    3OL     H5R  631   3.793   0.457   1.406 -1.1090 -1.3202  0.2538
    3OL     H5S  632   3.855   0.456   1.232  1.2184  2.4416 -0.2249
    3OL     C16  633   3.653   0.511   1.256 -0.4175  0.4794  0.2777
    3OL     H6R  634   3.650   0.559   1.158 -0.7909  0.0298  0.0649
    3OL     H6S  635   3.597   0.573   1.326  0.6953  0.2361  1.4084
    3OL     C17  636   3.586   0.374   1.256  0.3491  0.5875  0.2958
    3OL     H7R  637   3.488   0.388   1.303  0.5949  2.5219  0.3076
    3OL     H7S  638   3.641   0.305   1.320 -0.0168 -1.3929 -1.4186
    3OL     C18  639   3.566   0.313   1.125 -0.6216 -0.1306  0.0690
    3OL     H8R  640   3.657   0.320   1.065 -0.4839  1.6268  0.4215
    3OL     H8S  641   3.483   0.369   1.082 -0.5229  0.3001  0.4257
    3OL     C19  642   3.521   0.173   1.151  0.7078 -0.1918 -0.5591
    3OL     H9R  643   3.422   0.167   1.195  0.3049  1.2489 -1.2130
    3OL    C110  644   3.584   0.059   1.118  0.1794 -0.4210 -0.1957
    3OL    H10R  645   3.537  -0.031   1.155 -0.0388  0.1805  1.0427
    3OL    C111  646   3.720   0.044   1.052 -0.0472 -0.2219 -0.0828
    3OL    H11R  647   3.782  -0.016   1.119  1.4838  1.4015  0.0507
    3OL    H11S  648   3.764   0.143   1.066  1.4227 -0.1728 -3.8055
    3OL    C112  649   3.725   0.003   0.907 -0.2659 -0.3499  0.4008
    3OL    H12R  650   3.673  -0.093   0.900 -1.3402  0.1866  0.8073
    3OL    H12S  651   3.829  -0.011   0.878 -0.2651 -1.0990  0.7600
    3OL    C113  652   3.654   0.110   0.817 -0.5826  0.5187 -0.6324
    3OL    H13R  653   3.691   0.212   0.824  0.2724  0.3213 -1.8776
    3OL    H13S  654   3.548   0.104   0.841 -0.6711  1.0199 -0.8989
    3OL    C114  655   3.665   0.074   0.669  0.9767  0.2786  0.3284
    3OL    H14R  656   3.604   0.148   0.616 -1.2372 -3.5474 -3.1039
    3OL    H14S  657   3.615  -0.022   0.651 -0.2382  1.1046 -0.8855
    3OL    C115  658   3.813   0.062   0.622 -0.3935  0.1228 -0.9472
    3OL    H15R  659   3.855  -0.033   0.657  1.5589  1.3434  0.1920
    3OL    H15S  660   3.868   0.141   0.673 -0.5479  0.7467 -1.7355
    3OL    C116  661   3.835   0.069   0.475 -0.2811 -0.2546 -0.4503
    3OL    H16R  662   3.939   0.073   0.439 -1.0923  2.3777 -2.9172
    3OL    H16S  663   3.790   0.167   0.460 -1.0692 -0.3413  1.2058
    3OL    C117  664   3.754  -0.024   0.386 -0.5013 -0.0501 -0.4423
    3OL    H17R  665   3.762   0.014   0.284  1.4590 -0.8233 -0.6229
    3OL    H17S  666   3.650  -0.031   0.417 -0.4583 -0.4528 -0.3857
    3OL    C118  667   3.808  -0.161   0.393  0.5390  0.4006  0.1868
    3OL    H18R  668   3.798  -0.203   0.493 -1.2491 -1.7806 -0.8263
    3OL    H18S  669   3.911  -0.154   0.359  1.2052  0.3412  2.0838
    3OL    H18T  670   3.759  -0.231   0.325 -0.1647  2.6468 -1.7504
    1PA    C116  671   2.527   1.133   0.526  0.3394 -0.0766 -0.2986
    1PA    H16R  672   2.592   1.219   0.544  1.4840 -0.8197 -0.7188
    1PA    H16S  673   2.424   1.168   0.530  0.3155 -0.2311  1.2237
    1PA    H16T  674   2.556   1.102   0.426  1.3860 -2.9504  0.7828
    1PA    C115  675   2.562   1.025   0.628  0.8762 -0.1154 -0.4742
    1PA    H15R  676   2.524   0.931   0.589  0.3975 -0.7756  1.4637
    1PA    H15S  677   2.671   1.017   0.636  0.6747 -1.4898  1.8423
    1PA    C114  678   2.490   1.055   0.760 -0.5915  0.6572 -0.6824
    1PA    H14R  679   2.524   1.152   0.796 -2.1257  1.2450 -0.7489
    1PA    H14S  680   2.381   1.058   0.750 -0.5067  1.4035 -1.4519
    1PA    C113  681   2.546   0.950   0.864 -0.1644 -0.1422 -0.1620
    1PA    H13R  682   2.655   0.958   0.872  0.0122 -1.7821 -0.4768
    1PA    H13S  683   2.512   0.973   0.965  0.0857 -1.9798  0.3792
    1PA    C112  684   2.520   0.798   0.831  0.2331 -0.1938  0.0291
    1PA    H12R  685   2.414   0.772   0.827  0.4158 -1.2355  1.4072
    1PA    H12S  686   2.555   0.760   0.734 -3.6836 -0.6414 -1.4095
    1PA    C111  687   2.582   0.703   0.930 -0.0231  0.5641  0.3786
    1PA    H11R  688   2.690   0.698   0.915 -0.2917  0.2501 -1.7675
    1PA    H11S  689   2.567   0.734   1.034 -0.4055  0.4937  0.3463
    1PA    C110  690   2.537   0.560   0.906 -0.3476  0.1319 -0.1606
    1PA    H10R  691   2.430   0.554   0.926 -0.2965  0.3455  0.1845
    1PA    H10S  692   2.561   0.523   0.807  2.6278 -3.6203  1.7244
    1PA     C19  693   2.610   0.465   0.998  0.4489  0.4420  0.0423
    1PA     H9R  694   2.711   0.482   0.960 -0.3283  1.0635 -1.8798
    1PA     H9S  695   2.612   0.504   1.100 -1.1220  2.5919 -0.6647
    1PA     C18  696   2.587   0.317   0.990  0.1561 -0.2608 -0.1312
    1PA     H8R  697   2.482   0.287   0.985  0.0621  0.1065 -0.3627
    1PA     H8S  698   2.621   0.278   0.894 -2.9377 -1.1900 -0.9774
    1PA     C17  699   2.634   0.247   1.118 -0.0597  0.0854  0.8931
    1PA     H7R  700   2.565   0.267   1.200  0.0748  0.9757  0.8055
    1PA     H7S  701   2.614   0.142   1.096 -0.2907 -0.3154  2.8482
    1PA     C16  702   2.780   0.249   1.167 -0.0749 -0.3481  0.3326
    1PA     H6R  703   2.807   0.351   1.197  3.2887 -0.7271 -0.9178
    1PA     H6S  704   2.809   0.195   1.257 -0.7402  1.6665  1.8388
    1PA     C15  705   2.877   0.208   1.060 -0.0219  0.1142  0.0989
    1PA     H5R  706   2.837   0.112   1.028 -0.2244 -0.0838  0.9123
    1PA     H5S  707   2.857   0.286   0.986  1.0009 -0.9919 -1.3869
    1PA     C14  708   3.018   0.223   1.098  0.1608  0.0845 -0.0495
    1PA     H4R  709   3.045   0.183   1.196 -3.5533 -0.8887  0.7231
    1PA     H4S  710   3.094   0.179   1.034  0.7420  2.5429 -1.2105
    1PA     C13  711   3.058   0.365   1.090  0.6288 -0.7827 -0.7379
    1PA     H3R  712   3.063   0.397   0.985 -2.5718 -0.4843 -0.8936
    1PA     H3S  713   2.984   0.433   1.134  1.4669  1.4791 -2.5520
    1PA     C12  714   3.201   0.394   1.146  0.1808 -0.1853 -0.3343
    1PA     H2R  715   3.276   0.327   1.104  0.7295  0.6064 -0.6334
    1PA     H2S  716   3.222   0.495   1.110 -1.1514 -1.1701 -4.3922
    2PC     C11  717   3.201   0.384   1.300  0.8315 -0.2729  0.4148
    2PC     O12  718   3.242   0.288   1.362 -0.1832  0.5726  0.0462
    2PC     O11  719   3.136   0.483   1.359  0.2441  0.3170  0.5384
    2PC      C1  720   3.131   0.479   1.504  0.5842  0.6975  0.0109
    2PC      HR  721   3.050   0.544   1.537 -1.6008 -2.3849  1.0918
    2PC      HS  722   3.098   0.381   1.540  2.6494  0.0388  0.2472
    2PC      C2  723   3.268   0.508   1.578  0.1257  0.2937  0.0901
    2PC      HX  724   3.330   0.418   1.579 -1.3473 -0.7945 -0.8835
    2PC      C3  725   3.251   0.532   1.731  0.4812  0.0954  0.7007
    2PC      HA  726   3.210   0.630   1.756 -1.8661 -0.0269 -2.0768
    2PC      HB  727   3.192   0.450   1.772  0.1398  0.7558  1.5620
    2PC     O31  728   3.375   0.522   1.790 -0.3848  0.4044  0.2672
    2PC     P31  729   3.388   0.502   1.950  0.6285 -0.1629  0.1505
    2PC     O32  730   3.347   0.636   2.021 -0.4666 -0.4445  0.2077
    2PC     C31  731   3.434   0.751   2.021 -0.2317  0.4030 -0.2218
    2PC     H1A  732   3.523   0.723   2.078  0.7320 -0.5754 -2.1071
    2PC     H1B  733   3.455   0.783   1.919 -0.6812  1.5324  0.0236
    2PC     C32  734   3.366   0.869   2.095 -0.0616 -0.0780 -0.7182
    2PC     H2A  735   3.344   0.842   2.198 -1.3009  1.0607 -0.6571
    2PC     H2B  736   3.431   0.957   2.097  1.3516 -1.0826  1.7378
    2PC     N31  737   3.246   0.923   2.022 -0.6115  0.1881 -0.2845
    2PC     C33  738   3.130   0.841   2.055  0.0385 -0.1267 -0.0413
    2PC     H3A  739   3.130   0.844   2.164  3.6070  2.4863  0.0834
    2PC     H3B  740   3.033   0.881   2.026 -1.0669 -0.3527  2.9373
    2PC     H3C  741   3.146   0.746   2.003  1.2818  0.5810 -1.0039
    2PC     C34  742   3.226   1.061   2.075  0.5336 -0.0792 -0.1610
    2PC     H4A  743   3.317   1.116   2.050  1.0726 -1.6234 -1.7731
    2PC     H4B  744   3.136   1.110   2.039  0.6180  0.0179 -0.2375
    2PC     H4C  745   3.200   1.066   2.181  0.1486 -1.4926 -0.1673
    2PC     C35  746   3.253   0.938   1.869  0.2604  0.1515 -0.0675
    2PC     H5A  747   3.339   1.002   1.846  0.0265  1.1986  1.7585
    2PC     H5B  748   3.163   0.986   1.832 -0.0464 -0.6010 -0.3054
    2PC     H5C  749   3.258   0.847   1.809 -1.4187 -0.0633  0.0708
    2PC     O33  750   3.292   0.399   1.983 -0.2213  0.2496 -0.3170
    2PC     O34  751   3.529   0.475   1.973  0.0483  0.0303  0.4283
    2PC     O21  752   3.331   0.621   1.516  0.1185 -0.1499 -0.1186
    2PC     C21  753   3.289   0.753   1.530  0.3967  0.3553  1.5801
    2PC     O22  754   3.190   0.792   1.593  0.1438  0.6939  0.1344
    3OL     C12  755   3.392   0.832   1.451 -0.1781 -0.5277  0.1211
    3OL     H2R  756   3.411   0.786   1.354  2.1909  2.1710 -0.8554
    3OL     H2S  757   3.492   0.814   1.493  0.4923  1.2542 -0.6095
    3OL     C13  758   3.355   0.984   1.436 -0.1040  0.3070 -0.2082
    3OL     H3R  759   3.371   1.044   1.525 -0.8386 -0.0102  0.1455
    3OL     H3S  760   3.247   0.987   1.416 -0.2504  2.4506  0.6605
    3OL     C14  761   3.420   1.059   1.318 -1.0289 -0.3565 -0.4046
    3OL     H4R  762   3.525   1.037   1.337 -1.0370 -0.5791 -0.6258
    3OL     H4S  763   3.421   1.168   1.329  2.7942 -0.3017 -0.1777
    3OL     C15  764   3.374   1.005   1.187 -0.2633  0.9379  0.0893
    3OL     H5R  765   3.267   1.022   1.184 -0.4786 -0.4036 -0.4875
    3OL     H5S  766   3.381   0.896   1.183 -0.0163  0.9023  1.1920
    3OL     C16  767   3.436   1.072   1.071 -0.0082  0.1512  0.5648
    3OL     H6R  768   3.542   1.047   1.063 -0.6068 -2.6562  0.1639
    3OL     H6S  769   3.422   1.180   1.072 -2.4728 -0.0990  0.1701
    3OL     C17  770   3.374   1.023   0.937 -0.7910 -0.2978 -0.5440
    3OL     H7R  771   3.268   1.048   0.925 -0.6239  0.4771 -0.4480
    3OL     H7S  772   3.378   0.914   0.945 -1.8274 -0.2986  0.3008
    3OL     C18  773   3.463   1.066   0.817 -0.0640 -0.1771 -0.5092
    3OL     H8R  774   3.560   1.017   0.827  0.4599  1.1458  1.6846
    3OL     H8S  775   3.479   1.174   0.820 -1.6671  0.0685  0.5637
    3OL     C19  776   3.384   1.030   0.688  0.2475  0.0004 -0.0016
    3OL     H9R  777   3.388   0.928   0.651 -1.9928 -0.1631  0.0849
    3OL    C110  778   3.306   1.117   0.622 -0.2039 -0.0396  0.1014
    3OL    H10R  779   3.263   1.078   0.530  0.7518  1.8977 -1.2255
    3OL    C111  780   3.279   1.261   0.650  0.0254 -0.0258  0.3703
    3OL    H11R  781   3.306   1.296   0.750 -1.2871  2.9101 -0.2086
    3OL    H11S  782   3.171   1.280   0.655  0.2504  0.9961  2.9471
    3OL    C112  783   3.342   1.347   0.544 -0.2795 -0.0343  0.6065
    3OL    H12R  784   3.308   1.311   0.446  0.1252 -0.5078  0.6371
    3OL    H12S  785   3.451   1.339   0.546 -0.2400  0.6354  1.5376
    3OL    C113  786   3.297   1.501   0.562 -0.0539  0.1018  0.3853
    3OL    H13R  787   3.336   1.526   0.661 -1.1122 -0.5147  0.9709
    3OL    H13S  788   3.189   1.499   0.573  0.1243 -0.0072  2.8016
    3OL    C114  789   3.349   1.590   0.450 -0.0687 -0.4066  0.2597
    3OL    H14R  790   3.283   1.676   0.454 -0.9933 -0.8337 -2.9072
    3OL    H14S  791   3.332   1.545   0.352  1.1888 -2.3427  0.8472
    3OL    C115  792   3.492   1.630   0.477  0.1309 -0.0004  0.9632
    3OL    H15R  793   3.512   1.613   0.583 -1.3598  0.1209  1.2879
    3OL    H15S  794   3.494   1.737   0.456  0.1646 -0.2339 -0.3121
    3OL    C116  795   3.605   1.560   0.402  0.2709  0.0047 -0.0216
    3OL    H16R  796   3.617   1.458   0.438 -0.2614  0.2672  0.9448
    3OL    H16S  797   3.687   1.614   0.449 -0.6054  1.4233 -0.0481
    3OL    C117  798   3.621   1.588   0.255 -0.0685  0.0290 -0.4582
    3OL    H17R  799   3.623   1.697   0.248  2.0983 -0.0337 -1.9973
    3OL    H17S  800   3.554   1.551   0.177 -1.2467  0.7142  0.2007
    3OL    C118  801   3.753   1.532   0.212 -0.5432 -0.2862  1.0555
    3OL    H18R  802   3.744   1.423   0.212 -0.3677 -0.4111 -2.4364
    3OL    H18S  803   3.830   1.565   0.282 -1.3752  0.3768  1.6776
    3OL    H18T  804   3.765   1.566   0.109 -1.6461  0.7658  1.2575
    1PA    C116  805   3.903   1.009   0.166  0.4079 -0.2112  0.1941
    1PA    H16R  806   3.818   0.966   0.112  1.0076 -1.0704 -0.0862
    1PA    H16S  807   3.961   0.931   0.216 -0.1413 -0.1252  0.9923
    1PA    H16T  808   3.974   1.057   0.099 -2.0914 -0.0229 -2.5016
    1PA    C115  809   3.855   1.117   0.265  0.0084 -0.4925  0.4332
    1PA    H15R  810   3.947   1.148   0.316  0.5455  1.5727 -1.6499
    1PA    H15S  811   3.828   1.201   0.202  0.1820 -0.9823 -0.3042
    1PA    C114  812   3.767   1.049   0.374 -0.4411  0.0361  0.5000
    1PA    H14R  813   3.697   0.975   0.335 -2.0022  2.0313 -0.6755
    1PA    H14S  814   3.837   0.995   0.438 -0.4721 -2.8642 -1.6824
    1PA    C113  815   3.707   1.148   0.471 -0.1828  0.0699 -0.1648
    1PA    H13R  816   3.624   1.207   0.433 -1.5735 -1.7313 -0.0400
    1PA    H13S  817   3.660   1.094   0.554  0.6717 -2.1709 -1.0756
    1PA    C112  818   3.805   1.244   0.530  0.6022  0.0381  0.1648
    1PA    H12R  819   3.895   1.189   0.556  0.4264 -0.5980 -0.5465
    1PA    H12S  820   3.819   1.318   0.451  0.2279  1.0517  1.0223
    1PA    C111  821   3.735   1.319   0.655  0.2488 -0.2033  0.0751
    1PA    H11R  822   3.630   1.340   0.632  0.6836  2.2022  0.0544
    1PA    H11S  823   3.726   1.252   0.741 -0.3052  3.6896  3.3800
    1PA    C110  824   3.802   1.441   0.704 -0.0300  0.3021  1.2314
    1PA    H10R  825   3.906   1.416   0.680 -0.6522 -1.1518 -0.1536
    1PA    H10S  826   3.783   1.530   0.643 -0.5751 -0.3755  0.3918
    1PA     C19  827   3.801   1.480   0.853 -0.4028 -0.3761  0.4421
    1PA     H9R  828   3.874   1.421   0.909  1.7381  0.1746 -1.6278
    1PA     H9S  829   3.859   1.572   0.848 -0.9733 -0.0038  0.5664
    1PA     C18  830   3.663   1.468   0.922 -0.3573 -0.5319  0.2610
    1PA     H8R  831   3.595   1.544   0.882  2.5236  1.4037 -1.3607
    1PA     H8S  832   3.627   1.367   0.906  1.6219 -1.4528  1.2577
    1PA     C17  833   3.681   1.497   1.067  0.3761 -0.1536 -0.3699
    1PA     H7R  834   3.763   1.436   1.103  0.0038 -1.0218 -0.9452
    1PA     H7S  835   3.706   1.602   1.084 -2.7606  0.4407  1.4603
    1PA     C16  836   3.564   1.469   1.148  0.4137 -0.2447 -0.6041
    1PA     H6R  837   3.483   1.538   1.123  0.7348  0.3532 -0.0312
    1PA     H6S  838   3.531   1.372   1.111 -1.1692  0.8049 -2.0727
    1PA     C15  839   3.591   1.463   1.294  0.5831  0.2620 -0.2430
    1PA     H5R  840   3.644   1.370   1.315 -1.7991 -0.8585  1.1736
    1PA     H5S  841   3.656   1.547   1.317  1.0107  0.0114 -0.5158
    1PA     C14  842   3.475   1.479   1.390  0.1135  0.0464 -0.4604
    1PA     H4R  843   3.407   1.560   1.362 -0.2635 -0.0482  0.1567
    1PA     H4S  844   3.414   1.388   1.394  0.3471 -0.0999 -0.1813
    1PA     C13  845   3.523   1.524   1.528 -0.6883  0.1065  0.2021
    1PA     H3R  846   3.585   1.613   1.537  1.4934 -1.4828  2.3398
    1PA     H3S  847   3.436   1.540   1.592 -1.5214 -0.9971 -0.6003
    1PA     C12  848   3.615   1.409   1.590  0.5392  0.1234  0.1407
    1PA     H2R  849   3.567   1.312   1.577 -2.1802  1.4159 -0.2540
    1PA     H2S  850   3.705   1.400   1.528  0.1944 -2.0725 -0.0954
    2PC     C11  851   3.668   1.442   1.720  0.0579 -0.1129 -0.0443
    2PC     O12  852   3.602   1.436   1.821  0.0987  0.4971 -0.0549
    2PC     O11  853   3.799   1.474   1.710 -0.0473 -0.4511 -0.1534
    2PC      C1  854   3.894   1.468   1.820  0.2079 -0.3306  0.3865
    2PC      HR  855   3.991   1.480   1.771 -0.1157  0.9831  0.0228
    2PC      HS  856   3.868   1.538   1.900 -2.2623 -0.4480 -0.2275
    2PC      C2  857   3.903   1.327   1.875  0.2384 -0.1229 -0.1924
    2PC      HX  858   3.807   1.281   1.899  1.8696 -2.0446  3.3875
    2PC      C3  859   3.976   1.329   2.012 -0.0742 -0.8860  0.5106
    2PC      HA  860   4.077   1.370   1.996  0.2514 -1.5718  0.7566
    2PC      HB  861   3.907   1.387   2.074 -0.4466 -0.2926 -0.4496
    2PC     O31  862   3.977   1.202   2.063 -0.2019  0.0314  0.1024
    2PC     P31  863   4.024   1.163   2.206  0.0487  0.2222 -0.4000
    2PC     O32  864   4.187   1.175   2.195 -0.1233  0.0675  0.4487
    2PC     C31  865   4.259   1.291   2.227  0.5822  0.2646 -0.5698
    2PC     H1A  866   4.241   1.376   2.161  0.6291  0.2606 -0.5877
    2PC     H1B  867   4.232   1.315   2.330 -0.9312  1.0649 -1.1172
    2PC     C32  868   4.412   1.261   2.221 -0.5980  0.7282  0.0029
    2PC     H2A  869   4.426   1.202   2.130 -0.6160  1.3772 -0.4297
    2PC     H2B  870   4.465   1.356   2.216 -1.1225  1.0073 -0.4097
    2PC     N31  871   4.477   1.180   2.332  0.4095 -0.1703 -0.6343
    2PC     C33  872   4.483   1.260   2.450 -0.3558  0.1797 -0.2947
    2PC     H3A  873   4.542   1.350   2.432  2.1400 -1.5511 -1.2986
    2PC     H3B  874   4.380   1.281   2.482 -0.1364 -1.7184  1.9554
    2PC     H3C  875   4.525   1.191   2.524 -1.9159 -0.3310  0.1538
    2PC     C34  876   4.409   1.043   2.348  0.0883 -0.2333 -0.1112
    2PC     H4A  877   4.452   0.983   2.428 -0.1371  0.0823  0.2509
    2PC     H4B  878   4.304   1.055   2.372  0.1479 -1.7449  1.0793
    2PC     H4C  879   4.414   0.989   2.253  1.4894  0.5500 -0.5208
    2PC     C35  880   4.620   1.160   2.298  0.1773 -0.5881  0.1848
    2PC     H5A  881   4.666   1.259   2.304  0.3043 -0.6522  0.2692
    2PC     H5B  882   4.617   1.113   2.199 -2.3702  3.2299 -1.8215
    2PC     H5C  883   4.667   1.094   2.371 -4.5063 -0.8365  3.3868
    2PC     O33  884   3.979   1.266   2.299  0.1406 -0.2083  0.2111
    2PC     O34  885   3.983   1.018   2.230 -0.3714  0.6264  0.8215
    2PC     O21  886   3.974   1.242   1.782 -0.3224  0.1183  0.5552
    2PC     C21  887   3.902   1.155   1.700  0.0202 -1.0270 -0.1391
    2PC     O22  888   3.780   1.160   1.694  0.4245 -0.3318 -0.4897
    3OL     C12  889   3.990   1.054   1.622 -0.6438  0.2167  0.1001
    3OL     H2R  890   3.916   0.999   1.563  1.7865 -0.7189 -2.2771
    3OL     H2S  891   4.036   0.985   1.692  2.1657  0.5828 -1.2512
    3OL     C13  892   4.103   1.123   1.544  0.3765  0.2376 -0.2132
    3OL     H3R  893   4.184   1.062   1.505 -0.2895  0.0211 -1.3041
    3OL     H3S  894   4.141   1.193   1.618 -1.9123  1.7770 -0.3956
    3OL     C14  895   4.045   1.192   1.418 -0.6974 -0.6453 -0.0569
    3OL     H4R  896   4.129   1.246   1.375 -1.1743  1.1869  1.1984
    3OL     H4S  897   3.978   1.278   1.427  0.7318  0.9429 -3.0955
    3OL     C15  898   4.008   1.102   1.300  0.0155  0.1038 -0.9024
    3OL     H5R  899   4.000   1.172   1.217  1.3971  3.1643  1.3407
    3OL     H5S  900   3.917   1.044   1.320 -0.7855  1.1146 -1.5086
    3OL     C16  901   4.108   0.989   1.256  0.0173 -0.4516  0.5293
    3OL     H6R  902   4.065   0.942   1.168 -2.5391 -1.3386  2.1138
    3OL     H6S  903   4.121   0.916   1.336  1.1310 -0.4285  0.3799
    3OL     C17  904   4.249   1.040   1.240 -0.2759 -0.1389  0.1308
    3OL     H7R  905   4.288   1.076   1.336  0.5743  0.0667 -0.2827
    3OL     H7S  906   4.244   1.132   1.182 -0.0469  0.2291  0.6872
    3OL     C18  907   4.349   0.939   1.193 -0.5951  0.2970 -0.2289
    3OL     H8R  908   4.329   0.854   1.259 -1.3394 -0.1292 -0.9944
    3OL     H8S  909   4.451   0.967   1.220 -1.0179  0.5082  1.2596
    3OL     C19  910   4.331   0.905   1.045 -0.5244 -0.0856  0.5835
    3OL     H9R  911   4.325   0.992   0.980  0.4103 -0.3962  0.0638
    3OL    C110  912   4.340   0.775   1.010  0.9395 -0.2238  0.4517
    3OL    H10R  913   4.332   0.752   0.904 -0.0868  1.9894 -0.0016
    3OL    C111  914   4.358   0.651   1.086  0.2814 -0.2693 -0.5132
    3OL    H11R  915   4.291   0.572   1.053  1.6925 -2.6421  1.8570
    3OL    H11S  916   4.331   0.667   1.191  4.7067  3.0985  0.3979
    3OL    C112  917   4.501   0.599   1.090  0.3046  0.9325  0.9766
    3OL    H12R  918   4.517   0.515   1.158  1.9802 -1.1869 -1.8082
    3OL    H12S  919   4.562   0.684   1.122  1.1562  1.5188 -1.9234
    3OL    C113  920   4.542   0.539   0.955 -0.9380 -0.3737  0.1953
    3OL    H13R  921   4.637   0.490   0.976 -0.1128  0.9051 -0.3585
    3OL    H13S  922   4.556   0.624   0.887 -2.9347 -1.3655 -1.5561
    3OL    C114  923   4.454   0.434   0.890  0.0290 -0.0389  0.2703
    3OL    H14R  924   4.356   0.475   0.864 -0.0136 -1.6879 -2.6105
    3OL    H14S  925   4.437   0.348   0.955 -1.2366 -1.1571 -1.4336
    3OL    C115  926   4.534   0.380   0.768 -0.0924  0.0208  0.7969
    3OL    H15R  927   4.616   0.319   0.806 -2.6450 -2.9216  1.9268
    3OL    H15S  928   4.557   0.471   0.711 -0.4283  1.4063  2.7642
    3OL    C116  929   4.448   0.293   0.677  0.4542  0.7461 -0.6771
    3OL    H16R  930   4.424   0.201   0.732 -0.1419  1.0493 -0.4095
    3OL    H16S  931   4.504   0.246   0.597 -1.3153 -3.2788  0.1655
    3OL    C117  932   4.332   0.363   0.603 -0.4162 -0.1026 -0.2309
    3OL    H17R  933   4.273   0.430   0.667 -2.0554 -2.0235  0.3578
    3OL    H17S  934   4.254   0.296   0.567 -1.0059  0.7061 -0.4953
    3OL    C118  935   4.377   0.437   0.478  0.5211 -0.0498 -0.1004
    3OL    H18R  936   4.288   0.482   0.436  1.6186  3.6921  1.2387
    3OL    H18S  937   4.424   0.370   0.405  1.3642 -0.8413  1.1299
    3OL    H18T  938   4.440   0.524   0.498  0.7497 -0.3520  0.5384
    1PA    C116  939   3.436   2.251   0.698  0.2475  0.0680 -0.3946
    1PA    H16R  940   3.446   2.189   0.609 -2.5671  1.4326 -1.7817
    1PA    H16S  941   3.521   2.250   0.766 -1.2160  2.2726  1.6134
    1PA    H16T  942   3.424   2.348   0.649 -2.0687  0.6809  1.2132
    1PA    C115  943   3.302   2.193   0.752 -0.4476  0.1737 -0.5075
    1PA    H15R  944   3.231   2.165   0.674  1.4560 -2.3926 -1.4990
    1PA    H15S  945   3.329   2.092   0.783  0.2999 -0.1778 -2.1817
    1PA    C114  946   3.240   2.267   0.876 -0.2583 -0.6888  0.4299
    1PA    H14R  947   3.137   2.236   0.894 -0.8520  0.4342 -0.8383
    1PA    H14S  948   3.294   2.238   0.967  1.0586  0.9820  0.2410
    1PA    C113  949   3.244   2.419   0.870  0.7107  0.6495 -0.6122
    1PA    H13R  950   3.212   2.455   0.968  1.6096  0.1775 -0.1308
    1PA    H13S  951   3.344   2.459   0.855  0.6950  1.6227  1.5087
    1PA    C112  952   3.148   2.479   0.768  0.3922 -0.0852 -0.2231
    1PA    H12R  953   3.189   2.446   0.672  2.2574  2.0147 -0.2409
    1PA    H12S  954   3.046   2.443   0.776 -0.0684  0.9243 -1.3388
    1PA    C111  955   3.147   2.631   0.762  0.5896 -0.1779  0.3851
    1PA    H11R  956   3.237   2.654   0.705  1.0188 -1.2155  0.6306
    1PA    H11S  957   3.063   2.656   0.697  2.3242 -2.1104 -2.8216
    1PA    C110  958   3.137   2.708   0.895 -0.0326  0.3088  0.5546
    1PA    H10R  959   3.044   2.676   0.944  0.5811  1.1377  2.3734
    1PA    H10S  960   3.222   2.673   0.954 -0.3248 -0.6408  0.4404
    1PA     C19  961   3.149   2.864   0.879 -0.0869  0.3405 -0.1866
    1PA     H9R  962   3.226   2.882   0.804 -0.3331  3.8355  0.2392
    1PA     H9S  963   3.066   2.917   0.833 -0.8286 -2.4282 -2.3409
    1PA     C18  964   3.194   2.938   1.005 -0.7810 -0.7624 -1.0716
    1PA     H8R  965   3.126   2.916   1.088 -3.2763  3.3608 -1.7467
    1PA     H8S  966   3.294   2.907   1.036 -0.5663  1.0664  0.2666
    1PA     C17  967   3.197   3.086   0.991  0.2113 -0.2701  0.5170
    1PA     H7R  968   3.285   3.123   0.938 -1.2947 -1.2173 -2.9271
    1PA     H7S  969   3.107   3.114   0.936  1.6225  3.5022 -0.2059
    1PA     C16  970   3.180   3.167   1.123 -0.1045  0.2167  0.4706
    1PA     H6R  971   3.074   3.180   1.146 -1.0768 -3.8147 -0.9391
    1PA     H6S  972   3.200   3.095   1.203 -0.1739 -0.5446 -0.1932
    1PA     C15  973   3.258   3.296   1.138 -0.0968  0.0835 -0.0369
    1PA     H5R  974   3.221   3.352   1.052 -1.1949 -0.8018 -0.1731
    1PA     H5S  975   3.240   3.351   1.230  0.4612  0.1528  0.0324
    1PA     C14  976   3.408   3.287   1.131  0.5079  0.3186  0.4330
    1PA     H4R  977   3.439   3.240   1.038 -0.6549 -0.2243  0.2959
    1PA     H4S  978   3.436   3.392   1.138  1.0836  0.1197  1.2114
    1PA     C13  979   3.464   3.199   1.236 -0.4880  0.6951 -0.2017
    1PA     H3R  980   3.398   3.220   1.321 -2.8083  0.3037 -1.7999
    1PA     H3S  981   3.456   3.094   1.210  0.3023  0.6066 -0.1222
    1PA     C12  982   3.612   3.228   1.274 -0.1868  0.7110  0.0261
    1PA     H2R  983   3.680   3.184   1.201  1.1094 -0.2989  1.7424
    1PA     H2S  984   3.639   3.334   1.269 -3.8119  1.9208  2.3654
    2PC     C11  985   3.643   3.166   1.409  0.2788 -0.2675  0.3494
    2PC     O12  986   3.562   3.151   1.493 -0.1282  0.1759  0.0388
    2PC     O11  987   3.777   3.160   1.434  0.4876 -0.9607  0.4519
    2PC      C1  988   3.823   3.077   1.538  0.1089  0.4700 -0.6190
    2PC      HR  989   3.759   3.090   1.626  2.3858 -1.4523  1.4785
    2PC      HS  990   3.810   2.972   1.509  0.5620 -0.1256  1.2104
    2PC      C2  991   3.971   3.099   1.561 -0.0625 -0.6087 -0.4333
    2PC      HX  992   4.013   3.004   1.595  1.1960 -0.2161 -0.8177
    2PC      C3  993   4.004   3.212   1.664 -0.0255  0.2402  0.0768
    2PC      HA  994   3.969   3.178   1.762  0.0309  0.2824  0.1108
    2PC      HB  995   4.110   3.235   1.670 -0.6049  2.8175  1.6538
    2PC     O31  996   3.933   3.334   1.638 -0.3338  0.3003  0.1682
    2PC     P31  997   3.916   3.454   1.729 -0.0142 -0.5249 -0.1767
    2PC     O32  998   3.767   3.439   1.762  0.2146 -0.3307 -0.1300
    2PC     C31  999   3.675   3.464   1.662  0.1272 -0.4642 -0.3150
    2PC     H1A 1000   3.700   3.543   1.591 -0.6100  0.3354  0.3024
    2PC     H1B 1001   3.660   3.371   1.607 -1.9899 -0.1956 -0.2679
    2PC     C32 1002   3.545   3.501   1.721 -0.0894  0.2325  0.7709
    2PC     H2A 1003   3.472   3.468   1.647 -0.4407 -2.1732  2.0797
    2PC     H2B 1004   3.532   3.445   1.814 -0.6812 -0.3329  0.3537
    2PC     N31 1005   3.510   3.640   1.742  0.4884 -0.2580 -0.6958
    2PC     C33 1006   3.596   3.714   1.837  0.3479  0.1780  0.1592
    2PC     H3A 1007   3.575   3.669   1.934 -3.5512  2.0987  0.3887
    2PC     H3B 1008   3.697   3.704   1.795 -0.2725 -0.1478 -1.3190
    2PC     H3C 1009   3.559   3.816   1.831  0.0647 -0.0065 -2.5755
    2PC     C34 1010   3.496   3.730   1.626 -0.5447  0.1945 -0.0839
    2PC     H4A 1011   3.493   3.835   1.658  1.4063  0.1533  0.3850
    2PC     H4B 1012   3.580   3.710   1.559  1.9340  1.5866  2.3583
    2PC     H4C 1013   3.400   3.713   1.578 -1.4715  0.4775  1.5674
    2PC     C35 1014   3.373   3.644   1.804  0.2400  0.0585 -0.2437
    2PC     H5A 1015   3.303   3.638   1.721 -0.6134 -2.3888  0.5537
    2PC     H5B 1016   3.359   3.743   1.847  0.2169 -0.6871  1.5439
    2PC     H5C 1017   3.353   3.557   1.867 -1.6660  0.0794 -0.7558
    2PC     O33 1018   3.997   3.436   1.853  0.1061 -0.2308  0.0258
    2PC     O34 1019   3.924   3.577   1.656 -0.0988 -0.1695 -0.4332
    2PC     O21 1020   4.037   3.136   1.437  0.0235  0.3997  1.0441
    2PC     C21 1021   4.169   3.117   1.430 -0.3643  0.1375  0.0662
    2PC     O22 1022   4.238   3.055   1.511 -0.3617 -0.3354  0.4679
    3OL     C12 1023   4.221   3.141   1.285 -0.1687 -0.7122  0.2042
    3OL     H2R 1024   4.330   3.149   1.283 -0.1941 -0.4554 -0.8127
    3OL     H2S 1025   4.172   3.228   1.240 -0.8419  0.1443  2.4171
    3OL     C13 1026   4.197   3.017   1.200  0.1035 -0.3786  0.9362
    3OL     H3R 1027   4.231   3.043   1.100 -2.1827  1.5152  0.5485
    3OL     H3S 1028   4.090   3.005   1.180  0.4133 -0.1968 -1.0378
    3OL     C14 1029   4.255   2.887   1.267  0.4140 -0.5121 -0.1310
    3OL     H4R 1030   4.199   2.856   1.356  0.4907  0.9977  0.4829
    3OL     H4S 1031   4.353   2.906   1.312  1.1515 -0.1786 -1.8173
    3OL     C15 1032   4.271   2.766   1.166 -0.0533 -0.5243  0.3435
    3OL     H5R 1033   4.339   2.798   1.086 -2.3577  3.2580 -0.3504
    3OL     H5S 1034   4.177   2.749   1.112 -0.5230  0.0395  0.9592
    3OL     C16 1035   4.321   2.635   1.238  0.3246 -0.4525  0.5804
    3OL     H6R 1036   4.235   2.599   1.294  0.5678  1.2841  2.1755
    3OL     H6S 1037   4.390   2.660   1.319 -0.8577  1.5234  1.0431
    3OL     C17 1038   4.402   2.526   1.163  0.2854  0.6492 -0.2121
    3OL     H7R 1039   4.342   2.470   1.092 -0.0664 -0.3484  0.8493
    3OL     H7S 1040   4.430   2.448   1.233 -0.6078  2.1776  1.9670
    3OL     C18 1041   4.524   2.585   1.080 -0.3243 -0.1279  0.7607
    3OL     H8R 1042   4.612   2.615   1.137  0.6760 -1.3998 -0.0338
    3OL     H8S 1043   4.490   2.668   1.019  1.2962  1.4438  1.8831
    3OL     C19 1044   4.562   2.470   0.991  0.4550 -0.1871 -0.5890
    3OL     H9R 1045   4.633   2.398   1.033 -2.4578 -2.4669  0.7564
    3OL    C110 1046   4.529   2.448   0.864  0.0835  0.3272 -0.6280
    3OL    H10R 1047   4.559   2.355   0.816  3.4302  1.3907 -0.8310
    3OL    C111 1048   4.421   2.517   0.787 -1.2989  0.1002 -0.3482
    3OL    H11R 1049   4.389   2.605   0.845  0.9549  0.1009  1.0053
    3OL    H11S 1050   4.337   2.449   0.776 -0.7645 -0.8579  1.1372
    3OL    C112 1051   4.464   2.548   0.648  0.3732 -0.0537  0.5563
    3OL    H12R 1052   4.462   2.455   0.590 -1.6150  0.8470 -0.9643
    3OL    H12S 1053   4.566   2.587   0.645  0.3047  0.2844  1.9528
    3OL    C113 1054   4.380   2.664   0.577  0.3674 -0.2018 -0.0825
    3OL    H13R 1055   4.378   2.758   0.633 -3.8830 -0.5046  0.6133
    3OL    H13S 1056   4.276   2.631   0.581  0.2835  0.2278  2.1171
    3OL    C114 1057   4.431   2.689   0.431 -0.1155 -0.0108 -0.2335
    3OL    H14R 1058   4.434   2.594   0.379 -0.6465 -0.0891 -0.1288
    3OL    H14S 1059   4.532   2.728   0.424 -0.3025  0.9690  1.6660
    3OL    C115 1060   4.339   2.781   0.344  0.7937  0.3390 -0.3695
    3OL    H15R 1061   4.348   2.764   0.237 -3.9213 -2.3993 -0.5853
    3OL    H15S 1062   4.362   2.887   0.354  1.5113  0.2834 -1.2524
    3OL    C116 1063   4.185   2.759   0.359  0.7421 -0.0014  0.1093
    3OL    H16R 1064   4.155   2.799   0.456 -0.9383  0.5044 -0.5806
    3OL    H16S 1065   4.153   2.655   0.352 -1.6283  0.6800 -0.0998
    3OL    C117 1066   4.112   2.837   0.245 -0.7671  0.9157 -0.6432
    3OL    H17R 1067   4.127   2.791   0.148 -0.5736  0.3497 -0.3531
    3OL    H17S 1068   4.156   2.937   0.244  0.9467  0.2631  1.6129
    3OL    C118 1069   3.968   2.859   0.275  0.0613 -0.5178 -0.2633
    3OL    H18R 1070   3.951   2.884   0.380  0.2721 -3.4000  0.5384
    3OL    H18S 1071   3.911   2.772   0.242 -0.3705 -0.6317  0.7347
    3OL    H18T 1072   3.928   2.949   0.227 -0.2486 -1.4331 -1.7789
    1PA    C116 1073   0.356   1.766   0.028  0.1212  0.2188 -0.3895
    1PA    H16R 1074   0.296   1.787  -0.061  1.9079 -0.4797 -1.8149
    1PA    H16S 1075   0.458   1.754  -0.008 -0.1952  1.8930 -1.9704
    1PA    H16T 1076   0.357   1.852   0.095  1.0712 -1.5349  1.9847
    1PA    C115 1077   0.303   1.641   0.099  0.2394 -0.1975 -0.0482
    1PA    H15R 1078   0.199   1.613   0.080 -0.1808  0.7372  0.7882
    1PA    H15S 1079   0.364   1.559   0.060  0.5424 -0.1722  0.3731
    1PA    C114 1080   0.319   1.648   0.249  0.5075  0.2121  0.1830
    1PA    H14R 1081   0.259   1.729   0.290 -0.7700 -1.0832  0.9614
    1PA    H14S 1082   0.277   1.561   0.299 -2.5474  1.9850  0.9749
    1PA    C113 1083   0.464   1.666   0.301  0.3585  0.1391 -0.2632
    1PA    H13R 1084   0.533   1.604   0.245 -0.1144  0.9030 -1.7614
    1PA    H13S 1085   0.492   1.771   0.289  0.9377  0.1562  1.0181
    1PA    C112 1086   0.487   1.645   0.453  0.1141  0.4242  0.2588
    1PA    H12R 1087   0.467   1.539   0.471  0.1298 -0.0945 -2.4457
    1PA    H12S 1088   0.594   1.659   0.473  0.1741 -0.7627  0.8439
    1PA    C111 1089   0.412   1.741   0.543  0.2666  0.3406 -0.3961
    1PA    H11R 1090   0.411   1.845   0.509  1.5966  0.6696  0.5033
    1PA    H11S 1091   0.308   1.713   0.523 -0.0652 -1.2074  2.8717
    1PA    C110 1092   0.440   1.718   0.690 -0.6545 -0.2432  0.4273
    1PA    H10R 1093   0.533   1.758   0.731  1.1120 -2.8417 -0.8004
    1PA    H10S 1094   0.375   1.787   0.745 -1.1955 -0.5433  0.1675
    1PA     C19 1095   0.415   1.573   0.736 -0.0974 -0.5226 -0.3558
    1PA     H9R 1096   0.328   1.527   0.690  0.6453 -3.0985  0.6417
    1PA     H9S 1097   0.506   1.531   0.694 -0.4462 -1.7831  0.1006
    1PA     C18 1098   0.394   1.556   0.889 -0.2342  0.0589  0.1809
    1PA     H8R 1099   0.290   1.578   0.913  0.0194  0.8984  0.5638
    1PA     H8S 1100   0.395   1.447   0.901 -1.6222 -0.0604 -0.5899
    1PA     C17 1101   0.488   1.638   0.981  0.2870  0.0702  0.0011
    1PA     H7R 1102   0.588   1.603   0.956  0.1145  0.8597 -1.9670
    1PA     H7S 1103   0.495   1.741   0.944  1.9101 -1.2102 -3.6753
    1PA     C16 1104   0.445   1.624   1.129  0.0651  0.4614  0.0959
    1PA     H6R 1105   0.341   1.639   1.159  0.4939  1.1712  1.2869
    1PA     H6S 1106   0.452   1.523   1.169  1.0568  1.0674  1.4941
    1PA     C15 1107   0.524   1.716   1.215  0.1603 -0.5969  0.1902
    1PA     H5R 1108   0.627   1.724   1.180  0.0913 -0.3005  0.0493
    1PA     H5S 1109   0.473   1.813   1.210  0.1177 -0.5152  1.6485
    1PA     C14 1110   0.507   1.675   1.364  0.0568  0.7494  0.9117
    1PA     H4R 1111   0.413   1.621   1.377  0.6641 -1.0434 -1.5625
    1PA     H4S 1112   0.572   1.590   1.386 -0.6044  0.0993  0.3975
    1PA     C13 1113   0.539   1.782   1.472 -0.9176 -0.5162 -0.8376
    1PA     H3R 1114   0.463   1.861   1.469  1.6737  2.1813 -0.3739
    1PA     H3S 1115   0.534   1.740   1.573 -0.3071  3.0630  0.8447
    1PA     C12 1116   0.673   1.853   1.463  0.0676  0.6362 -0.4008
    1PA     H2R 1117   0.760   1.787   1.457 -0.5520 -0.3787  1.1617
    1PA     H2S 1118   0.671   1.908   1.369 -2.0408 -0.2071 -0.9052
    2PC     C11 1119   0.692   1.946   1.573  0.3350  0.3456  0.1501
    2PC     O12 1120   0.660   1.926   1.687  0.0388 -0.4141  0.3898
    2PC     O11 1121   0.766   2.049   1.536  0.4364 -0.5281  0.3756
    2PC      C1 1122   0.809   2.163   1.630  0.5204  0.2452 -0.4987
    2PC      HR 1123   0.854   2.238   1.565  1.8347 -0.4633 -0.4544
    2PC      HS 1124   0.721   2.201   1.683  0.1816 -1.2950  0.1320
    2PC      C2 1125   0.906   2.107   1.736 -0.3832 -0.1481 -0.5487
    2PC      HX 1126   0.860   2.023   1.790 -0.2024 -0.7699 -1.3499
    2PC      C3 1127   0.956   2.209   1.833  0.1789 -0.9481  0.1305
    2PC      HA 1128   1.019   2.278   1.777  0.4030 -2.0842 -1.0802
    2PC      HB 1129   0.875   2.262   1.883  0.9436 -0.8115  1.2397
    2PC     O31 1130   1.040   2.139   1.922 -0.6751  0.1572 -0.3663
    2PC     P31 1131   1.133   2.220   2.014 -0.0804 -0.2685 -0.0006
    2PC     O32 1132   1.040   2.283   2.128 -0.0760 -0.3365  0.3227
    2PC     C31 1133   0.952   2.205   2.209 -0.2543  1.0195 -0.4839
    2PC     H1A 1134   0.859   2.186   2.156  0.3484 -0.4446 -1.0788
    2PC     H1B 1135   0.996   2.106   2.225 -1.7396  0.5578  1.0839
    2PC     C32 1136   0.927   2.261   2.346  0.3564  0.0890 -0.3472
    2PC     H2A 1137   0.852   2.340   2.337  1.7926  1.5542 -0.0749
    2PC     H2B 1138   0.889   2.191   2.420 -0.2518  1.6717  0.8946
    2PC     N31 1139   1.031   2.346   2.421 -0.1017 -0.7397  0.3722
    2PC     C33 1140   0.983   2.344   2.557  0.1253  0.0618  0.4419
    2PC     H3A 1141   1.004   2.244   2.596  0.5048 -0.7102 -1.6420
    2PC     H3B 1142   1.029   2.425   2.614 -2.1206  2.6983 -1.2310
    2PC     H3C 1143   0.875   2.359   2.558 -0.0845 -0.5672 -2.9096
    2PC     C34 1144   1.160   2.277   2.415  0.3722 -0.3353  0.6563
    2PC     H4A 1145   1.141   2.178   2.458  0.1081 -0.5054  0.1559
    2PC     H4B 1146   1.180   2.273   2.308 -0.5381 -0.3848  0.4838
    2PC     H4C 1147   1.248   2.329   2.453  1.3043  0.0702 -1.8472
    2PC     C35 1148   1.038   2.484   2.358  0.0240  0.2717  0.1823
    2PC     H5A 1149   0.950   2.539   2.393 -0.0934 -2.2479  4.6590
    2PC     H5B 1150   1.069   2.489   2.254 -0.8254  2.7035 -0.0102
    2PC     H5C 1151   1.116   2.539   2.411 -1.4347  2.0464  0.6057
    2PC     O33 1152   1.220   2.123   2.079 -0.3367 -0.5142  0.2328
    2PC     O34 1153   1.191   2.336   1.947  0.0265 -0.3661 -0.3723
    2PC     O21 1154   1.021   2.053   1.673  0.3176  0.6950 -0.1745
    2PC     C21 1155   1.050   1.925   1.666  0.2915 -0.2062 -0.0865
    2PC     O22 1156   0.986   1.840   1.721 -0.2893 -0.1093 -0.0867
    3OL     C12 1157   1.168   1.893   1.568  0.0132 -0.1074  0.0582
    3OL     H2R 1158   1.219   1.802   1.598 -2.5049 -1.9200 -0.8578
    3OL     H2S 1159   1.242   1.974   1.569 -0.6333  0.5368 -1.1838
    3OL     C13 1160   1.118   1.864   1.421  0.7893  0.4699  1.0573
    3OL     H3R 1161   1.046   1.782   1.423  1.9514 -0.5729  2.0412
    3OL     H3S 1162   1.201   1.843   1.353 -0.7645 -0.8318 -0.5512
    3OL     C14 1163   1.046   1.990   1.360 -0.1491  0.1053 -0.3764
    3OL     H4R 1164   1.111   2.078   1.358 -0.2973  0.2726  1.1010
    3OL     H4S 1165   0.961   2.011   1.425  0.1629 -0.7716  0.3440
    3OL     C15 1166   0.996   1.960   1.220  0.6973  0.4847 -0.1700
    3OL     H5R 1167   0.936   1.869   1.213  0.6830  0.4842 -0.0429
    3OL     H5S 1168   1.075   1.941   1.147 -0.2452 -2.1841 -0.6132
    3OL     C16 1169   0.917   2.082   1.172  0.6138 -0.3976  0.1745
    3OL     H6R 1170   0.824   2.091   1.229 -0.2666  2.5500 -1.5122
    3OL     H6S 1171   0.890   2.054   1.070 -0.3014 -0.2334  0.3624
    3OL     C17 1172   0.991   2.215   1.163  0.4141  0.4250 -1.0082
    3OL     H7R 1173   1.075   2.210   1.093  1.1008 -2.8183 -0.1041
    3OL     H7S 1174   1.034   2.231   1.263 -0.9808 -1.2117 -0.0922
    3OL     C18 1175   0.901   2.338   1.138  0.0108 -0.4082 -0.4232
    3OL     H8R 1176   0.963   2.424   1.164 -0.3186  0.4068 -2.1480
    3OL     H8S 1177   0.812   2.339   1.200  1.5921 -0.3638  1.9755
    3OL     C19 1178   0.871   2.363   0.994 -0.3468  0.6088  0.0413
    3OL     H9R 1179   0.954   2.407   0.940 -1.1881  2.6980  0.3382
    3OL    C110 1180   0.760   2.341   0.932 -0.3616  0.0555 -0.0615
    3OL    H10R 1181   0.771   2.365   0.826 -0.6778  1.0868  0.1282
    3OL    C111 1182   0.626   2.294   0.979  0.0182  0.2527  0.1273
    3OL    H11R 1183   0.639   2.252   1.079  0.7826  0.6768  0.2201
    3OL    H11S 1184   0.594   2.215   0.912 -1.4304  1.2597 -0.4344
    3OL    C112 1185   0.520   2.412   0.975 -0.5019  0.2749  0.3135
    3OL    H12R 1186   0.428   2.358   1.000 -0.7466  0.9151  0.8121
    3OL    H12S 1187   0.512   2.448   0.872  0.4900  0.9469  0.4548
    3OL    C113 1188   0.544   2.529   1.076  0.1758  1.0912  0.3678
    3OL    H13R 1189   0.650   2.554   1.084  0.5915 -0.1848 -0.7680
    3OL    H13S 1190   0.521   2.493   1.177  1.6277 -0.1584  0.2938
    3OL    C114 1191   0.449   2.649   1.045 -0.8058  0.3244 -0.3633
    3OL    H14R 1192   0.481   2.708   1.131  2.9299 -1.0765 -0.5937
    3OL    H14S 1193   0.348   2.610   1.060 -0.6079 -1.1938 -2.5157
    3OL    C115 1194   0.465   2.719   0.915 -0.5698 -0.0545  0.6434
    3OL    H15R 1195   0.400   2.671   0.841 -0.4214 -1.6220  1.4715
    3OL    H15S 1196   0.567   2.690   0.892 -0.4971  1.3528 -0.9923
    3OL    C116 1197   0.448   2.871   0.920 -0.0509 -0.9503 -0.1717
    3OL    H16R 1198   0.505   2.920   0.999  1.5542 -0.6285 -1.4860
    3OL    H16S 1199   0.343   2.888   0.947 -0.3959 -0.9023 -1.4948
    3OL    C117 1200   0.487   2.935   0.788 -0.6653  0.1483  0.3500
    3OL    H17R 1201   0.592   2.915   0.764 -0.0748  3.5449 -0.4627
    3OL    H17S 1202   0.492   3.044   0.794 -0.4823  0.2922 -1.6682
    3OL    C118 1203   0.380   2.910   0.673 -0.7016 -1.4684  0.4141
    3OL    H18R 1204   0.412   2.952   0.577 -1.9277 -0.6507  0.3463
    3OL    H18S 1205   0.281   2.942   0.704 -0.5579 -0.1418 -0.4126
    3OL    H18T 1206   0.355   2.804   0.664 -0.9524 -1.5377  1.7456
    1PA    C116 1207   3.360   1.773  -0.077  0.1681 -1.0735 -0.5116
    1PA    H16R 1208   3.427   1.690  -0.099  2.3116  0.6179 -0.6352
    1PA    H16S 1209   3.387   1.861  -0.136 -1.0588  1.3607  2.3053
    1PA    H16T 1210   3.260   1.741  -0.110 -0.4727 -1.8905  2.0206
    1PA    C115 1211   3.339   1.799   0.065 -0.3372  0.0294 -0.0713
    1PA    H15R 1212   3.318   1.711   0.126 -1.2651  0.0988 -0.2751
    1PA    H15S 1213   3.425   1.854   0.105  0.3838 -0.6021 -0.7237
    1PA    C114 1214   3.218   1.893   0.099 -0.3718  0.0635  0.1873
    1PA    H14R 1215   3.227   1.998   0.071 -1.9994  0.5206  1.2286
    1PA    H14S 1216   3.129   1.860   0.044  0.3404 -0.0388 -0.9316
    1PA    C113 1217   3.176   1.897   0.247 -0.1126  0.7561  0.0808
    1PA    H13R 1218   3.173   1.791   0.275  0.5700  0.3569 -1.2476
    1PA    H13S 1219   3.253   1.945   0.307  1.8643 -2.5762  0.4977
    1PA    C112 1220   3.033   1.956   0.268  0.0980  0.3674 -0.0970
    1PA    H12R 1221   3.030   2.061   0.239  1.4661 -0.0834 -2.1310
    1PA    H12S 1222   2.968   1.898   0.201 -1.2280  0.3868  1.1313
    1PA    C111 1223   2.985   1.940   0.410 -0.4434 -0.4105 -0.7527
    1PA    H11R 1224   2.883   1.977   0.407 -0.8140 -1.3383 -0.1763
    1PA    H11S 1225   2.982   1.835   0.442  0.7251 -0.0535  0.6330
    1PA    C110 1226   3.070   2.000   0.527  0.4225 -0.2961  0.4384
    1PA    H10R 1227   3.164   1.948   0.544 -0.3661 -1.6031  0.8948
    1PA    H10S 1228   3.090   2.102   0.493 -0.7799 -1.0255 -2.7917
    1PA     C19 1229   2.987   2.009   0.657 -1.1197  0.3181  0.0518
    1PA     H9R 1230   3.037   2.065   0.736 -1.1684 -0.5182  0.6886
    1PA     H9S 1231   2.896   2.066   0.641 -1.1302  0.5015  0.7310
    1PA     C18 1232   2.939   1.880   0.708  0.5632  0.4671  0.2355
    1PA     H8R 1233   2.870   1.839   0.633  1.2468  2.4198 -1.5780
    1PA     H8S 1234   3.021   1.808   0.705  0.3865  0.2747 -0.1889
    1PA     C17 1235   2.864   1.902   0.837  0.1119  0.1228 -0.0613
    1PA     H7R 1236   2.936   1.946   0.906 -0.6267  0.9253  0.2145
    1PA     H7S 1237   2.786   1.972   0.806  1.2477  1.4714  0.0501
    1PA     C16 1238   2.781   1.777   0.885 -0.2369  0.6158  0.2077
    1PA     H6R 1239   2.703   1.774   0.808  1.1589 -1.5093 -1.2327
    1PA     H6S 1240   2.847   1.690   0.878 -3.4298 -1.9510 -0.2375
    1PA     C15 1241   2.737   1.786   1.031  0.1525  0.4623 -0.3983
    1PA     H5R 1242   2.674   1.703   1.064  0.5946 -0.3613 -1.5760
    1PA     H5S 1243   2.822   1.776   1.099  0.8038  2.4991 -0.8374
    1PA     C14 1244   2.665   1.915   1.073 -0.4284 -0.5577 -0.0516
    1PA     H4R 1245   2.734   2.000   1.072  0.0551 -0.9223  0.7892
    1PA     H4S 1246   2.594   1.939   0.994 -0.4359  0.4060  0.2438
    1PA     C13 1247   2.607   1.913   1.207  0.2772 -0.3188 -0.3041
    1PA     H3R 1248   2.538   1.829   1.209  1.0453 -0.9591  1.4233
    1PA     H3S 1249   2.690   1.887   1.273 -2.3124 -0.9648  3.0178
    1PA     C12 1250   2.557   2.045   1.270  0.5542  0.3318  0.1948
    1PA     H2R 1251   2.625   2.127   1.250  0.1703  0.9453  1.3078
    1PA     H2S 1252   2.464   2.076   1.222  1.1957 -1.1518 -2.1897
    2PC     C11 1253   2.516   2.022   1.411 -0.7590 -0.2288  0.2523
    2PC     O12 1254   2.549   1.934   1.490  0.1204  0.2028 -0.7723
    2PC     O11 1255   2.448   2.131   1.456 -0.4180  0.5477  0.3541
    2PC      C1 1256   2.428   2.158   1.600  0.6201  0.8900  0.0733
    2PC      HR 1257   2.421   2.066   1.659  1.3331 -0.2368 -1.5251
    2PC      HS 1258   2.520   2.204   1.636  0.5993  1.3518 -0.4510
    2PC      C2 1259   2.298   2.245   1.625  0.4333 -0.0577  0.4517
    2PC      HX 1260   2.322   2.351   1.614  3.6743 -0.6727  0.5930
    2PC      C3 1261   2.239   2.222   1.772 -0.1053 -0.3876  0.1063
    2PC      HA 1262   2.311   2.219   1.854  0.5250 -3.7578 -0.4237
    2PC      HB 1263   2.164   2.299   1.793  0.4983  0.8017 -1.8282
    2PC     O31 1264   2.179   2.097   1.780  0.1624  0.2218  0.1736
    2PC     P31 1265   2.091   2.052   1.910  0.0326 -0.0554 -0.3928
    2PC     O32 1266   1.963   2.145   1.895 -0.1259  0.0833  0.3274
    2PC     C31 1267   1.878   2.132   1.784 -0.4020 -0.0995 -0.3289
    2PC     H1A 1268   1.937   2.155   1.695  0.9016  2.1712  1.0358
    2PC     H1B 1269   1.856   2.025   1.775  2.4649 -0.8041  0.0721
    2PC     C32 1270   1.767   2.226   1.792  0.4096 -0.0673 -0.5617
    2PC     H2A 1271   1.812   2.325   1.793 -1.1312  0.6737  1.3133
    2PC     H2B 1272   1.709   2.214   1.701  1.8411 -0.4391 -1.4641
    2PC     N31 1273   1.670   2.219   1.908  1.3034 -0.0026  0.5701
    2PC     C33 1274   1.624   2.085   1.940 -0.5603 -0.4832  0.2866
    2PC     H3A 1275   1.538   2.093   2.007 -0.7572  1.2131 -0.1428
    2PC     H3B 1276   1.598   2.028   1.851  1.6396 -1.0848 -0.0226
    2PC     H3C 1277   1.706   2.040   1.996 -0.0572  0.3823  0.2462
    2PC     C34 1278   1.736   2.282   2.026 -0.9310 -0.2157 -0.9503
    2PC     H4A 1279   1.754   2.208   2.104  2.0982 -0.3656 -1.6898
    2PC     H4B 1280   1.833   2.328   2.012  0.2558 -1.6044  1.9155
    2PC     H4C 1281   1.665   2.358   2.060 -0.8645 -0.0704 -1.1370
    2PC     C35 1282   1.551   2.302   1.866  0.9598  0.2669 -0.3223
    2PC     H5A 1283   1.494   2.266   1.780 -1.1635  1.6316  0.4096
    2PC     H5B 1284   1.577   2.406   1.845 -0.7772  0.4484 -1.7849
    2PC     H5C 1285   1.477   2.305   1.947  0.2586  1.6972 -0.9684
    2PC     O33 1286   2.048   1.914   1.903  0.3508 -0.5604 -0.5447
    2PC     O34 1287   2.153   2.105   2.034  0.0675 -0.4371  0.5024
    2PC     O21 1288   2.209   2.197   1.522  0.5271 -0.4076 -0.3262
    2PC     C21 1289   2.098   2.267   1.497  0.4497 -0.0478 -0.2456
    2PC     O22 1290   2.065   2.371   1.552  0.0388 -0.0615  0.3732
    3OL     C12 1291   1.995   2.190   1.413  0.1931 -0.1223  0.1000
    3OL     H2R 1292   1.965   2.109   1.480 -1.9580  1.9445  1.8497
    3OL     H2S 1293   2.062   2.150   1.337 -0.1965 -0.2160 -0.1960
    3OL     C13 1294   1.868   2.259   1.376 -0.0182  0.2636  1.2021
    3OL     H3R 1295   1.892   2.359   1.340  0.9536 -0.2612  0.3406
    3OL     H3S 1296   1.795   2.279   1.455 -1.1984  0.3476  0.1384
    3OL     C14 1297   1.776   2.179   1.279 -0.7711  0.0946 -0.1656
    3OL     H4R 1298   1.749   2.089   1.335  2.6404  0.3920  2.3511
    3OL     H4S 1299   1.835   2.134   1.199 -0.0627  0.3002  0.2301
    3OL     C15 1300   1.670   2.256   1.220  0.0025 -0.1006  0.3514
    3OL     H5R 1301   1.706   2.339   1.160  2.0190 -1.0569  0.1738
    3OL     H5S 1302   1.623   2.316   1.299 -0.1343  0.1834  0.0563
    3OL     C16 1303   1.569   2.176   1.133  0.3770 -0.0019  0.2064
    3OL     H6R 1304   1.484   2.241   1.115 -1.2363 -1.9005  0.5869
    3OL     H6S 1305   1.527   2.102   1.202  3.4101 -0.8878  1.2904
    3OL     C17 1306   1.623   2.117   1.000 -0.4569  0.3174  0.0426
    3OL     H7R 1307   1.550   2.040   0.972  0.2509 -0.3463 -0.0342
    3OL     H7S 1308   1.715   2.064   1.027 -0.8321 -0.4658 -0.1735
    3OL     C18 1309   1.658   2.217   0.888  0.1241 -0.7895  0.6706
    3OL     H8R 1310   1.716   2.295   0.937 -0.7479  0.4220 -0.1581
    3OL     H8S 1311   1.565   2.265   0.855  2.1079  1.9639 -1.4323
    3OL     C19 1312   1.727   2.156   0.772 -0.8256 -0.2806 -0.0488
    3OL     H9R 1313   1.691   2.056   0.751  1.9275 -1.4196  0.2506
    3OL    C110 1314   1.819   2.211   0.693 -0.0976  0.5510 -0.0063
    3OL    H10R 1315   1.855   2.153   0.608 -2.1298 -1.4716  0.4186
    3OL    C111 1316   1.868   2.352   0.700 -0.0741 -0.1286 -0.1036
    3OL    H11R 1317   1.968   2.358   0.743  0.6997 -0.4358 -1.8106
    3OL    H11S 1318   1.798   2.407   0.764  0.5802 -0.2341  0.7184
    3OL    C112 1319   1.871   2.423   0.566 -0.5930  0.2163  0.7924
    3OL    H12R 1320   1.920   2.520   0.572 -1.2186  0.8491 -2.4146
    3OL    H12S 1321   1.774   2.465   0.539  0.0278  1.0652 -0.1905
    3OL    C113 1322   1.936   2.347   0.443  0.1243 -0.5501 -0.4077
    3OL    H13R 1323   1.908   2.419   0.365 -1.4591  0.1232  0.7207
    3OL    H13S 1324   1.880   2.258   0.416 -2.0854  0.6683 -0.1112
    3OL    C114 1325   2.087   2.314   0.453  0.4062 -0.4619 -0.7617
    3OL    H14R 1326   2.112   2.263   0.547  3.8140 -0.0867 -1.3280
    3OL    H14S 1327   2.145   2.406   0.464  2.0086 -1.5449  0.3892
    3OL    C115 1328   2.144   2.246   0.333  0.3702 -0.0459  0.1853
    3OL    H15R 1329   2.252   2.237   0.343  0.2435 -1.6695  0.3393
    3OL    H15S 1330   2.146   2.314   0.248  0.6306  1.3540  1.2651
    3OL    C116 1331   2.084   2.112   0.293  0.1741 -0.8802  0.1411
    3OL    H16R 1332   1.976   2.116   0.278  0.3821  0.6667 -1.1300
    3OL    H16S 1333   2.106   2.039   0.372  0.4107 -1.4144 -0.4114
    3OL    C117 1334   2.154   2.068   0.159  0.1562 -0.0931  0.0355
    3OL    H17R 1335   2.259   2.098   0.160 -0.4625  2.2026  0.5389
    3OL    H17S 1336   2.106   2.106   0.069 -5.2858 -1.4532  1.9712
    3OL    C118 1337   2.136   1.913   0.136 -0.5529 -0.5128 -0.1542
    3OL    H18R 1338   2.032   1.886   0.120 -1.4461  2.2006  0.4284
    3OL    H18S 1339   2.172   1.872   0.230  2.0350  1.4573 -0.1542
    3OL    H18T 1340   2.201   1.888   0.052  0.8983  0.7138  0.5388
    1PA    C116 1341   3.284  -0.106  -0.301  0.2852  0.1397  0.4494
    1PA    H16R 1342   3.253  -0.171  -0.219 -0.1955  1.1342  1.0700
    1PA    H16S 1343   3.252  -0.138  -0.401 -1.4466  3.2756 -0.1221
    1PA    H16T 1344   3.228  -0.014  -0.284  0.3862  0.5350 -1.2389
    1PA    C115 1345   3.435  -0.098  -0.305  0.2936 -0.3332  0.2035
    1PA    H15R 1346   3.484  -0.185  -0.262  0.2894 -0.7557 -0.6207
    1PA    H15S 1347   3.469  -0.093  -0.409 -0.2914  2.9728  0.0352
    1PA    C114 1348   3.502   0.026  -0.244  0.4769 -0.1303 -0.2970
    1PA    H14R 1349   3.610   0.010  -0.238  0.4959  0.2700  0.4948
    1PA    H14S 1350   3.471   0.114  -0.302 -0.3738  0.3196  0.8271
    1PA    C113 1351   3.469   0.045  -0.094 -0.0610  0.4493 -0.4120
    1PA    H13R 1352   3.533   0.124  -0.054 -0.7210 -0.0696  1.7583
    1PA    H13S 1353   3.367   0.081  -0.088 -0.3059 -0.2768 -0.2024
    1PA    C112 1354   3.496  -0.077  -0.003  0.3312 -0.2140 -0.4271
    1PA    H12R 1355   3.422  -0.152  -0.031 -1.5211  1.2727  0.2693
    1PA    H12S 1356   3.597  -0.119  -0.009  0.2518 -1.3278  3.5658
    1PA    C111 1357   3.492  -0.044   0.145  0.2035 -0.5045 -0.2728
    1PA    H11R 1358   3.522  -0.127   0.210  0.8933  0.3293  0.4959
    1PA    H11S 1359   3.563   0.034   0.173 -0.5667 -0.1003  0.6189
    1PA    C110 1360   3.355   0.007   0.194  0.4314 -0.6125 -0.2427
    1PA    H10R 1361   3.325   0.102   0.149  1.6235 -1.1575 -2.3046
    1PA    H10S 1362   3.270  -0.053   0.161  0.1260 -0.3559  0.0619
    1PA     C19 1363   3.353   0.013   0.347 -0.6996 -0.1523 -0.8230
    1PA     H9R 1364   3.407  -0.075   0.380  0.5023  0.5078 -0.9790
    1PA     H9S 1365   3.428   0.083   0.383 -0.1391  0.0639 -2.3320
    1PA     C18 1366   3.212   0.023   0.409  0.5016  0.0988 -0.0061
    1PA     H8R 1367   3.154   0.101   0.359 -2.5695  0.6941  4.0213
    1PA     H8S 1368   3.156  -0.070   0.402  0.6544  0.0881 -1.5410
    1PA     C17 1369   3.215   0.071   0.552  0.1254 -0.4470 -0.2246
    1PA     H7R 1370   3.280   0.156   0.572  1.4191 -1.5121  0.2421
    1PA     H7S 1371   3.120   0.118   0.580  0.2984 -0.2273 -0.0048
    1PA     C16 1372   3.269  -0.037   0.654  0.0280 -0.4255 -0.4176
    1PA     H6R 1373   3.205  -0.124   0.670  0.5060 -0.4778  1.5007
    1PA     H6S 1374   3.359  -0.090   0.625 -0.4972 -2.4669  1.3921
    1PA     C15 1375   3.298   0.036   0.786 -0.3272 -0.1532 -0.1495
    1PA     H5R 1376   3.371   0.116   0.770 -1.7776  1.1123 -0.7077
    1PA     H5S 1377   3.212   0.096   0.816  0.7005  0.9270  0.7606
    1PA     C14 1378   3.326  -0.046   0.910 -0.2463 -0.7694  0.8131
    1PA     H4R 1379   3.396  -0.124   0.882 -1.9436 -1.2250 -2.7734
    1PA     H4S 1380   3.383   0.004   0.988  0.3718 -0.1177 -0.0402
    1PA     C13 1381   3.205  -0.119   0.966  0.1133 -0.1766  0.2568
    1PA     H3R 1382   3.137  -0.059   1.026 -0.8225 -1.4642  0.5278
    1PA     H3S 1383   3.143  -0.145   0.879 -0.4242  0.3564  0.4789
    1PA     C12 1384   3.238  -0.236   1.049 -0.5374  0.4615  0.4843
    1PA     H2R 1385   3.145  -0.280   1.086 -1.4446  0.4161 -1.6532
    1PA     H2S 1386   3.278  -0.315   0.985 -0.2203  1.4115 -0.5214
    2PC     C11 1387   3.316  -0.196   1.177 -0.4954  0.6374 -0.2036
    2PC     O12 1388   3.418  -0.254   1.219 -0.0479 -0.4496  0.5044
    2PC     O11 1389   3.240  -0.103   1.237  0.2203 -0.2562 -0.2985
    2PC      C1 1390   3.275  -0.053   1.370  0.6923 -0.3415 -0.5507
    2PC      HR 1391   3.323  -0.132   1.428  0.1562 -0.2880 -0.0340
    2PC      HS 1392   3.349   0.027   1.361  0.3905  0.3854  2.4385
    2PC      C2 1393   3.150   0.010   1.431 -0.2532 -0.0349 -0.3756
    2PC      HX 1394   3.117   0.097   1.375  0.0807  0.0393 -0.4545
    2PC      C3 1395   3.177   0.046   1.584 -0.4695 -0.3156  0.0442
    2PC      HA 1396   3.260   0.117   1.579 -1.5018  0.9408  0.4466
    2PC      HB 1397   3.080   0.084   1.616 -0.4886  1.2607 -1.7447
    2PC     O31 1398   3.228  -0.072   1.649  0.5942  0.4164  0.5736
    2PC     P31 1399   3.240  -0.082   1.803  0.0618  0.4277  0.6136
    2PC     O32 1400   3.345   0.027   1.833  0.0989 -0.2271 -0.5479
    2PC     C31 1401   3.484   0.005   1.809  0.2428 -0.1886  0.0300
    2PC     H1A 1402   3.532  -0.054   1.887 -0.6267 -1.5828 -0.4539
    2PC     H1B 1403   3.496  -0.048   1.714  0.2253 -0.3058  0.0933
    2PC     C32 1404   3.541   0.142   1.814 -0.2179 -0.2502 -1.0427
    2PC     H2A 1405   3.465   0.220   1.812 -0.3909 -0.3491  0.6210
    2PC     H2B 1406   3.599   0.147   1.906 -0.7684  0.6193 -0.7347
    2PC     N31 1407   3.630   0.176   1.709  0.6760  0.0780  0.4714
    2PC     C33 1408   3.674   0.322   1.725 -0.0645  0.4756 -0.5242
    2PC     H3A 1409   3.729   0.368   1.642  4.6308  2.0524  3.0040
    2PC     H3B 1410   3.591   0.380   1.765 -1.2112 -0.9029 -0.8523
    2PC     H3C 1411   3.751   0.319   1.803 -1.0805 -2.1703  0.4905
    2PC     C34 1412   3.754   0.090   1.718  0.0417 -0.3259 -0.0894
    2PC     H4A 1413   3.804   0.114   1.812  0.8139  0.3297 -0.6538
    2PC     H4B 1414   3.738  -0.017   1.702  2.0856 -0.5251 -1.1555
    2PC     H4C 1415   3.821   0.118   1.636 -0.8542  3.2471  0.2472
    2PC     C35 1416   3.572   0.171   1.574  0.0357  0.0429 -0.2932
    2PC     H5A 1417   3.521   0.077   1.549 -0.4655  0.3118 -0.3056
    2PC     H5B 1418   3.650   0.180   1.499  0.1919  0.0507 -0.1299
    2PC     H5C 1419   3.500   0.252   1.564 -1.1854 -1.0097 -0.3540
    2PC     O33 1420   3.112  -0.050   1.871  0.1866 -0.3329  0.2910
    2PC     O34 1421   3.310  -0.203   1.840  0.0107  0.2218 -0.0611
    2PC     O21 1422   3.032  -0.084   1.433  0.6465 -0.0704  0.8994
    2PC     C21 1423   2.907  -0.040   1.454  0.0063 -0.3131  0.3270
    2PC     O22 1424   2.879   0.081   1.467  0.2543 -0.3184 -0.1336
    3OL     C12 1425   2.797  -0.142   1.470  0.4987 -0.2183  0.0110
    3OL     H2R 1426   2.738  -0.136   1.562  0.1575 -1.8127 -0.0770
    3OL     H2S 1427   2.832  -0.245   1.474 -1.8875 -1.2382 -2.3763
    3OL     C13 1428   2.696  -0.122   1.359  0.2877 -0.6519  0.2715
    3OL     H3R 1429   2.655  -0.020   1.356 -2.3621 -1.6463 -0.0792
    3OL     H3S 1430   2.612  -0.191   1.369 -3.1316  3.1031 -0.1017
    3OL     C14 1431   2.737  -0.163   1.216  0.2192 -0.4214  0.4594
    3OL     H4R 1432   2.802  -0.089   1.168 -1.4768  0.8126 -0.0612
    3OL     H4S 1433   2.639  -0.145   1.170  1.3014 -0.3590 -1.9664
    3OL     C15 1434   2.777  -0.310   1.199 -0.0180 -0.8050 -0.7297
    3OL     H5R 1435   2.703  -0.384   1.231  0.6510 -1.5229 -0.7976
    3OL     H5S 1436   2.867  -0.337   1.255  1.5803  1.4710 -2.0120
    3OL     C16 1437   2.814  -0.351   1.058 -0.3519 -0.1895 -0.1370
    3OL     H6R 1438   2.829  -0.460   1.052 -0.7905 -0.3846  1.7868
    3OL     H6S 1439   2.912  -0.307   1.039 -0.8076  0.4392 -1.0669
    3OL     C17 1440   2.714  -0.314   0.947 -0.4052 -1.5295 -0.6822
    3OL     H7R 1441   2.608  -0.311   0.974 -0.3515 -1.1266 -0.5174
    3OL     H7S 1442   2.738  -0.386   0.869 -0.7736 -1.2017 -1.0999
    3OL     C18 1443   2.764  -0.184   0.879  0.2220  0.1834  0.4782
    3OL     H8R 1444   2.873  -0.193   0.875  0.0856 -2.0042  0.2990
    3OL     H8S 1445   2.738  -0.095   0.937 -1.0654 -0.3798  0.8012
    3OL     C19 1446   2.710  -0.183   0.740 -0.3074  0.3269 -0.1192
    3OL     H9R 1447   2.634  -0.258   0.719 -0.1042  0.7212 -2.5732
    3OL    C110 1448   2.735  -0.092   0.640 -0.8603  0.3221  0.5620
    3OL    H10R 1449   2.683  -0.109   0.546  0.0202  2.3464 -0.3582
    3OL    C111 1450   2.839   0.014   0.631  0.4370  0.4533 -0.2537
    3OL    H11R 1451   2.873   0.019   0.528  0.7237 -0.2518 -0.1970
    3OL    H11S 1452   2.930  -0.018   0.682  0.7510  0.4515 -0.8017
    3OL    C112 1453   2.772   0.148   0.665  0.3014 -0.1340  0.5038
    3OL    H12R 1454   2.748   0.156   0.771 -0.6894  0.2435  0.2595
    3OL    H12S 1455   2.682   0.153   0.603 -1.6464 -0.6964  3.1167
    3OL    C113 1456   2.861   0.264   0.620 -0.5555 -0.4254  0.5743
    3OL    H13R 1457   2.869   0.249   0.512 -0.4816  1.0339  0.3609
    3OL    H13S 1458   2.961   0.246   0.659  0.6932 -1.2256 -2.6736
    3OL    C114 1459   2.800   0.398   0.647 -0.4266 -1.1066  0.6916
    3OL    H14R 1460   2.815   0.425   0.752 -1.0052  0.1927  0.4611
    3OL    H14S 1461   2.692   0.408   0.635 -0.2108 -0.4379 -0.9444
    3OL    C115 1462   2.854   0.509   0.558  0.2824 -0.2789  1.2052
    3OL    H15R 1463   2.962   0.512   0.574  0.5462  1.8667 -0.4439
    3OL    H15S 1464   2.819   0.603   0.600  3.1837  2.5420 -1.9795
    3OL    C116 1465   2.818   0.497   0.408  0.1898  0.2458 -0.2123
    3OL    H16R 1466   2.712   0.471   0.400 -0.0521  1.5438 -1.9261
    3OL    H16S 1467   2.874   0.413   0.367  1.3092  0.4145  0.9226
    3OL    C117 1468   2.844   0.627   0.327  0.7042  0.1949 -0.5917
    3OL    H17R 1469   2.949   0.654   0.324  1.3606 -2.1706 -0.3188
    3OL    H17S 1470   2.791   0.716   0.362  2.3461  1.4875 -1.2566
    3OL    C118 1471   2.789   0.605   0.183 -0.3761 -0.0250 -0.5208
    3OL    H18R 1472   2.745   0.699   0.149  0.5771  0.0661 -1.5551
    3OL    H18S 1473   2.716   0.523   0.177 -0.0177 -0.3320 -0.7505
    3OL    H18T 1474   2.861   0.576   0.106  0.1340  0.9277 -0.4151
    1PA    C116 1475   2.540   4.665   0.455  0.2777  0.0504  0.7713
    1PA    H16R 1476   2.594   4.638   0.364 -0.0492  0.1925  0.5294
    1PA    H16S 1477   2.567   4.769   0.474  1.0583 -0.1871  0.9843
    1PA    H16T 1478   2.433   4.660   0.434  0.3227  0.0493  0.5393
    1PA    C115 1479   2.573   4.585   0.582  0.3205  0.0956 -0.7838
    1PA    H15R 1480   2.577   4.478   0.561  0.0646 -0.3664  1.2823
    1PA    H15S 1481   2.672   4.611   0.621 -1.6239  1.9369  3.5282
    1PA    C114 1482   2.468   4.600   0.686 -0.0557 -0.7517  0.1365
    1PA    H14R 1483   2.518   4.554   0.772 -0.2807 -2.0503 -0.3958
    1PA    H14S 1484   2.445   4.703   0.711 -1.2246 -0.7971 -0.6521
    1PA    C113 1485   2.344   4.513   0.646  0.3823 -1.0698  1.3685
    1PA    H13R 1486   2.290   4.566   0.568 -1.7523 -3.5242  1.0615
    1PA    H13S 1487   2.385   4.423   0.599 -0.3393 -0.2891 -0.8793
    1PA    C112 1488   2.247   4.483   0.758 -0.3123 -0.2632 -0.6619
    1PA    H12R 1489   2.292   4.437   0.846  0.9844  2.7868  0.4005
    1PA    H12S 1490   2.216   4.580   0.798  1.2170 -0.8362  2.1248
    1PA    C111 1491   2.132   4.401   0.707  0.4095 -0.5629  0.2375
    1PA    H11R 1492   2.094   4.462   0.625  2.0712 -1.7288 -1.4797
    1PA    H11S 1493   2.180   4.316   0.658  2.0197 -0.0029  0.7924
    1PA    C110 1494   2.035   4.371   0.822  0.3316 -0.3227  0.1652
    1PA    H10R 1495   2.092   4.304   0.887  3.0883  3.3881  1.9476
    1PA    H10S 1496   2.020   4.462   0.880  0.0030  0.0081 -0.4351
    1PA     C19 1497   1.911   4.306   0.775  0.1254 -0.2930 -0.0478
    1PA     H9R 1498   1.852   4.369   0.708  0.4158  1.1906  1.0249
    1PA     H9S 1499   1.946   4.225   0.712 -0.6870 -0.4981 -0.2411
    1PA     C18 1500   1.823   4.240   0.888 -0.2582 -0.0826  0.1591
    1PA     H8R 1501   1.766   4.316   0.942 -0.2521  2.2368 -2.8809
    1PA     H8S 1502   1.744   4.186   0.835 -3.0229  1.2878  2.5489
    1PA     C17 1503   1.893   4.147   0.989 -0.9056 -0.7536  0.9704
    1PA     H7R 1504   1.969   4.083   0.942 -0.0376  0.8795  0.0382
    1PA     H7S 1505   1.964   4.217   1.034  0.3707 -0.4718 -1.3121
    1PA     C16 1506   1.813   4.083   1.096 -0.0273  0.4142 -0.1911
    1PA     H6R 1507   1.878   4.008   1.143  1.5177  0.6502 -1.8209
    1PA     H6S 1508   1.790   4.152   1.177  1.7796  1.1046 -0.2295
    1PA     C15 1509   1.674   4.021   1.067 -0.9542 -0.3973 -0.1000
    1PA     H5R 1510   1.617   4.108   1.034  3.0370  1.6931 -2.1798
    1PA     H5S 1511   1.677   3.958   0.977  1.2668  0.9259 -1.0445
    1PA     C14 1512   1.628   3.923   1.171  0.0953  0.2072 -0.3500
    1PA     H4R 1513   1.525   3.891   1.156  0.8140 -1.9516 -0.9770
    1PA     H4S 1514   1.678   3.826   1.168 -2.0193 -0.9355 -2.6501
    1PA     C13 1515   1.642   3.961   1.314  0.0495 -0.3240  0.3031
    1PA     H3R 1516   1.746   3.979   1.343  0.7774 -1.4112 -1.4439
    1PA     H3S 1517   1.589   4.056   1.323  0.9694  0.1292  1.0860
    1PA     C12 1518   1.583   3.876   1.421  0.0685 -0.0891  0.2552
    1PA     H2R 1519   1.475   3.866   1.406  0.1556  0.6003 -0.9018
    1PA     H2S 1520   1.630   3.778   1.417  1.5458  0.6192 -4.0617
    2PC     C11 1521   1.607   3.936   1.554 -0.3168 -0.4036 -0.0277
    2PC     O12 1522   1.674   3.872   1.636  0.0351 -1.1247 -0.5747
    2PC     O11 1523   1.581   4.066   1.563 -0.0606 -0.5955 -0.0191
    2PC      C1 1524   1.667   4.144   1.656  0.5444  0.6518  0.4029
    2PC      HR 1525   1.631   4.246   1.673  1.5189  1.2505 -0.8936
    2PC      HS 1526   1.684   4.081   1.744 -0.0801 -1.1242 -0.7117
    2PC      C2 1527   1.810   4.160   1.602 -0.0300  0.3523  0.0689
    2PC      HX 1528   1.841   4.063   1.561 -2.7819  0.1070 -1.6655
    2PC      C3 1529   1.912   4.201   1.705 -0.0361  0.2757 -0.2244
    2PC      HA 1530   1.938   4.111   1.761  1.4542 -1.0767 -2.8779
    2PC      HB 1531   2.005   4.233   1.658  0.6654  1.1284  1.6553
    2PC     O31 1532   1.862   4.303   1.794 -0.3164 -0.4064  0.3395
    2PC     P31 1533   1.960   4.337   1.918  0.3974 -0.7439 -0.2887
    2PC     O32 1534   1.925   4.216   2.012  0.1180 -0.1946  0.5434
    2PC     C31 1535   1.795   4.189   2.062  0.6451  0.2425 -0.3986
    2PC     H1A 1536   1.744   4.282   2.087 -1.0531 -1.2371  2.0855
    2PC     H1B 1537   1.732   4.128   1.997 -3.3858  0.6240  2.7121
    2PC     C32 1538   1.817   4.105   2.197  0.5844 -0.0245 -0.1022
    2PC     H2A 1539   1.719   4.082   2.240  0.4916  0.7729  0.1110
    2PC     H2B 1540   1.876   4.015   2.176  1.6765  0.7161 -0.2748
    2PC     N31 1541   1.875   4.174   2.317  0.3172  0.2529  0.2902
    2PC     C33 1542   1.776   4.252   2.389  0.3826  0.1028 -0.6214
    2PC     H3A 1543   1.747   4.331   2.318  3.4697  1.8083 -0.1381
    2PC     H3B 1544   1.697   4.181   2.415  0.9763  0.1342  1.3801
    2PC     H3C 1545   1.839   4.291   2.468  1.1725  0.3308 -1.3538
    2PC     C34 1546   1.924   4.059   2.404  0.3972 -0.6139 -0.0633
    2PC     H4A 1547   1.836   4.007   2.441 -0.8332  2.2870  1.4788
    2PC     H4B 1548   1.977   3.997   2.332 -2.4003 -1.0143 -1.8937
    2PC     H4C 1549   1.980   4.100   2.488  1.9543 -2.0117 -0.3658
    2PC     C35 1550   1.994   4.260   2.281  0.6322 -0.1490 -0.7904
    2PC     H5A 1551   2.068   4.187   2.245 -0.9970 -0.2492 -4.3967
    2PC     H5B 1552   2.032   4.302   2.374 -0.3616 -0.0494 -0.4178
    2PC     H5C 1553   1.977   4.331   2.200  1.2626  0.5805 -0.2862
    2PC     O33 1554   2.103   4.334   1.880 -0.1927 -0.5064 -0.4800
    2PC     O34 1555   1.910   4.461   1.978  0.0445 -0.4144 -0.7298
    2PC     O21 1556   1.807   4.256   1.494 -0.0552  0.3864 -0.4759
    2PC     C21 1557   1.903   4.271   1.402 -0.1079 -0.3406  0.5246
    2PC     O22 1558   1.996   4.192   1.384  0.2711 -0.1244  0.4924
    3OL     C12 1559   1.887   4.396   1.319  0.3932  0.1371 -0.0314
    3OL     H2R 1560   1.800   4.455   1.349 -0.8834 -1.5234 -0.3280
    3OL     H2S 1561   1.860   4.362   1.219  1.1551  1.6863 -0.8153
    3OL     C13 1562   2.012   4.478   1.321  0.2462 -0.0923 -0.0285
    3OL     H3R 1563   2.098   4.410   1.318  0.2149 -0.2998  2.2994
    3OL     H3S 1564   2.023   4.535   1.413  2.6586 -0.2054 -0.1745
    3OL     C14 1565   2.033   4.581   1.208 -0.7144  0.2350 -0.1606
    3OL     H4R 1566   2.083   4.529   1.125  0.6846  0.7517  0.3380
    3OL     H4S 1567   2.115   4.639   1.250 -1.5293  0.3738  1.3045
    3OL     C15 1568   1.918   4.666   1.163  0.0670 -0.7943  0.1397
    3OL     H5R 1569   1.859   4.689   1.252 -2.3547  2.3351 -2.0133
    3OL     H5S 1570   1.855   4.607   1.096  0.6742 -1.4878  0.1753
    3OL     C16 1571   1.977   4.795   1.098  0.1027 -0.3303  0.8450
    3OL     H6R 1572   2.059   4.765   1.032 -0.8038 -1.7877  0.3314
    3OL     H6S 1573   2.025   4.862   1.170  0.2101  0.2598  0.2265
    3OL     C17 1574   1.872   4.880   1.018 -0.4510  0.0734  0.6103
    3OL     H7R 1575   1.907   4.974   0.976  0.3067 -0.6097 -0.3437
    3OL     H7S 1576   1.794   4.899   1.092 -1.8019  1.8275 -1.1762
    3OL     C18 1577   1.804   4.807   0.898 -0.1641 -0.5570  0.2089
    3OL     H8R 1578   1.723   4.744   0.935 -2.1120  0.8545 -1.4885
    3OL     H8S 1579   1.875   4.754   0.834 -0.1204  1.5791 -1.6269
    3OL     C19 1580   1.734   4.915   0.813 -0.4131  0.4013 -0.6401
    3OL     H9R 1581   1.698   5.002   0.866 -1.1060  0.6560 -1.5006
    3OL    C110 1582   1.712   4.908   0.680  0.5906  0.0619  0.0789
    3OL    H10R 1583   1.661   4.988   0.627  1.6435  0.6260 -0.1118
    3OL    C111 1584   1.760   4.803   0.584  0.2885 -0.4303 -0.3216
    3OL    H11R 1585   1.672   4.790   0.521  0.3194 -0.2202 -0.4101
    3OL    H11S 1586   1.784   4.713   0.641  0.4441  1.1096  2.1881
    3OL    C112 1587   1.872   4.858   0.495  0.2800 -0.1583 -0.2779
    3OL    H12R 1588   1.943   4.902   0.566  0.2401 -1.8362  0.8435
    3OL    H12S 1589   1.841   4.943   0.434  1.4040 -0.4155 -1.2590
    3OL    C113 1590   1.935   4.748   0.408 -0.0416  0.1574 -0.3928
    3OL    H13R 1591   1.856   4.695   0.354  0.9688 -0.1849 -1.5701
    3OL    H13S 1592   1.973   4.677   0.482  1.4094  0.6025 -0.6789
    3OL    C114 1593   2.047   4.794   0.313 -0.7676 -0.3215 -0.2862
    3OL    H14R 1594   2.122   4.843   0.376  0.1204 -2.2754  0.2649
    3OL    H14S 1595   2.004   4.866   0.243  1.6317  0.3517 -1.1567
    3OL    C115 1596   2.126   4.683   0.242  0.1695 -0.1015  0.2214
    3OL    H15R 1597   2.055   4.645   0.168  1.8800  0.3881 -1.7416
    3OL    H15S 1598   2.155   4.599   0.305 -1.2165 -0.0228  0.9953
    3OL    C116 1599   2.245   4.734   0.162  0.1474  0.6620  0.2194
    3OL    H16R 1600   2.317   4.794   0.219 -0.2767  0.1529  1.3213
    3OL    H16S 1601   2.200   4.806   0.094 -0.9322 -1.4461 -1.4453
    3OL    C117 1602   2.315   4.625   0.090 -0.4806 -0.6247  0.4223
    3OL    H17R 1603   2.234   4.575   0.036 -1.8796 -0.5777  2.3620
    3OL    H17S 1604   2.359   4.562   0.168  0.5605 -1.1016 -0.5247
    3OL    C118 1605   2.415   4.676  -0.008  0.9588  0.2187  0.7341
    3OL    H18R 1606   2.455   4.585  -0.055 -0.2307 -0.0400  0.1715
    3OL    H18S 1607   2.489   4.733   0.048 -1.4323  2.9227  1.3181
    3OL    H18T 1608   2.366   4.749  -0.073 -2.5355 -2.4002  0.1024
    1PA    C116 1609   2.458   1.448   0.217 -0.6907  0.1188  0.2907
    1PA    H16R 1610   2.543   1.511   0.190 -1.2769  0.8019  0.0185
    1PA    H16S 1611   2.480   1.353   0.166  1.2620  1.1652 -0.9389
    1PA    H16T 1612   2.463   1.436   0.326  1.3053 -1.2519  0.1015
    1PA    C115 1613   2.323   1.499   0.182  0.3800 -0.2867  0.3098
    1PA    H15R 1614   2.306   1.604   0.208  0.6016  0.0260 -0.7458
    1PA    H15S 1615   2.314   1.493   0.073  0.3384 -1.8061  0.3777
    1PA    C114 1616   2.220   1.419   0.257  0.2418  0.1933  0.0075
    1PA    H14R 1617   2.249   1.314   0.262  0.9678  0.4445  2.2983
    1PA    H14S 1618   2.216   1.445   0.363  0.1321 -0.4498  0.1635
    1PA    C113 1619   2.084   1.451   0.205  0.2847  0.0671  0.0614
    1PA    H13R 1620   2.078   1.554   0.168 -2.1805 -0.1363 -0.2864
    1PA    H13S 1621   2.062   1.405   0.108  0.2400  1.4081 -0.5985
    1PA    C112 1622   1.972   1.418   0.304 -0.0780 -0.1353 -0.2082
    1PA    H12R 1623   1.983   1.317   0.344 -0.0550 -0.0030  0.1312
    1PA    H12S 1624   1.996   1.472   0.396  0.8079 -3.0665  1.4070
    1PA    C111 1625   1.834   1.443   0.254 -0.4195  0.1074  0.2256
    1PA    H11R 1626   1.818   1.550   0.244  1.6171  0.4566  0.1813
    1PA    H11S 1627   1.836   1.401   0.153  0.7037 -1.2322  0.7622
    1PA    C110 1628   1.716   1.386   0.341 -0.1130  0.3261 -0.4433
    1PA    H10R 1629   1.622   1.393   0.285  0.7129 -0.0394 -1.9255
    1PA    H10S 1630   1.725   1.277   0.339  2.5055  0.2324  4.1618
    1PA     C19 1631   1.695   1.425   0.492  0.0222 -0.2984 -0.8630
    1PA     H9R 1632   1.784   1.393   0.547 -0.0166  1.6704  0.4269
    1PA     H9S 1633   1.698   1.534   0.505 -0.0975 -0.3646 -0.2915
    1PA     C18 1634   1.571   1.373   0.565  0.0999 -0.1943 -0.5809
    1PA     H8R 1635   1.485   1.411   0.510  0.1286 -0.4938 -0.8381
    1PA     H8S 1636   1.567   1.266   0.547 -0.0370 -0.4747  0.9805
    1PA     C17 1637   1.553   1.401   0.720  0.2523  0.5715  0.1212
    1PA     H7R 1638   1.557   1.509   0.739  0.9719  0.5455  0.1731
    1PA     H7S 1639   1.452   1.379   0.754 -0.1130  2.6129  0.4961
    1PA     C16 1640   1.656   1.344   0.814 -0.3004  0.3501 -0.3216
    1PA     H6R 1641   1.675   1.239   0.790  1.6212  0.6931 -0.4587
    1PA     H6S 1642   1.755   1.383   0.791 -0.5118 -0.1633 -2.2906
    1PA     C15 1643   1.629   1.357   0.960  0.3473  0.2691  0.0019
    1PA     H5R 1644   1.645   1.463   0.981 -2.0056  0.6058  0.4161
    1PA     H5S 1645   1.524   1.337   0.984 -0.3104  2.2912 -1.0245
    1PA     C14 1646   1.724   1.273   1.046  0.0623  1.0842  0.4824
    1PA     H4R 1647   1.680   1.173   1.046  0.9199  0.6753 -0.8722
    1PA     H4S 1648   1.822   1.251   1.003  1.0717  0.5299  2.9211
    1PA     C13 1649   1.745   1.340   1.176 -0.1175 -0.0499 -0.0763
    1PA     H3R 1650   1.792   1.435   1.152  0.0936  0.0632  0.7580
    1PA     H3S 1651   1.650   1.370   1.220  0.0622 -0.9966  0.9891
    1PA     C12 1652   1.834   1.271   1.285  0.7643  0.7431  0.1591
    1PA     H2R 1653   1.797   1.169   1.299  0.0057  0.9594 -0.1868
    1PA     H2S 1654   1.935   1.255   1.246  0.7003 -0.9396  0.6213
    2PC     C11 1655   1.837   1.353   1.408  0.0759  0.2497 -0.6407
    2PC     O12 1656   1.766   1.334   1.506  0.0191 -0.1460  0.7222
    2PC     O11 1657   1.937   1.444   1.395 -0.1064 -0.5732  0.1209
    2PC      C1 1658   1.986   1.518   1.513  0.4180  0.1428 -0.3087
    2PC      HR 1659   2.068   1.582   1.480  0.9401  0.2432  1.1258
    2PC      HS 1660   1.905   1.580   1.551  0.3480  0.3447 -0.7776
    2PC      C2 1661   2.046   1.423   1.620  1.2021 -0.3743  0.3445
    2PC      HX 1662   1.976   1.345   1.650 -1.8959  2.1908  0.2782
    2PC      C3 1663   2.074   1.501   1.751  0.1950  0.2049  0.1423
    2PC      HA 1664   2.158   1.564   1.721  1.4883 -1.2449  0.5628
    2PC      HB 1665   1.985   1.560   1.774  0.1937  1.3022 -2.3969
    2PC     O31 1666   2.107   1.399   1.846  0.3555 -0.5414  0.0427
    2PC     P31 1667   2.132   1.432   2.006 -0.4140  0.6356  0.1955
    2PC     O32 1668   2.243   1.548   2.008  0.1867  0.1332  0.1367
    2PC     C31 1669   2.213   1.687   2.029  0.1521 -0.3388  0.6760
    2PC     H1A 1670   2.186   1.715   1.927 -0.5199 -0.6699  0.7599
    2PC     H1B 1671   2.132   1.705   2.100 -0.0214  1.7442  0.0094
    2PC     C32 1672   2.344   1.745   2.071 -0.4044 -0.1861 -0.8596
    2PC     H2A 1673   2.419   1.698   2.008 -0.6741 -4.2279  1.4601
    2PC     H2B 1674   2.349   1.851   2.048  0.6344 -0.2405 -0.9618
    2PC     N31 1675   2.380   1.726   2.218 -0.4053 -0.5369  0.2763
    2PC     C33 1676   2.403   1.585   2.247 -0.2914  0.0764  0.1566
    2PC     H3A 1677   2.495   1.547   2.202  0.7864 -0.2239  2.4478
    2PC     H3B 1678   2.407   1.571   2.355 -1.1887  0.7568  0.2919
    2PC     H3C 1679   2.315   1.525   2.225  0.5395 -0.9022 -0.5833
    2PC     C34 1680   2.508   1.794   2.249 -0.3158  0.3100  1.0094
    2PC     H4A 1681   2.583   1.761   2.176 -1.4360  0.0414 -0.0563
    2PC     H4B 1682   2.491   1.901   2.248 -2.1217  0.1082 -1.6871
    2PC     H4C 1683   2.536   1.763   2.349  1.4568  0.5433  0.6198
    2PC     C35 1684   2.269   1.774   2.310  0.3225 -0.3386 -0.8039
    2PC     H5A 1685   2.179   1.714   2.298  0.1969 -1.5500  4.1034
    2PC     H5B 1686   2.250   1.881   2.295 -0.7955 -0.7436 -2.5218
    2PC     H5C 1687   2.315   1.760   2.408  1.5042  0.8949 -1.1537
    2PC     O33 1688   2.008   1.480   2.080 -0.1223 -0.5285  0.0559
    2PC     O34 1689   2.179   1.305   2.064 -0.0628  0.2065 -0.1844
    2PC     O21 1690   2.177   1.373   1.574 -0.3393 -0.2272  0.8087
    2PC     C21 1691   2.192   1.258   1.506  0.7598 -0.4188  0.4220
    2PC     O22 1692   2.103   1.179   1.491  0.8289  0.0267 -0.3097
    3OL     C12 1693   2.330   1.244   1.444 -0.1856  0.4187  0.1188
    3OL     H2R 1694   2.395   1.207   1.524 -2.9735 -0.4041  2.1729
    3OL     H2S 1695   2.357   1.344   1.411 -0.5105  0.3372 -0.4168
    3OL     C13 1696   2.323   1.145   1.327  0.4761  0.1614 -0.7502
    3OL     H3R 1697   2.311   1.039   1.352  1.2838  0.6682  2.0783
    3OL     H3S 1698   2.423   1.136   1.284  0.7943 -1.3307  0.2039
    3OL     C14 1699   2.223   1.180   1.210 -0.4088  0.6930  0.1201
    3OL     H4R 1700   2.122   1.154   1.242  0.0425 -1.2231  0.1408
    3OL     H4S 1701   2.243   1.110   1.129  2.0886  1.0309  0.3503
    3OL     C15 1702   2.225   1.322   1.157 -0.2813 -0.2073  0.9303
    3OL     H5R 1703   2.203   1.377   1.248 -0.7868 -0.6597  1.0857
    3OL     H5S 1704   2.146   1.332   1.082  0.3210 -1.0556  0.1510
    3OL     C16 1705   2.361   1.368   1.090 -0.1847 -0.0579  0.4194
    3OL     H6R 1706   2.370   1.291   1.014 -3.1306 -2.0672  1.8891
    3OL     H6S 1707   2.442   1.371   1.163  0.3155 -0.3111 -0.1250
    3OL     C17 1708   2.347   1.507   1.033 -0.3825  0.9022 -0.3403
    3OL     H7R 1709   2.274   1.525   0.955  1.7124  0.5664 -2.4895
    3OL     H7S 1710   2.443   1.524   0.984  0.3282 -2.3452 -0.2540
    3OL     C18 1711   2.340   1.615   1.143 -0.1503  0.1164  0.1166
    3OL     H8R 1712   2.423   1.609   1.214  0.0088 -0.8999 -0.1476
    3OL     H8S 1713   2.246   1.602   1.198 -0.7759  0.3095 -0.8682
    3OL     C19 1714   2.328   1.750   1.084 -0.1188  0.0922  0.4140
    3OL     H9R 1715   2.408   1.779   1.017 -0.2461  0.4003  0.3950
    3OL    C110 1716   2.235   1.843   1.097  1.0850  0.1133 -0.2496
    3OL    H10R 1717   2.252   1.938   1.048  0.4508  0.4250  0.1338
    3OL    C111 1718   2.111   1.834   1.181  0.5834 -0.1050 -0.3170
    3OL    H11R 1719   2.065   1.932   1.168  0.3269 -0.1669  0.1303
    3OL    H11S 1720   2.142   1.809   1.283 -0.6407 -1.0269 -0.1462
    3OL    C112 1721   2.010   1.738   1.121  0.0567  0.9526  1.1629
    3OL    H12R 1722   1.926   1.737   1.190 -1.1366  1.5399 -0.2156
    3OL    H12S 1723   2.039   1.633   1.127 -1.4495  0.3629 -0.7716
    3OL    C113 1724   1.966   1.783   0.982 -0.2149  0.3042  0.1983
    3OL    H13R 1725   2.057   1.784   0.920 -0.6147 -0.7689 -0.4321
    3OL    H13S 1726   1.930   1.886   0.984  0.3596  0.4980  0.8856
    3OL    C114 1727   1.862   1.698   0.906 -0.2167 -0.4292 -0.0348
    3OL    H14R 1728   1.779   1.669   0.972 -1.9600  4.6809  0.4739
    3OL    H14S 1729   1.909   1.606   0.871 -2.8067 -2.0705  0.4462
    3OL    C115 1730   1.798   1.763   0.780  0.9972 -0.8004 -0.2556
    3OL    H15R 1731   1.740   1.852   0.806  1.9260 -0.1182 -0.4682
    3OL    H15S 1732   1.714   1.709   0.736 -1.1527  1.8543  0.3137
    3OL    C116 1733   1.905   1.816   0.676 -0.2346  0.4945 -0.1618
    3OL    H16R 1734   1.974   1.890   0.717 -0.0445  0.0704  0.2834
    3OL    H16S 1735   1.859   1.862   0.588  1.5241 -0.7152 -1.8082
    3OL    C117 1736   1.984   1.706   0.615 -0.0660  0.1848 -0.8332
    3OL    H17R 1737   1.913   1.623   0.609  0.1996 -0.2418  1.1696
    3OL    H17S 1738   2.053   1.681   0.696 -0.8079 -0.0322 -0.2617
    3OL    C118 1739   2.047   1.737   0.483 -0.1529  0.0481  0.5845
    3OL    H18R 1740   1.984   1.717   0.396  2.7043 -1.1663 -1.3972
    3OL    H18S 1741   2.127   1.664   0.469  0.1006  0.7657 -2.2399
    3OL    H18T 1742   2.093   1.835   0.470  1.0382 -0.8786 -4.2148
    1PA    C116 1743   4.107   1.427   0.171  0.4618  0.2730  0.1914
    1PA    H16R 1744   4.045   1.473   0.249  0.5673 -1.9839  1.7034
    1PA    H16S 1745   4.175   1.371   0.235  0.3194  0.7062  0.7267
    1PA    H16T 1746   4.044   1.361   0.111 -1.4502 -0.1400  2.5150
    1PA    C115 1747   4.158   1.534   0.086  0.3646 -0.9749 -0.2091
    1PA    H15R 1748   4.212   1.479   0.009 -1.1501 -1.5665 -0.8939
    1PA    H15S 1749   4.072   1.594   0.054 -0.1273 -1.1412  0.7475
    1PA    C114 1750   4.259   1.634   0.151 -0.8069 -0.3036 -0.0122
    1PA    H14R 1751   4.307   1.583   0.234 -2.2079  0.1620  1.1274
    1PA    H14S 1752   4.350   1.644   0.092 -0.1943 -0.3502  0.9027
    1PA    C113 1753   4.194   1.770   0.195  0.3823  0.3649  0.2709
    1PA    H13R 1754   4.265   1.840   0.240 -2.4448  2.3139  1.9763
    1PA    H13S 1755   4.157   1.806   0.100 -1.8387  0.7356  1.2173
    1PA    C112 1756   4.071   1.761   0.294 -0.5075  0.0317  0.6103
    1PA    H12R 1757   4.031   1.862   0.287  3.2145  1.8413  2.5780
    1PA    H12S 1758   3.995   1.685   0.270 -0.3340 -0.7424  2.3599
    1PA    C111 1759   4.117   1.748   0.438  0.5523  0.5594  0.7874
    1PA    H11R 1760   4.218   1.791   0.436  0.2885  1.1751 -0.3029
    1PA    H11S 1761   4.055   1.812   0.501  1.2299  0.4755  1.5630
    1PA    C110 1762   4.101   1.614   0.500 -0.6033  0.6592 -0.3213
    1PA    H10R 1763   3.998   1.578   0.495  0.0025 -1.0152 -1.4524
    1PA    H10S 1764   4.144   1.528   0.449  4.0973  0.5147  3.1878
    1PA     C19 1765   4.153   1.598   0.645  0.8126 -0.3742 -0.8175
    1PA     H9R 1766   4.130   1.495   0.675 -1.5872 -0.1097 -1.5699
    1PA     H9S 1767   4.262   1.593   0.645  0.7961 -1.1373  0.2653
    1PA     C18 1768   4.096   1.698   0.741  0.5956  0.2628  0.1572
    1PA     H8R 1769   4.161   1.784   0.722  0.5575 -0.1777 -2.2281
    1PA     H8S 1770   3.991   1.715   0.719 -0.2032 -2.5623  1.2780
    1PA     C17 1771   4.119   1.666   0.885  0.2239 -0.4019  0.2078
    1PA     H7R 1772   4.093   1.561   0.905  0.8464 -0.0133  3.6924
    1PA     H7S 1773   4.225   1.666   0.908 -0.3115 -0.2646  3.1341
    1PA     C16 1774   4.052   1.760   0.981  0.1921  0.3560  0.1206
    1PA     H6R 1775   4.064   1.863   0.945 -0.7556  0.9603  1.4493
    1PA     H6S 1776   3.944   1.760   0.964 -0.0486  1.3760  1.4306
    1PA     C15 1777   4.085   1.743   1.130 -0.7385  0.5018  0.0831
    1PA     H5R 1778   4.185   1.702   1.140 -1.4356 -1.5868 -0.9069
    1PA     H5S 1779   4.091   1.843   1.174  0.5048 -0.3677  2.0020
    1PA     C14 1780   3.989   1.650   1.201  0.2447 -0.3684  0.6798
    1PA     H4R 1781   3.926   1.711   1.266 -0.8822  1.4886 -1.9863
    1PA     H4S 1782   3.911   1.612   1.135  1.7841  0.6419 -1.8504
    1PA     C13 1783   4.049   1.535   1.285  0.0447 -0.7713 -0.4090
    1PA     H3R 1784   3.973   1.492   1.350 -1.1194  1.5175 -0.1304
    1PA     H3S 1785   4.079   1.460   1.211  0.5553  0.2895 -1.3072
    1PA     C12 1786   4.173   1.553   1.374  0.1920  0.1503  0.4783
    1PA     H2R 1787   4.187   1.460   1.430 -1.3178 -1.3195 -1.4382
    1PA     H2S 1788   4.263   1.572   1.315  1.3774 -1.9308  1.5104
    2PC     C11 1789   4.154   1.668   1.471  0.1360  0.4010 -0.8882
    2PC     O12 1790   4.238   1.752   1.499 -0.1158  0.3868 -0.4628
    2PC     O11 1791   4.027   1.667   1.526 -0.7474 -0.0402 -0.7432
    2PC      C1 1792   3.998   1.767   1.632  0.0584 -0.2278  0.2976
    2PC      HR 1793   3.917   1.725   1.693  0.7966 -0.6672  0.9984
    2PC      HS 1794   4.091   1.792   1.683 -1.8416  1.4010  3.3005
    2PC      C2 1795   3.954   1.889   1.551  0.2512 -0.2645  0.1708
    2PC      HX 1796   4.025   1.901   1.469 -0.8124 -1.1624 -0.9211
    2PC      C3 1797   3.944   2.012   1.643 -0.2242 -0.1876 -0.5280
    2PC      HA 1798   4.039   2.054   1.677 -0.3967 -0.2137 -0.0086
    2PC      HB 1799   3.903   2.092   1.581 -1.3961 -1.8752 -2.0012
    2PC     O31 1800   3.870   1.972   1.755  0.1321  0.0750 -0.1541
    2PC     P31 1801   3.863   2.064   1.882 -0.0168  0.2360  0.3622
    2PC     O32 1802   3.988   2.015   1.960 -0.6340 -0.3563 -0.4598
    2PC     C31 1803   3.996   2.071   2.091 -0.5914  0.3829  0.0425
    2PC     H1A 1804   4.009   2.178   2.076 -1.8039  0.8276  1.8636
    2PC     H1B 1805   3.904   2.060   2.150 -0.0891  2.6850  1.3446
    2PC     C32 1806   4.110   1.995   2.165  0.0596  0.6930 -0.8745
    2PC     H2A 1807   4.084   1.896   2.126 -0.1933  1.2280 -2.1035
    2PC     H2B 1808   4.211   2.027   2.139  0.5885  0.2425  0.5108
    2PC     N31 1809   4.113   1.993   2.314  0.5383 -0.0382 -0.7477
    2PC     C33 1810   3.973   1.976   2.377 -0.0477  0.3489  0.5001
    2PC     H3A 1811   3.944   1.872   2.363 -0.1589  0.4661 -0.1473
    2PC     H3B 1812   3.979   2.004   2.482 -0.2548 -2.1456  1.2522
    2PC     H3C 1813   3.913   2.049   2.323 -0.4132  0.3497  0.9048
    2PC     C34 1814   4.210   1.890   2.358 -0.4295  0.4040  0.2699
    2PC     H4A 1815   4.280   1.869   2.276 -1.5160 -0.2830 -0.5078
    2PC     H4B 1816   4.266   1.926   2.444  0.1035  0.6111 -0.1571
    2PC     H4C 1817   4.159   1.803   2.400  0.8459 -0.4839  0.0619
    2PC     C35 1818   4.152   2.131   2.364  0.6123 -0.0999  0.0798
    2PC     H5A 1819   4.139   2.133   2.472  4.3368 -2.2911  0.7596
    2PC     H5B 1820   4.094   2.207   2.312  1.1640 -0.7460 -1.5354
    2PC     H5C 1821   4.259   2.142   2.341  0.5448 -0.0114 -0.2012
    2PC     O33 1822   3.890   2.203   1.839  0.3694  0.4794 -0.6245
    2PC     O34 1823   3.739   2.032   1.960  0.1318 -0.0870  0.2319
    2PC     O21 1824   3.819   1.867   1.503  0.2731 -0.1501 -0.2288
    2PC     C21 1825   3.794   1.918   1.385 -0.0222 -0.2881 -0.1457
    2PC     O22 1826   3.871   1.979   1.312  0.0357 -0.2659  0.3345
    3OL     C12 1827   3.646   1.899   1.356  0.1987 -0.2520 -0.0602
    3OL     H2R 1828   3.596   1.981   1.407 -1.4134 -0.3358 -1.4007
    3OL     H2S 1829   3.608   1.810   1.407 -0.0565  0.4945  1.0783
    3OL     C13 1830   3.615   1.904   1.209  1.0259  0.3275  0.5755
    3OL     H3R 1831   3.680   1.837   1.151  0.1886  0.3897 -0.4573
    3OL     H3S 1832   3.638   2.006   1.176 -2.1853  0.8091 -0.4748
    3OL     C14 1833   3.470   1.867   1.172 -0.3416  0.0851 -0.5210
    3OL     H4R 1834   3.405   1.913   1.247 -2.4037 -1.2795 -1.3511
    3OL     H4S 1835   3.449   1.761   1.183 -0.8635  0.2677  0.3886
    3OL     C15 1836   3.424   1.916   1.025  0.4930 -0.4906 -0.6049
    3OL     H5R 1837   3.434   2.025   1.016  0.3582 -0.4212  0.0103
    3OL     H5S 1838   3.316   1.906   1.022  0.2265  1.4990  0.3183
    3OL     C16 1839   3.482   1.832   0.912  0.6640 -0.1478  0.5041
    3OL     H6R 1840   3.400   1.819   0.841  0.3293 -1.5916  1.1162
    3OL     H6S 1841   3.501   1.731   0.949  1.2661  0.7202  2.7579
    3OL     C17 1842   3.611   1.903   0.860  0.0717  0.1781  0.3436
    3OL     H7R 1843   3.689   1.899   0.935 -0.4782 -0.7322  0.8804
    3OL     H7S 1844   3.591   2.010   0.850 -0.7417 -0.1621 -3.1522
    3OL     C18 1845   3.662   1.844   0.729 -0.5738 -0.1120 -0.8460
    3OL     H8R 1846   3.575   1.848   0.663 -0.1553 -0.4027 -1.4265
    3OL     H8S 1847   3.686   1.738   0.740 -1.7679 -0.4278 -1.1072
    3OL     C19 1848   3.783   1.908   0.671  0.0103 -0.0319  0.1429
    3OL     H9R 1849   3.845   1.942   0.754 -0.4318 -0.7510  0.7841
    3OL    C110 1850   3.824   1.932   0.548  0.3252  0.4752  0.5433
    3OL    H10R 1851   3.920   1.981   0.537  0.8182 -0.7406 -0.8678
    3OL    C111 1852   3.740   1.912   0.425 -0.0273 -0.1847 -0.4983
    3OL    H11R 1853   3.636   1.908   0.457 -0.2639  0.6491 -1.1199
    3OL    H11S 1854   3.768   1.813   0.388 -1.0022  0.1342 -2.2369
    3OL    C112 1855   3.741   2.034   0.330  0.3203  0.3127 -0.8316
    3OL    H12R 1856   3.842   2.041   0.290  0.8802  1.4252  0.6822
    3OL    H12S 1857   3.738   2.131   0.381  1.1919 -0.6455  1.1798
    3OL    C113 1858   3.621   2.032   0.231 -0.0204  0.3579  0.0690
    3OL    H13R 1859   3.529   2.018   0.288 -0.0137 -1.0457 -0.2156
    3OL    H13S 1860   3.625   1.937   0.177  0.4842 -1.0190  2.3493
    3OL    C114 1861   3.628   2.146   0.137 -0.1257  0.0929 -0.3977
    3OL    H14R 1862   3.679   2.123   0.043  0.2834 -0.7009  0.0059
    3OL    H14S 1863   3.687   2.224   0.184  2.0488 -1.8651  0.3089
    3OL    C115 1864   3.486   2.210   0.112 -0.6032 -0.3768 -0.2223
    3OL    H15R 1865   3.418   2.142   0.061  0.1335  0.7136 -2.8493
    3OL    H15S 1866   3.500   2.295   0.045  1.7865  0.2365  0.9616
    3OL    C116 1867   3.399   2.252   0.228 -0.0999 -0.8440 -0.1775
    3OL    H16R 1868   3.377   2.161   0.283 -0.8317  1.9658  4.8127
    3OL    H16S 1869   3.303   2.292   0.194  0.3006 -0.5278 -0.9666
    3OL    C117 1870   3.465   2.353   0.321  0.0795 -0.3849 -0.1404
    3OL    H17R 1871   3.542   2.411   0.270  0.8522 -1.8939 -0.7313
    3OL    H17S 1872   3.500   2.296   0.407 -0.5347 -0.1622  0.2668
    3OL    C118 1873   3.366   2.459   0.369  0.5072 -0.1016  1.1538
    3OL    H18R 1874   3.275   2.417   0.412 -0.3353  1.4252  0.9219
    3OL    H18S 1875   3.343   2.524   0.284 -0.9459 -3.5837 -1.3962
    3OL    H18T 1876   3.416   2.525   0.439  0.6936  0.3156  0.6376
    1PA    C116 1877   4.153   2.539  -0.199 -0.1925 -0.1887 -0.5114
    1PA    H16R 1878   4.235   2.481  -0.241  1.2617  1.3919  0.0402
    1PA    H16S 1879   4.137   2.621  -0.270  0.5055 -1.1772 -1.8394
    1PA    H16T 1880   4.067   2.472  -0.206 -0.0556 -0.7416  2.0289
    1PA    C115 1881   4.182   2.586  -0.056 -0.0980 -0.0614  0.0159
    1PA    H15R 1882   4.281   2.629  -0.072  0.0524  0.3363  1.8122
    1PA    H15S 1883   4.128   2.675  -0.025 -0.0222  0.0662 -0.2199
    1PA    C114 1884   4.192   2.469   0.052  0.4280  0.2549  0.0885
    1PA    H14R 1885   4.230   2.503   0.148 -0.2803 -1.2070  0.9206
    1PA    H14S 1886   4.084   2.459   0.065  0.5323 -0.7644  0.2260
    1PA    C113 1887   4.258   2.337   0.014  0.3664 -0.2167 -0.5065
    1PA    H13R 1888   4.196   2.281  -0.055 -1.0296 -1.4305  1.5931
    1PA    H13S 1889   4.345   2.364  -0.045  0.9394 -0.3349  0.2515
    1PA    C112 1890   4.298   2.260   0.141  0.2511 -0.6110  0.0599
    1PA    H12R 1891   4.350   2.167   0.114  1.1102 -0.3651  0.8277
    1PA    H12S 1892   4.388   2.305   0.184  1.3213 -0.0342 -2.6034
    1PA    C111 1893   4.177   2.226   0.229 -0.2843 -0.5847 -0.1379
    1PA    H11R 1894   4.128   2.313   0.274 -2.3756 -1.4676 -0.5777
    1PA    H11S 1895   4.099   2.191   0.161  0.8102 -0.3790 -1.5364
    1PA    C110 1896   4.197   2.120   0.335  0.2826  0.3853  0.2914
    1PA    H10R 1897   4.107   2.078   0.381  0.4487  0.4803  0.7101
    1PA    H10S 1898   4.237   2.024   0.301  0.3274  0.3517  0.4363
    1PA     C19 1899   4.289   2.169   0.449  0.5765  0.3129  0.1944
    1PA     H9R 1900   4.389   2.178   0.406  1.8861 -1.2669  2.6431
    1PA     H9S 1901   4.261   2.270   0.477  0.5070 -0.0088  1.3616
    1PA     C18 1902   4.292   2.064   0.567 -0.2899 -0.7120 -0.0914
    1PA     H8R 1903   4.189   2.028   0.571 -0.5754  0.0175 -0.5801
    1PA     H8S 1904   4.345   1.971   0.546 -0.9940 -1.2230  0.3302
    1PA     C17 1905   4.345   2.121   0.696  0.5837  0.3156  0.7548
    1PA     H7R 1906   4.451   2.135   0.677  0.2858  1.1656 -0.3371
    1PA     H7S 1907   4.313   2.222   0.723 -0.2326  0.3737 -0.3570
    1PA     C16 1908   4.324   2.011   0.809  0.1710  0.7217 -0.9150
    1PA     H6R 1909   4.221   1.975   0.819 -0.2389  1.0475 -3.3645
    1PA     H6S 1910   4.388   1.924   0.793 -1.5277 -0.5959 -0.9239
    1PA     C15 1911   4.373   2.064   0.948  0.2188  0.0134  0.8920
    1PA     H5R 1912   4.452   2.136   0.925  0.6694 -1.3637 -2.3483
    1PA     H5S 1913   4.283   2.111   0.989 -0.3308 -0.0975 -0.1494
    1PA     C14 1914   4.427   1.955   1.032 -0.0003  0.1348 -0.6459
    1PA     H4R 1915   4.353   1.875   1.039 -2.4653  2.4189  2.4033
    1PA     H4S 1916   4.518   1.902   1.003  0.7869 -1.0672  3.4054
    1PA     C13 1917   4.460   2.000   1.178 -0.0432 -0.2390 -0.5611
    1PA     H3R 1918   4.551   2.060   1.180 -0.0216 -0.2435 -1.1688
    1PA     H3S 1919   4.390   2.075   1.216 -0.6914 -0.1508 -1.8600
    1PA     C12 1920   4.476   1.877   1.264  0.2967  0.2778 -0.4175
    1PA     H2R 1921   4.374   1.842   1.277 -0.8022  2.8571 -1.2775
    1PA     H2S 1922   4.534   1.797   1.218 -1.4498 -1.0704 -0.3230
    2PC     C11 1923   4.549   1.897   1.398 -0.3408  0.5417 -0.0977
    2PC     O12 1924   4.603   1.999   1.427 -0.0328 -0.5433 -0.7480
    2PC     O11 1925   4.537   1.786   1.469  0.4944  0.2785  0.3266
    2PC      C1 1926   4.573   1.798   1.605 -0.1613 -0.3576  0.5217
    2PC      HR 1927   4.680   1.819   1.613 -0.0246 -1.3935  1.8242
    2PC      HS 1928   4.510   1.873   1.653  1.3039  1.6383 -0.5608
    2PC      C2 1929   4.542   1.663   1.676  0.0446  0.1612 -0.7093
    2PC      HX 1930   4.442   1.630   1.648  0.1543 -1.8582  0.9805
    2PC      C3 1931   4.562   1.669   1.834  0.1649 -0.4624  0.3629
    2PC      HA 1932   4.511   1.760   1.865  0.6701 -0.0886  0.1037
    2PC      HB 1933   4.515   1.580   1.877 -0.9546 -0.7912 -1.4419
    2PC     O31 1934   4.696   1.693   1.877 -0.0096 -0.0611 -0.2000
    2PC     P31 1935   4.728   1.761   2.021 -0.1707  0.3978  0.1542
    2PC     O32 1936   4.730   1.918   1.986 -0.4585  0.2744 -0.1766
    2PC     C31 1937   4.842   1.963   1.910  0.1531 -0.1569 -0.4456
    2PC     H1A 1938   4.883   1.880   1.852  2.4685 -0.5480  1.5792
    2PC     H1B 1939   4.811   2.044   1.844  0.2633 -0.2874 -0.6596
    2PC     C32 1940   4.950   2.028   1.994 -0.5725 -0.1733  0.2968
    2PC     H2A 1941   4.974   1.953   2.069 -0.3048  0.9820  1.3993
    2PC     H2B 1942   5.038   2.038   1.929 -0.0775 -0.3096  0.9311
    2PC     N31 1943   4.923   2.161   2.060 -0.0472  0.1809 -0.3169
    2PC     C33 1944   4.910   2.259   1.957  0.0694 -0.3429 -0.1209
    2PC     H3A 1945   4.985   2.246   1.879  0.5116  1.2807  0.0014
    2PC     H3B 1946   4.806   2.261   1.923  0.4569 -1.9632 -1.5319
    2PC     H3C 1947   4.938   2.352   2.005 -1.6960  0.9306 -1.4273
    2PC     C34 1948   4.810   2.166   2.148 -0.0816 -0.1886 -0.1394
    2PC     H4A 1949   4.785   2.263   2.190 -2.3514 -0.3540 -1.0049
    2PC     H4B 1950   4.725   2.142   2.085  1.2971 -2.0777 -1.3920
    2PC     H4C 1951   4.826   2.089   2.224 -1.4818 -0.1857  0.1832
    2PC     C35 1952   5.045   2.194   2.140 -0.4863  0.1112  1.5212
    2PC     H5A 1953   5.126   2.218   2.070 -1.9870  3.5982  0.7511
    2PC     H5B 1954   5.061   2.102   2.197  1.2679 -0.6842 -0.1498
    2PC     H5C 1955   5.028   2.277   2.208  0.9070  0.8649  0.9901
    2PC     O33 1956   4.614   1.737   2.111 -0.0260 -0.0130  0.2316
    2PC     O34 1957   4.865   1.721   2.059 -0.1843  0.1154  0.4256
    2PC     O21 1958   4.628   1.569   1.614  0.7799 -0.2715 -0.2594
    2PC     C21 1959   4.622   1.438   1.652 -0.3327 -0.0477 -0.4140
    2PC     O22 1960   4.536   1.382   1.714 -0.1512  0.3907 -0.2021
    3OL     C12 1961   4.740   1.368   1.593  0.1519 -0.1182 -1.0195
    3OL     H2R 1962   4.780   1.288   1.656 -0.5878  0.8596  0.7458
    3OL     H2S 1963   4.815   1.446   1.582  0.5568  0.0960  2.2635
    3OL     C13 1964   4.702   1.287   1.466  0.5205  0.2125  0.5845
    3OL     H3R 1965   4.644   1.199   1.495  0.8344  0.7617  3.1894
    3OL     H3S 1966   4.791   1.244   1.420  0.2083  0.1912 -0.0115
    3OL     C14 1967   4.629   1.354   1.351 -0.0922 -0.1301 -0.0820
    3OL     H4R 1968   4.667   1.455   1.334 -1.6346 -0.0874 -4.3944
    3OL     H4S 1969   4.523   1.368   1.376  0.3604  1.8209  0.9256
    3OL     C15 1970   4.646   1.289   1.214  0.3515  0.2680 -0.2350
    3OL     H5R 1971   4.624   1.182   1.219  0.0858  0.3883  2.4768
    3OL     H5S 1972   4.752   1.303   1.190  0.2827  2.2999  0.4763
    3OL     C16 1973   4.553   1.357   1.105  0.5173 -0.0625  0.3985
    3OL     H6R 1974   4.573   1.464   1.099  0.8054 -0.1415 -0.2205
    3OL     H6S 1975   4.449   1.352   1.138  0.5486  1.2332  0.7502
    3OL     C17 1976   4.540   1.288   0.964 -0.0682 -0.7127  0.6519
    3OL     H7R 1977   4.522   1.181   0.976 -0.9011 -0.7369 -0.6237
    3OL     H7S 1978   4.622   1.290   0.893 -1.8074  2.1694 -1.4719
    3OL     C18 1979   4.408   1.333   0.905  0.7924  0.0018 -0.4650
    3OL     H8R 1980   4.423   1.433   0.862  2.2661 -0.9265 -2.2968
    3OL     H8S 1981   4.324   1.336   0.973 -0.0163  1.1334 -1.4709
    3OL     C19 1982   4.365   1.247   0.790  0.7046  1.1872  0.3833
    3OL     H9R 1983   4.302   1.161   0.811  1.7711 -0.4641 -2.6181
    3OL    C110 1984   4.388   1.265   0.664 -0.3624 -0.0841  0.4617
    3OL    H10R 1985   4.340   1.202   0.590 -0.7598 -0.5159  1.0795
    3OL    C111 1986   4.470   1.378   0.604 -0.5709 -0.5611  0.4434
    3OL    H11R 1987   4.573   1.342   0.610 -0.4943 -0.8233 -1.7865
    3OL    H11S 1988   4.445   1.468   0.660  0.3698  0.1023 -0.1908
    3OL    C112 1989   4.430   1.400   0.456  0.3483  0.3925 -0.3271
    3OL    H12R 1990   4.481   1.491   0.426  1.1976 -0.1494 -0.5759
    3OL    H12S 1991   4.323   1.415   0.444  0.4646  0.2436 -1.7301
    3OL    C113 1992   4.469   1.290   0.363 -0.4824  0.7432  0.5534
    3OL    H13R 1993   4.445   1.323   0.262 -1.2361  1.4361  0.9478
    3OL    H13S 1994   4.410   1.200   0.383  0.8892 -0.4531 -0.5884
    3OL    C114 1995   4.617   1.245   0.354  0.6219 -0.9492 -0.5899
    3OL    H14R 1996   4.655   1.190   0.441  1.0768 -1.1002 -0.8800
    3OL    H14S 1997   4.680   1.333   0.335 -1.0262  0.3019 -0.4797
    3OL    C115 1998   4.649   1.140   0.244  0.1192 -0.4269  0.7373
    3OL    H15R 1999   4.622   1.176   0.145 -0.8018 -0.7069  0.8799
    3OL    H15S 2000   4.592   1.047   0.254  0.7290 -1.3555 -2.9227
    3OL    C116 2001   4.792   1.099   0.243 -0.2455 -0.5132  0.2601
    3OL    H16R 2002   4.826   1.074   0.343  0.9276  2.8680  0.8286
    3OL    H16S 2003   4.854   1.184   0.213 -0.4135  0.0034  1.3678
    3OL    C117 2004   4.824   0.976   0.166  0.0397  0.3197 -1.0816
    3OL    H17R 2005   4.789   0.888   0.220 -2.2597  0.9591 -1.3965
    3OL    H17S 2006   4.933   0.975   0.176 -0.0966 -0.0681  0.5868
    3OL    C118 2007   4.771   0.972   0.019 -0.0466 -1.1013  0.3272
    3OL    H18R 2008   4.663   0.960   0.022 -0.5480  1.4353 -2.6975
    3OL    H18S 2009   4.802   0.887  -0.042  0.5708 -0.9267  0.3900
    3OL    H18T 2010   4.788   1.063  -0.039 -0.1691 -0.3029  1.4999
    1PA    C116 2011   3.820   0.899   0.946  0.2806  0.4626 -0.3187
    1PA    H16R 2012   3.714   0.907   0.923 -0.3320  0.4422  2.2247
    1PA    H16S 2013   3.827   0.943   1.045  0.4377 -0.0929 -0.0779
    1PA    H16T 2014   3.846   0.793   0.960 -0.0263  0.6817  2.4273
    1PA    C115 2015   3.911   0.962   0.838 -0.4582 -0.1985 -0.4640
    1PA    H15R 2016   3.869   1.062   0.822 -0.3064  0.1114  0.9350
    1PA    H15S 2017   4.013   0.981   0.870 -0.9004  0.9837  0.3327
    1PA    C114 2018   3.921   0.874   0.719 -0.2567  0.6208  0.0209
    1PA    H14R 2019   3.927   0.768   0.747 -0.6577 -0.0096 -2.0624
    1PA    H14S 2020   3.828   0.891   0.665  1.5722  0.3689 -3.4705
    1PA    C113 2021   4.030   0.908   0.620 -0.9649  0.2798  0.1327
    1PA    H13R 2022   4.032   0.836   0.538  3.9673 -2.3111  2.1416
    1PA    H13S 2023   4.018   1.009   0.581  0.1376  0.6856  0.8007
    1PA    C112 2024   4.166   0.886   0.681 -1.0045  0.8168  0.7127
    1PA    H12R 2025   4.198   0.955   0.759 -1.2270  1.4614  0.2424
    1PA    H12S 2026   4.162   0.780   0.710  1.3039  0.4759  0.0134
    1PA    C111 2027   4.268   0.889   0.579 -0.0115  0.8683  0.5111
    1PA    H11R 2028   4.243   0.816   0.502  1.1799 -0.4836  1.3455
    1PA    H11S 2029   4.274   0.994   0.551 -0.0991  0.6088 -0.5073
    1PA    C110 2030   4.407   0.851   0.634 -0.1172 -0.3687 -0.6884
    1PA    H10R 2031   4.437   0.923   0.711  1.2393 -0.2319 -1.3169
    1PA    H10S 2032   4.405   0.748   0.669  2.5173 -1.5366 -3.5371
    1PA     C19 2033   4.519   0.842   0.529  0.6269  0.2915 -0.7123
    1PA     H9R 2034   4.464   0.794   0.448 -0.0217  1.1684 -0.8013
    1PA     H9S 2035   4.531   0.941   0.484 -1.2722  0.8139 -0.1642
    1PA     C18 2036   4.647   0.773   0.575  0.3676 -0.0686 -0.3753
    1PA     H8R 2037   4.631   0.701   0.655 -1.3173 -0.5535 -1.0995
    1PA     H8S 2038   4.679   0.712   0.490 -0.5200  0.1892 -0.9030
    1PA     C17 2039   4.764   0.855   0.627 -0.1679  0.0612  0.2394
    1PA     H7R 2040   4.848   0.791   0.657 -1.5759 -1.6747  0.6575
    1PA     H7S 2041   4.806   0.910   0.542  0.3811 -0.1385  0.3750
    1PA     C16 2042   4.738   0.947   0.748  0.1745 -0.9059  1.0716
    1PA     H6R 2043   4.833   0.992   0.776  0.4332 -0.6859 -0.1241
    1PA     H6S 2044   4.671   1.028   0.718  1.2376 -0.1601  0.6586
    1PA     C15 2045   4.691   0.880   0.874  0.0881 -0.0379 -0.3116
    1PA     H5R 2046   4.664   0.953   0.950 -0.6600  0.4433 -1.0185
    1PA     H5S 2047   4.598   0.825   0.855  1.8961 -2.3642 -3.3415
    1PA     C14 2048   4.794   0.786   0.949 -0.1946  1.0030 -0.1216
    1PA     H4R 2049   4.742   0.753   1.039  0.1588  2.1919  0.5498
    1PA     H4S 2050   4.818   0.702   0.884  0.1760 -0.0480  1.3395
    1PA     C13 2051   4.926   0.840   0.992 -0.0842 -0.3997 -0.4594
    1PA     H3R 2052   4.985   0.763   1.042  1.2947 -0.0556 -1.4924
    1PA     H3S 2053   4.968   0.864   0.894  0.7325 -3.6084 -1.0211
    1PA     C12 2054   4.923   0.958   1.098  0.8097  0.7302 -0.1489
    1PA     H2R 2055   5.007   1.028   1.092  1.5359 -0.0024  1.1336
    1PA     H2S 2056   4.832   1.017   1.083 -0.6081 -1.4273 -0.4596
    2PC     C11 2057   4.937   0.906   1.239  0.0553 -0.0750  0.7692
    2PC     O12 2058   5.017   0.959   1.312  0.2707  0.3031 -0.7358
    2PC     O11 2059   4.841   0.815   1.268 -0.3248  0.5417 -0.6869
    2PC      C1 2060   4.879   0.734   1.386  0.2963 -0.0896 -0.0886
    2PC      HR 2061   4.984   0.717   1.411 -0.1127 -1.6472  0.6426
    2PC      HS 2062   4.842   0.789   1.473  3.8847  0.3916  1.3179
    2PC      C2 2063   4.812   0.599   1.377 -0.4565  0.4086  0.3593
    2PC      HX 2064   4.707   0.606   1.349 -0.9234 -0.9109  1.6689
    2PC      C3 2065   4.836   0.514   1.506 -0.3222  0.3728  0.6066
    2PC      HA 2066   4.765   0.530   1.588 -0.9075  2.4422 -0.2284
    2PC      HB 2067   4.840   0.410   1.473 -1.0088  0.4296  0.3234
    2PC     O31 2068   4.967   0.551   1.571  0.1107 -0.3016 -0.8533
    2PC     P31 2069   5.011   0.465   1.700 -0.1254 -0.1761  0.0042
    2PC     O32 2070   4.984   0.563   1.818  0.4254  0.2967 -0.1822
    2PC     C31 2071   4.857   0.623   1.822 -0.3210 -0.4108 -0.8898
    2PC     H1A 2072   4.851   0.696   1.741  1.1557  1.6126  0.7010
    2PC     H1B 2073   4.781   0.545   1.814 -0.3026 -0.2952 -2.4446
    2PC     C32 2074   4.837   0.706   1.950  0.0420 -0.6348 -0.9394
    2PC     H2A 2075   4.868   0.643   2.034 -2.1058 -0.5951 -0.0706
    2PC     H2B 2076   4.899   0.795   1.962 -1.1076  0.1660 -0.7631
    2PC     N31 2077   4.703   0.762   1.980  0.3602  0.4954 -0.1842
    2PC     C33 2078   4.688   0.809   2.124 -0.6409  0.2217  0.7278
    2PC     H3A 2079   4.649   0.722   2.178 -3.9282  1.1019 -0.0218
    2PC     H3B 2080   4.785   0.852   2.149 -0.2801 -0.1267 -0.0409
    2PC     H3C 2081   4.610   0.884   2.131 -0.9526  0.1004 -0.9785
    2PC     C34 2082   4.686   0.878   1.888 -0.1178  0.0567 -1.0194
    2PC     H4A 2083   4.764   0.949   1.917  0.3860 -0.0055 -2.1674
    2PC     H4B 2084   4.694   0.840   1.786  0.5537  0.1154 -0.9918
    2PC     H4C 2085   4.584   0.914   1.903  0.0209  0.2781 -0.6085
    2PC     C35 2086   4.600   0.665   1.954 -0.5623  0.0291 -0.0079
    2PC     H5A 2087   4.595   0.640   1.848  2.2260  0.3014 -0.2748
    2PC     H5B 2088   4.506   0.706   1.991 -0.7984  0.7328 -1.3278
    2PC     H5C 2089   4.622   0.574   2.010  0.4716  1.1748  1.5264
    2PC     O33 2090   4.931   0.342   1.701 -0.4055 -0.3768 -0.1542
    2PC     O34 2091   5.157   0.448   1.692 -0.3724  0.1837  0.2786
    2PC     O21 2092   4.863   0.517   1.264 -0.0765 -0.0225  0.2247
    2PC     C21 2093   4.988   0.497   1.230 -0.1917 -0.4908  0.2893
    2PC     O22 2094   5.095   0.550   1.271  0.2108  0.3767 -0.3861
    3OL     C12 2095   5.002   0.406   1.112  0.5422  0.6887  0.9453
    3OL     H2R 2096   5.057   0.460   1.034  2.7479 -3.5904 -0.7584
    3OL     H2S 2097   4.901   0.394   1.074  0.9259 -0.5077  0.2532
    3OL     C13 2098   5.063   0.273   1.166  0.5135 -0.5902  0.0082
    3OL     H3R 2099   5.012   0.237   1.256 -1.7518 -2.6147 -1.9619
    3OL     H3S 2100   5.165   0.294   1.200 -0.2973  0.1771  2.2004
    3OL     C14 2101   5.070   0.169   1.058  0.3728 -0.1826 -0.1586
    3OL     H4R 2102   5.123   0.204   0.970 -0.6270  1.2043 -0.2470
    3OL     H4S 2103   4.974   0.157   1.008  0.5233  1.2405 -0.8209
    3OL     C15 2104   5.127   0.038   1.106  0.1930 -0.1354 -0.0987
    3OL     H5R 2105   5.157  -0.014   1.015 -0.9212 -0.3568 -0.3569
    3OL     H5S 2106   5.055  -0.032   1.150 -0.3601 -0.2083 -1.0909
    3OL     C16 2107   5.235   0.041   1.214  0.0164  0.0949 -0.3397
    3OL     H6R 2108   5.203   0.093   1.305  0.4580 -0.2215 -0.0032
    3OL     H6S 2109   5.330   0.085   1.186  0.1318 -0.4266 -0.7840
    3OL     C17 2110   5.274  -0.093   1.275  0.3011 -0.0915 -0.4274
    3OL     H7R 2111   5.190  -0.163   1.282  1.2610 -1.4580 -1.7640
    3OL     H7S 2112   5.305  -0.071   1.378  0.1255  1.7006 -0.7285
    3OL     C18 2113   5.390  -0.168   1.203  0.1907 -0.0481 -0.6678
    3OL     H8R 2114   5.412  -0.258   1.261 -1.4624  1.5725  2.7644
    3OL     H8S 2115   5.475  -0.101   1.213  1.2585 -1.4358 -0.0977
    3OL     C19 2116   5.356  -0.198   1.058  0.0483  0.2145 -0.7052
    3OL     H9R 2117   5.316  -0.119   0.994  0.3259  0.0317 -1.1079
    3OL    C110 2118   5.383  -0.306   0.986 -0.5957 -0.4102  0.2686
    3OL    H10R 2119   5.353  -0.311   0.881 -4.6284 -1.8919  1.3445
    3OL    C111 2120   5.448  -0.428   1.033 -0.1343  0.1988  0.3586
    3OL    H11R 2121   5.425  -0.447   1.138 -0.3091  1.0058  0.4751
    3OL    H11S 2122   5.556  -0.430   1.020 -0.0699  1.0759  0.6872
    3OL    C112 2123   5.379  -0.547   0.960  0.1995 -0.4508  0.3347
    3OL    H12R 2124   5.395  -0.533   0.852 -2.0578 -1.3808 -0.1633
    3OL    H12S 2125   5.272  -0.558   0.979 -0.2886  2.1767 -0.4104
    3OL    C113 2126   5.448  -0.685   1.001  0.8278 -0.0268  0.2810
    3OL    H13R 2127   5.455  -0.704   1.108 -0.0102 -0.4431  0.2719
    3OL    H13S 2128   5.549  -0.672   0.962  0.0508  1.9674 -1.2415
    3OL    C114 2129   5.384  -0.795   0.923 -0.2654  0.5814  0.5166
    3OL    H14R 2130   5.378  -0.755   0.822 -0.1952 -1.4658 -0.3548
    3OL    H14S 2131   5.293  -0.814   0.980 -0.7837  1.8058  0.1229
    3OL    C115 2132   5.462  -0.922   0.902 -0.4960  0.0580  0.3295
    3OL    H15R 2133   5.488  -0.967   0.998 -0.0150 -0.5170 -0.0608
    3OL    H15S 2134   5.553  -0.887   0.852 -1.2129  2.3125  0.4909
    3OL    C116 2135   5.382  -1.023   0.812  0.9878  0.0453  0.1877
    3OL    H16R 2136   5.343  -0.976   0.722  1.0510 -2.0721 -0.9926
    3OL    H16S 2137   5.291  -1.043   0.869 -0.3257  1.8391 -1.1643
    3OL    C117 2138   5.450  -1.151   0.775 -0.2775  0.4299  0.8725
    3OL    H17R 2139   5.500  -1.192   0.863 -1.0516  0.5465  1.3676
    3OL    H17S 2140   5.526  -1.139   0.696 -2.7264 -0.0411 -1.7141
    3OL    C118 2141   5.361  -1.253   0.711 -0.1505  0.0917  1.0063
    3OL    H18R 2142   5.277  -1.275   0.777 -0.6709 -2.4906 -0.3940
    3OL    H18S 2143   5.421  -1.340   0.685  1.3033  0.9953  1.1804
    3OL    H18T 2144   5.319  -1.229   0.614  0.7110 -0.8200  0.3898
    1PA    C116 2145   1.317   0.939  -0.039  0.2605 -0.8933 -0.4982
    1PA    H16R 2146   1.259   0.866   0.017 -0.6827  0.8274  0.8570
    1PA    H16S 2147   1.408   0.892  -0.077  2.1182  2.4965 -0.6142
    1PA    H16T 2148   1.274   0.976  -0.132  1.9690  2.3661 -0.1568
    1PA    C115 2149   1.345   1.063   0.053 -0.4617  0.5655  0.5919
    1PA    H15R 2150   1.398   1.027   0.142  0.2038  1.3971  0.5417
    1PA    H15S 2151   1.417   1.131   0.008 -0.7072  0.4921  0.0884
    1PA    C114 2152   1.207   1.135   0.087 -0.5412  0.9042  0.3921
    1PA    H14R 2153   1.212   1.234   0.134  1.3528  0.6037  0.9001
    1PA    H14S 2154   1.152   1.143  -0.006 -3.4046 -1.9621  1.6280
    1PA    C113 2155   1.114   1.048   0.168 -0.1812 -0.0164  0.1846
    1PA    H13R 2156   1.015   1.093   0.185  0.8611  2.9934 -1.0559
    1PA    H13S 2157   1.096   0.955   0.115  1.6185 -1.0880  1.3570
    1PA    C112 2158   1.172   0.997   0.300 -0.4233  0.0775 -0.4503
    1PA    H12R 2159   1.114   0.917   0.347 -0.3618  0.6094  0.5513
    1PA    H12S 2160   1.269   0.951   0.279  0.7085  1.7525  0.8659
    1PA    C111 2161   1.187   1.103   0.408  0.1684 -0.1472 -0.1291
    1PA    H11R 2162   1.272   1.166   0.382 -0.5725  0.6683 -0.6541
    1PA    H11S 2163   1.099   1.168   0.408 -1.2674 -1.9916  0.7929
    1PA    C110 2164   1.193   1.044   0.550 -0.1429  0.1395 -0.4611
    1PA    H10R 2165   1.102   0.987   0.569 -0.8694  1.8457  1.6974
    1PA    H10S 2166   1.273   0.971   0.560 -0.6854 -0.2121  2.1343
    1PA     C19 2167   1.196   1.157   0.659  0.1200 -0.2798 -0.1953
    1PA     H9R 2168   1.290   1.211   0.646  2.3410 -3.5237  1.1415
    1PA     H9S 2169   1.120   1.233   0.640 -0.3931 -0.8112 -0.3117
    1PA     C18 2170   1.198   1.105   0.799 -0.5685 -0.3127 -0.6409
    1PA     H8R 2171   1.113   1.037   0.814  0.3432 -1.3518 -0.0724
    1PA     H8S 2172   1.284   1.039   0.809 -1.8655 -2.4124 -2.2601
    1PA     C17 2173   1.205   1.221   0.900 -0.0085  0.5714  0.1555
    1PA     H7R 2174   1.300   1.271   0.881  0.9611 -0.7812  1.2720
    1PA     H7S 2175   1.120   1.288   0.880 -2.1835 -2.2654 -0.9604
    1PA     C16 2176   1.223   1.178   1.046 -0.2534 -0.5380 -0.0027
    1PA     H6R 2177   1.302   1.104   1.054  0.6630  0.2428 -1.4931
    1PA     H6S 2178   1.259   1.268   1.096  0.2794 -1.2706  0.9588
    1PA     C15 2179   1.095   1.134   1.111  0.3270 -0.0898 -0.1441
    1PA     H5R 2180   1.022   1.208   1.077  0.2559  0.9263  2.0580
    1PA     H5S 2181   1.071   1.036   1.067  0.5343 -0.0818 -0.2738
    1PA     C14 2182   1.097   1.122   1.267  0.0142 -0.1766 -0.4746
    1PA     H4R 2183   1.002   1.144   1.317 -0.5514  0.9960 -1.9801
    1PA     H4S 2184   1.117   1.017   1.291 -0.2887 -0.1139  0.0586
    1PA     C13 2185   1.192   1.223   1.344  0.0564 -0.7998  0.3253
    1PA     H3R 2186   1.196   1.180   1.444 -0.2692 -1.8608 -0.0941
    1PA     H3S 2187   1.289   1.235   1.295 -0.9267  1.0147 -1.3324
    1PA     C12 2188   1.120   1.359   1.351 -0.4844 -0.1556 -0.0102
    1PA     H2R 2189   1.127   1.416   1.258  0.0870  0.8093  0.6085
    1PA     H2S 2190   1.013   1.347   1.369 -0.3954  0.8053  1.3385
    2PC     C11 2191   1.176   1.445   1.463  0.1106  0.1247  0.0535
    2PC     O12 2192   1.105   1.516   1.537  0.1290  0.0268  0.6585
    2PC     O11 2193   1.317   1.431   1.484  0.1890  0.5992  0.2123
    2PC      C1 2194   1.375   1.502   1.597 -0.1236  0.2466 -0.5757
    2PC      HR 2195   1.310   1.583   1.628  0.6377  0.3557  0.8285
    2PC      HS 2196   1.387   1.439   1.686 -1.6207 -0.5108 -0.8682
    2PC      C2 2197   1.514   1.547   1.559 -0.1863  0.9011  0.1364
    2PC      HX 2198   1.555   1.465   1.499 -1.5748  0.3335 -0.0774
    2PC      C3 2199   1.606   1.562   1.683  0.2421  0.7703 -0.2303
    2PC      HA 2200   1.602   1.467   1.736 -2.0449  0.7897 -0.2759
    2PC      HB 2201   1.708   1.595   1.659  0.3964  1.3539  1.1344
    2PC     O31 2202   1.551   1.664   1.766 -0.5965  0.9837 -0.0389
    2PC     P31 2203   1.599   1.689   1.915 -0.0577  0.1101 -0.1868
    2PC     O32 2204   1.540   1.572   1.992  0.1172 -0.4676  0.2953
    2PC     C31 2205   1.399   1.565   2.004  0.0265 -0.9565 -0.1232
    2PC     H1A 2206   1.355   1.657   2.043 -1.3789 -2.3699  1.7781
    2PC     H1B 2207   1.352   1.530   1.911 -1.6403  0.7347  0.0330
    2PC     C32 2208   1.390   1.455   2.113 -1.0170 -0.2586  0.0732
    2PC     H2A 2209   1.287   1.419   2.111 -0.5824 -1.6104  0.9186
    2PC     H2B 2210   1.459   1.378   2.079  0.1964  1.1001 -0.6291
    2PC     N31 2211   1.432   1.477   2.255 -0.4072  0.0832  0.5339
    2PC     C33 2212   1.410   1.350   2.338 -0.5212  0.2681  1.0702
    2PC     H3A 2213   1.310   1.311   2.317  0.9118 -2.9793 -0.2709
    2PC     H3B 2214   1.479   1.274   2.303  0.2571  2.0961 -1.6596
    2PC     H3C 2215   1.408   1.383   2.443 -0.3589  0.9552  0.8609
    2PC     C34 2216   1.570   1.526   2.282  0.5115  0.5966 -0.2474
    2PC     H4A 2217   1.634   1.438   2.296 -1.4023 -0.7237  0.6994
    2PC     H4B 2218   1.605   1.593   2.203 -0.6153  1.0839 -0.3438
    2PC     H4C 2219   1.568   1.575   2.379 -1.6135 -1.1730  0.7046
    2PC     C35 2220   1.341   1.583   2.325 -0.2868 -0.6631 -0.6176
    2PC     H5A 2221   1.360   1.679   2.277  0.7844 -0.5258  0.0694
    2PC     H5B 2222   1.373   1.602   2.427  0.0924  2.9169 -1.2751
    2PC     H5C 2223   1.237   1.548   2.322 -1.6036  2.8130 -1.0262
    2PC     O33 2224   1.742   1.671   1.923 -0.3773 -0.4144 -0.0173
    2PC     O34 2225   1.537   1.807   1.976 -0.0460  0.1247  0.0946
    2PC     O21 2226   1.502   1.671   1.482 -0.4741  0.2708  0.0021
    2PC     C21 2227   1.603   1.721   1.405  0.2354 -0.4953 -0.1734
    2PC     O22 2228   1.728   1.711   1.419  0.2377 -0.5581 -0.3074
    3OL     C12 2229   1.544   1.790   1.288 -0.4146  0.8288  0.1842
    3OL     H2R 2230   1.610   1.860   1.237 -0.6795 -0.0200 -1.3616
    3OL     H2S 2231   1.448   1.834   1.317 -0.6046 -0.7133  2.1333
    3OL     C13 2232   1.515   1.690   1.179 -0.0180  0.0733 -0.2838
    3OL     H3R 2233   1.437   1.619   1.208  0.7204 -0.4609  0.4553
    3OL     H3S 2234   1.608   1.634   1.163 -1.5411 -1.9320 -2.7046
    3OL     C14 2235   1.482   1.751   1.039 -0.1891 -0.3130 -0.2304
    3OL     H4R 2236   1.493   1.685   0.952  0.9290 -0.0943 -0.2732
    3OL     H4S 2237   1.547   1.838   1.023 -0.8793 -0.0458 -1.7964
    3OL     C15 2238   1.340   1.821   1.035 -0.2862  0.4047  1.5038
    3OL     H5R 2239   1.336   1.920   1.080  1.3411  1.1633  0.1011
    3OL     H5S 2240   1.276   1.756   1.095  0.4523 -0.7378  1.0870
    3OL     C16 2241   1.275   1.828   0.898  0.2361 -0.3042  0.1774
    3OL     H6R 2242   1.183   1.886   0.905  1.6965  2.1125  0.8451
    3OL     H6S 2243   1.242   1.726   0.879  1.1256 -0.2999 -1.5477
    3OL     C17 2244   1.355   1.890   0.784 -0.4073  0.6859  0.0292
    3OL     H7R 2245   1.460   1.910   0.805  0.4749  0.8279 -3.7459
    3OL     H7S 2246   1.305   1.984   0.756  3.1772  4.1358  3.7665
    3OL     C18 2247   1.348   1.815   0.657 -0.3676  0.2169 -0.1674
    3OL     H8R 2248   1.243   1.792   0.640 -0.3711 -0.3088  0.5377
    3OL     H8S 2249   1.390   1.718   0.682 -2.0665 -0.5150 -0.0147
    3OL     C19 2250   1.418   1.879   0.542 -0.0727 -0.9207 -0.5770
    3OL     H9R 2251   1.489   1.956   0.569 -1.5853  0.0066  0.9724
    3OL    C110 2252   1.386   1.863   0.418  0.5696 -0.4933  0.5437
    3OL    H10R 2253   1.443   1.909   0.338  0.1995 -3.9403 -1.9442
    3OL    C111 2254   1.295   1.759   0.367  0.5054  0.2940  0.8819
    3OL    H11R 2255   1.268   1.677   0.433  1.0702  0.2680  1.0897
    3OL    H11S 2256   1.332   1.722   0.270  0.9165  0.3836  1.0021
    3OL    C112 2257   1.167   1.837   0.343  0.6969 -0.2613 -0.1655
    3OL    H12R 2258   1.186   1.910   0.265  0.0314  0.9398  0.7645
    3OL    H12S 2259   1.152   1.908   0.425 -1.3035 -0.7774 -0.0439
    3OL    C113 2260   1.038   1.759   0.325 -0.2806  0.5289  0.0561
    3OL    H13R 2261   1.012   1.737   0.429  2.0458 -0.5600  0.4800
    3OL    H13S 2262   1.059   1.667   0.270 -2.6151 -1.6192  2.4619
    3OL    C114 2263   0.934   1.838   0.244  0.5661 -0.6181  0.0566
    3OL    H14R 2264   0.878   1.771   0.178 -1.0283 -0.8580  1.5481
    3OL    H14S 2265   0.988   1.894   0.168  0.6246 -1.2701 -0.3939
    3OL    C115 2266   0.848   1.932   0.330  0.5487  0.3220  0.2133
    3OL    H15R 2267   0.898   2.014   0.382  0.8382 -1.9700  3.8817
    3OL    H15S 2268   0.809   1.870   0.411 -2.6002  2.4526  0.5262
    3OL    C116 2269   0.720   1.994   0.266  0.1861  0.1794  0.0426
    3OL    H16R 2270   0.668   1.922   0.202  2.3328  0.4918 -2.2102
    3OL    H16S 2271   0.747   2.070   0.192  1.3808  0.3112  0.5908
    3OL    C117 2272   0.617   2.049   0.375 -0.2372 -0.8996 -0.3185
    3OL    H17R 2273   0.662   2.133   0.429 -0.7396 -0.2430 -0.8956
    3OL    H17S 2274   0.609   1.969   0.449  1.0719  0.1250  1.0054
    3OL    C118 2275   0.493   2.090   0.316  0.5664 -0.0987 -0.1517
    3OL    H18R 2276   0.458   2.016   0.243 -1.7319  1.3003 -0.5403
    3OL    H18S 2277   0.501   2.185   0.262  1.7770 -1.1318 -1.9399
    3OL    H18T 2278   0.402   2.089   0.376 -0.0217 -1.1181 -1.0333
    1PA    C116 2279   4.115   2.876   0.750  0.3786  0.2052  0.4023
    1PA    H16R 2280   4.141   2.772   0.731 -2.2780 -0.5714  0.5546
    1PA    H16S 2281   4.121   2.904   0.856 -1.1467  0.6525  0.3907
    1PA    H16T 2282   4.189   2.932   0.693 -1.9772  1.8738 -1.1776
    1PA    C115 2283   3.973   2.893   0.692 -0.1173  0.6654 -0.0864
    1PA    H15R 2284   3.968   2.809   0.624  0.2054  1.5426 -1.2225
    1PA    H15S 2285   3.901   2.884   0.774 -1.2206  1.6977 -0.8982
    1PA    C114 2286   3.957   3.023   0.619 -0.4150  0.0289 -0.2694
    1PA    H14R 2287   4.038   3.028   0.545 -0.3017  0.6537 -0.1125
    1PA    H14S 2288   3.865   3.023   0.561  0.0823 -0.5698 -1.0750
    1PA    C113 2289   3.956   3.146   0.706  0.2703 -0.2986  0.4910
    1PA    H13R 2290   4.058   3.154   0.744  1.6873 -0.9871 -2.8183
    1PA    H13S 2291   3.955   3.238   0.647  0.2699  1.2186  2.7289
    1PA    C112 2292   3.857   3.149   0.815 -0.0043  0.3421  0.1976
    1PA    H12R 2293   3.758   3.147   0.769  1.0871  3.4873 -2.7435
    1PA    H12S 2294   3.880   3.059   0.872  0.1134 -0.5081 -1.1639
    1PA    C111 2295   3.877   3.265   0.913 -0.6227  0.1011 -0.5779
    1PA    H11R 2296   3.856   3.365   0.873 -0.3160 -0.2403 -1.6067
    1PA    H11S 2297   3.797   3.253   0.986 -0.9567 -0.5099 -1.0337
    1PA    C110 2298   4.006   3.266   1.000  0.1774 -0.1186 -0.4583
    1PA    H10R 2299   3.980   3.212   1.091  4.5744  1.3393  1.9698
    1PA    H10S 2300   4.095   3.220   0.956 -0.4766  0.1158 -2.1280
    1PA     C19 2301   4.053   3.400   1.044 -0.2549 -0.0511  0.2220
    1PA     H9R 2302   3.985   3.443   1.118  0.7538  1.2363  0.4356
    1PA     H9S 2303   4.150   3.380   1.090 -1.1986  0.5213  2.6242
    1PA     C18 2304   4.080   3.506   0.924 -0.0338 -0.0068  0.1988
    1PA     H8R 2305   4.155   3.467   0.854 -1.9071  1.9069 -3.0898
    1PA     H8S 2306   3.981   3.524   0.882 -0.4272 -2.3355 -0.0255
    1PA     C17 2307   4.131   3.641   0.978  0.8342  0.2380 -0.4975
    1PA     H7R 2308   4.053   3.702   1.024  1.4453  0.7333 -0.1026
    1PA     H7S 2309   4.210   3.616   1.050  0.0096 -1.0029  0.0013
    1PA     C16 2310   4.183   3.752   0.882  0.2245  0.1022  0.0578
    1PA     H6R 2311   4.273   3.735   0.823 -0.2793  1.3576 -1.0999
    1PA     H6S 2312   4.107   3.760   0.805  2.2941  1.7906 -1.9389
    1PA     C15 2313   4.184   3.887   0.963 -0.1748 -0.0134  0.7307
    1PA     H5R 2314   4.087   3.904   1.008  0.2288  1.2590  1.1716
    1PA     H5S 2315   4.255   3.877   1.045  1.4697 -0.8741 -0.7231
    1PA     C14 2316   4.227   4.010   0.889 -0.2262 -0.0127  0.8196
    1PA     H4R 2317   4.330   3.989   0.858  0.1185  0.8933  1.3286
    1PA     H4S 2318   4.178   4.024   0.793  0.0782  1.6659  0.8824
    1PA     C13 2319   4.229   4.130   0.979  0.2098 -0.8648 -0.2391
    1PA     H3R 2320   4.293   4.111   1.066  1.7193 -1.6395 -1.4691
    1PA     H3S 2321   4.293   4.208   0.939  1.0388  0.0336  2.6055
    1PA     C12 2322   4.091   4.181   1.029 -0.3885  0.0078 -0.1709
    1PA     H2R 2323   4.092   4.290   1.037  0.4676 -0.1243  2.6190
    1PA     H2S 2324   4.003   4.173   0.965 -2.0471  5.9611  0.7420
    2PC     C11 2325   4.045   4.137   1.164 -0.3747 -0.4321 -0.4160
    2PC     O12 2326   4.100   4.056   1.237 -0.1985  0.5484  0.0355
    2PC     O11 2327   3.929   4.196   1.195  0.1386 -0.4100  0.5147
    2PC      C1 2328   3.870   4.172   1.322  0.0202  0.4881 -0.1506
    2PC      HR 2329   3.863   4.066   1.350 -1.4734  0.6402  0.0838
    2PC      HS 2330   3.928   4.225   1.398 -0.9267  0.6953  0.4374
    2PC      C2 2331   3.728   4.230   1.327 -0.2507  0.0175  0.9439
    2PC      HX 2332   3.720   4.333   1.290 -0.3494  0.7558  2.8867
    2PC      C3 2333   3.681   4.228   1.475 -0.4320 -0.2641  0.6674
    2PC      HA 2334   3.741   4.294   1.538  0.1766 -1.9659  1.9591
    2PC      HB 2335   3.578   4.265   1.468  0.3454  2.2595  1.4237
    2PC     O31 2336   3.702   4.101   1.530  0.7664 -0.4023  0.2004
    2PC     P31 2337   3.683   4.067   1.681  0.5657  0.0272  0.0472
    2PC     O32 2338   3.724   4.195   1.767 -0.5488  0.0456 -0.3482
    2PC     C31 2339   3.722   4.196   1.910 -0.2302 -0.1762 -0.1949
    2PC     H1A 2340   3.618   4.206   1.942  0.3791  1.3280  1.4935
    2PC     H1B 2341   3.762   4.098   1.938  0.3246  0.2778  0.6619
    2PC     C32 2342   3.811   4.310   1.961  0.1340  0.4268 -0.4644
    2PC     H2A 2343   3.870   4.270   2.044 -1.3595 -1.8974 -0.4419
    2PC     H2B 2344   3.871   4.341   1.876  0.4399  0.2615 -0.3122
    2PC     N31 2345   3.747   4.427   2.021  0.0487  0.7580 -0.2513
    2PC     C33 2346   3.667   4.389   2.136 -0.2713 -0.1982 -0.1404
    2PC     H3A 2347   3.589   4.319   2.107 -1.6071  0.2013  2.1959
    2PC     H3B 2348   3.729   4.335   2.209  0.5484  0.2137 -0.5148
    2PC     H3C 2349   3.625   4.476   2.187 -0.0424  1.2912 -2.3799
    2PC     C34 2350   3.857   4.515   2.064 -0.3599  0.0471  0.6432
    2PC     H4A 2351   3.932   4.520   1.985  0.0051  0.3324  1.0033
    2PC     H4B 2352   3.829   4.615   2.096  1.2821  1.0597 -0.8759
    2PC     H4C 2353   3.910   4.470   2.148 -1.6691 -3.4220 -0.1893
    2PC     C35 2354   3.659   4.501   1.923  0.5121  0.1091  0.3107
    2PC     H5A 2355   3.576   4.435   1.898  0.3546 -0.0515  1.2197
    2PC     H5B 2356   3.716   4.524   1.833  0.8475 -1.0004  0.2258
    2PC     H5C 2357   3.612   4.588   1.970  1.3997 -0.4648  2.3709
    2PC     O33 2358   3.538   4.045   1.708 -0.1363 -0.5553 -0.4044
    2PC     O34 2359   3.782   3.961   1.701 -0.3159  0.1346 -0.2265
    2PC     O21 2360   3.644   4.160   1.228 -0.4830 -0.1210  0.2596
    2PC     C21 2361   3.516   4.186   1.201 -0.5514  0.4971 -0.8700
    2PC     O22 2362   3.459   4.286   1.238 -0.2444 -0.2290  0.3260
    3OL     C12 2363   3.447   4.080   1.124 -0.3597  0.0114  0.3358
    3OL     H2R 2364   3.374   4.120   1.053  1.1095  2.7493  0.2479
    3OL     H2S 2365   3.380   4.022   1.189 -0.2118 -0.0849  0.4046
    3OL     C13 2366   3.543   3.974   1.054  0.3186  0.5478 -0.0828
    3OL     H3R 2367   3.483   3.891   1.016  0.5915  0.7969 -1.0817
    3OL     H3S 2368   3.606   3.936   1.135  2.1787  1.7586 -0.9100
    3OL     C14 2369   3.636   4.017   0.959  0.1379  0.5151 -0.0867
    3OL     H4R 2370   3.657   4.124   0.957 -0.8311  0.7197 -2.6873
    3OL     H4S 2371   3.585   4.013   0.863 -0.9584  0.6908  0.4626
    3OL     C15 2372   3.778   3.956   0.965  0.0356  0.4146  0.2159
    3OL     H5R 2373   3.808   3.956   1.070  2.6918  2.2082 -0.4447
    3OL     H5S 2374   3.848   4.020   0.912  2.1766 -1.8854  0.0758
    3OL     C16 2375   3.771   3.819   0.894  0.2828 -0.3180 -0.8624
    3OL     H6R 2376   3.869   3.796   0.851  0.4524  2.4668 -2.1881
    3OL     H6S 2377   3.701   3.825   0.811 -3.1165  1.3478  1.8517
    3OL     C17 2378   3.729   3.704   0.996  0.5482 -0.5055  0.9605
    3OL     H7R 2379   3.660   3.735   1.074  0.9337 -1.0513  1.5224
    3OL     H7S 2380   3.816   3.701   1.062 -0.4330 -0.5336  2.2718
    3OL     C18 2381   3.695   3.573   0.918 -0.0125 -0.3739  1.1662
    3OL     H8R 2382   3.691   3.481   0.975 -0.2729 -1.4937 -0.5762
    3OL     H8S 2383   3.769   3.548   0.841 -0.4204  1.3695  0.1400
    3OL     C19 2384   3.565   3.600   0.849  0.2057  0.3559 -0.3480
    3OL     H9R 2385   3.481   3.606   0.918 -0.8539 -3.6018 -1.0687
    3OL    C110 2386   3.543   3.606   0.720 -0.3328  0.1101  0.3441
    3OL    H10R 2387   3.440   3.626   0.690 -0.9311 -0.8987  1.5998
    3OL    C111 2388   3.638   3.594   0.601  0.2509  0.0606  0.4852
    3OL    H11R 2389   3.742   3.611   0.631  0.6989  1.1113 -1.5087
    3OL    H11S 2390   3.611   3.675   0.533 -1.3046  0.6377  1.7247
    3OL    C112 2391   3.629   3.450   0.542 -0.4881 -0.8176 -0.3059
    3OL    H12R 2392   3.526   3.416   0.557 -0.4419 -0.0832  1.9919
    3OL    H12S 2393   3.680   3.378   0.606 -0.3584 -0.5638 -0.1240
    3OL    C113 2394   3.680   3.436   0.398 -0.0027 -0.2347  0.7633
    3OL    H13R 2395   3.785   3.465   0.388 -0.2986  0.0841 -2.8935
    3OL    H13S 2396   3.630   3.506   0.331 -1.3703 -1.1666  0.7632
    3OL    C114 2397   3.675   3.296   0.338 -0.5189  0.1108 -0.0670
    3OL    H14R 2398   3.573   3.261   0.325 -1.0727  1.3240  0.7958
    3OL    H14S 2399   3.724   3.229   0.409  0.9374  0.3787 -0.7772
    3OL    C115 2400   3.744   3.289   0.207  0.0959 -0.1652  0.1113
    3OL    H15R 2401   3.848   3.322   0.220 -0.0598  0.2691  0.2870
    3OL    H15S 2402   3.697   3.361   0.140 -0.5832 -0.4697  0.2515
    3OL    C116 2403   3.753   3.153   0.139 -0.2507 -0.3010  0.5754
    3OL    H16R 2404   3.648   3.135   0.115 -0.8720  1.4059  1.8259
    3OL    H16S 2405   3.773   3.082   0.219 -0.0649  0.1271  0.9098
    3OL    C117 2406   3.865   3.153   0.030 -0.3679  0.3999 -0.8729
    3OL    H17R 2407   3.954   3.158   0.093 -2.0699 -4.1078  2.4424
    3OL    H17S 2408   3.855   3.242  -0.032  1.1490  0.5174 -0.9684
    3OL    C118 2409   3.869   3.027  -0.050  0.2858 -0.1107 -0.2811
    3OL    H18R 2410   3.951   3.045  -0.120 -0.3133 -1.0343 -1.2541
    3OL    H18S 2411   3.778   2.997  -0.103 -0.3194  1.7863 -0.3701
    3OL    H18T 2412   3.901   2.936   0.002  1.8615  0.1768 -0.6823
    1PA    C116 2413   1.126   2.661  -0.684 -0.5360 -0.9538  0.5405
    1PA    H16R 2414   1.050   2.670  -0.762  1.2999  3.2910 -1.0825
    1PA    H16S 2415   1.200   2.589  -0.719 -0.3569  0.3560 -2.0252
    1PA    H16T 2416   1.164   2.764  -0.689  1.0100 -1.5071  0.4573
    1PA    C115 2417   1.072   2.614  -0.553 -0.3732  0.4632 -0.6058
    1PA    H15R 2418   0.968   2.647  -0.544 -0.3737  1.2404 -2.8847
    1PA    H15S 2419   1.075   2.505  -0.557  1.0908  0.4650 -0.1398
    1PA    C114 2420   1.162   2.657  -0.438 -0.7909 -0.0657  0.3555
    1PA    H14R 2421   1.251   2.594  -0.435 -0.0593  0.8797 -0.5786
    1PA    H14S 2422   1.218   2.749  -0.459 -0.2865 -0.4010  0.1923
    1PA    C113 2423   1.094   2.662  -0.297  0.2587 -0.1668 -0.6403
    1PA    H13R 2424   1.041   2.758  -0.301 -0.2021 -0.4511 -2.8311
    1PA    H13S 2425   1.031   2.574  -0.309  0.4287 -0.2881 -0.6507
    1PA    C112 2426   1.202   2.655  -0.183 -0.6452 -0.3528 -0.1758
    1PA    H12R 2427   1.245   2.554  -0.179 -0.9158 -0.5033 -0.8880
    1PA    H12S 2428   1.278   2.732  -0.194 -0.9337 -0.0784 -0.2702
    1PA    C111 2429   1.135   2.698  -0.052 -0.5595 -0.0871 -0.3687
    1PA    H11R 2430   1.090   2.795  -0.073 -1.2640 -0.0805  1.0765
    1PA    H11S 2431   1.057   2.626  -0.028 -2.4007  0.7403 -3.3807
    1PA    C110 2432   1.232   2.701   0.074 -0.1757 -0.2681  0.4392
    1PA    H10R 2433   1.296   2.613   0.081 -0.6154 -0.5685  0.7503
    1PA    H10S 2434   1.308   2.777   0.052 -0.7659  0.6581  1.4803
    1PA     C19 2435   1.161   2.719   0.206  0.3829  0.6825 -0.1495
    1PA     H9R 2436   1.102   2.811   0.212  0.4763  0.6847  0.9897
    1PA     H9S 2437   1.074   2.654   0.222 -0.5351  2.0193  0.5857
    1PA     C18 2438   1.265   2.708   0.315 -0.1082 -0.5414  0.2093
    1PA     H8R 2439   1.295   2.604   0.333  0.4903 -0.6274 -1.1800
    1PA     H8S 2440   1.356   2.754   0.276  0.6734 -2.9849 -1.0399
    1PA     C17 2441   1.214   2.772   0.446  0.0104 -0.6444 -0.1611
    1PA     H7R 2442   1.134   2.846   0.436 -1.6512 -2.3711 -0.2627
    1PA     H7S 2443   1.160   2.701   0.508  0.0441 -0.3001  0.2713
    1PA     C16 2444   1.334   2.847   0.512 -0.6310  0.3979  0.0217
    1PA     H6R 2445   1.421   2.782   0.509 -0.7721  0.2325 -0.9947
    1PA     H6S 2446   1.354   2.938   0.454  1.7366 -0.5550 -0.7457
    1PA     C15 2447   1.319   2.890   0.658 -0.0709  0.3450  0.1218
    1PA     H5R 2448   1.229   2.950   0.671  0.0729  0.6957 -0.4650
    1PA     H5S 2449   1.300   2.797   0.712 -1.7767 -0.2437 -1.3910
    1PA     C14 2450   1.441   2.953   0.719  0.1291 -0.2300 -0.7731
    1PA     H4R 2451   1.534   2.912   0.679  0.2594 -1.9703  1.1759
    1PA     H4S 2452   1.438   3.061   0.703 -0.1618  0.1889  1.7815
    1PA     C13 2453   1.448   2.937   0.875 -0.1650  0.4502 -0.3325
    1PA     H3R 2454   1.480   2.835   0.899  0.8004  0.8190  0.0271
    1PA     H3S 2455   1.538   2.989   0.909  0.8896 -0.8330 -1.0868
    1PA     C12 2456   1.324   2.983   0.953  0.1387 -0.3982  0.3350
    1PA     H2R 2457   1.290   3.075   0.904 -4.2032 -2.4153 -0.9747
    1PA     H2S 2458   1.244   2.909   0.948 -1.6388  1.3721  0.9644
    2PC     C11 2459   1.346   3.012   1.100 -0.3358  0.1504  0.4686
    2PC     O12 2460   1.455   3.039   1.151  0.4196  0.0181  0.4324
    2PC     O11 2461   1.223   3.023   1.153  0.1185  0.3384 -0.6176
    2PC      C1 2462   1.214   3.067   1.293 -0.7442 -0.0895  0.0458
    2PC      HR 2463   1.110   3.071   1.329 -0.4039  0.7748  0.9685
    2PC      HS 2464   1.284   3.007   1.352  0.6449 -0.0474 -1.4990
    2PC      C2 2465   1.259   3.220   1.299  0.3075 -0.3083  0.7331
    2PC      HX 2466   1.357   3.233   1.251 -0.5512  0.9501 -0.7704
    2PC      C3 2467   1.265   3.259   1.448 -0.6299  0.0584  0.2107
    2PC      HA 2468   1.351   3.209   1.493 -0.2573  2.1461  2.0249
    2PC      HB 2469   1.293   3.365   1.453  1.2399 -0.4263  0.7762
    2PC     O31 2470   1.146   3.226   1.507 -0.0205  0.1218 -0.1547
    2PC     P31 2471   1.092   3.278   1.646  0.0255 -0.4623 -0.0534
    2PC     O32 2472   1.006   3.414   1.624  0.1578  0.4589 -0.0885
    2PC     C31 2473   0.898   3.395   1.534 -0.7417 -0.2361 -0.3906
    2PC     H1A 2474   0.937   3.388   1.433  1.5549 -0.5243  0.4676
    2PC     H1B 2475   0.841   3.306   1.562  0.2026 -0.6266  0.3372
    2PC     C32 2476   0.803   3.514   1.547  0.6864 -0.1280 -0.8830
    2PC     H2A 2477   0.713   3.502   1.487 -2.0336  2.3965  2.3237
    2PC     H2B 2478   0.773   3.501   1.651  1.5779 -0.4483 -0.6507
    2PC     N31 2479   0.854   3.649   1.524  0.0035 -0.1811  0.1529
    2PC     C33 2480   0.919   3.704   1.632  0.3231 -0.0178 -0.2013
    2PC     H3A 2481   0.936   3.807   1.601  1.0615 -0.0874 -0.0442
    2PC     H3B 2482   0.846   3.703   1.713 -0.7603  2.0549 -1.0890
    2PC     H3C 2483   1.010   3.648   1.654  1.8392  1.6735 -1.8070
    2PC     C34 2484   0.947   3.649   1.408  0.0038 -0.2117  0.5507
    2PC     H4A 2485   0.903   3.603   1.320  0.8120  0.0203  0.0117
    2PC     H4B 2486   0.975   3.752   1.385  3.1333 -1.1893 -0.6002
    2PC     H4C 2487   1.038   3.604   1.449 -0.3080  0.8220  2.4958
    2PC     C35 2488   0.736   3.736   1.495  0.8034 -0.0065 -0.3653
    2PC     H5A 2489   0.781   3.830   1.461 -0.2640 -0.0399 -1.9774
    2PC     H5B 2490   0.675   3.750   1.584  0.4315 -1.7187 -0.3350
    2PC     H5C 2491   0.672   3.705   1.413  1.9699 -1.5474 -0.7365
    2PC     O33 2492   0.987   3.182   1.690 -0.2587 -0.4812 -0.6891
    2PC     O34 2493   1.204   3.303   1.738  0.3032 -0.1773 -0.0129
    2PC     O21 2494   1.159   3.306   1.225 -0.2832 -0.1776  0.0419
    2PC     C21 2495   1.195   3.440   1.198 -0.4740 -0.2931 -0.6285
    2PC     O22 2496   1.301   3.493   1.233  0.5393 -0.4809 -0.4338
    3OL     C12 2497   1.092   3.503   1.111 -0.0301 -0.8249  0.5845
    3OL     H2R 2498   1.125   3.606   1.102 -1.1470 -0.3683  1.4940
    3OL     H2S 2499   0.998   3.515   1.165 -2.0138  1.0255 -2.9442
    3OL     C13 2500   1.067   3.436   0.977 -0.3334 -0.8224  0.4186
    3OL     H3R 2501   0.999   3.494   0.913  0.3619  0.5105  0.8483
    3OL     H3S 2502   1.006   3.346   0.989  0.3178 -1.1649  1.2659
    3OL     C14 2503   1.184   3.397   0.891 -0.0953 -0.3056 -0.2693
    3OL     H4R 2504   1.227   3.303   0.927 -1.5323 -0.4029  1.3562
    3OL     H4S 2505   1.266   3.468   0.904  0.8444 -1.3526 -0.3359
    3OL     C15 2506   1.164   3.382   0.731  0.1661  0.3719 -0.0198
    3OL     H5R 2507   1.137   3.482   0.696  0.8459  1.0740  1.3848
    3OL     H5S 2508   1.092   3.305   0.703 -0.4245  1.4436 -1.6242
    3OL     C16 2509   1.299   3.337   0.655 -0.2604 -0.3001 -0.6125
    3OL     H6R 2510   1.342   3.277   0.736 -1.5454 -1.4487 -0.7358
    3OL     H6S 2511   1.369   3.416   0.630 -1.2386  2.0078  3.2109
    3OL     C17 2512   1.271   3.269   0.518  0.1912 -0.1100  0.6782
    3OL     H7R 2513   1.200   3.331   0.464  0.2289  0.1043  0.8767
    3OL     H7S 2514   1.233   3.170   0.546  2.9870 -0.7587  2.7827
    3OL     C18 2515   1.391   3.259   0.422  0.6413  0.4482 -0.0529
    3OL     H8R 2516   1.455   3.176   0.454  0.1578  0.0162 -0.1792
    3OL     H8S 2517   1.451   3.349   0.418  0.3195  0.6260 -1.6456
    3OL     C19 2518   1.349   3.225   0.282 -0.3152 -0.1876 -0.1440
    3OL     H9R 2519   1.323   3.121   0.266  0.6686 -0.2394 -1.6699
    3OL    C110 2520   1.354   3.302   0.176 -0.1755  0.0507  0.1168
    3OL    H10R 2521   1.323   3.266   0.078  0.3975  2.3503 -0.9816
    3OL    C111 2522   1.382   3.450   0.185 -0.6317 -0.4726  0.2555
    3OL    H11R 2523   1.369   3.491   0.286 -1.1372  0.6813 -0.2668
    3OL    H11S 2524   1.304   3.499   0.127 -0.1672  0.1834  0.1774
    3OL    C112 2525   1.531   3.486   0.146  0.6053 -0.3875 -0.3722
    3OL    H12R 2526   1.539   3.462   0.040 -1.1678 -1.3825 -0.3259
    3OL    H12S 2527   1.602   3.420   0.196  0.5230  0.9864  1.6784
    3OL    C113 2528   1.565   3.631   0.168  0.0737 -0.2745  0.4672
    3OL    H13R 2529   1.533   3.666   0.267 -1.0840 -0.0559  0.0398
    3OL    H13S 2530   1.502   3.678   0.093 -0.3770 -1.5060  0.0525
    3OL    C114 2531   1.711   3.668   0.140 -0.1393  0.1400  0.6246
    3OL    H14R 2532   1.757   3.624   0.051  1.2881  1.1988  0.8045
    3OL    H14S 2533   1.779   3.628   0.216  1.2977  1.7776  0.2805
    3OL    C115 2534   1.722   3.828   0.137 -0.1535  0.1828  0.4123
    3OL    H15R 2535   1.731   3.875   0.235  2.3165 -0.0704  0.3764
    3OL    H15S 2536   1.625   3.861   0.100 -0.4677 -0.8363  0.3184
    3OL    C116 2537   1.841   3.874   0.053 -0.9884 -0.4785 -0.2223
    3OL    H16R 2538   1.849   3.983   0.050  1.1921 -0.4668  2.3923
    3OL    H16S 2539   1.829   3.834  -0.047  1.5430 -0.2311 -0.6899
    3OL    C117 2540   1.971   3.823   0.096  0.3487 -0.5817  0.1603
    3OL    H17R 2541   1.967   3.714   0.106  1.3522 -0.6347  0.0820
    3OL    H17S 2542   1.992   3.858   0.197 -3.6566 -0.4328  1.1035
    3OL    C118 2543   2.097   3.855   0.009 -0.0494 -0.5033  1.2339
    3OL    H18R 2544   2.076   3.868  -0.097 -0.6498 -1.8989  1.1604
    3OL    H18S 2545   2.176   3.781   0.026  0.9028  0.1212 -0.2905
    3OL    H18T 2546   2.122   3.961   0.021 -1.5998 -0.2490  2.4982
    1PA    C116 2547   3.228   1.406   0.083 -0.1295 -0.5363 -0.3837
    1PA    H16R 2548   3.285   1.332   0.025  1.9442  1.4670 -1.0425
    1PA    H16S 2549   3.208   1.359   0.179  1.7961 -0.8999 -0.1151
    1PA    H16T 2550   3.306   1.480   0.102 -0.1747 -0.7330  0.6063
    1PA    C115 2551   3.106   1.463   0.005 -0.0408 -0.3032 -0.1343
    1PA    H15R 2552   3.141   1.516  -0.083 -0.7414  3.7152  1.7814
    1PA    H15S 2553   3.045   1.385  -0.039 -0.8988  0.1369  0.2347
    1PA    C114 2554   3.037   1.556   0.104  0.5904 -0.1600  0.7378
    1PA    H14R 2555   3.100   1.625   0.160 -0.9954  0.8652  1.3156
    1PA    H14S 2556   2.981   1.632   0.049  3.3349  2.1584  0.9122
    1PA    C113 2557   2.959   1.477   0.202  1.0381  0.3876 -0.9146
    1PA    H13R 2558   2.895   1.396   0.169  1.1470  0.4780 -1.3571
    1PA    H13S 2559   3.027   1.426   0.271 -1.1402  0.3968  1.3779
    1PA    C112 2560   2.880   1.564   0.304 -0.8660  1.1015 -0.1441
    1PA    H12R 2561   2.944   1.648   0.332  1.3070 -0.3566 -0.5387
    1PA    H12S 2562   2.788   1.599   0.256 -0.6192  1.9873  0.0083
    1PA    C111 2563   2.819   1.481   0.421 -0.3024  0.2710  0.1191
    1PA    H11R 2564   2.757   1.407   0.371 -1.7385  1.0014  0.7605
    1PA    H11S 2565   2.895   1.444   0.491  1.8463  1.4265 -1.4706
    1PA    C110 2566   2.718   1.560   0.501 -0.4510 -0.6282  1.0224
    1PA    H10R 2567   2.774   1.651   0.523 -0.1782 -0.8245  1.1309
    1PA    H10S 2568   2.639   1.582   0.427 -0.3363  1.0974  1.3740
    1PA     C19 2569   2.653   1.499   0.621 -0.3797 -0.0155  0.4987
    1PA     H9R 2570   2.614   1.577   0.686  0.0432 -0.2848  1.0924
    1PA     H9S 2571   2.570   1.434   0.595  0.2381 -0.5891 -0.0990
    1PA     C18 2572   2.756   1.412   0.711 -1.3815 -0.3572  0.1239
    1PA     H8R 2573   2.773   1.315   0.664  0.1091 -0.8799  1.6394
    1PA     H8S 2574   2.853   1.462   0.714 -1.4724 -0.1973  0.4094
    1PA     C17 2575   2.717   1.384   0.861  0.7408 -0.2111  0.3843
    1PA     H7R 2576   2.699   1.482   0.906  0.5024 -0.2152  0.2995
    1PA     H7S 2577   2.629   1.320   0.858 -0.6573  1.4935  2.4635
    1PA     C16 2578   2.818   1.327   0.943 -0.8121  0.6241  0.3681
    1PA     H6R 2579   2.842   1.230   0.900  0.3238  0.5702  1.0613
    1PA     H6S 2580   2.912   1.382   0.933 -1.1056  1.4669  1.9384
    1PA     C15 2581   2.771   1.285   1.080 -0.0860  0.7565 -0.0545
    1PA     H5R 2582   2.696   1.206   1.079 -0.4212  1.0618  0.3870
    1PA     H5S 2583   2.857   1.235   1.123 -0.7474 -0.6067 -0.2679
    1PA     C14 2584   2.721   1.393   1.169 -0.3923 -0.3026 -0.5886
    1PA     H4R 2585   2.800   1.467   1.184 -1.1102  0.2088  0.8426
    1PA     H4S 2586   2.632   1.450   1.141 -0.4461 -0.1249 -0.0716
    1PA     C13 2587   2.688   1.342   1.309 -0.5686 -0.5358  0.0978
    1PA     H3R 2588   2.600   1.276   1.304 -1.5958  0.8560 -1.0881
    1PA     H3S 2589   2.775   1.286   1.344  0.5172  1.2415  0.3510
    1PA     C12 2590   2.660   1.457   1.396 -0.6517  0.1703 -0.5467
    1PA     H2R 2591   2.733   1.538   1.385  0.3397 -0.7987 -1.2974
    1PA     H2S 2592   2.556   1.485   1.379 -0.9378 -1.5254 -1.8822
    2PC     C11 2593   2.681   1.431   1.544  0.4279  0.2848 -0.1570
    2PC     O12 2594   2.777   1.484   1.599  0.3768 -0.2536  0.6579
    2PC     O11 2595   2.579   1.365   1.609  0.2096  0.1478 -0.3136
    2PC      C1 2596   2.573   1.358   1.759 -0.2128  0.3252 -0.5315
    2PC      HR 2597   2.672   1.327   1.795  0.0210  1.4189 -0.2010
    2PC      HS 2598   2.565   1.455   1.808  0.7631 -0.2562  0.8419
    2PC      C2 2599   2.476   1.257   1.816  0.2853 -0.0111 -0.0025
    2PC      HX 2600   2.377   1.290   1.783 -0.5940 -0.1961  2.2269
    2PC      C3 2601   2.485   1.241   1.969  0.4393  0.2622 -0.3070
    2PC      HA 2602   2.456   1.337   2.012 -0.9219 -0.0940 -0.3850
    2PC      HB 2603   2.404   1.174   1.998  0.7952  0.6859  1.7981
    2PC     O31 2604   2.614   1.199   2.014  0.7765 -0.5291  0.5892
    2PC     P31 2605   2.628   1.144   2.164  0.2814 -0.3448  0.1706
    2PC     O32 2606   2.597   0.993   2.148  0.0377  0.3258  0.2760
    2PC     C31 2607   2.468   0.937   2.168 -0.2174  0.1745  1.0319
    2PC     H1A 2608   2.423   0.960   2.266 -2.5583  4.1802 -0.7095
    2PC     H1B 2609   2.400   0.960   2.086 -0.4113 -1.5440  0.6643
    2PC     C32 2610   2.480   0.784   2.155  0.4385  0.7001  0.2034
    2PC     H2A 2611   2.468   0.746   2.054 -1.5434 -2.3724  1.4495
    2PC     H2B 2612   2.580   0.752   2.185  0.3338 -1.4125 -1.4516
    2PC     N31 2613   2.387   0.702   2.240  0.6478 -0.3569  0.3266
    2PC     C33 2614   2.407   0.562   2.197 -0.4397 -0.6060  0.2865
    2PC     H3A 2615   2.360   0.498   2.271  0.5607 -0.1891  1.3087
    2PC     H3B 2616   2.362   0.542   2.099  0.5467 -0.5599 -0.1961
    2PC     H3C 2617   2.513   0.533   2.197  0.8149  3.3758  1.2477
    2PC     C34 2618   2.415   0.714   2.390  0.8817  0.0830 -0.2180
    2PC     H4A 2619   2.490   0.638   2.408 -0.4183 -1.7410 -2.0046
    2PC     H4B 2620   2.447   0.815   2.413 -0.6895 -0.1134  3.4818
    2PC     H4C 2621   2.329   0.689   2.453  1.8520  0.9289  1.5051
    2PC     C35 2622   2.240   0.740   2.218 -0.3928  0.2672  0.7192
    2PC     H5A 2623   2.232   0.720   2.111  2.1727  1.2764  0.2705
    2PC     H5B 2624   2.226   0.847   2.235 -0.8643  0.2332  0.5784
    2PC     H5C 2625   2.179   0.664   2.268  1.6362 -1.0961  1.2606
    2PC     O33 2626   2.766   1.166   2.201 -0.6336  0.0777 -0.4334
    2PC     O34 2627   2.516   1.208   2.245 -0.2359  0.2573 -0.0718
    2PC     O21 2628   2.498   1.129   1.756 -0.7460 -0.1775 -0.5811
    2PC     C21 2629   2.407   1.036   1.749  0.2283  0.1696 -0.7178
    2PC     O22 2630   2.292   1.053   1.796  0.3115 -0.2806  0.0280
    3OL     C12 2631   2.458   0.902   1.708 -0.4373 -0.3300 -0.0327
    3OL     H2R 2632   2.376   0.849   1.659 -1.3098  0.4480  0.5442
    3OL     H2S 2633   2.474   0.831   1.789 -1.1492 -1.2152 -0.6384
    3OL     C13 2634   2.585   0.907   1.615  0.7709  0.5546  0.3253
    3OL     H3R 2635   2.651   0.827   1.649 -0.7799 -1.2165 -0.6376
    3OL     H3S 2636   2.631   1.003   1.637  1.0636  0.2591  1.0357
    3OL     C14 2637   2.546   0.894   1.469 -0.1727  0.1939 -0.4166
    3OL     H4R 2638   2.493   0.987   1.445  0.7604  0.5881 -0.9861
    3OL     H4S 2639   2.487   0.806   1.444  1.1629 -0.6374 -0.6874
    3OL     C15 2640   2.661   0.887   1.368  0.5794  0.5402  0.4807
    3OL     H5R 2641   2.708   0.986   1.373  0.4514  0.7248 -1.3745
    3OL     H5S 2642   2.616   0.880   1.269 -2.2066 -0.0440  1.6748
    3OL     C16 2643   2.763   0.778   1.404  0.1591  0.0782 -0.0290
    3OL     H6R 2644   2.711   0.685   1.378  1.1254 -1.3219  2.7141
    3OL     H6S 2645   2.788   0.775   1.510 -1.2336  3.4353  0.5072
    3OL     C17 2646   2.893   0.780   1.332 -0.9102 -0.3002  0.0781
    3OL     H7R 2647   2.970   0.738   1.398  0.4524  0.8792 -0.7093
    3OL     H7S 2648   2.937   0.878   1.317 -1.4846 -0.1604 -0.7776
    3OL     C18 2649   2.898   0.724   1.191  0.2069 -0.6219  0.0604
    3OL     H8R 2650   2.819   0.770   1.131  0.0849 -0.4766  0.3314
    3OL     H8S 2651   2.884   0.615   1.191 -0.7548 -0.5126  0.1498
    3OL     C19 2652   3.034   0.757   1.132 -0.1615 -0.2668 -0.3192
    3OL     H9R 2653   3.110   0.692   1.173  1.8658  0.6716 -2.3112
    3OL    C110 2654   3.072   0.851   1.040  0.3074 -0.1436 -0.1945
    3OL    H10R 2655   3.179   0.868   1.029  0.3306  0.2860  0.5753
    3OL    C111 2656   2.988   0.955   0.971  0.2680 -0.0111  1.3020
    3OL    H11R 2657   2.997   1.045   1.033 -0.2022  0.3714  0.8191
    3OL    H11S 2658   2.886   0.917   0.982 -0.3558  0.6596 -1.3935
    3OL    C112 2659   3.014   0.983   0.819 -0.3204  0.4246 -0.1474
    3OL    H12R 2660   3.121   0.996   0.802  0.1650 -0.7099  1.7719
    3OL    H12S 2661   2.979   1.083   0.790  1.7829  1.2071 -0.1307
    3OL    C113 2662   2.958   0.869   0.731 -0.2637 -0.4153  0.1752
    3OL    H13R 2663   2.851   0.887   0.725 -0.3209  0.1430  2.0745
    3OL    H13S 2664   2.960   0.771   0.779 -0.9375 -0.5216 -0.0034
    3OL    C114 2665   3.016   0.864   0.582  0.4510  0.1320 -0.4705
    3OL    H14R 2666   2.987   0.773   0.530 -1.3431 -0.1737  0.9610
    3OL    H14S 2667   3.125   0.862   0.590  0.4465 -0.1422 -0.4855
    3OL    C115 2668   2.968   0.987   0.497 -0.3556  0.4243  0.0952
    3OL    H15R 2669   2.990   1.075   0.558 -0.5457  0.2735  0.3886
    3OL    H15S 2670   2.859   0.985   0.494 -0.4380 -0.9005  1.8989
    3OL    C116 2671   3.037   0.988   0.354  0.2541 -0.5276  0.0173
    3OL    H16R 2672   2.995   0.903   0.300  1.0389 -0.4588 -0.7171
    3OL    H16S 2673   3.144   0.967   0.351  0.5573  0.9613 -1.5244
    3OL    C117 2674   2.998   1.110   0.273  0.0504 -0.3973  0.3857
    3OL    H17R 2675   3.066   1.134   0.191 -0.1035  1.8500  0.8576
    3OL    H17S 2676   3.012   1.198   0.336  1.2876  1.3661 -2.1741
    3OL    C118 2677   2.855   1.115   0.228  0.2369 -0.3334 -0.3382
    3OL    H18R 2678   2.793   1.125   0.317  0.1080 -0.8489 -0.3644
    3OL    H18S 2679   2.830   1.017   0.186 -0.7727 -0.8250  1.3139
    3OL    H18T 2680   2.831   1.187   0.149  1.6744  0.4032 -0.1481
    1PA    C116 2681   2.826   3.069   0.298  0.5574 -0.4618  0.0153
    1PA    H16R 2682   2.897   3.066   0.381  1.1024  0.1216 -0.4223
    1PA    H16S 2683   2.889   3.044   0.213  0.2315  1.5590 -0.8791
    1PA    H16T 2684   2.749   2.994   0.315  2.2727 -2.0461  1.2050
    1PA    C115 2685   2.778   3.213   0.311 -0.2904  0.7008  0.6307
    1PA    H15R 2686   2.858   3.269   0.262 -1.5359  2.2367  0.2775
    1PA    H15S 2687   2.690   3.220   0.247 -1.6202  1.6886  2.4739
    1PA    C114 2688   2.749   3.272   0.452  0.3542 -0.3008  1.0761
    1PA    H14R 2689   2.701   3.196   0.514 -0.8252  0.6860  1.4098
    1PA    H14S 2690   2.848   3.298   0.491  1.4575 -0.7689 -1.2669
    1PA    C113 2691   2.668   3.403   0.451 -0.4428 -0.3005  0.2561
    1PA    H13R 2692   2.713   3.476   0.382  1.2448 -1.7466 -0.2381
    1PA    H13S 2693   2.563   3.388   0.428 -0.3306  0.7323 -1.0753
    1PA    C112 2694   2.659   3.469   0.590 -0.1889  0.3033  0.6123
    1PA    H12R 2695   2.760   3.502   0.614  0.5602  0.9947 -3.0159
    1PA    H12S 2696   2.588   3.551   0.580 -2.2829 -1.5733 -0.7224
    1PA    C111 2697   2.614   3.378   0.699 -0.1040  0.2646  0.5326
    1PA    H11R 2698   2.518   3.332   0.676  0.5960 -0.9042 -0.1066
    1PA    H11S 2699   2.693   3.303   0.704  0.3756  0.7601  0.5182
    1PA    C110 2700   2.596   3.447   0.834  0.4464  0.5399  0.4852
    1PA    H10R 2701   2.679   3.514   0.861  0.3633 -0.0347  2.2968
    1PA    H10S 2702   2.507   3.510   0.823 -0.4477 -0.9453 -1.3826
    1PA     C19 2703   2.586   3.342   0.943  1.3665 -0.3216  0.1878
    1PA     H9R 2704   2.527   3.262   0.898 -0.5899  0.3700  1.3792
    1PA     H9S 2705   2.684   3.295   0.957  0.6374 -2.1005 -0.4723
    1PA     C18 2706   2.501   3.379   1.066 -0.0956  0.2962 -0.3377
    1PA     H8R 2707   2.562   3.458   1.110  0.1482  0.2614 -0.6100
    1PA     H8S 2708   2.415   3.432   1.026  0.7644  1.0580 -1.2109
    1PA     C17 2709   2.455   3.275   1.162  0.0542  0.2912 -0.3370
    1PA     H7R 2710   2.379   3.225   1.102  0.5138 -1.3799  0.4041
    1PA     H7S 2711   2.538   3.210   1.193  0.2307  0.8861  0.4937
    1PA     C16 2712   2.381   3.323   1.284 -0.2923  0.3976  0.0834
    1PA     H6R 2713   2.440   3.405   1.325  1.6357 -0.2935 -1.1958
    1PA     H6S 2714   2.289   3.377   1.262  0.8944  2.5597  0.1890
    1PA     C15 2715   2.354   3.227   1.399 -0.4965  0.1333 -1.0775
    1PA     H5R 2716   2.276   3.158   1.367 -2.2875  1.4822  0.1835
    1PA     H5S 2717   2.443   3.172   1.433 -1.3849 -0.7948 -0.1916
    1PA     C14 2718   2.297   3.304   1.518 -0.5121 -0.9390 -0.2474
    1PA     H4R 2719   2.350   3.399   1.530 -0.7616 -0.6044 -1.6281
    1PA     H4S 2720   2.192   3.327   1.498 -0.4589  0.5235  0.9712
    1PA     C13 2721   2.301   3.245   1.661 -0.6709  0.2066  0.0107
    1PA     H3R 2722   2.262   3.143   1.651  0.3900 -0.1468 -0.6167
    1PA     H3S 2723   2.400   3.238   1.705 -0.4127  0.9283 -0.4382
    1PA     C12 2724   2.213   3.326   1.755 -0.3452  0.2105 -0.3104
    1PA     H2R 2725   2.267   3.419   1.776 -1.9434  0.9666  0.6224
    1PA     H2S 2726   2.116   3.363   1.720 -1.4506 -0.6161  1.6943
    2PC     C11 2727   2.195   3.255   1.896 -0.8425 -0.3221  0.7786
    2PC     O12 2728   2.140   3.315   1.988  0.0096 -0.1639  0.0924
    2PC     O11 2729   2.243   3.124   1.898 -0.5376 -0.3090  0.1752
    2PC      C1 2730   2.237   3.031   2.011 -0.2737 -0.7198  0.3004
    2PC      HR 2731   2.299   2.945   1.985 -0.8717 -0.6410 -1.5661
    2PC      HS 2732   2.276   3.082   2.100 -0.3702  2.6118 -1.3895
    2PC      C2 2733   2.090   2.993   2.034  0.1363 -0.4189  0.1451
    2PC      HX 2734   2.027   3.080   2.056  0.8390  0.3588 -0.8485
    2PC      C3 2735   2.082   2.898   2.155 -0.1850 -0.1197 -0.1139
    2PC      HA 2736   2.128   2.805   2.120 -0.0408 -0.2326  0.3769
    2PC      HB 2737   2.143   2.946   2.231  2.1686  0.1221 -2.0272
    2PC     O31 2738   1.947   2.872   2.201 -0.5264  0.2329  0.1547
    2PC     P31 2739   1.937   2.758   2.317  0.1827 -0.5313 -0.0952
    2PC     O32 2740   1.955   2.850   2.449 -0.3198  0.0491 -0.0887
    2PC     C31 2741   2.067   2.837   2.533 -0.0981 -0.2005 -0.2283
    2PC     H1A 2742   2.070   2.735   2.572 -0.0677  1.2165  3.9643
    2PC     H1B 2743   2.153   2.857   2.469 -1.0678  3.0185 -0.7493
    2PC     C32 2744   2.069   2.931   2.651 -0.5265  0.0187 -0.3139
    2PC     H2A 2745   2.144   2.890   2.719  1.7433  1.0135 -2.1005
    2PC     H2B 2746   2.111   3.022   2.609  3.5920 -1.1250  0.9103
    2PC     N31 2747   1.941   2.961   2.726 -0.6676  0.1779  0.4190
    2PC     C33 2748   1.897   2.848   2.805  0.0406  0.0259  0.2270
    2PC     H3A 2749   1.807   2.878   2.860 -0.4376 -0.6435 -0.1716
    2PC     H3B 2750   1.871   2.767   2.737  0.5601  0.1185 -0.0858
    2PC     H3C 2751   1.971   2.818   2.879 -1.5747 -1.2708  1.4000
    2PC     C34 2752   1.973   3.068   2.821  0.3320  0.2657 -0.0771
    2PC     H4A 2753   1.883   3.101   2.873 -0.2368  0.0961 -0.9307
    2PC     H4B 2754   2.039   3.020   2.893 -0.2153  1.0914  1.0052
    2PC     H4C 2755   2.024   3.146   2.764  0.1624 -2.2501 -4.0420
    2PC     C35 2756   1.826   3.015   2.638  0.3554  0.3115  0.3977
    2PC     H5A 2757   1.785   2.922   2.599  1.3741  0.2688 -0.6420
    2PC     H5B 2758   1.859   3.079   2.556  1.1147 -0.5835 -0.0230
    2PC     H5C 2759   1.752   3.059   2.705 -1.0856 -2.1694  0.5688
    2PC     O33 2760   1.794   2.707   2.312 -0.1195  0.0470  0.6312
    2PC     O34 2761   2.052   2.670   2.304  0.0601  0.7594  0.1158
    2PC     O21 2762   2.050   2.932   1.907  0.3864  0.1051 -0.0162
    2PC     C21 2763   1.925   2.962   1.863  0.2639  0.4033 -0.5146
    2PC     O22 2764   1.847   3.041   1.920 -0.0057 -0.2760 -0.4647
    3OL     C12 2765   1.890   2.907   1.727 -0.5400 -0.5387 -0.8912
    3OL     H2R 2766   1.801   2.845   1.738  0.3819 -1.4427  2.6168
    3OL     H2S 2767   1.968   2.836   1.699 -1.0767 -1.7492  0.5870
    3OL     C13 2768   1.886   3.018   1.627 -0.3207  0.4707 -0.6074
    3OL     H3R 2769   1.969   3.089   1.641 -0.3916  0.4154  0.1491
    3OL     H3S 2770   1.795   3.074   1.651 -0.0678  1.2819 -1.4747
    3OL     C14 2771   1.894   2.972   1.478  0.2383 -0.2257 -0.1370
    3OL     H4R 2772   1.807   2.911   1.454  1.3396 -1.8867 -0.1169
    3OL     H4S 2773   1.972   2.896   1.463 -0.3868 -1.0250  0.5580
    3OL     C15 2774   1.924   3.084   1.375 -0.1295  0.3277  0.0056
    3OL     H5R 2775   2.010   3.140   1.412  0.6453 -2.1400  2.2533
    3OL     H5S 2776   1.843   3.157   1.371 -0.1311  0.3542  0.4879
    3OL     C16 2777   1.945   3.028   1.230  0.2789  0.0553 -0.5016
    3OL     H6R 2778   1.858   2.974   1.193  0.4923 -0.1503 -0.7091
    3OL     H6S 2779   2.032   2.962   1.240  0.7162  0.5512 -0.9932
    3OL     C17 2780   1.994   3.142   1.132  0.2659 -0.0357 -0.0965
    3OL     H7R 2781   2.084   3.187   1.176  0.6321 -1.2115  0.3959
    3OL     H7S 2782   1.914   3.216   1.130 -1.1764 -1.5129  0.1539
    3OL     C18 2783   2.019   3.094   0.984 -0.1567  0.2516  0.0072
    3OL     H8R 2784   1.928   3.058   0.935  0.1114 -0.1264 -0.2181
    3OL     H8S 2785   2.100   3.021   0.981  2.3714  2.9097 -1.5725
    3OL     C19 2786   2.065   3.215   0.911  0.2594 -0.1240 -0.0599
    3OL     H9R 2787   2.015   3.304   0.949  0.0888  1.2042 -3.0902
    3OL    C110 2788   2.151   3.222   0.812  0.2028 -0.7174 -0.1506
    3OL    H10R 2789   2.153   3.317   0.761 -0.2840 -0.7854 -0.2998
    3OL    C111 2790   2.222   3.115   0.748  0.0536  0.0482  0.0457
    3OL    H11R 2791   2.170   3.020   0.762 -1.4392  0.8685  0.2400
    3OL    H11S 2792   2.324   3.101   0.784  0.7133 -1.6643 -2.2784
    3OL    C112 2793   2.233   3.148   0.596 -0.4062 -0.0298 -0.3156
    3OL    H12R 2794   2.261   3.253   0.600  0.8066 -0.3628  0.2404
    3OL    H12S 2795   2.132   3.165   0.559 -0.7645  1.0216  1.0397
    3OL    C113 2796   2.325   3.059   0.520 -0.7450 -0.0529 -0.7007
    3OL    H13R 2797   2.296   2.954   0.523 -2.1580  0.3465  2.0366
    3OL    H13S 2798   2.426   3.074   0.559 -0.4155 -0.4286 -1.3843
    3OL    C114 2799   2.327   3.086   0.372  0.1066 -0.2213  0.0020
    3OL    H14R 2800   2.341   3.191   0.344 -1.6270  0.5277  1.7755
    3OL    H14S 2801   2.224   3.080   0.336  0.0608  1.9158 -0.3538
    3OL    C115 2802   2.432   2.999   0.296 -0.6150 -0.4678 -1.0833
    3OL    H15R 2803   2.425   2.902   0.346  0.5026  0.5099  1.1464
    3OL    H15S 2804   2.532   3.034   0.324 -0.2479 -0.9985 -1.7232
    3OL    C116 2805   2.407   3.006   0.138  0.4396  0.4910 -0.2515
    3OL    H16R 2806   2.389   3.109   0.108 -0.6441  0.6251  0.7865
    3OL    H16S 2807   2.313   2.953   0.121 -0.6101  2.4148 -0.7634
    3OL    C117 2808   2.506   2.933   0.058 -0.7599 -0.2997  0.2489
    3OL    H17R 2809   2.593   2.999   0.061  0.1621 -1.4036 -0.8999
    3OL    H17S 2810   2.476   2.921  -0.045  0.6317 -0.4942 -0.1584
    3OL    C118 2811   2.544   2.793   0.104 -0.3948  0.7027  0.8125
    3OL    H18R 2812   2.612   2.799   0.190  0.3009  1.4262  0.2217
    3OL    H18S 2813   2.585   2.730   0.025  1.2580  2.4474  0.2108
    3OL    H18T 2814   2.456   2.742   0.145 -0.7247 -0.7716 -1.5671
    1PA    C116 2815   4.413   4.241   0.089  0.7293 -0.7622  0.2595
    1PA    H16R 2816   4.355   4.222   0.180  0.8613  1.0067  0.7649
    1PA    H16S 2817   4.511   4.210   0.126  0.5423  0.5645  2.0163
    1PA    H16T 2818   4.380   4.176   0.009 -0.6241  2.3134 -1.8834
    1PA    C115 2819   4.420   4.385   0.041 -0.3085 -0.5181 -0.3787
    1PA    H15R 2820   4.446   4.394  -0.064 -2.5346  0.2079 -0.9190
    1PA    H15S 2821   4.321   4.431   0.039 -0.5530 -1.0678 -1.4818
    1PA    C114 2822   4.519   4.465   0.118 -0.0766  0.6407  0.2162
    1PA    H14R 2823   4.617   4.419   0.105 -0.8759 -0.9761 -0.4925
    1PA    H14S 2824   4.513   4.567   0.079  0.9286  0.4456 -0.4821
    1PA    C113 2825   4.503   4.469   0.268 -0.5887 -0.4250  0.6632
    1PA    H13R 2826   4.555   4.381   0.305  0.7411  0.0591  0.0249
    1PA    H13S 2827   4.560   4.559   0.293  1.1940 -0.8129 -1.6312
    1PA    C112 2828   4.363   4.483   0.322 -0.1044 -0.4779 -0.4430
    1PA    H12R 2829   4.306   4.555   0.263 -1.9247  0.2491  2.0314
    1PA    H12S 2830   4.324   4.381   0.324  0.2799 -0.6925 -2.1740
    1PA    C111 2831   4.361   4.551   0.456  0.5210 -0.1212  0.7359
    1PA    H11R 2832   4.387   4.656   0.438  0.3375  0.0666  1.5308
    1PA    H11S 2833   4.259   4.557   0.496  0.0070  0.0568 -0.5623
    1PA    C110 2834   4.457   4.490   0.553  0.5147 -0.0401 -0.7384
    1PA    H10R 2835   4.432   4.384   0.547 -1.4405  0.4086 -1.0537
    1PA    H10S 2836   4.562   4.507   0.528  1.0349 -0.4971  0.9348
    1PA     C19 2837   4.434   4.521   0.707 -0.3529 -0.0420  0.7569
    1PA     H9R 2838   4.420   4.629   0.703 -2.9526 -0.3272 -3.2111
    1PA     H9S 2839   4.337   4.478   0.735 -0.8108 -0.3342 -1.1649
    1PA     C18 2840   4.546   4.477   0.800  0.1831  0.2787  0.9359
    1PA     H8R 2841   4.540   4.370   0.816 -0.4837  0.0069 -0.8297
    1PA     H8S 2842   4.643   4.488   0.749 -0.5051  1.4018 -0.2079
    1PA     C17 2843   4.567   4.557   0.924 -0.3994  0.6566  0.2760
    1PA     H7R 2844   4.670   4.540   0.956 -0.2761 -2.4705 -1.3636
    1PA     H7S 2845   4.547   4.661   0.897  0.9465  1.1681  1.1869
    1PA     C16 2846   4.470   4.518   1.044 -0.1411  0.2489 -0.4798
    1PA     H6R 2847   4.371   4.510   1.000  0.6635  0.2173 -2.4016
    1PA     H6S 2848   4.495   4.418   1.079 -1.7743 -0.5815 -1.6073
    1PA     C15 2849   4.484   4.612   1.161 -0.2844  0.7544  0.4602
    1PA     H5R 2850   4.583   4.591   1.201 -0.7741 -2.1757  0.3864
    1PA     H5S 2851   4.468   4.716   1.134  3.0670  1.3700  0.4688
    1PA     C14 2852   4.383   4.575   1.261  0.6926  0.2543  0.0746
    1PA     H4R 2853   4.286   4.569   1.210  0.8490 -0.4478 -0.1436
    1PA     H4S 2854   4.410   4.476   1.295 -0.6946 -0.7530 -1.5640
    1PA     C13 2855   4.359   4.689   1.360 -0.2060 -0.0517 -0.3021
    1PA     H3R 2856   4.316   4.762   1.292 -4.0666 -1.8099 -0.0476
    1PA     H3S 2857   4.279   4.674   1.434  0.5267 -2.2510  0.1304
    1PA     C12 2858   4.478   4.762   1.418  0.5555  0.1751  0.0435
    1PA     H2R 2859   4.555   4.784   1.344  0.2727  0.3723 -0.1929
    1PA     H2S 2860   4.451   4.844   1.484  2.5124  1.3437 -0.5295
    2PC     C11 2861   4.538   4.665   1.514  0.2297 -0.3117  0.6289
    2PC     O12 2862   4.492   4.626   1.622 -0.6863 -0.5802  0.5937
    2PC     O11 2863   4.655   4.624   1.460  0.4580  0.3265  0.1837
    2PC      C1 2864   4.715   4.506   1.509  0.5965 -0.0573  0.7180
    2PC      HR 2865   4.818   4.498   1.472  0.8353  1.9302  0.8340
    2PC      HS 2866   4.720   4.518   1.617  1.0587  0.0547  0.6867
    2PC      C2 2867   4.646   4.371   1.457 -0.2170  0.0368 -0.3817
    2PC      HX 2868   4.538   4.384   1.448  0.0375  2.0399 -0.8752
    2PC      C3 2869   4.671   4.254   1.561 -0.0374 -0.8621 -0.1929
    2PC      HA 2870   4.578   4.223   1.609  1.0923 -1.3780  1.7521
    2PC      HB 2871   4.707   4.171   1.499  1.7718 -0.5219  0.3424
    2PC     O31 2872   4.774   4.276   1.660 -0.2483  0.6165  0.2238
    2PC     P31 2873   4.841   4.164   1.757  0.3081 -0.0002 -0.0230
    2PC     O32 2874   4.727   4.136   1.862  0.1992 -0.6455 -0.0287
    2PC     C31 2875   4.717   4.212   1.986 -0.4567 -0.1107 -0.0097
    2PC     H1A 2876   4.808   4.200   2.046  0.2373 -1.2655 -1.2235
    2PC     H1B 2877   4.691   4.314   1.958 -1.6140 -0.5587 -0.6230
    2PC     C32 2878   4.607   4.162   2.074 -0.7984  0.4546 -0.1089
    2PC     H2A 2879   4.514   4.176   2.018 -0.3812  0.0203 -0.9169
    2PC     H2B 2880   4.623   4.056   2.095 -2.4775  0.2234  0.1903
    2PC     N31 2881   4.583   4.227   2.205 -0.4607  0.1008  0.1155
    2PC     C33 2882   4.708   4.219   2.293 -0.0910  0.3531 -0.3911
    2PC     H3A 2883   4.793   4.249   2.232  0.1252 -1.1933 -0.9035
    2PC     H3B 2884   4.696   4.290   2.375  1.5939  0.3453 -0.0855
    2PC     H3C 2885   4.719   4.115   2.326 -0.7502 -0.0689 -1.4460
    2PC     C34 2886   4.547   4.372   2.185  0.1918  1.0901 -0.1087
    2PC     H4A 2887   4.534   4.419   2.283  1.3856  0.0790  0.5654
    2PC     H4B 2888   4.625   4.422   2.128  0.1008 -0.0687 -1.3001
    2PC     H4C 2889   4.452   4.370   2.131 -1.3529  0.0573  2.4377
    2PC     C35 2890   4.468   4.161   2.270  0.5839  0.1333  0.1394
    2PC     H5A 2891   4.461   4.190   2.375 -0.1216  3.3204 -0.6821
    2PC     H5B 2892   4.489   4.054   2.260  1.4836  0.2692  0.4110
    2PC     H5C 2893   4.380   4.187   2.212 -1.5406 -0.2207  2.9728
    2PC     O33 2894   4.871   4.045   1.673 -0.6425  0.2394 -0.7406
    2PC     O34 2895   4.948   4.229   1.835 -0.0125 -0.3019  0.0801
    2PC     O21 2896   4.685   4.333   1.328  0.3898  0.1315 -0.3934
    2PC     C21 2897   4.623   4.235   1.265  0.0318  0.3811  0.0686
    2PC     O22 2898   4.525   4.179   1.307  0.5528 -0.2311 -0.0634
    3OL     C12 2899   4.690   4.199   1.139  0.2749 -0.3956 -0.2550
    3OL     H2R 2900   4.631   4.253   1.065 -0.0283  0.2539  0.4464
    3OL     H2S 2901   4.681   4.092   1.120 -0.7993 -0.5431  0.9173
    3OL     C13 2902   4.841   4.234   1.138  0.4414  0.4100  0.0471
    3OL     H3R 2903   4.889   4.186   1.223  0.7111  1.3614  0.4372
    3OL     H3S 2904   4.855   4.340   1.158 -1.7644  1.1395 -1.8463
    3OL     C14 2905   4.912   4.185   1.013  0.0552  0.0366  0.6823
    3OL     H4R 2906   4.935   4.081   1.035 -0.7989 -0.2897  0.0970
    3OL     H4S 2907   5.010   4.233   1.006  0.0277  0.1433  1.0051
    3OL     C15 2908   4.857   4.198   0.874 -0.2990  0.0783 -0.2077
    3OL     H5R 2909   4.828   4.303   0.865 -1.6231 -0.1361  1.1338
    3OL     H5S 2910   4.760   4.148   0.866 -0.0298 -0.8194  1.5137
    3OL     C16 2911   4.954   4.157   0.766  0.4877  0.1748  0.6806
    3OL     H6R 2912   4.979   4.051   0.771  0.0964 -0.1340 -2.0006
    3OL     H6S 2913   5.047   4.212   0.778 -1.2817  3.0456  2.1553
    3OL     C17 2914   4.903   4.166   0.622 -0.0849  0.1389  0.2493
    3OL     H7R 2915   4.872   4.269   0.601 -0.2950 -0.6768 -4.6525
    3OL     H7S 2916   4.813   4.106   0.608  0.6933 -0.7915 -1.0060
    3OL     C18 2917   5.010   4.108   0.528  0.6957  0.0997 -0.6822
    3OL     H8R 2918   5.043   4.007   0.555 -0.1379  0.4183  1.7596
    3OL     H8S 2919   5.101   4.167   0.535  0.0882  0.9336  0.4025
    3OL     C19 2920   4.961   4.108   0.380 -0.5024  0.2771 -0.7716
    3OL     H9R 2921   4.964   4.204   0.328  0.6495  0.6083 -0.1224
    3OL    C110 2922   4.924   4.000   0.313 -0.5868 -0.1125  0.3370
    3OL    H10R 2923   4.895   4.012   0.209 -0.6083  1.6001  0.5209
    3OL    C111 2924   4.924   3.858   0.359 -0.0282  0.2023  1.9178
    3OL    H11R 2925   5.020   3.842   0.407  0.4219 -0.1116  0.9332
    3OL    H11S 2926   4.921   3.798   0.268  0.6644  2.2800  0.4325
    3OL    C112 2927   4.811   3.830   0.456  0.3755  0.3749  0.2701
    3OL    H12R 2928   4.713   3.857   0.415 -0.8947 -2.5477  1.1187
    3OL    H12S 2929   4.831   3.889   0.546  2.2893 -2.6680  1.9955
    3OL    C113 2930   4.794   3.688   0.502 -0.4393  0.2373  0.8286
    3OL    H13R 2931   4.884   3.666   0.561  0.6436  0.7846 -0.5569
    3OL    H13S 2932   4.796   3.630   0.409  0.5454  1.3270  0.1465
    3OL    C114 2933   4.664   3.667   0.585  0.6261 -0.1625  0.3202
    3OL    H14R 2934   4.639   3.561   0.580  1.9987 -0.5198  0.7820
    3OL    H14S 2935   4.582   3.718   0.533  0.2520 -0.5476  0.5229
    3OL    C115 2936   4.686   3.720   0.728  0.2246 -0.0945  0.7175
    3OL    H15R 2937   4.726   3.821   0.723  0.9836 -0.3000  2.1624
    3OL    H15S 2938   4.767   3.666   0.776  1.2329 -0.7924 -1.6115
    3OL    C116 2939   4.564   3.710   0.826 -0.2040  0.0099  0.7800
    3OL    H16R 2940   4.523   3.609   0.821 -0.2930  0.0183  1.2854
    3OL    H16S 2941   4.487   3.782   0.797 -2.1113 -2.7630 -1.6276
    3OL    C117 2942   4.594   3.744   0.974 -0.0837 -0.1444  0.1589
    3OL    H17R 2943   4.663   3.675   1.023  2.3073  2.1849  0.2752
    3OL    H17S 2944   4.500   3.726   1.027  0.2983 -0.0670  0.8852
    3OL    C118 2945   4.662   3.871   1.008  0.8915 -0.0853 -0.2246
    3OL    H18R 2946   4.613   3.951   0.951  0.6120 -0.8798 -1.1192
    3OL    H18S 2947   4.766   3.868   0.976  1.0937 -0.8732  0.4771
    3OL    H18T 2948   4.651   3.902   1.112 -1.0378  2.0751 -0.9915
    1PA    C116 2949   0.225   1.248  -0.314  0.7145 -0.8097 -0.8424
    1PA    H16R 2950   0.267   1.147  -0.313  1.7241 -0.4137 -1.1415
    1PA    H16S 2951   0.255   1.299  -0.407  1.1789 -2.5300 -1.6837
    1PA    H16T 2952   0.117   1.240  -0.328  0.8951 -1.9530 -1.7614
    1PA    C115 2953   0.244   1.317  -0.184  0.0135 -0.2719  0.4816
    1PA    H15R 2954   0.337   1.375  -0.186 -0.3266  0.4281  2.4830
    1PA    H15S 2955   0.166   1.393  -0.181 -0.2479 -0.5115 -0.1824
    1PA    C114 2956   0.224   1.228  -0.066  0.0921  0.5407  0.0317
    1PA    H14R 2957   0.130   1.173  -0.076  0.0089  0.6213  0.3565
    1PA    H14S 2958   0.314   1.166  -0.068  0.1739  0.4617  2.7006
    1PA    C113 2959   0.224   1.296   0.065 -0.5831  0.3200  0.1060
    1PA    H13R 2960   0.325   1.337   0.071 -0.1106 -0.9001  1.2388
    1PA    H13S 2961   0.151   1.376   0.058  0.0287  0.7878 -1.1451
    1PA    C112 2962   0.168   1.209   0.174 -0.0910 -0.5299  0.2296
    1PA    H12R 2963   0.060   1.196   0.166 -0.0706  0.3809 -2.2630
    1PA    H12S 2964   0.210   1.108   0.171 -1.7639 -1.3766  2.5608
    1PA    C111 2965   0.212   1.272   0.313 -0.0858 -0.2759  0.1752
    1PA    H11R 2966   0.321   1.274   0.319  0.1326 -1.6442 -1.9051
    1PA    H11S 2967   0.164   1.369   0.318 -2.3523 -1.3282  0.3263
    1PA    C110 2968   0.152   1.190   0.423  0.1320  0.5755 -0.1783
    1PA    H10R 2969   0.048   1.175   0.393 -0.3497  1.5630  0.8981
    1PA    H10S 2970   0.194   1.091   0.406  1.4964  0.8708  1.2706
    1PA     C19 2971   0.181   1.254   0.561  0.3500  0.5536 -0.2879
    1PA     H9R 2972   0.289   1.262   0.575  0.1137  3.1963  0.4584
    1PA     H9S 2973   0.143   1.356   0.566  0.0446  0.3996  2.3719
    1PA     C18 2974   0.108   1.178   0.674 -0.1940 -0.0960  0.5400
    1PA     H8R 2975   0.000   1.196   0.668 -0.2164 -0.2074  0.5952
    1PA     H8S 2976   0.116   1.072   0.646  1.0005  0.2578 -0.5333
    1PA     C17 2977   0.155   1.185   0.821 -0.2528  0.2323  0.0616
    1PA     H7R 2978   0.130   1.091   0.871 -0.2090 -0.4190 -1.0909
    1PA     H7S 2979   0.264   1.192   0.815 -0.1546 -0.1791  1.2502
    1PA     C16 2980   0.099   1.302   0.897  0.1787 -0.1223 -0.3033
    1PA     H6R 2981   0.114   1.390   0.834 -1.4096 -1.5090 -2.7917
    1PA     H6S 2982  -0.004   1.269   0.913  0.1254 -0.4113 -1.1845
    1PA     C15 2983   0.157   1.326   1.037 -0.2624  0.8037  0.4545
    1PA     H5R 2984   0.151   1.229   1.088 -1.1105  0.2949 -0.5654
    1PA     H5S 2985   0.260   1.357   1.021 -0.2961  0.0467 -1.5071
    1PA     C14 2986   0.079   1.424   1.127 -0.1075 -0.6439 -0.6074
    1PA     H4R 2987   0.072   1.520   1.074 -3.1401 -0.7361 -0.5325
    1PA     H4S 2988  -0.017   1.376   1.145 -0.3219  0.4157  1.3862
    1PA     C13 2989   0.142   1.440   1.266 -0.4333 -0.3834 -0.8527
    1PA     H3R 2990   0.237   1.494   1.258  0.3615 -1.3938  1.0660
    1PA     H3S 2991   0.072   1.510   1.312 -0.0272 -0.3607 -0.2677
    1PA     C12 2992   0.148   1.306   1.346 -0.3330 -0.1077  0.6286
    1PA     H2R 2993   0.055   1.250   1.362 -1.5500  1.1427 -1.4763
    1PA     H2S 2994   0.201   1.229   1.290 -0.1109  0.5649 -0.1198
    2PC     C11 2995   0.211   1.328   1.481  0.1689  0.5029 -0.0289
    2PC     O12 2996   0.150   1.367   1.576  0.0344  0.1798 -0.0055
    2PC     O11 2997   0.351   1.326   1.485 -0.2149  0.3812 -0.1063
    2PC      C1 2998   0.420   1.332   1.612  0.6496 -0.7722  0.5060
    2PC      HR 2999   0.519   1.375   1.600  0.7914 -1.2599 -0.1194
    2PC      HS 3000   0.368   1.389   1.691 -0.5685 -0.7754 -0.2596
    2PC      C2 3001   0.426   1.189   1.662  0.0863  0.0216 -0.0135
    2PC      HX 3002   0.328   1.143   1.647  1.4675 -2.6679 -1.7174
    2PC      C3 3003   0.469   1.181   1.809 -0.3010  0.6543  0.1391
    2PC      HA 3004   0.383   1.223   1.862  0.9578  0.1344  2.7026
    2PC      HB 3005   0.479   1.074   1.828  2.3955  0.8227  0.1355
    2PC     O31 3006   0.583   1.256   1.843 -0.2187 -0.0683  0.2886
    2PC     P31 3007   0.640   1.253   1.988 -0.0185 -0.1223  0.1318
    2PC     O32 3008   0.770   1.163   1.986  0.2771 -0.1839 -0.0652
    2PC     C31 3009   0.756   1.025   1.981  0.5649  0.0619  0.3784
    2PC     H1A 3010   0.706   0.987   2.070  0.4228 -1.4496 -0.3099
    2PC     H1B 3011   0.706   0.995   1.888  2.5414 -0.1958 -0.6614
    2PC     C32 3012   0.900   0.960   1.983  0.5104 -0.2009 -0.9015
    2PC     H2A 3013   0.945   0.973   1.885  2.0792  0.2014 -0.1611
    2PC     H2B 3014   0.958   1.004   2.065 -0.5063 -1.6318  0.6605
    2PC     N31 3015   0.922   0.816   2.025  0.8033  0.3301  0.5883
    2PC     C33 3016   0.829   0.773   2.132  0.7091 -0.4346  0.2997
    2PC     H3A 3017   0.853   0.820   2.228  1.2325 -0.8415  0.3742
    2PC     H3B 3018   0.725   0.793   2.106  0.2017 -0.4835  2.1206
    2PC     H3C 3019   0.831   0.665   2.142  3.4226 -0.2714  3.1353
    2PC     C34 3020   0.896   0.742   1.904 -0.2908  0.2927  0.3699
    2PC     H4A 3021   0.964   0.782   1.828 -1.1701  0.7950 -0.1693
    2PC     H4B 3022   0.909   0.635   1.919  1.1914  0.2817 -0.7143
    2PC     H4C 3023   0.793   0.754   1.870 -1.0228 -1.3967  1.8191
    2PC     C35 3024   1.063   0.794   2.072  0.1492  0.0433  0.6249
    2PC     H5A 3025   1.083   0.869   2.149 -0.4164  1.2313 -0.3409
    2PC     H5B 3026   1.129   0.803   1.986 -0.7677 -0.2258 -0.1198
    2PC     H5C 3027   1.069   0.693   2.113  0.8873 -0.1778 -0.0172
    2PC     O33 3028   0.682   1.391   2.023  0.6076 -0.3721 -0.1843
    2PC     O34 3029   0.537   1.190   2.079  0.2723 -0.4463 -0.7098
    2PC     O21 3030   0.522   1.115   1.580  0.3737 -0.5504 -0.0682
    2PC     C21 3031   0.486   1.062   1.465 -0.6654 -0.0415 -0.7674
    2PC     O22 3032   0.370   1.033   1.444 -0.0695  0.2504  0.5297
    3OL     C12 3033   0.611   1.011   1.389  1.1641  0.1643  0.5228
    3OL     H2R 3034   0.608   0.904   1.412  1.9952  0.4741  2.2150
    3OL     H2S 3035   0.703   1.051   1.432  1.1132 -0.0609  0.8433
    3OL     C13 3036   0.598   1.048   1.237  0.1733  0.7294  0.3227
    3OL     H3R 3037   0.498   1.008   1.220  0.9287 -0.4035 -1.8215
    3OL     H3S 3038   0.671   0.990   1.180 -0.9083  1.8529 -2.3939
    3OL     C14 3039   0.626   1.193   1.207 -0.5427 -0.7324 -0.3396
    3OL     H4R 3040   0.732   1.219   1.215 -0.9795  0.9725  0.3665
    3OL     H4S 3041   0.573   1.259   1.277 -0.2770  0.1515 -0.9562
    3OL     C15 3042   0.580   1.239   1.069 -0.0428  0.2432 -0.2884
    3OL     H5R 3043   0.571   1.348   1.078  1.1447  0.2224  1.8872
    3OL     H5S 3044   0.488   1.186   1.047 -0.2093  0.4441 -0.0874
    3OL     C16 3045   0.673   1.206   0.956 -0.5011  0.2760  0.8548
    3OL     H6R 3046   0.678   1.098   0.943  2.6705  0.5025 -0.8538
    3OL     H6S 3047   0.775   1.241   0.972  0.5803 -2.0123 -0.5291
    3OL     C17 3048   0.637   1.271   0.828 -0.0323 -0.1644  0.1343
    3OL     H7R 3049   0.620   1.378   0.835  0.9118  0.1097 -1.3152
    3OL     H7S 3050   0.543   1.219   0.805 -0.0782 -1.5523  3.0046
    3OL     C18 3051   0.721   1.240   0.700 -0.1119  0.5020  0.0992
    3OL     H8R 3052   0.667   1.277   0.612 -1.1784 -3.1617 -0.9960
    3OL     H8S 3053   0.730   1.131   0.692 -0.7789  0.3166  1.5511
    3OL     C19 3054   0.857   1.297   0.707  0.4051 -0.2703 -0.1550
    3OL     H9R 3055   0.930   1.265   0.781  2.5259  1.2668 -1.4553
    3OL    C110 3056   0.890   1.403   0.628  0.2959 -0.1281 -0.4290
    3OL    H10R 3057   0.989   1.449   0.632  0.4764 -0.6151  1.0477
    3OL    C111 3058   0.815   1.457   0.510  0.1353  0.9564 -0.0374
    3OL    H11R 3059   0.836   1.563   0.495  2.6800  0.6579  0.9609
    3OL    H11S 3060   0.706   1.448   0.514  0.0870  1.1151 -0.8413
    3OL    C112 3061   0.851   1.398   0.373 -0.7700 -0.3591 -0.5084
    3OL    H12R 3062   0.831   1.291   0.383  0.0726 -0.5490 -0.8101
    3OL    H12S 3063   0.957   1.397   0.350 -1.0537 -0.6252 -1.9054
    3OL    C113 3064   0.772   1.465   0.259  0.4901  0.1193 -0.1524
    3OL    H13R 3065   0.777   1.574   0.255  1.9793  0.0768 -0.0319
    3OL    H13S 3066   0.665   1.456   0.283  0.9020 -1.4716  1.3432
    3OL    C114 3067   0.798   1.404   0.125  0.2324  0.2184  0.4163
    3OL    H14R 3068   0.712   1.422   0.061 -0.9972  0.7396  2.1318
    3OL    H14S 3069   0.806   1.296   0.136 -0.5791  0.1903  0.8600
    3OL    C115 3070   0.930   1.461   0.065  0.3506  0.4896 -0.1868
    3OL    H15R 3071   1.008   1.475   0.141  1.0672  2.4378 -1.2160
    3OL    H15S 3072   0.922   1.567   0.041  1.2384  0.9015  1.2090
    3OL    C116 3073   0.978   1.368  -0.047 -0.2978 -0.1581 -0.4657
    3OL    H16R 3074   1.029   1.283  -0.001  1.1583 -0.0802 -1.8556
    3OL    H16S 3075   1.061   1.420  -0.095  0.0651  0.1935  0.5266
    3OL    C117 3076   0.875   1.328  -0.146 -0.8547 -0.2329 -0.5737
    3OL    H17R 3077   0.795   1.267  -0.103  0.2833 -1.1695  0.2782
    3OL    H17S 3078   0.923   1.264  -0.221 -1.3159 -0.2592 -0.8550
    3OL    C118 3079   0.821   1.444  -0.226 -0.3863  0.4455 -0.3139
    3OL    H18R 3080   0.762   1.509  -0.161 -1.0529  0.3797 -0.8501
    3OL    H18S 3081   0.760   1.419  -0.312  0.8550 -2.2497 -0.5043
    3OL    H18T 3082   0.895   1.512  -0.269 -0.7682 -0.2808 -2.1740
    1PA    C116 3083   2.871   5.178  -0.723 -0.2470  0.0704 -0.5184
    1PA    H16R 3084   2.914   5.080  -0.748  0.3525 -0.1712  1.2688
    1PA    H16S 3085   2.947   5.253  -0.744 -1.9481  1.2347 -2.9959
    1PA    H16T 3086   2.778   5.183  -0.780 -1.1633  0.6034  0.9648
    1PA    C115 3087   2.850   5.164  -0.571 -0.4335 -0.3430  0.0113
    1PA    H15R 3088   2.950   5.157  -0.526 -1.1597 -0.8599  1.6274
    1PA    H15S 3089   2.816   5.252  -0.516 -0.1878 -0.9538  1.1918
    1PA    C114 3090   2.768   5.039  -0.523  0.7486  0.5158 -0.3031
    1PA    H14R 3091   2.661   5.054  -0.540  0.7688  0.5606 -0.3921
    1PA    H14S 3092   2.782   4.938  -0.562 -0.9667 -0.9060  2.3829
    1PA    C113 3093   2.796   5.027  -0.370  0.4930 -0.0079 -0.2315
    1PA    H13R 3094   2.901   5.024  -0.341  0.6368  2.0061 -0.3940
    1PA    H13S 3095   2.765   5.125  -0.332 -3.1279 -0.7581 -0.8697
    1PA    C112 3096   2.708   4.925  -0.293  0.0704  0.8669 -0.1440
    1PA    H12R 3097   2.602   4.941  -0.315 -1.6410 -2.2465  4.3001
    1PA    H12S 3098   2.724   4.828  -0.339 -1.9934  0.6033 -0.4248
    1PA    C111 3099   2.707   4.924  -0.137  0.6339 -0.4452  0.0289
    1PA    H11R 3100   2.691   5.025  -0.098  3.5353 -1.1636  3.6691
    1PA    H11S 3101   2.617   4.865  -0.121  0.9824 -0.8841  0.4004
    1PA    C110 3102   2.836   4.859  -0.079 -0.1054 -0.4138 -0.4175
    1PA    H10R 3103   2.833   4.754  -0.109  1.8336 -1.6577  3.1176
    1PA    H10S 3104   2.923   4.916  -0.113  0.6968 -1.3055  0.0847
    1PA     C19 3105   2.842   4.852   0.075  0.0796  0.5208  0.0796
    1PA     H9R 3106   2.824   4.950   0.119 -1.2236 -0.0762  0.9485
    1PA     H9S 3107   2.754   4.797   0.111  0.3277 -0.1386 -0.3061
    1PA     C18 3108   2.967   4.789   0.140  0.1328 -0.5150  0.3221
    1PA     H8R 3109   2.984   4.691   0.096 -0.0086 -0.6629  0.6041
    1PA     H8S 3110   3.063   4.841   0.131  1.3258 -2.4938  1.1096
    1PA     C17 3111   2.942   4.747   0.284 -0.4268  0.4854 -0.0789
    1PA     H7R 3112   2.930   4.842   0.336  0.1519  0.2456  0.5073
    1PA     H7S 3113   2.851   4.688   0.296 -1.6484  2.4183  0.7238
    1PA     C16 3114   3.074   4.689   0.347 -0.1492 -0.5300  0.0934
    1PA     H6R 3115   3.119   4.606   0.293  1.1062 -0.7648  1.4301
    1PA     H6S 3116   3.146   4.771   0.350 -0.0027 -0.6728  0.7002
    1PA     C15 3117   3.061   4.638   0.485 -0.3591 -0.4868  0.7882
    1PA     H5R 3118   3.006   4.714   0.541 -3.0393 -1.7117 -0.0231
    1PA     H5S 3119   2.993   4.552   0.491 -0.0157 -0.6678  2.8217
    1PA     C14 3120   3.191   4.598   0.555 -1.1167 -1.0757  0.3703
    1PA     H4R 3121   3.215   4.496   0.524 -1.6085 -0.4635 -2.2021
    1PA     H4S 3122   3.279   4.658   0.531  0.1644 -2.9112  0.3150
    1PA     C13 3123   3.167   4.591   0.705 -0.2686 -0.0157 -0.5292
    1PA     H3R 3124   3.271   4.570   0.733  0.2782  2.5575 -0.3581
    1PA     H3S 3125   3.127   4.680   0.755  0.3449  0.1784 -0.3712
    1PA     C12 3126   3.074   4.474   0.738  0.2202  0.4746 -0.6412
    1PA     H2R 3127   2.968   4.486   0.718  0.5009  1.0811 -1.8680
    1PA     H2S 3128   3.104   4.383   0.685  3.8311  1.5552 -0.7585
    2PC     C11 3129   3.086   4.444   0.891 -0.2451 -0.2902  0.4899
    2PC     O12 3130   3.123   4.527   0.973 -0.0584 -0.1976 -0.6878
    2PC     O11 3131   3.047   4.323   0.920 -0.3688 -0.6174 -0.6385
    2PC      C1 3132   3.052   4.278   1.061 -0.1888  0.2746 -0.4370
    2PC      HR 3133   3.157   4.262   1.087  0.2647  0.7880 -1.8659
    2PC      HS 3134   3.008   4.345   1.136  2.4912  0.6440  0.9603
    2PC      C2 3135   2.983   4.131   1.083  0.1907 -0.2546  0.2150
    2PC      HX 3136   2.897   4.130   1.016  0.5413  1.5863 -0.2980
    2PC      C3 3137   2.946   4.102   1.229 -0.1525  0.1020 -0.2716
    2PC      HA 3138   2.864   4.166   1.264  0.1442 -1.1975  3.2915
    2PC      HB 3139   2.915   4.000   1.251  2.7544 -0.2067  3.5081
    2PC     O31 3140   3.060   4.131   1.316  0.1657  0.6491 -0.8663
    2PC     P31 3141   3.074   4.079   1.464 -0.3274  0.4868  0.1147
    2PC     O32 3142   2.960   4.160   1.547 -0.8177 -0.6456  0.5837
    2PC     C31 3143   2.991   4.189   1.675  0.5374  0.0782 -0.5893
    2PC     H1A 3144   3.029   4.105   1.734 -1.5040  0.3716  1.2509
    2PC     H1B 3145   3.075   4.259   1.678  1.2270 -0.6399 -1.9867
    2PC     C32 3146   2.866   4.224   1.743  0.5917  0.0945 -0.0735
    2PC     H2A 3147   2.823   4.304   1.682  1.9649 -0.1700 -1.4504
    2PC     H2B 3148   2.792   4.145   1.727  0.0163  0.2640  1.5706
    2PC     N31 3149   2.866   4.255   1.892 -0.0594  0.4820  0.2044
    2PC     C33 3150   2.729   4.290   1.927 -0.4873  0.2333  0.0828
    2PC     H3A 3151   2.659   4.231   1.867 -1.2674  1.7068 -0.5027
    2PC     H3B 3152   2.712   4.271   2.033 -0.2454 -0.6703 -0.0289
    2PC     H3C 3153   2.711   4.394   1.901  1.7350  1.1774  2.0189
    2PC     C34 3154   2.921   4.143   1.980 -0.2444  0.0196  0.2715
    2PC     H4A 3155   2.840   4.071   1.992  0.6334 -0.9398  0.5793
    2PC     H4B 3156   3.012   4.098   1.941 -1.7203 -0.8496 -2.4091
    2PC     H4C 3157   2.948   4.185   2.077 -0.4501  0.1691  0.2652
    2PC     C35 3158   2.950   4.374   1.914  0.7465 -0.0279  0.5816
    2PC     H5A 3159   3.049   4.338   1.886 -0.0938 -1.6306 -0.5473
    2PC     H5B 3160   2.930   4.400   2.018 -2.8312 -1.6511  0.4528
    2PC     H5C 3161   2.920   4.453   1.845 -0.7736 -0.9165  0.1682
    2PC     O33 3162   3.042   3.931   1.466 -0.0130  0.1025  0.6798
    2PC     O34 3163   3.204   4.122   1.518  0.9408 -0.1921 -0.2047
    2PC     O21 3164   3.077   4.034   1.033 -0.0862 -0.1525  0.3886
    2PC     C21 3165   3.042   3.903   1.025  0.3825  0.3134  0.1021
    2PC     O22 3166   2.922   3.861   1.020 -0.1984 -0.0372  0.1656
    3OL     C12 3167   3.170   3.823   1.024 -0.6736  0.7537  0.9224
    3OL     H2R 3168   3.160   3.741   1.096  0.3659  1.9362  2.4801
    3OL     H2S 3169   3.257   3.887   1.043 -1.9342  3.4389 -1.6358
    3OL     C13 3170   3.201   3.781   0.883 -0.1073 -0.8875  0.1681
    3OL     H3R 3171   3.100   3.755   0.849 -0.9001 -1.0516  2.4559
    3OL     H3S 3172   3.264   3.694   0.869  0.4827 -0.7113  1.6124
    3OL     C14 3173   3.245   3.898   0.795  0.2190  0.0108 -0.1082
    3OL     H4R 3174   3.350   3.914   0.818  0.5808 -0.0262 -1.6706
    3OL     H4S 3175   3.193   3.993   0.810  0.3801  0.0540  0.1922
    3OL     C15 3176   3.233   3.878   0.643 -0.1763  0.2978  0.6940
    3OL     H5R 3177   3.130   3.864   0.610 -0.4098  0.4890  1.3201
    3OL     H5S 3178   3.285   3.784   0.625  1.7024  1.7248 -1.9721
    3OL     C16 3179   3.304   3.991   0.563 -0.6201 -0.4675 -0.5835
    3OL     H6R 3180   3.407   3.987   0.599 -0.5445  1.9240 -0.4106
    3OL     H6S 3181   3.252   4.081   0.596 -1.6113 -1.7191  1.4920
    3OL     C17 3182   3.317   3.984   0.401  0.1865 -0.5124  0.2802
    3OL     H7R 3183   3.380   4.070   0.376  0.0045 -0.5629 -0.3548
    3OL     H7S 3184   3.214   3.985   0.365  0.5663  0.5761 -0.8457
    3OL     C18 3185   3.381   3.859   0.342 -0.0920  0.5605  0.3755
    3OL     H8R 3186   3.308   3.778   0.340  0.3006  0.2089 -0.0241
    3OL     H8S 3187   3.466   3.843   0.409  1.7989  0.3406 -1.9568
    3OL     C19 3188   3.426   3.876   0.203 -0.2963  0.1283 -0.0295
    3OL     H9R 3189   3.351   3.924   0.140 -0.2548  0.8981  0.4897
    3OL    C110 3190   3.542   3.836   0.156 -0.3124 -0.3933 -0.0031
    3OL    H10R 3191   3.566   3.862   0.053 -1.7592 -0.7458 -0.4583
    3OL    C111 3192   3.656   3.767   0.224 -0.1497  0.0520 -0.1031
    3OL    H11R 3193   3.675   3.672   0.174 -3.8746 -0.3404 -1.1122
    3OL    H11S 3194   3.619   3.741   0.323  0.8735  0.2186  0.3325
    3OL    C112 3195   3.790   3.833   0.219  0.8962  0.8679  1.0286
    3OL    H12R 3196   3.816   3.860   0.116 -4.1750  2.2712 -0.1972
    3OL    H12S 3197   3.864   3.762   0.254  0.1653  0.5952  2.0532
    3OL    C113 3198   3.801   3.962   0.299  0.3638 -0.0110 -0.5724
    3OL    H13R 3199   3.734   4.038   0.259 -1.2932 -1.6747 -1.0850
    3OL    H13S 3200   3.904   3.994   0.283  1.0642 -0.7965  1.9399
    3OL    C114 3201   3.785   3.936   0.446 -0.4464  0.2083  0.8490
    3OL    H14R 3202   3.794   3.828   0.457  0.4968  0.3893  1.9499
    3OL    H14S 3203   3.680   3.962   0.462 -0.2939  1.5275 -0.1191
    3OL    C115 3204   3.885   4.002   0.543  0.8626  1.2882 -1.6896
    3OL    H15R 3205   3.981   3.951   0.531  1.3012  1.9890 -1.2411
    3OL    H15S 3206   3.848   3.974   0.642  1.1150  4.2339 -0.6672
    3OL    C116 3207   3.905   4.152   0.540 -0.7633 -0.9450 -0.0631
    3OL    H16R 3208   3.812   4.203   0.566 -1.3140 -1.4546 -0.9723
    3OL    H16S 3209   3.934   4.175   0.438 -1.4960 -0.7476 -0.2310
    3OL    C117 3210   4.014   4.202   0.635  0.1405 -0.1613  0.0582
    3OL    H17R 3211   4.105   4.143   0.632  0.8584  0.8060  1.5920
    3OL    H17S 3212   3.974   4.197   0.737  1.2397  1.5544  0.6278
    3OL    C118 3213   4.067   4.345   0.606  0.4179  0.6379 -0.2737
    3OL    H18R 3214   4.118   4.361   0.511 -1.9723  0.2219 -1.6869
    3OL    H18S 3215   4.141   4.368   0.683 -0.2316 -0.9087  0.8586
    3OL    H18T 3216   3.996   4.426   0.622  0.8127  0.7006  1.3957
    1PA    C116 3217   0.954   1.515   1.022  0.1326  0.0199 -0.3495
    1PA    H16R 3218   0.919   1.492   1.123  3.0945 -1.1348  0.5258
    1PA    H16S 3219   1.063   1.507   1.033  0.3337  1.8426 -0.8074
    1PA    H16T 3220   0.916   1.433   0.960 -1.5497 -0.4703  1.2539
    1PA    C115 3221   0.910   1.660   0.981 -0.7208  0.0523 -0.4005
    1PA    H15R 3222   0.822   1.696   1.033  0.6620  4.2708 -0.5533
    1PA    H15S 3223   0.987   1.727   1.019 -2.3191  1.8888 -0.2498
    1PA    C114 3224   0.886   1.662   0.831  0.3022  0.9207  0.2577
    1PA    H14R 3225   0.972   1.626   0.773 -0.8963  0.7082 -1.4396
    1PA    H14S 3226   0.810   1.585   0.816  1.1295  0.5611 -2.6393
    1PA    C113 3227   0.846   1.792   0.766  0.5842 -0.2370 -0.5377
    1PA    H13R 3228   0.836   1.784   0.657  2.1489  0.1105 -0.7247
    1PA    H13S 3229   0.742   1.809   0.794 -0.7453 -4.2980 -2.2484
    1PA    C112 3230   0.931   1.912   0.787  0.4040  0.1531 -0.4474
    1PA    H12R 3231   0.966   1.912   0.891  1.1221  1.5123 -0.6734
    1PA    H12S 3232   1.026   1.893   0.738  1.1813  0.3725  0.9136
    1PA    C111 3233   0.876   2.040   0.739  0.2516  0.5214 -0.0804
    1PA    H11R 3234   0.843   2.033   0.635 -1.9147 -0.4840  0.6342
    1PA    H11S 3235   0.791   2.066   0.802 -1.5071 -1.3245 -1.5586
    1PA    C110 3236   0.983   2.157   0.739  1.0097  1.0520 -0.4033
    1PA    H10R 3237   0.933   2.254   0.727  0.4837  0.8739  0.2943
    1PA    H10S 3238   1.006   2.163   0.846 -1.3539  1.3754  0.1333
    1PA     C19 3239   1.111   2.151   0.657  0.0268  0.4189 -0.6546
    1PA     H9R 3240   1.194   2.131   0.725 -1.9335 -0.3004  1.6230
    1PA     H9S 3241   1.106   2.058   0.600 -2.3417  0.9150 -1.3709
    1PA     C18 3242   1.139   2.277   0.569  0.1291 -0.2478 -0.0189
    1PA     H8R 3243   1.233   2.261   0.514 -0.1784  0.2408 -0.6976
    1PA     H8S 3244   1.062   2.280   0.491 -1.2830  0.8723  1.3611
    1PA     C17 3245   1.163   2.411   0.635 -0.3252  0.2605 -0.2349
    1PA     H7R 3246   1.156   2.499   0.571  0.8032  0.8178  0.3691
    1PA     H7S 3247   1.074   2.426   0.696 -2.3109 -2.0068 -2.3739
    1PA     C16 3248   1.293   2.423   0.718  0.3062  0.0954  0.6871
    1PA     H6R 3249   1.308   2.324   0.761  0.1085 -0.4051 -0.3630
    1PA     H6S 3250   1.380   2.442   0.655  2.0797 -0.4607  2.8282
    1PA     C15 3251   1.267   2.517   0.842 -0.8539 -0.2061 -0.7395
    1PA     H5R 3252   1.229   2.617   0.824  0.7682  0.9891  1.8600
    1PA     H5S 3253   1.198   2.475   0.915 -1.0029  1.3605  0.0534
    1PA     C14 3254   1.397   2.535   0.923 -0.4862 -0.2848  0.0250
    1PA     H4R 3255   1.443   2.440   0.950 -1.5371 -1.0464 -0.8024
    1PA     H4S 3256   1.463   2.587   0.853  0.6558 -2.4462 -0.5845
    1PA     C13 3257   1.381   2.611   1.054 -0.0887  0.3085  1.0290
    1PA     H3R 3258   1.462   2.684   1.058  0.5450 -0.2108 -0.9834
    1PA     H3S 3259   1.297   2.681   1.048  0.0336  0.3513 -0.5954
    1PA     C12 3260   1.347   2.536   1.184  0.1009 -0.0161 -0.3344
    1PA     H2R 3261   1.254   2.482   1.169  1.4111 -2.3547 -0.5238
    1PA     H2S 3262   1.426   2.461   1.188 -0.5470 -0.7789 -1.6033
    2PC     C11 3263   1.339   2.625   1.306 -0.2095 -0.2061 -0.1765
    2PC     O12 3264   1.389   2.729   1.310  0.9749 -0.5560 -0.5406
    2PC     O11 3265   1.266   2.570   1.409  0.1407  0.2427 -0.5450
    2PC      C1 3266   1.286   2.628   1.536  0.3253  0.5465  0.3225
    2PC      HR 3267   1.298   2.736   1.529  1.6693  0.4653  1.0612
    2PC      HS 3268   1.192   2.615   1.592  0.5422  1.6529  0.9683
    2PC      C2 3269   1.411   2.560   1.613 -0.5193 -0.1386 -0.6937
    2PC      HX 3270   1.396   2.451   1.613  0.2164 -0.2575  0.6891
    2PC      C3 3271   1.419   2.617   1.757 -0.8673 -0.4285  0.0793
    2PC      HA 3272   1.354   2.554   1.818 -0.4571 -0.0088  0.9686
    2PC      HB 3273   1.523   2.611   1.787 -0.7503 -0.7793 -0.3839
    2PC     O31 3274   1.377   2.756   1.757 -0.5094  0.7899 -0.6929
    2PC     P31 3275   1.326   2.823   1.889 -0.0997 -0.2425 -0.0026
    2PC     O32 3276   1.447   2.821   1.993  0.4915  0.7279 -0.2659
    2PC     C31 3277   1.559   2.897   1.972 -0.9190  0.3456  0.2934
    2PC     H1A 3278   1.625   2.852   1.897 -0.4629  1.9997 -0.3540
    2PC     H1B 3279   1.526   2.996   1.938 -2.2508 -0.0720  0.3240
    2PC     C32 3280   1.642   2.920   2.098  0.3824  0.0817 -0.2754
    2PC     H2A 3281   1.692   2.827   2.124  1.5459  0.3634 -1.3650
    2PC     H2B 3282   1.723   2.987   2.070  0.7759 -0.6158 -0.8603
    2PC     N31 3283   1.566   2.977   2.217  0.2465 -0.5357 -0.5602
    2PC     C33 3284   1.462   3.072   2.178 -0.1728  0.0363  0.4898
    2PC     H3A 3285   1.424   3.114   2.272 -2.7787  1.4083 -1.0576
    2PC     H3B 3286   1.505   3.159   2.128  0.7712  0.5893  2.1823
    2PC     H3C 3287   1.376   3.027   2.128 -1.1217  0.3198  1.7746
    2PC     C34 3288   1.502   2.859   2.292  0.2851  0.4328  0.1017
    2PC     H4A 3289   1.577   2.793   2.337 -0.9032  0.5852  2.4574
    2PC     H4B 3290   1.430   2.900   2.363 -0.5795  4.0142 -2.5631
    2PC     H4C 3291   1.458   2.810   2.205  2.2746  1.6574 -1.6844
    2PC     C35 3292   1.670   3.054   2.299 -0.2848  0.4352 -0.1518
    2PC     H5A 3293   1.747   2.977   2.308  0.0754  0.9176  1.2706
    2PC     H5B 3294   1.637   3.080   2.400  2.4462 -0.1574  0.9866
    2PC     H5C 3295   1.719   3.139   2.252 -0.0594  2.0489  2.7359
    2PC     O33 3296   1.302   2.962   1.849  0.4527 -0.3442 -0.3830
    2PC     O34 3297   1.224   2.734   1.940 -0.3814 -0.7065  0.0248
    2PC     O21 3298   1.533   2.604   1.545  0.2653  0.3511 -0.0215
    2PC     C21 3299   1.647   2.534   1.559  0.4792  0.1379 -0.0754
    2PC     O22 3300   1.658   2.429   1.618 -0.1362 -0.8600  0.2533
    3OL     C12 3301   1.759   2.593   1.482  0.5309  0.5470 -0.0019
    3OL     H2R 3302   1.842   2.523   1.472 -0.0736 -0.2063  0.1609
    3OL     H2S 3303   1.790   2.681   1.539 -0.6608  0.4020  0.8958
    3OL     C13 3304   1.719   2.650   1.345 -0.4738  0.9581 -0.5046
    3OL     H3R 3305   1.680   2.750   1.364  0.6718  1.4522 -0.6555
    3OL     H3S 3306   1.627   2.599   1.317 -0.2874  0.1459  0.2973
    3OL     C14 3307   1.839   2.648   1.239 -0.0324 -0.3819 -0.1218
    3OL     H4R 3308   1.887   2.550   1.237 -2.2939 -1.6256  1.1812
    3OL     H4S 3309   1.912   2.722   1.270 -0.3854 -0.9059  2.1686
    3OL     C15 3310   1.785   2.678   1.101 -0.0744  0.5309  0.6864
    3OL     H5R 3311   1.730   2.772   1.113 -0.4796  0.3432  0.3022
    3OL     H5S 3312   1.708   2.606   1.074  1.2751 -0.2296 -1.3875
    3OL     C16 3313   1.873   2.692   0.985  0.8712 -0.2944  0.6214
    3OL     H6R 3314   1.932   2.601   0.974  1.2492  0.1460 -1.3479
    3OL     H6S 3315   1.942   2.773   1.009  0.6905  0.5631 -1.5213
    3OL     C17 3316   1.793   2.725   0.858  0.1752 -0.0558 -0.6000
    3OL     H7R 3317   1.733   2.814   0.881  1.6804  0.8684 -0.1145
    3OL     H7S 3318   1.720   2.650   0.829  0.0349 -0.7197  1.3375
    3OL     C18 3319   1.876   2.742   0.729  0.2916  0.3703 -0.4916
    3OL     H8R 3320   1.814   2.708   0.645  1.2048  1.5129 -1.6597
    3OL     H8S 3321   1.956   2.668   0.724 -0.8991 -0.9426 -0.7806
    3OL     C19 3322   1.926   2.874   0.710 -0.6038 -0.2108 -0.5390
    3OL     H9R 3323   1.968   2.908   0.804 -0.3496 -1.4396 -0.1870
    3OL    C110 3324   1.924   2.949   0.599  0.4612 -0.0531  0.2031
    3OL    H10R 3325   1.965   3.049   0.611  3.5689 -1.3229  1.2016
    3OL    C111 3326   1.836   2.912   0.476 -0.4954 -0.0899 -0.0985
    3OL    H11R 3327   1.736   2.928   0.517 -0.1201  1.0721  0.4172
    3OL    H11S 3328   1.855   2.812   0.437  1.2660 -0.2650  1.0818
    3OL    C112 3329   1.874   3.021   0.366 -0.4959 -0.0478 -0.1060
    3OL    H12R 3330   1.972   3.067   0.380  0.1388 -1.4425  0.1560
    3OL    H12S 3331   1.792   3.093   0.373 -2.2524 -2.0948  1.3958
    3OL    C113 3332   1.887   2.955   0.230  0.2326 -0.2753  0.8328
    3OL    H13R 3333   1.972   2.888   0.244  0.5284 -1.0403 -3.4424
    3OL    H13S 3334   1.921   3.028   0.156  0.6736 -1.9114 -0.6237
    3OL    C114 3335   1.769   2.869   0.185 -0.4447 -0.6456 -0.4522
    3OL    H14R 3336   1.764   2.781   0.249  2.0894 -2.8244 -3.0111
    3OL    H14S 3337   1.787   2.820   0.089 -2.3999 -3.0154  0.3012
    3OL    C115 3338   1.627   2.927   0.207 -0.8151  0.5084 -0.4522
    3OL    H15R 3339   1.637   3.025   0.255  0.8261 -1.1159  2.8041
    3OL    H15S 3340   1.576   2.877   0.290  1.6717 -2.6551 -0.6518
    3OL    C116 3341   1.535   2.935   0.080 -0.5188  0.2289  0.4283
    3OL    H16R 3342   1.435   2.954   0.121 -1.2842 -1.1062 -0.7081
    3OL    H16S 3343   1.535   2.836   0.035  2.2727 -0.4002  1.5860
    3OL    C117 3344   1.592   3.037  -0.021  0.2525 -0.1240 -0.3112
    3OL    H17R 3345   1.697   3.011  -0.037  0.7457  0.3852  1.9028
    3OL    H17S 3346   1.589   3.133   0.028 -0.1316 -0.1233 -0.3333
    3OL    C118 3347   1.516   3.057  -0.147  0.7271  0.0490 -0.1596
    3OL    H18R 3348   1.482   2.965  -0.195 -0.7302  0.8610 -0.7726
    3OL    H18S 3349   1.586   3.106  -0.214  0.7065  1.4574  0.7966
    3OL    H18T 3350   1.430   3.124  -0.135  0.6101 -0.1772  0.2745
    1PA    C116 3351   2.090   1.360   0.785  0.5184  0.9542 -0.0357
    1PA    H16R 3352   1.999   1.366   0.844  0.2642  1.1965 -0.4477
    1PA    H16S 3353   2.145   1.455   0.791  2.3943 -0.1295  1.2799
    1PA    H16T 3354   2.152   1.284   0.834  2.1422  1.3696 -1.3186
    1PA    C115 3355   2.058   1.341   0.636  0.1569  0.1046  0.4702
    1PA    H15R 3356   1.974   1.407   0.613  1.0155  0.8058 -0.7873
    1PA    H15S 3357   2.136   1.389   0.577  0.8932 -0.4423  0.9845
    1PA    C114 3358   2.021   1.197   0.603 -0.2909 -0.4536 -0.0255
    1PA    H14R 3359   2.006   1.143   0.697 -4.1227 -2.4412 -1.6075
    1PA    H14S 3360   1.930   1.198   0.543  0.9615  0.6891 -1.9977
    1PA    C113 3361   2.124   1.119   0.523  0.3927  0.2582  0.2519
    1PA    H13R 3362   2.149   1.185   0.440 -1.2830 -0.3441 -0.7679
    1PA    H13S 3363   2.217   1.115   0.580 -0.4618 -0.4119  1.6578
    1PA    C112 3364   2.077   0.976   0.478  0.2842 -0.0717 -0.0240
    1PA    H12R 3365   1.989   0.989   0.416  1.0906  1.7767 -0.8739
    1PA    H12S 3366   2.143   0.934   0.402  0.6326 -1.4033  0.9703
    1PA    C111 3367   2.046   0.877   0.589 -0.0736  0.3389 -0.2741
    1PA    H11R 3368   2.127   0.855   0.659  0.1485  1.5177 -0.1369
    1PA    H11S 3369   1.964   0.903   0.656 -0.1775  2.0481 -1.0109
    1PA    C110 3370   2.011   0.739   0.534 -0.5501 -0.0233  0.7697
    1PA    H10R 3371   1.946   0.758   0.449  1.1892 -0.8870 -0.8299
    1PA    H10S 3372   2.099   0.694   0.486  0.1345  0.8785  1.1501
    1PA     C19 3373   1.954   0.638   0.636 -0.1403 -0.1493 -0.8212
    1PA     H9R 3374   1.897   0.702   0.704  0.6701  0.8072 -1.0196
    1PA     H9S 3375   1.881   0.576   0.585 -1.9862  1.5042 -0.3116
    1PA     C18 3376   2.062   0.569   0.717 -0.1660 -0.6833  0.4761
    1PA     H8R 3377   2.122   0.508   0.650  0.7028 -0.8041  1.3525
    1PA     H8S 3378   2.142   0.633   0.754  3.2729 -2.2612 -3.4444
    1PA     C17 3379   2.008   0.475   0.821  0.6636  0.4863 -0.1947
    1PA     H7R 3380   1.927   0.520   0.880  2.4643  2.5837  0.8222
    1PA     H7S 3381   1.961   0.392   0.768  1.0013  0.2074 -0.0584
    1PA     C16 3382   2.110   0.410   0.912  0.1036 -0.3072 -0.1717
    1PA     H6R 3383   2.185   0.351   0.859 -0.1088 -1.6340  0.9300
    1PA     H6S 3384   2.160   0.497   0.956 -1.0843  1.1596 -1.6062
    1PA     C15 3385   2.031   0.319   1.012  0.5149 -0.2918 -0.5652
    1PA     H5R 3386   1.953   0.382   1.055  1.0127  0.6571 -1.0320
    1PA     H5S 3387   1.980   0.242   0.954 -0.0037  0.7026 -1.4589
    1PA     C14 3388   2.114   0.256   1.122  0.0271 -0.1128  0.1019
    1PA     H4R 3389   2.212   0.233   1.079  0.6564 -1.7794  2.2264
    1PA     H4S 3390   2.130   0.325   1.205 -2.0357 -0.5873  0.9694
    1PA     C13 3391   2.062   0.114   1.167 -0.0111 -0.4550 -0.2304
    1PA     H3R 3392   2.055   0.053   1.077  0.3570 -0.6372 -0.1360
    1PA     H3S 3393   2.119   0.064   1.245 -1.5302 -3.0758 -0.6714
    1PA     C12 3394   1.918   0.126   1.230 -0.9078 -0.7169  0.4642
    1PA     H2R 3395   1.840   0.170   1.167 -0.8094  1.5677  1.7901
    1PA     H2S 3396   1.895   0.021   1.244  0.9616 -0.7828  4.4322
    2PC     C11 3397   1.909   0.187   1.365 -0.2211 -0.2555  0.0010
    2PC     O12 3398   1.805   0.196   1.434 -0.5883  0.0025 -0.5494
    2PC     O11 3399   2.018   0.259   1.397  0.1564  0.7265  0.8680
    2PC      C1 3400   2.027   0.318   1.522 -0.2017 -0.5054 -0.2657
    2PC      HR 3401   1.935   0.372   1.545 -0.8397 -0.2222 -3.1098
    2PC      HS 3402   2.039   0.234   1.590 -1.7066  0.1216  0.8306
    2PC      C2 3403   2.152   0.411   1.520 -0.3180 -0.5022  0.0058
    2PC      HX 3404   2.235   0.368   1.464 -0.6014  0.3492 -1.0833
    2PC      C3 3405   2.191   0.433   1.662 -0.0632  0.1350  0.0854
    2PC      HA 3406   2.220   0.336   1.703 -0.6618 -0.7468 -1.4828
    2PC      HB 3407   2.283   0.492   1.667  1.0298 -1.5709  1.6347
    2PC     O31 3408   2.096   0.502   1.733  0.1516 -0.3634  0.2824
    2PC     P31 3409   2.142   0.590   1.853 -0.0787 -0.2615  0.1497
    2PC     O32 3410   2.192   0.726   1.781  0.6695  0.2023  0.5094
    2PC     C31 3411   2.100   0.807   1.713  0.3395 -0.4420  0.4743
    2PC     H1A 3412   2.161   0.889   1.675 -0.2477  1.1595  2.7426
    2PC     H1B 3413   2.051   0.745   1.637  1.8417 -1.3441  0.2110
    2PC     C32 3414   1.993   0.867   1.808  0.2578  0.0870  0.5678
    2PC     H2A 3415   1.934   0.784   1.847 -1.4439  0.5352 -0.8955
    2PC     H2B 3416   2.040   0.907   1.897  0.1724 -0.0229  0.6629
    2PC     N31 3417   1.895   0.969   1.751 -0.2581 -0.1671 -0.3820
    2PC     C33 3418   1.949   1.108   1.789  0.2856 -0.4071  0.0407
    2PC     H3A 3419   1.975   1.111   1.895 -0.1221 -1.1785  0.1758
    2PC     H3B 3420   2.036   1.122   1.725 -0.6308  0.9898 -0.9673
    2PC     H3C 3421   1.870   1.178   1.762  1.8400  0.9469 -1.2610
    2PC     C34 3422   1.874   0.963   1.602  0.6096  0.3164  0.1990
    2PC     H4A 3423   1.845   0.862   1.571 -0.1875  0.9971 -1.3703
    2PC     H4B 3424   1.794   1.029   1.570  0.2210 -0.9525 -1.6192
    2PC     H4C 3425   1.971   0.998   1.566  0.3668  1.7903  0.8922
    2PC     C35 3426   1.762   0.944   1.825  0.2179 -0.1570  0.2180
    2PC     H5A 3427   1.716   0.851   1.790  0.6632 -0.0111 -0.8002
    2PC     H5B 3428   1.695   1.027   1.802  0.0081  0.2621  2.1675
    2PC     H5C 3429   1.791   0.934   1.929  1.3105 -3.2205 -0.2876
    2PC     O33 3430   2.029   0.616   1.941 -0.4425  0.1232 -0.0711
    2PC     O34 3431   2.262   0.526   1.916 -0.0445  0.1418 -0.5025
    2PC     O21 3432   2.113   0.531   1.446 -0.7365 -0.7113  0.0603
    2PC     C21 3433   2.199   0.631   1.415  0.0751 -0.3637 -0.6517
    2PC     O22 3434   2.316   0.629   1.454  0.6285 -0.2766  0.0422
    3OL     C12 3435   2.145   0.743   1.324 -0.3825  0.7546  0.5865
    3OL     H2R 3436   2.212   0.829   1.327  0.3625  0.4074 -2.6223
    3OL     H2S 3437   2.050   0.777   1.365 -0.1339  0.9690  0.9957
    3OL     C13 3438   2.141   0.681   1.176  0.0918  0.0020 -0.5013
    3OL     H3R 3439   2.057   0.615   1.156  0.0856  0.2548 -1.3195
    3OL     H3S 3440   2.233   0.626   1.156 -0.9396 -2.1419  0.3690
    3OL     C14 3441   2.139   0.797   1.071 -0.6069 -0.2300  0.3856
    3OL     H4R 3442   2.142   0.752   0.971 -0.8036 -0.4869  0.4946
    3OL     H4S 3443   2.230   0.857   1.075 -0.5140 -0.1393 -1.7685
    3OL     C15 3444   2.015   0.900   1.085  0.9015 -0.4500  0.0158
    3OL     H5R 3445   2.044   0.997   1.044 -1.3264  0.0382 -0.5625
    3OL     H5S 3446   1.994   0.925   1.189 -0.2570  1.7694 -0.6937
    3OL     C16 3447   1.898   0.853   0.998  0.4008  0.2517  0.2075
    3OL     H6R 3448   1.859   0.755   1.029 -4.4606  1.0492 -2.3283
    3OL     H6S 3449   1.945   0.830   0.902 -1.2683  3.3274 -1.4749
    3OL     C17 3450   1.779   0.940   0.964 -0.8723 -0.3761 -0.4483
    3OL     H7R 3451   1.812   1.037   0.926  0.4170 -1.2955 -1.7875
    3OL     H7S 3452   1.740   0.967   1.062  1.6375  0.8081  0.3216
    3OL     C18 3453   1.677   0.867   0.878  0.5196 -0.1348  0.2805
    3OL     H8R 3454   1.618   0.808   0.948  0.0615 -1.6684 -1.3324
    3OL     H8S 3455   1.718   0.798   0.804 -0.3998 -0.1521 -0.2190
    3OL     C19 3456   1.587   0.961   0.796  0.0116  0.0308  0.0922
    3OL     H9R 3457   1.521   1.022   0.856  0.8261  0.3245  0.7071
    3OL    C110 3458   1.572   0.965   0.661  0.2732 -0.1388 -0.1284
    3OL    H10R 3459   1.497   1.030   0.615 -0.5786 -0.6023  0.5819
    3OL    C111 3460   1.652   0.901   0.558  0.2330 -0.0214  0.1995
    3OL    H11R 3461   1.719   0.827   0.601  0.3280 -0.7953 -1.2326
    3OL    H11S 3462   1.714   0.976   0.509 -2.1952  1.5218 -0.6969
    3OL    C112 3463   1.559   0.831   0.456  0.0831  0.4827 -0.0440
    3OL    H12R 3464   1.502   0.898   0.391 -1.3833  1.6755  2.3507
    3OL    H12S 3465   1.485   0.773   0.512  2.4814 -0.2961  2.5285
    3OL    C113 3466   1.627   0.720   0.369  0.2879 -0.6087  0.0879
    3OL    H13R 3467   1.717   0.682   0.417  0.8953  3.1663  2.3770
    3OL    H13S 3468   1.657   0.769   0.277 -1.0450 -0.0274 -0.0659
    3OL    C114 3469   1.523   0.605   0.339 -0.1279 -0.4450  0.1999
    3OL    H14R 3470   1.433   0.649   0.296  0.5975  1.5033  0.5675
    3OL    H14S 3471   1.493   0.548   0.427  0.9020 -1.5782 -0.1513
    3OL    C115 3472   1.578   0.499   0.247 -0.1736  0.6509 -0.3196
    3OL    H15R 3473   1.663   0.446   0.292 -1.4226  0.9910  2.6573
    3OL    H15S 3474   1.619   0.538   0.154 -0.2507 -1.4785 -1.3025
    3OL    C116 3475   1.481   0.390   0.219  0.7302  0.2753  0.6821
    3OL    H16R 3476   1.390   0.436   0.180  0.0092  0.4701  2.5090
    3OL    H16S 3477   1.444   0.336   0.306  0.2517  0.2656  0.4760
    3OL    C117 3478   1.531   0.287   0.116 -0.4210 -0.5030 -0.3354
    3OL    H17R 3479   1.621   0.239   0.154  0.4310  1.0627 -0.2986
    3OL    H17S 3480   1.571   0.346   0.033  0.8826  0.8750  1.1930
    3OL    C118 3481   1.412   0.208   0.065 -0.1495 -0.0619  0.5040
    3OL    H18R 3482   1.444   0.129  -0.002 -1.3696 -2.2062  2.3051
    3OL    H18S 3483   1.337   0.268   0.012  0.0344 -1.2181 -1.1150
    3OL    H18T 3484   1.361   0.155   0.146  0.9010 -0.1676  1.1089
    1PA    C116 3485   1.938   4.255   0.223 -0.0619  0.4218 -0.1128
    1PA    H16R 3486   1.833   4.269   0.195 -0.0416  0.2083 -0.3016
    1PA    H16S 3487   1.942   4.283   0.328 -0.0367  2.7759 -0.6960
    1PA    H16T 3488   1.954   4.147   0.210 -0.2597 -0.2027  3.5729
    1PA    C115 3489   2.033   4.329   0.133  0.4783  0.0196  0.3214
    1PA    H15R 3490   1.969   4.351   0.048 -1.0951 -0.9860  1.1804
    1PA    H15S 3491   2.046   4.422   0.188  1.5263  1.3458 -2.0626
    1PA    C114 3492   2.155   4.247   0.092  0.0808 -0.7531  0.2995
    1PA    H14R 3493   2.123   4.161   0.033  1.1636 -2.4718  2.0822
    1PA    H14S 3494   2.236   4.301   0.044  1.0830 -2.2998  0.1859
    1PA    C113 3495   2.224   4.164   0.204  0.4236  0.3616  0.5439
    1PA    H13R 3496   2.158   4.083   0.235  0.8450 -0.2219 -0.0528
    1PA    H13S 3497   2.301   4.103   0.157 -0.5839  0.6414 -1.5987
    1PA    C112 3498   2.303   4.232   0.319 -0.6377  0.1637  0.2757
    1PA    H12R 3499   2.399   4.270   0.283  0.2302 -1.0377  1.2506
    1PA    H12S 3500   2.247   4.321   0.351 -2.4621 -0.7047 -0.3813
    1PA    C111 3501   2.321   4.141   0.436 -0.6402 -0.1118  0.2796
    1PA    H11R 3502   2.383   4.187   0.513  1.6265 -0.9273 -0.9770
    1PA    H11S 3503   2.219   4.123   0.471 -1.4259  2.8646 -0.2126
    1PA    C110 3504   2.389   4.001   0.414 -0.2941  0.0811 -0.7482
    1PA    H10R 3505   2.327   3.933   0.356 -0.5019 -1.3527  1.0595
    1PA    H10S 3506   2.477   4.005   0.350  1.1181  0.6170  1.1283
    1PA     C19 3507   2.435   3.918   0.535 -0.0132 -0.5269 -0.0655
    1PA     H9R 3508   2.455   3.817   0.498 -2.0110 -0.4964 -1.3783
    1PA     H9S 3509   2.525   3.965   0.577  0.5286 -0.9932 -0.6704
    1PA     C18 3510   2.335   3.902   0.647  0.0631 -0.3164  0.2440
    1PA     H8R 3511   2.355   3.978   0.723  1.3743  0.6883 -1.0455
    1PA     H8S 3512   2.230   3.909   0.618 -0.0540  0.1726  0.7607
    1PA     C17 3513   2.340   3.757   0.698  0.5743 -0.1684  0.0896
    1PA     H7R 3514   2.290   3.691   0.627 -0.6221 -2.0650  2.5522
    1PA     H7S 3515   2.438   3.719   0.728  0.8738  0.5275  0.0141
    1PA     C16 3516   2.250   3.736   0.821  0.4920 -0.5068 -0.0508
    1PA     H6R 3517   2.148   3.727   0.783 -0.0393  3.4203  0.0389
    1PA     H6S 3518   2.290   3.643   0.862  1.7660  0.2886  0.5649
    1PA     C15 3519   2.249   3.844   0.932  0.5781  0.2784 -0.3269
    1PA     H5R 3520   2.203   3.937   0.897  0.1787 -0.4083 -1.7103
    1PA     H5S 3521   2.169   3.822   1.003  0.4715 -1.6113 -0.9722
    1PA     C14 3522   2.376   3.873   1.004 -0.7910 -0.4445 -0.0010
    1PA     H4R 3523   2.425   3.964   0.969  1.2099 -0.4999  2.3676
    1PA     H4S 3524   2.350   3.913   1.103 -1.1205 -0.6225 -0.0125
    1PA     C13 3525   2.480   3.759   1.027 -0.4401  0.3361 -0.6167
    1PA     H3R 3526   2.435   3.676   1.082 -0.3490  0.1593 -0.8105
    1PA     H3S 3527   2.521   3.726   0.932 -1.2897 -0.8995 -0.5754
    1PA     C12 3528   2.603   3.804   1.095  0.0016  0.2964  0.0521
    1PA     H2R 3529   2.686   3.739   1.066 -1.6787 -1.9456  0.0599
    1PA     H2S 3530   2.618   3.909   1.070 -3.5711  0.9374  0.1725
    2PC     C11 3531   2.598   3.805   1.246  0.3266 -0.1556  0.0693
    2PC     O12 3532   2.606   3.898   1.320 -0.4642  0.3838  0.1327
    2PC     O11 3533   2.577   3.679   1.288 -0.0100  0.1479  0.0052
    2PC      C1 3534   2.546   3.642   1.423  0.0955 -0.2746 -0.5355
    2PC      HR 3535   2.543   3.534   1.440  2.2090 -0.5089 -1.3921
    2PC      HS 3536   2.621   3.689   1.488 -0.4993  0.4870 -0.3814
    2PC      C2 3537   2.409   3.704   1.473 -0.3978  0.0220 -0.2875
    2PC      HX 3538   2.414   3.813   1.462  0.2220 -0.2343 -3.2864
    2PC      C3 3539   2.393   3.689   1.626 -0.5405  0.0338 -0.2873
    2PC      HA 3540   2.366   3.585   1.648  1.2886 -0.1933  1.0793
    2PC      HB 3541   2.486   3.721   1.672 -1.0960  2.7834 -0.9179
    2PC     O31 3542   2.290   3.764   1.682  0.9825  0.0821  0.4652
    2PC     P31 3543   2.292   3.792   1.836 -0.1217 -0.0752  0.0473
    2PC     O32 3544   2.274   3.647   1.901  0.3053 -0.2582 -0.2789
    2PC     C31 3545   2.263   3.636   2.039 -0.2516 -0.6006  0.0918
    2PC     H1A 3546   2.270   3.736   2.084 -2.2853 -1.1298  1.7359
    2PC     H1B 3547   2.174   3.580   2.068 -0.8310 -1.2845 -2.7809
    2PC     C32 3548   2.384   3.555   2.080 -0.8168 -0.2621  0.1195
    2PC     H2A 3549   2.388   3.458   2.030 -0.2486 -0.3940  0.4097
    2PC     H2B 3550   2.474   3.610   2.053 -1.4687  1.1257  0.7249
    2PC     N31 3551   2.391   3.525   2.222  0.0728 -0.1054 -0.1744
    2PC     C33 3552   2.310   3.403   2.244 -0.3265  0.0940  0.6498
    2PC     H3A 3553   2.326   3.378   2.349  0.0429 -2.0848  0.1111
    2PC     H3B 3554   2.204   3.410   2.218 -0.2484  1.6515  0.6069
    2PC     H3C 3555   2.356   3.317   2.196 -1.8221 -2.3294  3.2769
    2PC     C34 3556   2.536   3.494   2.257 -0.1307  0.2015 -0.2067
    2PC     H4A 3557   2.589   3.589   2.247 -1.2780  0.8534 -0.1737
    2PC     H4B 3558   2.533   3.452   2.358 -3.0740 -0.3105 -0.4180
    2PC     H4C 3559   2.581   3.419   2.191 -2.8737 -1.2958 -0.5210
    2PC     C35 3560   2.345   3.629   2.315  0.8268 -0.1471 -0.1979
    2PC     H5A 3561   2.363   3.602   2.419 -2.4634  2.9214  1.3718
    2PC     H5B 3562   2.239   3.651   2.297  0.7789  0.2542  0.5356
    2PC     H5C 3563   2.406   3.716   2.292  2.5323 -1.5962 -1.4776
    2PC     O33 3564   2.419   3.850   1.880  0.2152  0.5970 -0.2513
    2PC     O34 3565   2.169   3.871   1.862  0.2561 -0.2025  0.3795
    2PC     O21 3566   2.300   3.654   1.395 -0.4510 -0.1104  0.4302
    2PC     C21 3567   2.197   3.734   1.351 -0.3302 -0.1956 -0.2569
    2PC     O22 3568   2.175   3.847   1.396 -0.1978  0.3980  0.6290
    3OL     C12 3569   2.102   3.671   1.249 -1.0332  0.1934  0.1697
    3OL     H2R 3570   2.069   3.577   1.294 -0.5909 -0.7297 -1.3458
    3OL     H2S 3571   2.166   3.645   1.164 -2.1823 -1.0970 -0.3424
    3OL     C13 3572   1.981   3.763   1.196 -0.1194  0.0498  0.2427
    3OL     H3R 3573   2.022   3.858   1.162 -0.3079  0.1203  0.2114
    3OL     H3S 3574   1.903   3.770   1.271  0.1916  0.0505  0.5704
    3OL     C14 3575   1.911   3.683   1.082 -0.1042  0.1306  0.2823
    3OL     H4R 3576   1.983   3.640   1.012 -2.1260 -1.0940 -1.1383
    3OL     H4S 3577   1.856   3.760   1.027 -0.6374 -1.8216 -2.0515
    3OL     C15 3578   1.820   3.571   1.136  0.1056 -0.0322  0.0159
    3OL     H5R 3579   1.745   3.603   1.209 -2.2011 -4.3924 -0.1368
    3OL     H5S 3580   1.892   3.499   1.176  0.6022 -0.1141 -0.9863
    3OL     C16 3581   1.739   3.512   1.015  0.2707  0.3828  0.3288
    3OL     H6R 3582   1.813   3.462   0.953  0.0187  1.0699 -0.5530
    3OL     H6S 3583   1.695   3.590   0.952 -2.6388 -0.5196  1.1002
    3OL     C17 3584   1.627   3.412   1.044  0.1302 -0.1944  0.1923
    3OL     H7R 3585   1.546   3.479   1.074  0.4073  0.0914  0.3142
    3OL     H7S 3586   1.640   3.363   1.141  1.8387  1.9728  1.1495
    3OL     C18 3587   1.566   3.336   0.922  0.3317  0.0724  0.0945
    3OL     H8R 3588   1.549   3.400   0.836  0.6465 -1.4169 -1.1083
    3OL     H8S 3589   1.469   3.298   0.956 -1.1235  1.0632 -2.6682
    3OL     C19 3590   1.660   3.229   0.881 -0.1774  0.2762 -0.1613
    3OL     H9R 3591   1.677   3.154   0.958 -1.0165 -0.4509 -0.6612
    3OL    C110 3592   1.712   3.207   0.766 -1.1078 -0.3544  0.1719
    3OL    H10R 3593   1.780   3.122   0.758  0.0287  0.6379 -1.2398
    3OL    C111 3594   1.686   3.282   0.643  0.6762 -0.4878  0.6378
    3OL    H11R 3595   1.620   3.368   0.657 -0.3157 -1.2600  0.7671
    3OL    H11S 3596   1.626   3.219   0.577 -1.8224  0.2518  2.0565
    3OL    C112 3597   1.817   3.312   0.565 -0.2548 -0.0224 -0.2820
    3OL    H12R 3598   1.859   3.215   0.538  2.0048  0.5612  0.9437
    3OL    H12S 3599   1.899   3.347   0.627  0.3019  1.0694 -1.5846
    3OL    C113 3600   1.802   3.404   0.438  0.2939 -0.2137 -0.1461
    3OL    H13R 3601   1.724   3.478   0.450  1.1641  0.4838  1.6765
    3OL    H13S 3602   1.770   3.335   0.360 -0.8901 -2.4353  2.1513
    3OL    C114 3603   1.942   3.446   0.383  0.8368 -1.1071  0.7382
    3OL    H14R 3604   1.922   3.487   0.284  0.7001  1.4198  1.7387
    3OL    H14S 3605   2.003   3.356   0.376  1.7284 -0.5259  0.8275
    3OL    C115 3606   2.018   3.550   0.464  0.8730 -0.7171 -0.6273
    3OL    H15R 3607   2.058   3.505   0.555 -1.4443 -0.9968  0.3187
    3OL    H15S 3608   1.951   3.633   0.486  1.4837 -0.2324 -0.5490
    3OL    C116 3609   2.134   3.607   0.389  0.3243  0.6297 -0.5803
    3OL    H16R 3610   2.159   3.697   0.446 -0.2015  0.3806  0.0481
    3OL    H16S 3611   2.101   3.649   0.293  0.0538  0.3721 -0.6014
    3OL    C117 3612   2.255   3.517   0.378 -0.2953  0.3639 -0.0381
    3OL    H17R 3613   2.240   3.421   0.329  0.3188  0.1392  0.2047
    3OL    H17S 3614   2.282   3.496   0.482 -0.9414  0.5740  0.1780
    3OL    C118 3615   2.372   3.591   0.301  0.1045  0.0481  0.1202
    3OL    H18R 3616   2.354   3.609   0.195  0.4090  1.3296  0.2738
    3OL    H18S 3617   2.459   3.525   0.300  0.3283  0.3398 -0.6706
    3OL    H18T 3618   2.410   3.680   0.352 -0.4159 -0.4720  1.4566
    1PA    C116 3619   3.563   5.478  -0.136 -0.4953  0.2901 -0.0024
    1PA    H16R 3620   3.549   5.585  -0.120  1.2599  0.6448 -0.5595
    1PA    H16S 3621   3.478   5.429  -0.089  0.1498  0.2395  1.1530
    1PA    H16T 3622   3.554   5.463  -0.244  1.6341  2.1113 -0.5088
    1PA    C115 3623   3.694   5.425  -0.073  0.3645 -0.2794 -0.2454
    1PA    H15R 3624   3.721   5.322  -0.094  2.2163 -0.1898  1.3707
    1PA    H15S 3625   3.785   5.464  -0.119  0.5248  0.4415  0.6533
    1PA    C114 3626   3.684   5.444   0.085 -0.3762 -0.0050  0.1182
    1PA    H14R 3627   3.658   5.543   0.124 -2.8531 -0.5284 -0.0134
    1PA    H14S 3628   3.594   5.388   0.113 -0.4059 -0.6939 -1.2723
    1PA    C113 3629   3.803   5.375   0.152 -0.4886  0.4827  0.3567
    1PA    H13R 3630   3.781   5.358   0.258 -2.7931  1.4407  0.0762
    1PA    H13S 3631   3.830   5.278   0.110  4.1784  1.9803 -0.7417
    1PA    C112 3632   3.927   5.452   0.130  0.0897  0.4636 -0.0005
    1PA    H12R 3633   3.937   5.476   0.024  2.2455 -1.6548 -0.3694
    1PA    H12S 3634   3.901   5.553   0.162  2.6197  1.1848  0.0202
    1PA    C111 3635   4.058   5.395   0.194  0.1420 -0.3860  0.3365
    1PA    H11R 3636   4.139   5.463   0.166 -2.1183  2.1985 -0.2895
    1PA    H11S 3637   4.053   5.389   0.303 -1.3832  0.7299  0.3607
    1PA    C110 3638   4.099   5.252   0.156  0.1001  0.3334  0.5135
    1PA    H10R 3639   4.026   5.180   0.193  0.1661  0.0764  0.1530
    1PA    H10S 3640   4.082   5.241   0.048 -0.9226 -1.2343  0.8002
    1PA     C19 3641   4.246   5.219   0.193 -0.2486 -0.1239  0.4843
    1PA     H9R 3642   4.293   5.153   0.119 -0.2266 -1.3378  1.5364
    1PA     H9S 3643   4.311   5.305   0.211  1.1612 -1.0455  0.0178
    1PA     C18 3644   4.252   5.131   0.315  0.4423  0.2337 -0.4071
    1PA     H8R 3645   4.353   5.132   0.355  1.6281 -3.4949 -2.7586
    1PA     H8S 3646   4.182   5.165   0.391  0.6006  0.6873 -0.4647
    1PA     C17 3647   4.217   4.985   0.299  0.4251 -0.0860  0.1962
    1PA     H7R 3648   4.108   4.989   0.294  0.4287  1.2563  0.6617
    1PA     H7S 3649   4.249   4.950   0.201  1.3752 -2.1103  1.1583
    1PA     C16 3650   4.263   4.900   0.419  0.0510  0.3911  0.1772
    1PA     H6R 3651   4.198   4.813   0.406 -0.0263  0.4484  0.1830
    1PA     H6S 3652   4.367   4.872   0.402 -0.9193 -2.5852 -1.7736
    1PA     C15 3653   4.254   4.963   0.559  0.0740 -0.0340 -0.1955
    1PA     H5R 3654   4.322   5.046   0.581  0.2100 -0.5779  1.5659
    1PA     H5S 3655   4.153   5.001   0.577  0.6361  0.8007  1.3918
    1PA     C14 3656   4.272   4.861   0.673  0.3273  0.2213 -0.5115
    1PA     H4R 3657   4.249   4.757   0.645 -0.0541 -0.5311  2.3147
    1PA     H4S 3658   4.375   4.871   0.708  0.1626 -2.2929  0.8985
    1PA     C13 3659   4.191   4.873   0.799  0.0798  0.1164 -0.5871
    1PA     H3R 3660   4.207   4.966   0.854 -3.2327 -0.1083  1.0463
    1PA     H3S 3661   4.084   4.866   0.776 -0.2933  1.7969  0.4589
    1PA     C12 3662   4.222   4.758   0.896  0.1576  0.3435 -0.5994
    1PA     H2R 3663   4.197   4.665   0.844  0.1757 -0.3686  0.6352
    1PA     H2S 3664   4.328   4.752   0.921 -0.0439  1.7325  0.7314
    2PC     C11 3665   4.139   4.761   1.021  0.4780  0.3643  0.1320
    2PC     O12 3666   4.122   4.858   1.095 -0.1911 -0.6987  0.4553
    2PC     O11 3667   4.085   4.635   1.046  0.3117 -0.0298  0.6125
    2PC      C1 3668   4.001   4.615   1.159  0.4474  0.1950 -0.0707
    2PC      HR 3669   3.977   4.509   1.170 -1.1633  0.5461  0.0398
    2PC      HS 3670   4.044   4.652   1.251 -1.1859 -0.5773  1.0603
    2PC      C2 3671   3.861   4.675   1.132  0.5044  0.0414 -0.4865
    2PC      HX 3672   3.872   4.760   1.064  1.0744 -0.7787 -1.4405
    2PC      C3 3673   3.788   4.715   1.263  0.3552  0.1929  0.4998
    2PC      HA 3674   3.834   4.807   1.299  0.0674 -0.4748  2.6641
    2PC      HB 3675   3.683   4.732   1.236  0.3060 -0.1710  0.4597
    2PC     O31 3676   3.800   4.608   1.348  0.3850 -0.1484  0.0685
    2PC     P31 3677   3.731   4.613   1.491  0.2184  0.0055  0.0102
    2PC     O32 3678   3.606   4.529   1.469  0.3527  0.9765 -0.5872
    2PC     C31 3679   3.489   4.588   1.406  0.3057  0.1743 -0.3008
    2PC     H1A 3680   3.468   4.691   1.436 -3.1552  0.1182 -2.0666
    2PC     H1B 3681   3.491   4.578   1.297  0.9653  1.9363 -0.4867
    2PC     C32 3682   3.380   4.501   1.459  0.1127  0.4277 -0.0624
    2PC     H2A 3683   3.398   4.395   1.439 -1.2500  0.1959 -0.1956
    2PC     H2B 3684   3.378   4.496   1.568 -2.3688 -0.1171 -0.0739
    2PC     N31 3685   3.236   4.522   1.408  0.0248 -0.2695 -0.3911
    2PC     C33 3686   3.152   4.416   1.464  0.1277  0.2657 -0.7090
    2PC     H3A 3687   3.202   4.321   1.447  0.7426  0.4914 -0.2313
    2PC     H3B 3688   3.136   4.424   1.572 -1.8545 -0.3313 -0.9174
    2PC     H3C 3689   3.053   4.411   1.418 -0.5817 -0.4722  0.8262
    2PC     C34 3690   3.198   4.656   1.456 -0.2349  1.0683  0.0007
    2PC     H4A 3691   3.250   4.732   1.398 -2.4567  1.1645 -2.0102
    2PC     H4B 3692   3.091   4.668   1.443 -0.2426  0.8288 -0.1659
    2PC     H4C 3693   3.220   4.657   1.563 -0.0133 -1.9082  0.0662
    2PC     C35 3694   3.235   4.512   1.261  0.3811  0.3656  0.5494
    2PC     H5A 3695   3.310   4.578   1.218  0.7983  1.0161  2.2162
    2PC     H5B 3696   3.138   4.550   1.229  0.2905 -0.1369  0.2114
    2PC     H5C 3697   3.246   4.406   1.237 -1.7084  0.5450 -1.6462
    2PC     O33 3698   3.819   4.548   1.592  0.2784 -0.2859  0.1231
    2PC     O34 3699   3.683   4.748   1.516  0.0554  0.4291 -0.5573
    2PC     O21 3700   3.775   4.583   1.054  0.0799  0.8174 -0.2027
    2PC     C21 3701   3.656   4.623   0.998 -0.0002  0.2891 -0.2275
    2PC     O22 3702   3.633   4.740   0.979 -0.1788  0.0109 -0.1063
    3OL     C12 3703   3.567   4.508   0.960 -0.5458  0.7697  0.7825
    3OL     H2R 3704   3.486   4.538   0.894 -0.0531  0.1057 -0.1451
    3OL     H2S 3705   3.531   4.451   1.047 -1.0760 -0.2690 -0.0958
    3OL     C13 3706   3.640   4.401   0.866  0.2410 -0.6189  0.3873
    3OL     H3R 3707   3.585   4.311   0.839 -0.8520  0.7622 -2.3263
    3OL     H3S 3708   3.731   4.373   0.920  0.8590  0.5206 -0.0291
    3OL     C14 3709   3.701   4.472   0.740 -0.0163  0.2199 -0.3808
    3OL     H4R 3710   3.781   4.404   0.708 -0.7211 -0.9217  0.2013
    3OL     H4S 3711   3.744   4.570   0.762 -1.0969  1.2210 -2.5039
    3OL     C15 3712   3.606   4.491   0.629 -0.0771  0.0958  0.7006
    3OL     H5R 3713   3.516   4.546   0.657 -0.0194  0.4256  0.2486
    3OL     H5S 3714   3.557   4.399   0.597 -2.5427  2.1043 -1.9504
    3OL     C16 3715   3.667   4.554   0.507 -0.4653  0.4511 -0.5761
    3OL     H6R 3716   3.750   4.495   0.468 -1.2993 -0.8614 -0.4123
    3OL     H6S 3717   3.709   4.651   0.535 -0.8170  0.7158 -0.9525
    3OL     C17 3718   3.585   4.597   0.383 -0.4741 -0.3216 -0.3756
    3OL     H7R 3719   3.650   4.632   0.303  0.7497  1.3510  1.2638
    3OL     H7S 3720   3.526   4.686   0.406  1.4696  1.0720 -0.6015
    3OL     C18 3721   3.502   4.484   0.332 -0.0043 -0.0319  0.0853
    3OL     H8R 3722   3.424   4.466   0.407  2.3942  0.2933  2.8508
    3OL     H8S 3723   3.559   4.392   0.323  0.3791 -0.0330  2.0960
    3OL     C19 3724   3.435   4.530   0.201  0.3947 -0.0783 -0.3383
    3OL     H9R 3725   3.420   4.637   0.201  0.1037 -0.0503 -3.1289
    3OL    C110 3726   3.403   4.439   0.103 -0.0440  0.0449  0.2749
    3OL    H10R 3727   3.365   4.475   0.008  0.5051  1.5282  0.5906
    3OL    C111 3728   3.415   4.289   0.107 -0.8961 -0.5590  0.4553
    3OL    H11R 3729   3.494   4.257   0.176  1.5637 -0.5342 -2.1452
    3OL    H11S 3730   3.451   4.257   0.009  1.0661  1.1611  0.5416
    3OL    C112 3731   3.279   4.219   0.127 -0.1119 -0.3043  0.8098
    3OL    H12R 3732   3.302   4.112   0.137  2.5294  0.0693 -0.4077
    3OL    H12S 3733   3.245   4.223   0.023  1.4225 -2.2144  0.1713
    3OL    C113 3734   3.178   4.285   0.224 -0.0616 -0.8236 -0.0251
    3OL    H13R 3735   3.180   4.394   0.210  1.7437 -0.9915 -1.3398
    3OL    H13S 3736   3.210   4.274   0.328 -0.4733  0.3087  0.2436
    3OL    C114 3737   3.041   4.237   0.202  0.7713  0.3139 -0.5188
    3OL    H14R 3738   3.032   4.129   0.217 -0.2752  0.6996  2.2399
    3OL    H14S 3739   3.013   4.264   0.100  1.6587  0.6542 -0.6840
    3OL    C115 3740   2.943   4.302   0.291  0.2329 -0.7148  0.1517
    3OL    H15R 3741   2.954   4.411   0.295 -0.4111 -0.6807  1.4648
    3OL    H15S 3742   2.975   4.272   0.390  0.8208 -3.4479 -0.7808
    3OL    C116 3743   2.798   4.272   0.242  0.2368  0.3256 -0.8414
    3OL    H16R 3744   2.723   4.303   0.316 -0.8691 -0.5886 -1.5560
    3OL    H16S 3745   2.775   4.169   0.217 -1.9986  0.3974  0.6702
    3OL    C117 3746   2.762   4.360   0.126 -0.3975 -0.6199 -0.3712
    3OL    H17R 3747   2.817   4.334   0.035 -0.7095 -1.6797 -0.2700
    3OL    H17S 3748   2.788   4.465   0.139  3.2783 -1.3115 -0.8765
    3OL    C118 3749   2.618   4.354   0.084  0.1773  1.0416  0.5209
    3OL    H18R 3750   2.580   4.253   0.064 -2.4441  1.8731  0.9672
    3OL    H18S 3751   2.613   4.425   0.001  2.9282  0.1004 -0.5760
    3OL    H18T 3752   2.559   4.394   0.166 -0.6200  0.3819  0.2781
    1PA    C116 3753   1.609   4.445   0.551  0.0850 -0.0228 -0.3008
    1PA    H16R 3754   1.653   4.345   0.545  0.9439  0.0537  3.0545
    1PA    H16S 3755   1.558   4.460   0.646 -0.4748  1.8966 -0.8493
    1PA    H16T 3756   1.688   4.521   0.549 -0.1629  0.2324 -1.1673
    1PA    C115 3757   1.513   4.486   0.441 -0.2089  0.6120  0.3817
    1PA    H15R 3758   1.476   4.588   0.456  1.0518  1.1351  0.0973
    1PA    H15S 3759   1.583   4.488   0.357 -0.4686 -2.3959 -0.0148
    1PA    C114 3760   1.399   4.389   0.427  0.0464 -0.1472  0.0413
    1PA    H14R 3761   1.360   4.375   0.528 -0.3322 -0.1995 -0.1082
    1PA    H14S 3762   1.324   4.441   0.367 -1.3468 -1.4504  0.5827
    1PA    C113 3763   1.433   4.257   0.352 -0.3398  0.1488  0.4086
    1PA    H13R 3764   1.439   4.277   0.245 -0.0657 -2.5974 -0.1463
    1PA    H13S 3765   1.534   4.228   0.382  0.0187  1.5490  0.6815
    1PA    C112 3766   1.342   4.140   0.373  0.2926 -0.0039 -0.2726
    1PA    H12R 3767   1.355   4.098   0.473 -1.1626 -0.7230 -0.3487
    1PA    H12S 3768   1.243   4.184   0.362 -0.3824 -1.4738 -0.3711
    1PA    C111 3769   1.369   4.023   0.275 -0.3208  0.8956 -0.2790
    1PA    H11R 3770   1.357   4.048   0.170  0.8619  1.2163 -0.3472
    1PA    H11S 3771   1.472   3.993   0.291 -0.7740  0.1477  1.4282
    1PA    C110 3772   1.282   3.898   0.307 -0.0083 -0.3871 -0.7435
    1PA    H10R 3773   1.322   3.806   0.265  0.2039 -0.5263 -0.2485
    1PA    H10S 3774   1.279   3.875   0.414 -0.7801  0.3103 -0.6098
    1PA     C19 3775   1.145   3.917   0.250 -0.1714 -0.5531  0.0705
    1PA     H9R 3776   1.094   4.011   0.275 -0.6445  0.0135 -2.6423
    1PA     H9S 3777   1.156   3.916   0.141  0.4277  0.8640  0.0946
    1PA     C18 3778   1.042   3.810   0.287  0.1847 -0.6411 -0.6762
    1PA     H8R 3779   0.946   3.812   0.236  0.6663  2.0969 -1.6270
    1PA     H8S 3780   1.083   3.709   0.275 -0.6234 -1.1970  0.8634
    1PA     C17 3781   1.004   3.810   0.439  0.9219  0.5197 -0.1091
    1PA     H7R 3782   0.954   3.716   0.463 -0.2321  1.2645  0.4299
    1PA     H7S 3783   1.094   3.804   0.500  0.4625  2.5521  0.8273
    1PA     C16 3784   0.905   3.916   0.483 -0.4565  0.0016  0.2777
    1PA     H6R 3785   0.950   4.010   0.450  0.3908 -0.6647 -0.5075
    1PA     H6S 3786   0.813   3.895   0.428 -0.2489 -0.6951  0.1886
    1PA     C15 3787   0.881   3.921   0.637 -0.6426 -0.2041 -0.4368
    1PA     H5R 3788   0.977   3.915   0.689  0.1919 -2.9904 -2.1154
    1PA     H5S 3789   0.849   4.022   0.663 -1.6715 -0.5855 -0.1645
    1PA     C14 3790   0.792   3.820   0.703  0.1909 -0.5068 -0.2707
    1PA     H4R 3791   0.687   3.834   0.675 -0.7688  0.3624  3.2584
    1PA     H4S 3792   0.814   3.723   0.658  0.3372 -0.7332  0.2809
    1PA     C13 3793   0.786   3.828   0.859  0.5919  0.3032  0.0348
    1PA     H3R 3794   0.887   3.842   0.897  1.7042  0.8871 -2.8757
    1PA     H3S 3795   0.735   3.922   0.883  0.0317  0.1148 -0.3802
    1PA     C12 3796   0.724   3.702   0.906  0.4449  0.0099 -0.4299
    1PA     H2R 3797   0.631   3.683   0.852  0.3525 -0.0823 -0.2402
    1PA     H2S 3798   0.787   3.613   0.903 -1.9677 -1.8182  0.0379
    2PC     C11 3799   0.681   3.719   1.052 -0.6840  0.2724  0.8569
    2PC     O12 3800   0.754   3.717   1.144  0.3678 -0.2984  0.3543
    2PC     O11 3801   0.552   3.747   1.069  0.1296  0.1149  0.1650
    2PC      C1 3802   0.513   3.769   1.204  0.2873  0.2278  0.6791
    2PC      HR 3803   0.528   3.673   1.254  0.1573 -0.5825 -0.7781
    2PC      HS 3804   0.585   3.838   1.249  0.8722  0.7585 -0.9917
    2PC      C2 3805   0.373   3.832   1.213  0.6076  0.2448 -0.6001
    2PC      HX 3806   0.357   3.911   1.140 -2.6302 -0.6700 -1.0253
    2PC      C3 3807   0.358   3.904   1.349 -0.0390 -0.1223 -0.2243
    2PC      HA 3808   0.446   3.968   1.359  1.4415 -2.3350  2.2384
    2PC      HB 3809   0.266   3.960   1.364 -0.5187 -1.2747  1.3110
    2PC     O31 3810   0.368   3.814   1.448 -0.2867  0.6543 -0.1230
    2PC     P31 3811   0.390   3.849   1.610  0.3335 -0.3446  0.5965
    2PC     O32 3812   0.256   3.915   1.662  0.1312 -0.0878  0.5503
    2PC     C31 3813   0.136   3.833   1.647  0.5869 -0.4496  0.4867
    2PC     H1A 3814   0.100   3.833   1.544  1.4747  1.7334  0.1246
    2PC     H1B 3815   0.153   3.727   1.668 -0.9903 -0.6040  1.0766
    2PC     C32 3816   0.029   3.882   1.752  0.0847  0.0292  0.5666
    2PC     H2A 3817   0.006   3.987   1.733  1.7179  0.1657 -0.8562
    2PC     H2B 3818  -0.057   3.816   1.738  0.6665 -0.5007 -0.7037
    2PC     N31 3819   0.063   3.855   1.900 -0.0629  0.4457  0.1045
    2PC     C33 3820   0.197   3.906   1.936 -0.0529  0.1997  0.7226
    2PC     H3A 3821   0.259   3.841   1.876 -1.5685 -0.6670  0.0486
    2PC     H3B 3822   0.194   4.009   1.900 -0.3494 -0.2541 -0.5796
    2PC     H3C 3823   0.218   3.890   2.042 -0.0723 -0.5512  0.6132
    2PC     C34 3824  -0.038   3.916   1.995  0.5378  0.2689  0.0102
    2PC     H4A 3825  -0.041   4.024   1.976 -0.2254  0.5923  1.7678
    2PC     H4B 3826  -0.137   3.871   1.985  0.7919 -1.1211  2.9035
    2PC     H4C 3827   0.001   3.900   2.096  2.6430 -0.8072 -0.9073
    2PC     C35 3828   0.063   3.702   1.916  0.0284  0.0113 -0.5403
    2PC     H5A 3829   0.066   3.669   2.020 -2.1965  1.1271 -0.0476
    2PC     H5B 3830   0.151   3.675   1.859  0.1337 -1.7415  0.3888
    2PC     H5C 3831  -0.023   3.650   1.873  2.2461 -4.6461  0.0949
    2PC     O33 3832   0.405   3.723   1.686  0.1002  0.3277  0.1222
    2PC     O34 3833   0.492   3.957   1.627  0.0628  0.2584 -0.8579
    2PC     O21 3834   0.272   3.726   1.189  0.2235 -0.2671 -1.0147
    2PC     C21 3835   0.146   3.754   1.158 -0.0692  0.2349  0.2516
    2PC     O22 3836   0.106   3.867   1.138 -0.3755 -0.1283 -0.5996
    3OL     C12 3837   0.067   3.631   1.127 -0.0303  0.7710  0.6432
    3OL     H2R 3838  -0.033   3.642   1.170  0.0355  0.0313  1.0087
    3OL     H2S 3839   0.114   3.559   1.194  0.1109  1.2473  1.0543
    3OL     C13 3840   0.059   3.592   0.978  0.1013 -0.0188  0.3507
    3OL     H3R 3841   0.163   3.577   0.948  0.0089 -1.0618  0.5162
    3OL     H3S 3842   0.028   3.684   0.926 -0.6404  0.8343  2.2053
    3OL     C14 3843  -0.023   3.473   0.943 -0.1569 -0.3745  0.0095
    3OL     H4R 3844  -0.127   3.504   0.959 -0.6110  2.2212 -5.6493
    3OL     H4S 3845  -0.004   3.385   1.004 -1.5270 -2.1832 -1.9690
    3OL     C15 3846  -0.011   3.419   0.801 -0.0935  0.3327  0.1662
    3OL     H5R 3847   0.091   3.406   0.765 -0.5661 -0.3672 -1.0072
    3OL     H5S 3848  -0.052   3.501   0.741 -0.0546 -1.3336 -2.3008
    3OL     C16 3849  -0.074   3.284   0.780 -0.0339 -0.3916 -1.0160
    3OL     H6R 3850  -0.182   3.288   0.796 -0.0124  1.2820 -1.1022
    3OL     H6S 3851  -0.037   3.205   0.846  3.7969  0.0973 -2.3275
    3OL     C17 3852  -0.052   3.233   0.643  0.3742 -0.1337  0.7560
    3OL     H7R 3853  -0.101   3.137   0.630 -0.8360  0.7597 -2.3244
    3OL     H7S 3854   0.055   3.212   0.638  0.5683  0.8843  0.0509
    3OL     C18 3855  -0.091   3.325   0.522 -0.4053  0.2320  0.2346
    3OL     H8R 3856  -0.020   3.406   0.509  0.1034 -0.4380 -1.3578
    3OL     H8S 3857  -0.193   3.362   0.526 -1.0554 -1.4287 -0.0277
    3OL     C19 3858  -0.085   3.254   0.394 -0.1602  0.2882 -0.6428
    3OL     H9R 3859  -0.062   3.148   0.406  1.0642  0.4562 -1.2967
    3OL    C110 3860  -0.081   3.309   0.273 -0.4870 -0.0990 -0.2015
    3OL    H10R 3861  -0.054   3.243   0.191 -0.2796  1.5185 -1.4735
    3OL    C111 3862  -0.108   3.452   0.239 -0.7902  0.3014 -0.1428
    3OL    H11R 3863  -0.119   3.505   0.334  2.3143 -3.9141  2.9813
    3OL    H11S 3864  -0.198   3.465   0.179 -0.7693  0.0396 -0.2345
    3OL    C112 3865   0.016   3.512   0.178 -0.9223 -1.0195 -0.3857
    3OL    H12R 3866  -0.018   3.599   0.123 -1.1947 -0.7439  0.2064
    3OL    H12S 3867   0.048   3.447   0.097 -2.3830 -2.2083 -0.0581
    3OL    C113 3868   0.135   3.545   0.264  0.3717 -0.0398 -0.4028
    3OL    H13R 3869   0.135   3.472   0.345 -1.3793  0.2103 -0.1472
    3OL    H13S 3870   0.119   3.643   0.308 -3.3323 -1.2922  1.4813
    3OL    C114 3871   0.266   3.549   0.184  0.0001  0.0594 -0.1473
    3OL    H14R 3872   0.254   3.627   0.108 -1.5419  0.3802  0.3917
    3OL    H14S 3873   0.282   3.455   0.130 -2.4981  0.2450 -1.3717
    3OL    C115 3874   0.384   3.562   0.283  0.0297 -0.3791 -1.4174
    3OL    H15R 3875   0.359   3.499   0.369  0.8318 -2.9709 -2.9918
    3OL    H15S 3876   0.379   3.663   0.326 -1.0877  0.2216 -2.8484
    3OL    C116 3877   0.520   3.529   0.227 -0.2506 -0.0686 -0.5211
    3OL    H16R 3878   0.537   3.594   0.141 -0.1092  0.7088  0.0831
    3OL    H16S 3879   0.528   3.429   0.182  0.2968 -0.4676  0.4252
    3OL    C117 3880   0.635   3.551   0.318 -0.0280  0.0588 -0.1846
    3OL    H17R 3881   0.730   3.558   0.265  1.0281 -1.7718  1.3515
    3OL    H17S 3882   0.656   3.461   0.377  0.6766 -0.0552 -0.6024
    3OL    C118 3883   0.633   3.672   0.412 -0.3650  0.3075 -0.4062
    3OL    H18R 3884   0.628   3.771   0.366 -2.0777  1.2940  1.7333
    3OL    H18S 3885   0.723   3.667   0.474 -1.2904  1.7090  1.1245
    3OL    H18T 3886   0.553   3.660   0.485  0.1326  0.5694  0.1868
    1PA    C116 3887  -0.315   2.689  -0.118 -0.1194  0.1739  0.5107
    1PA    H16R 3888  -0.291   2.744  -0.209  0.0029  0.5439  0.7619
    1PA    H16S 3889  -0.392   2.623  -0.157 -0.5649 -0.0908  1.7830
    1PA    H16T 3890  -0.231   2.622  -0.098  0.1242 -1.1278 -3.8807
    1PA    C115 3891  -0.371   2.769   0.001  0.3265  0.3870 -0.9523
    1PA    H15R 3892  -0.308   2.856   0.018 -0.8547  0.4832  4.8178
    1PA    H15S 3893  -0.463   2.825  -0.018 -0.0014 -0.1905 -1.0980
    1PA    C114 3894  -0.415   2.688   0.126 -0.0791 -0.8102 -0.4260
    1PA    H14R 3895  -0.438   2.760   0.205  1.9649 -1.5095  0.8843
    1PA    H14S 3896  -0.510   2.637   0.103 -0.4569 -0.9957  1.3749
    1PA    C113 3897  -0.307   2.593   0.170 -0.7942  0.5082  0.4413
    1PA    H13R 3898  -0.295   2.516   0.094 -0.9443 -0.4454  1.3504
    1PA    H13S 3899  -0.210   2.642   0.181  0.0733 -1.0256 -0.2185
    1PA    C112 3900  -0.345   2.519   0.302 -0.8384 -0.1158 -0.0883
    1PA    H12R 3901  -0.341   2.595   0.379  0.6350 -0.4476  0.1974
    1PA    H12S 3902  -0.449   2.484   0.300 -0.4468 -1.5339  1.4522
    1PA    C111 3903  -0.244   2.411   0.333 -0.3464 -0.0022 -0.0484
    1PA    H11R 3904  -0.213   2.347   0.250 -1.4529  0.5097 -0.8912
    1PA    H11S 3905  -0.157   2.473   0.359 -0.6548  0.6911 -0.6293
    1PA    C110 3906  -0.273   2.308   0.452 -0.2969  0.3103 -0.3821
    1PA    H10R 3907  -0.379   2.309   0.477  0.3532 -2.1857  3.1775
    1PA    H10S 3908  -0.257   2.206   0.414 -0.3504 -0.2273  0.9681
    1PA     C19 3909  -0.186   2.338   0.573  0.2057  0.1938  0.7118
    1PA     H9R 3910  -0.080   2.315   0.560 -0.4644 -2.8885 -0.2504
    1PA     H9S 3911  -0.199   2.445   0.593 -2.3378  0.5319 -2.1113
    1PA     C18 3912  -0.235   2.265   0.694 -0.2969  0.6523 -1.1290
    1PA     H8R 3913  -0.340   2.259   0.722  0.1524 -2.1980  0.3879
    1PA     H8S 3914  -0.209   2.159   0.691 -2.0176 -0.0857  2.9374
    1PA     C17 3915  -0.159   2.327   0.816  0.0097  0.1469  0.3092
    1PA     H7R 3916  -0.068   2.379   0.785  0.2303  0.6454  1.7141
    1PA     H7S 3917  -0.223   2.402   0.864  1.1999 -0.4505  2.9955
    1PA     C16 3918  -0.128   2.241   0.934 -0.2013  0.3512  0.1534
    1PA     H6R 3919  -0.220   2.209   0.982 -0.6737 -0.3779 -1.1737
    1PA     H6S 3920  -0.070   2.153   0.904  2.1035  1.1418  2.0349
    1PA     C15 3921  -0.035   2.303   1.042  0.2074 -0.1752 -0.1525
    1PA     H5R 3922  -0.007   2.222   1.109 -1.0440 -2.4504 -2.2066
    1PA     H5S 3923   0.056   2.326   0.986  0.4808  0.8822  0.6965
    1PA     C14 3924  -0.111   2.417   1.125  0.0564  0.3386 -0.1732
    1PA     H4R 3925  -0.136   2.505   1.066 -1.8254 -0.3301 -0.4570
    1PA     H4S 3926  -0.208   2.382   1.162  0.4075  0.4062  0.8455
    1PA     C13 3927  -0.032   2.458   1.249  0.4098 -0.0195 -0.2456
    1PA     H3R 3928  -0.083   2.535   1.307 -0.8452 -0.9338 -0.1169
    1PA     H3S 3929  -0.026   2.370   1.314  0.6058 -0.5870 -1.0083
    1PA     C12 3930   0.101   2.511   1.218  0.3434 -0.2006  0.4339
    1PA     H2R 3931   0.175   2.446   1.171  1.2840  1.2266 -0.1235
    1PA     H2S 3932   0.093   2.593   1.146 -0.2178  0.2258  0.9685
    2PC     C11 3933   0.167   2.568   1.347  0.5138  0.3451  0.1562
    2PC     O12 3934   0.146   2.520   1.460  0.8390  0.7299 -0.5155
    2PC     O11 3935   0.240   2.683   1.324  0.7620  0.5191 -0.5265
    2PC      C1 3936   0.303   2.734   1.444  0.7907 -0.4078 -0.2666
    2PC      HR 3937   0.233   2.755   1.526  1.1837  3.2054 -0.7023
    2PC      HS 3938   0.379   2.660   1.472  0.6125 -1.8673 -3.3224
    2PC      C2 3939   0.375   2.864   1.404  0.3644 -0.1538  0.1155
    2PC      HX 3940   0.434   2.836   1.316  1.4921  0.4485  0.6594
    2PC      C3 3941   0.479   2.910   1.502  0.2529  0.2859 -0.0557
    2PC      HA 3942   0.563   2.840   1.513  2.1589  1.9619 -2.6018
    2PC      HB 3943   0.525   3.009   1.492 -1.2584  0.9678 -0.4815
    2PC     O31 3944   0.408   2.912   1.626 -0.4229  0.3324  0.1802
    2PC     P31 3945   0.490   2.930   1.763 -0.7177  0.2911 -0.0487
    2PC     O32 3946   0.573   2.796   1.790  0.1977 -0.4635 -0.3508
    2PC     C31 3947   0.708   2.796   1.765 -0.1408  0.0350  0.3594
    2PC     H1A 3948   0.725   2.757   1.664  0.9304 -4.8155  2.1167
    2PC     H1B 3949   0.757   2.890   1.791 -1.7152  0.1470  3.2751
    2PC     C32 3950   0.770   2.675   1.842 -0.4104 -0.1770  0.1770
    2PC     H2A 3951   0.699   2.593   1.834  0.5445 -1.0355  0.3548
    2PC     H2B 3952   0.865   2.650   1.795 -0.3271  1.3380 -0.5122
    2PC     N31 3953   0.807   2.705   1.988  0.4075  0.2721  0.1645
    2PC     C33 3954   0.936   2.777   2.008  0.0319  0.1548 -1.1336
    2PC     H3A 3955   0.964   2.774   2.113  0.5564 -2.4906 -1.2758
    2PC     H3B 3956   1.010   2.727   1.946 -0.3516  0.6962 -2.0523
    2PC     H3C 3957   0.934   2.882   1.979  1.0119  0.1330 -1.3174
    2PC     C34 3958   0.703   2.788   2.054 -0.0029 -0.8773 -0.1933
    2PC     H4A 3959   0.711   2.894   2.029 -1.1390 -0.7540 -0.0957
    2PC     H4B 3960   0.606   2.744   2.029 -0.0601 -0.2440 -1.1761
    2PC     H4C 3961   0.717   2.772   2.161  1.8137  0.7628 -0.1408
    2PC     C35 3962   0.801   2.577   2.076  0.5805 -0.1837  0.4314
    2PC     H5A 3963   0.696   2.550   2.086  0.8366 -0.6840  2.0029
    2PC     H5B 3964   0.837   2.598   2.177  3.8863 -1.2143 -0.4237
    2PC     H5C 3965   0.860   2.501   2.025  1.2184  1.7850 -1.9326
    2PC     O33 3966   0.583   3.044   1.744  0.3572 -0.3635  0.2041
    2PC     O34 3967   0.391   2.940   1.872 -0.1189  0.1230  0.1955
    2PC     O21 3968   0.280   2.969   1.374  0.4429 -0.0503  0.5200
    2PC     C21 3969   0.330   3.068   1.293  0.0545  0.4434  0.2926
    2PC     O22 3970   0.437   3.051   1.238  0.3375  0.7010 -0.5106
    3OL     C12 3971   0.232   3.169   1.244 -0.7269  0.1279  0.3730
    3OL     H2R 3972   0.170   3.199   1.328  2.1658  1.7381  2.0864
    3OL     H2S 3973   0.168   3.123   1.168 -0.6965 -0.4569  0.6972
    3OL     C13 3974   0.285   3.308   1.192 -0.4046 -0.1902 -0.4750
    3OL     H3R 3975   0.339   3.370   1.265 -2.1119  2.1411 -1.0759
    3OL     H3S 3976   0.189   3.359   1.203  0.7954  2.3960 -1.1521
    3OL     C14 3977   0.328   3.307   1.045  0.3557  0.1030 -0.3553
    3OL     H4R 3978   0.233   3.294   0.994 -0.1547  0.0755  0.5726
    3OL     H4S 3979   0.385   3.217   1.020  2.2206  0.8437  1.0059
    3OL     C15 3980   0.415   3.426   1.011 -0.2381  0.3059  0.5474
    3OL     H5R 3981   0.514   3.416   1.056  1.0443  0.8310 -2.0240
    3OL     H5S 3982   0.363   3.512   1.055 -0.9176 -0.8824  2.1909
    3OL     C16 3983   0.420   3.446   0.853 -0.1770 -0.1083  0.3707
    3OL     H6R 3984   0.469   3.543   0.839 -0.4334 -0.0952 -0.4922
    3OL     H6S 3985   0.320   3.451   0.811 -0.6196  1.3026  1.5134
    3OL     C17 3986   0.489   3.333   0.774 -0.5615  0.2712 -0.4330
    3OL     H7R 3987   0.420   3.250   0.776  0.5677 -0.6886  0.5067
    3OL     H7S 3988   0.576   3.305   0.835 -1.0053  0.0536  0.1005
    3OL     C18 3989   0.534   3.372   0.629 -0.3909  0.5814  0.0018
    3OL     H8R 3990   0.623   3.436   0.637 -0.4583  0.5015  1.9168
    3OL     H8S 3991   0.467   3.438   0.574  0.1826  1.0007 -0.2087
    3OL     C19 3992   0.579   3.249   0.567  0.3201  0.2091 -0.3127
    3OL     H9R 3993   0.502   3.202   0.505  0.1393  1.0087 -0.6982
    3OL    C110 3994   0.693   3.186   0.580 -0.1581  0.1201  0.7431
    3OL    H10R 3995   0.713   3.093   0.526  0.5491 -0.0092  1.2165
    3OL    C111 3996   0.817   3.234   0.648 -0.1562 -0.5078 -0.0239
    3OL    H11R 3997   0.789   3.334   0.682  3.0277  0.4980 -0.0142
    3OL    H11S 3998   0.909   3.241   0.590  0.3850  2.7227  1.0049
    3OL    C112 3999   0.835   3.132   0.759 -0.2161  0.1255 -0.5425
    3OL    H12R 4000   0.745   3.110   0.818  0.4043 -0.7122  0.1220
    3OL    H12S 4001   0.894   3.181   0.836 -2.4023  0.7286  0.8600
    3OL    C113 4002   0.903   2.995   0.707  0.0999 -0.9896  0.3825
    3OL    H13R 4003   0.991   3.032   0.655 -1.5799  1.7580 -0.7233
    3OL    H13S 4004   0.845   2.944   0.630  1.6098 -1.1050 -0.7190
    3OL    C114 4005   0.960   2.905   0.812  0.1458  0.5365  0.5470
    3OL    H14R 4006   1.020   2.967   0.879 -0.9352 -0.8065  2.8662
    3OL    H14S 4007   1.030   2.840   0.759 -0.8889  1.6149 -2.3272
    3OL    C115 4008   0.853   2.826   0.880  1.0443  0.2251  0.3604
    3OL    H15R 4009   0.816   2.752   0.808  1.8842  1.5456 -1.5166
    3OL    H15S 4010   0.772   2.878   0.931  2.2627 -1.4910  4.4744
    3OL    C116 4011   0.917   2.736   0.989  0.4103 -0.2580  1.0767
    3OL    H16R 4012   1.016   2.717   0.948 -1.1462 -2.9417 -1.8629
    3OL    H16S 4013   0.847   2.652   0.996  1.3408 -1.0747  0.7674
    3OL    C117 4014   0.919   2.805   1.119 -0.0715  0.2777 -0.0504
    3OL    H17R 4015   0.815   2.803   1.151 -0.5653 -0.3356 -1.5730
    3OL    H17S 4016   0.961   2.904   1.103 -0.2309  0.1373 -1.4689
    3OL    C118 4017   1.002   2.738   1.222 -0.2646 -0.0158  0.5335
    3OL    H18R 4018   1.101   2.704   1.191 -0.4341 -0.3845  0.3891
    3OL    H18S 4019   0.950   2.659   1.276  1.0788 -1.8162 -0.6707
    3OL    H18T 4020   1.027   2.809   1.301 -1.2099 -0.2169  1.0233
    1PA    C116 4021   4.843   4.514  -0.442 -0.3344 -0.0099 -0.3341
    1PA    H16R 4022   4.739   4.536  -0.463 -0.3766  0.0357 -0.0812
    1PA    H16S 4023   4.846   4.405  -0.446 -0.6721 -0.0559  0.4239
    1PA    H16T 4024   4.907   4.564  -0.514 -0.9127  0.5400 -0.4749
    1PA    C115 4025   4.887   4.557  -0.299  0.7062 -0.1156  0.1663
    1PA    H15R 4026   4.988   4.526  -0.274  0.6353 -2.3841 -2.0141
    1PA    H15S 4027   4.881   4.666  -0.300  0.0233 -0.1508 -0.5582
    1PA    C114 4028   4.808   4.498  -0.173  0.2410 -0.1913  0.3971
    1PA    H14R 4029   4.699   4.493  -0.169  0.1957 -1.2763 -1.3165
    1PA    H14S 4030   4.824   4.390  -0.167  0.4277 -0.3567 -2.0162
    1PA    C113 4031   4.841   4.571  -0.044  0.7271 -0.4329 -0.0274
    1PA    H13R 4032   4.862   4.675  -0.070 -1.4378 -0.5552 -2.6220
    1PA    H13S 4033   4.754   4.563   0.021 -0.0073 -1.5818 -1.0927
    1PA    C112 4034   4.964   4.506   0.028  0.9280  0.0673  0.3728
    1PA    H12R 4035   4.960   4.397   0.033  4.4612 -0.1646  1.5249
    1PA    H12S 4036   5.061   4.537  -0.012  1.0917  0.0052  0.7087
    1PA    C111 4037   4.960   4.538   0.173  0.6132  0.4090  0.5052
    1PA    H11R 4038   4.961   4.646   0.188  0.2588  0.7128 -1.3513
    1PA    H11S 4039   4.865   4.500   0.209  0.2911 -0.2683 -0.9659
    1PA    C110 4040   5.085   4.483   0.253  0.0267 -0.2218  0.6014
    1PA    H10R 4041   5.105   4.379   0.224  1.7875  0.3806 -0.4812
    1PA    H10S 4042   5.167   4.539   0.207  0.3635 -0.9851  0.2469
    1PA     C19 4043   5.093   4.493   0.402  0.3595  0.4181  0.0795
    1PA     H9R 4044   5.023   4.421   0.444  0.4838  0.0894 -0.2644
    1PA     H9S 4045   5.190   4.461   0.439  0.0493  2.5589  3.0531
    1PA     C18 4046   5.055   4.630   0.456  0.4082  0.3394 -0.6041
    1PA     H8R 4047   5.105   4.713   0.405  0.6130 -0.0482 -1.0385
    1PA     H8S 4048   4.952   4.643   0.422 -0.4119  0.0645  1.6185
    1PA     C17 4049   5.089   4.661   0.605 -0.3923 -0.2483 -0.7489
    1PA     H7R 4050   5.198   4.661   0.605 -0.3549  1.6337  0.6935
    1PA     H7S 4051   5.059   4.764   0.623  1.7574  0.4504 -0.9525
    1PA     C16 4052   5.027   4.574   0.713  0.1000 -0.5971 -0.4336
    1PA     H6R 4053   4.919   4.579   0.693 -0.0887 -0.9261  0.4347
    1PA     H6S 4054   5.050   4.470   0.690 -1.4018 -0.7626 -1.3814
    1PA     C15 4055   5.057   4.624   0.848 -0.7385  0.0285 -0.3619
    1PA     H5R 4056   5.166   4.623   0.855 -0.6675  1.8820 -0.6246
    1PA     H5S 4057   5.037   4.731   0.854  0.9790  0.3467  0.3740
    1PA     C14 4058   4.989   4.554   0.964 -1.3488  0.2225 -0.6236
    1PA     H4R 4059   4.880   4.551   0.955 -1.3967 -1.6769  0.0692
    1PA     H4S 4060   5.028   4.452   0.959  1.9111  1.3185 -0.3781
    1PA     C13 4061   5.035   4.626   1.096  0.2080  0.4310 -0.3656
    1PA     H3R 4062   5.034   4.548   1.172 -1.8657  1.8570  1.1842
    1PA     H3S 4063   5.139   4.660   1.099  0.3365 -0.0211  1.7258
    1PA     C12 4064   4.936   4.731   1.142 -0.3913 -0.0051  0.1179
    1PA     H2R 4065   4.957   4.818   1.080 -0.8417 -0.4964 -0.7511
    1PA     H2S 4066   4.833   4.706   1.115 -1.0167  2.5598 -0.0655
    2PC     C11 4067   4.956   4.768   1.291 -0.0692  0.0465  0.8176
    2PC     O12 4068   5.005   4.692   1.375 -0.9457 -0.0116  0.2454
    2PC     O11 4069   4.906   4.889   1.312  0.2402  0.2451  0.0078
    2PC      C1 4070   4.868   4.943   1.444  0.6184  0.1877  0.3363
    2PC      HR 4071   4.817   4.858   1.489  0.4187  0.0381 -0.1640
    2PC      HS 4072   4.963   4.964   1.494 -0.2435  2.5668  1.1347
    2PC      C2 4073   4.783   5.063   1.421 -1.2023  0.3890  0.0485
    2PC      HX 4074   4.844   5.143   1.380  1.1249 -1.3300 -0.0189
    2PC      C3 4075   4.730   5.127   1.554 -0.3547  0.5711  0.3340
    2PC      HA 4076   4.815   5.159   1.614  0.3982 -0.9496  0.1135
    2PC      HB 4077   4.661   5.211   1.544 -2.3381 -0.9374  0.6975
    2PC     O31 4078   4.658   5.017   1.615  0.4226  0.1377 -0.5675
    2PC     P31 4079   4.637   5.010   1.768  0.1314 -0.1377 -0.4342
    2PC     O32 4080   4.785   5.027   1.832 -0.6728  0.3939  0.6536
    2PC     C31 4081   4.859   4.915   1.834 -0.4098 -0.0875 -0.0879
    2PC     H1A 4082   4.827   4.853   1.918  2.6064 -3.3570 -1.1185
    2PC     H1B 4083   4.847   4.859   1.740 -0.1769 -1.8439  0.8897
    2PC     C32 4084   5.009   4.942   1.842 -0.1887 -0.4589  0.3493
    2PC     H2A 4085   5.056   4.845   1.853 -0.6757 -0.7307  0.0826
    2PC     H2B 4086   5.050   4.989   1.752  0.6685  1.2928  1.5933
    2PC     N31 4087   5.070   5.038   1.945 -0.4741  0.0896  0.8274
    2PC     C33 4088   5.214   5.015   1.949  0.1889 -0.0111 -0.0547
    2PC     H3A 4089   5.247   4.991   1.848  2.3211  0.1911  0.5418
    2PC     H3B 4090   5.259   5.107   1.987 -1.1918  0.2443  1.0491
    2PC     H3C 4091   5.232   4.934   2.019  0.1335 -1.2476 -1.4246
    2PC     C34 4092   5.040   5.179   1.920 -1.0077  0.5248 -0.5082
    2PC     H4A 4093   4.932   5.181   1.908 -1.0529  2.0084  0.0073
    2PC     H4B 4094   5.061   5.240   2.008 -0.3100 -0.4574  0.0308
    2PC     H4C 4095   5.082   5.227   1.832 -1.2056  1.3405 -0.1592
    2PC     C35 4096   5.006   4.996   2.070 -0.0835  0.1212 -0.3289
    2PC     H5A 4097   4.901   5.023   2.067  0.3280  1.8800 -0.4411
    2PC     H5B 4098   5.056   5.062   2.142  0.2254 -0.0433 -0.3889
    2PC     H5C 4099   5.027   4.891   2.091  2.1658  0.7484  1.0014
    2PC     O33 4100   4.559   5.132   1.802 -0.3298  0.3832 -0.6665
    2PC     O34 4101   4.586   4.879   1.804 -0.6138  0.2001 -0.0969
    2PC     O21 4102   4.682   5.029   1.330  0.4036 -0.9734 -0.8100
    2PC     C21 4103   4.607   5.134   1.288 -0.6979 -0.6476  0.1474
    2PC     O22 4104   4.627   5.252   1.311 -0.4249 -0.9592  0.2505
    3OL     C12 4105   4.506   5.092   1.188  0.2926 -0.2162  0.1459
    3OL     H2R 4106   4.412   5.143   1.209 -0.3632 -0.7836 -1.3074
    3OL     H2S 4107   4.474   4.990   1.209 -2.4833  0.1697 -1.7624
    3OL     C13 4108   4.544   5.113   1.045 -0.5005  0.2794  0.3734
    3OL     H3R 4109   4.551   5.219   1.016 -1.0854 -0.2950 -2.1468
    3OL     H3S 4110   4.451   5.081   0.997 -0.1692 -0.3702  0.1618
    3OL     C14 4111   4.664   5.044   0.995 -0.0669  0.0947  0.6382
    3OL     H4R 4112   4.680   4.945   1.038  0.0966 -0.1427  0.0419
    3OL     H4S 4113   4.758   5.089   1.028  0.6700  0.0739 -1.2731
    3OL     C15 4114   4.667   5.040   0.838  0.0584 -0.0305 -0.0617
    3OL     H5R 4115   4.691   5.139   0.799 -0.5026  0.2245  0.2314
    3OL     H5S 4116   4.563   5.022   0.809  0.3076  0.7515 -1.5327
    3OL     C16 4117   4.755   4.931   0.781  0.5020  0.1760  0.6647
    3OL     H6R 4118   4.707   4.836   0.806  2.6155 -1.5024 -1.2650
    3OL     H6S 4119   4.853   4.923   0.828  0.5236 -1.1614  0.4233
    3OL     C17 4120   4.763   4.923   0.629 -0.6729  0.4818 -0.5952
    3OL     H7R 4121   4.814   4.830   0.602  0.8159  1.4003 -1.0839
    3OL     H7S 4122   4.823   5.005   0.591  1.5222 -0.5249  0.4996
    3OL     C18 4123   4.625   4.917   0.556  0.2635 -0.3859  0.6830
    3OL     H8R 4124   4.558   4.999   0.582  1.7933  0.1797  3.2868
    3OL     H8S 4125   4.582   4.819   0.576 -2.1320  0.6429  0.9409
    3OL     C19 4126   4.653   4.929   0.412 -0.0935 -0.5084 -0.3544
    3OL     H9R 4127   4.646   4.837   0.355 -2.6954 -0.7512  0.2392
    3OL    C110 4128   4.675   5.039   0.338  0.6323  0.3946  0.4774
    3OL    H10R 4129   4.689   5.019   0.232 -2.0476 -1.0162  0.3018
    3OL    C111 4130   4.684   5.177   0.392  0.6300  0.2501  0.2099
    3OL    H11R 4131   4.704   5.180   0.499 -0.5936  2.1356  0.4183
    3OL    H11S 4132   4.589   5.230   0.395  2.0312  3.0189 -0.9715
    3OL    C112 4133   4.785   5.251   0.307  0.9939 -0.0158 -0.3356
    3OL    H12R 4134   4.760   5.237   0.201  2.9343 -1.4364 -0.6772
    3OL    H12S 4135   4.882   5.200   0.302  0.5194 -1.0448  0.6903
    3OL    C113 4136   4.819   5.393   0.341 -0.9696 -0.5305 -0.7607
    3OL    H13R 4137   4.834   5.390   0.449  2.3981 -2.2024 -1.1616
    3OL    H13S 4138   4.732   5.458   0.326 -0.9462 -0.3238 -0.0024
    3OL    C114 4139   4.934   5.446   0.256  0.4212 -0.0070 -0.2600
    3OL    H14R 4140   4.906   5.431   0.152  0.6663  1.0614 -0.4960
    3OL    H14S 4141   5.024   5.388   0.279  0.1879  0.5807  2.5843
    3OL    C115 4142   4.977   5.594   0.276 -0.0242  0.9597  0.2771
    3OL    H15R 4143   5.019   5.601   0.376  1.2095 -0.0143 -0.1486
    3OL    H15S 4144   4.886   5.653   0.263 -0.4437  0.2198 -0.2335
    3OL    C116 4145   5.082   5.628   0.172  0.0686  0.2242 -0.3424
    3OL    H16R 4146   5.048   5.610   0.069  0.3348 -1.1061 -0.2134
    3OL    H16S 4147   5.165   5.559   0.186  1.7522  2.3426  0.6477
    3OL    C117 4148   5.129   5.772   0.181 -0.3368  0.6476  0.3712
    3OL    H17R 4149   5.046   5.843   0.173  0.4698  1.4164 -1.9299
    3OL    H17S 4150   5.186   5.773   0.088 -1.9065 -0.6728 -0.6573
    3OL    C118 4151   5.221   5.779   0.302 -1.1551 -0.3053  0.4463
    3OL    H18R 4152   5.182   5.728   0.390 -1.8591 -1.7208 -0.6441
    3OL    H18S 4153   5.254   5.881   0.326  3.5383 -1.7754  1.3576
    3OL    H18T 4154   5.311   5.723   0.273  0.1842  0.2184  3.2184
    1PA    C116 4155   0.753   0.999  -0.155 -0.4050 -0.1863  0.2903
    1PA    H16R 4156   0.861   1.009  -0.171 -0.2511 -1.2245  0.5881
    1PA    H16S 4157   0.719   1.075  -0.226 -1.0730 -0.4100  0.3611
    1PA    H16T 4158   0.724   0.900  -0.191 -1.7697 -0.1557  1.2270
    1PA    C115 4159   0.721   1.006  -0.008  0.4704  0.2835 -0.3821
    1PA    H15R 4160   0.714   0.906   0.037  0.4601 -0.0951 -1.2046
    1PA    H15S 4161   0.796   1.059   0.050  1.0208  3.0841 -3.3687
    1PA    C114 4162   0.583   1.069   0.000 -0.7786 -0.1829 -0.0247
    1PA    H14R 4163   0.592   1.163  -0.054  0.4938  0.0645  0.5719
    1PA    H14S 4164   0.506   1.008  -0.047 -1.8717 -0.6975  2.2758
    1PA    C113 4165   0.559   1.100   0.146  0.3435 -0.0225  1.0445
    1PA    H13R 4166   0.635   1.164   0.189  0.3323  1.0248 -0.4220
    1PA    H13S 4167   0.462   1.151   0.147  0.5580  0.7379 -2.7776
    1PA    C112 4168   0.547   0.979   0.236 -0.1641  0.8359  0.2060
    1PA    H12R 4169   0.468   0.909   0.209  2.6198 -2.3791 -0.3943
    1PA    H12S 4170   0.638   0.918   0.234  1.1393  2.6816  0.8060
    1PA    C111 4171   0.524   1.025   0.373 -0.0920  0.2089  0.1232
    1PA    H11R 4172   0.613   1.065   0.421 -0.7175  1.5650  0.1871
    1PA    H11S 4173   0.455   1.110   0.378 -1.3391 -0.8169  1.0612
    1PA    C110 4174   0.462   0.920   0.459  0.2757  0.4553  0.3160
    1PA    H10R 4175   0.357   0.910   0.432 -0.0715 -0.9649  1.9851
    1PA    H10S 4176   0.499   0.818   0.448 -3.5465 -0.8305 -2.7848
    1PA     C19 4177   0.470   0.964   0.605 -0.8085  0.8055  0.8260
    1PA     H9R 4178   0.573   0.995   0.620 -0.6231  1.1802 -0.9543
    1PA     H9S 4179   0.404   1.050   0.615 -2.7088 -0.5602  0.6141
    1PA     C18 4180   0.414   0.858   0.704  0.0782 -0.4779 -0.6527
    1PA     H8R 4181   0.305   0.853   0.696  0.0770 -0.2119 -0.8083
    1PA     H8S 4182   0.448   0.766   0.656  0.0094 -0.3509 -0.9464
    1PA     C17 4183   0.471   0.876   0.848 -0.9580  0.7157 -0.2465
    1PA     H7R 4184   0.576   0.845   0.850 -1.1849 -0.0692  1.8445
    1PA     H7S 4185   0.459   0.981   0.874  2.4280  1.5028 -1.3662
    1PA     C16 4186   0.407   0.797   0.957 -0.7607 -0.2112 -0.2751
    1PA     H6R 4187   0.416   0.690   0.939  0.3287 -0.1422 -0.2100
    1PA     H6S 4188   0.469   0.800   1.047 -0.8361 -0.2175 -0.2228
    1PA     C15 4189   0.268   0.836   0.994 -0.9016  0.1533 -0.1406
    1PA     H5R 4190   0.256   0.944   1.008 -1.7613 -0.0289  0.6016
    1PA     H5S 4191   0.201   0.814   0.910  0.3048  2.0555 -1.6967
    1PA     C14 4192   0.199   0.762   1.111 -0.3754  0.7573  0.9499
    1PA     H4R 4193   0.108   0.816   1.138 -1.2775  0.2138 -0.8461
    1PA     H4S 4194   0.164   0.666   1.074  0.6508  0.7374 -0.0491
    1PA     C13 4195   0.275   0.738   1.238 -0.6739 -0.5421 -0.5178
    1PA     H3R 4196   0.344   0.822   1.245 -1.2846  0.1117 -1.9460
    1PA     H3S 4197   0.206   0.737   1.323 -0.1715  0.2334 -0.0917
    1PA     C12 4198   0.351   0.612   1.254  0.0268  0.5047  0.2050
    1PA     H2R 4199   0.286   0.524   1.261 -0.4921  0.8791  0.1561
    1PA     H2S 4200   0.404   0.589   1.161  2.0239 -2.7054  1.9459
    2PC     C11 4201   0.438   0.608   1.385  0.2072  0.3078  0.7787
    2PC     O12 4202   0.402   0.668   1.480  0.0408  0.2596 -0.2673
    2PC     O11 4203   0.535   0.514   1.387  0.3496  0.0519 -0.1785
    2PC      C1 4204   0.591   0.474   1.509  0.4559  0.2155  0.5949
    2PC      HR 4205   0.698   0.494   1.506  0.4300  0.8169  2.4570
    2PC      HS 4206   0.558   0.542   1.588 -0.0721  1.4658 -0.6565
    2PC      C2 4207   0.542   0.325   1.529 -0.2810 -0.2573  0.3764
    2PC      HX 4208   0.433   0.319   1.522 -0.1542 -1.4591 -1.0678
    2PC      C3 4209   0.575   0.260   1.667 -0.5482 -0.6993  0.7294
    2PC      HA 4210   0.538   0.323   1.749 -0.0481  0.1254  0.3294
    2PC      HB 4211   0.531   0.161   1.683  0.2360 -0.9704  1.3102
    2PC     O31 4212   0.719   0.248   1.686  0.2923 -0.0308 -0.0698
    2PC     P31 4213   0.777   0.226   1.835 -0.3991  0.0640 -0.0531
    2PC     O32 4214   0.756   0.073   1.852 -0.0944  0.4235  0.2479
    2PC     C31 4215   0.801  -0.019   1.756  0.6240 -0.9187  0.9888
    2PC     H1A 4216   0.760   0.006   1.658  0.8496  0.4408  1.2108
    2PC     H1B 4217   0.911  -0.017   1.756  0.6301 -0.3205  1.8982
    2PC     C32 4218   0.781  -0.161   1.803  0.2358 -0.0360 -0.0379
    2PC     H2A 4219   0.829  -0.227   1.731  2.8750  0.6109  0.9759
    2PC     H2B 4220   0.839  -0.172   1.895 -0.0187  0.2025  0.1550
    2PC     N31 4221   0.645  -0.212   1.842  0.3654 -0.0624 -0.0237
    2PC     C33 4222   0.546  -0.209   1.735  0.0251  0.0000 -0.4166
    2PC     H3A 4223   0.449  -0.207   1.785  0.1660 -1.2827 -0.0749
    2PC     H3B 4224   0.549  -0.118   1.674  0.7872  2.0085  2.4279
    2PC     H3C 4225   0.560  -0.304   1.684  2.1230 -0.4021  0.8044
    2PC     C34 4226   0.669  -0.353   1.883  0.3132  0.1876 -0.1455
    2PC     H4A 4227   0.578  -0.413   1.874  0.1028  0.4490  0.2009
    2PC     H4B 4228   0.748  -0.401   1.827  0.9585  1.2995 -0.2204
    2PC     H4C 4229   0.707  -0.353   1.985 -0.4142  0.8885  0.1433
    2PC     C35 4230   0.602  -0.143   1.963  0.7097  0.3574 -0.1588
    2PC     H5A 4231   0.679  -0.128   2.039  1.2199  1.6217 -0.9042
    2PC     H5B 4232   0.522  -0.196   2.015  1.3359 -0.0033  0.4517
    2PC     H5C 4233   0.563  -0.047   1.930 -0.7299 -0.0894  0.1282
    2PC     O33 4234   0.920   0.245   1.831 -0.0970 -0.6855  0.0144
    2PC     O34 4235   0.701   0.304   1.935  0.7875  0.1291 -0.1474
    2PC     O21 4236   0.602   0.246   1.431 -0.4280  0.0057 -0.3284
    2PC     C21 4237   0.570   0.117   1.421  0.2804 -0.7146  1.0384
    2PC     O22 4238   0.475   0.061   1.479  0.5177  0.0589 -0.4397
    3OL     C12 4239   0.644   0.055   1.305  0.3921 -0.6526  0.1509
    3OL     H2R 4240   0.738   0.106   1.283 -0.1828  0.1603 -0.4652
    3OL     H2S 4241   0.584   0.077   1.217  1.0705  0.7685  0.0108
    3OL     C13 4242   0.661  -0.099   1.323 -0.0876 -0.5230 -0.0942
    3OL     H3R 4243   0.567  -0.151   1.343 -0.0395 -0.5503  0.0575
    3OL     H3S 4244   0.707  -0.110   1.421 -0.1158  0.8486  0.1012
    3OL     C14 4245   0.741  -0.172   1.220 -0.2250 -0.1072 -0.7567
    3OL     H4R 4246   0.741  -0.277   1.250 -1.9812 -0.3905 -1.6288
    3OL     H4S 4247   0.846  -0.143   1.233 -0.7087  0.8786  1.4001
    3OL     C15 4248   0.673  -0.168   1.078  0.0298  0.3734 -0.0068
    3OL     H5R 4249   0.676  -0.061   1.058  0.7926  0.7830  2.0076
    3OL     H5S 4250   0.580  -0.224   1.093  1.0777 -1.1221  1.1868
    3OL     C16 4251   0.746  -0.234   0.962 -0.0691 -0.0684 -0.9720
    3OL     H6R 4252   0.764  -0.339   0.987 -4.0478 -0.9323 -1.0544
    3OL     H6S 4253   0.845  -0.189   0.952  1.6759 -2.2394  3.5674
    3OL     C17 4254   0.659  -0.242   0.837  0.5349 -0.2834 -0.5577
    3OL     H7R 4255   0.557  -0.268   0.867  0.2444 -0.1070 -1.3785
    3OL     H7S 4256   0.696  -0.321   0.772  0.9147 -1.3782  0.9222
    3OL     C18 4257   0.653  -0.114   0.749  0.2222 -0.5083  0.1731
    3OL     H8R 4258   0.754  -0.088   0.717 -0.3001  0.5571 -0.6786
    3OL     H8S 4259   0.599  -0.034   0.800 -0.6861 -1.1572  0.2623
    3OL     C19 4260   0.592  -0.151   0.621  0.0893  0.4801 -0.4944
    3OL     H9R 4261   0.659  -0.204   0.555  0.3727  0.0630  0.1139
    3OL    C110 4262   0.467  -0.134   0.578 -0.5303  0.0049  0.2118
    3OL    H10R 4263   0.445  -0.182   0.483 -0.4293 -1.5976  0.9729
    3OL    C111 4264   0.360  -0.047   0.646  0.6971  0.7597  0.5942
    3OL    H11R 4265   0.335   0.034   0.577  0.2968 -0.7814 -1.1462
    3OL    H11S 4266   0.397   0.001   0.736  0.3821  0.2799  0.9832
    3OL    C112 4267   0.233  -0.126   0.672  0.1504 -0.0811  0.1516
    3OL    H12R 4268   0.251  -0.195   0.755  1.1421  0.7497  0.6551
    3OL    H12S 4269   0.200  -0.183   0.585  1.3535  1.5078 -1.3982
    3OL    C113 4270   0.122  -0.030   0.718 -0.2000  0.6511 -0.2387
    3OL    H13R 4271   0.169   0.046   0.780  1.8251  0.4820 -1.4910
    3OL    H13S 4272   0.031  -0.066   0.767 -0.1074  2.5635  1.4752
    3OL    C114 4273   0.059   0.043   0.608  0.5853 -0.1135 -0.1413
    3OL    H14R 4274   0.005  -0.025   0.542  0.8103  0.1562 -0.6027
    3OL    H14S 4275   0.123   0.101   0.542 -1.4869 -0.2320 -2.4030
    3OL    C115 4276  -0.042   0.151   0.651 -0.8842 -0.5408  0.0709
    3OL    H15R 4277  -0.091   0.140   0.747 -0.4229  1.6943  0.6198
    3OL    H15S 4278  -0.129   0.158   0.585 -2.8607  1.8410  2.6759
    3OL    C116 4279   0.014   0.294   0.637 -0.2181  0.5480  0.5915
    3OL    H16R 4280   0.064   0.319   0.544 -1.7332 -0.7321 -0.6292
    3OL    H16S 4281   0.096   0.300   0.708  0.8588 -0.2714 -0.5455
    3OL    C117 4282  -0.090   0.402   0.683  0.3676 -0.3157 -0.1373
    3OL    H17R 4283  -0.123   0.393   0.786 -0.0500  1.7915 -0.0265
    3OL    H17S 4284  -0.186   0.407   0.629  0.0442  0.9364  0.5086
    3OL    C118 4285  -0.035   0.545   0.678  0.1568 -0.2642 -0.0186
    3OL    H18R 4286   0.057   0.568   0.732  0.3710 -0.2220 -0.3983
    3OL    H18S 4287  -0.111   0.616   0.711 -0.4511 -1.4408  1.2199
    3OL    H18T 4288  -0.008   0.569   0.575  1.4682 -0.7644  0.1923
    1PA    C116 4289   0.252   5.482   0.952  0.7359 -0.3344 -0.0895
    1PA    H16R 4290   0.275   5.562   1.022 -2.3831  1.5277 -0.9717
    1PA    H16S 4291   0.241   5.392   1.012  3.1800 -0.1431  0.7485
    1PA    H16T 4292   0.153   5.504   0.911 -0.3145 -1.6711  1.5677
    1PA    C115 4293   0.368   5.471   0.854 -0.0522 -0.4983  0.0745
    1PA    H15R 4294   0.337   5.412   0.768  1.9078  0.1558 -1.1465
    1PA    H15S 4295   0.384   5.574   0.821 -3.0295  0.6613  1.8361
    1PA    C114 4296   0.489   5.411   0.927  0.0623  0.3967  0.5069
    1PA    H14R 4297   0.513   5.457   1.023  3.1506 -0.7601  0.3929
    1PA    H14S 4298   0.466   5.305   0.931 -0.7586  0.5660  0.4739
    1PA    C113 4299   0.614   5.410   0.835 -0.0029 -0.4721 -0.1859
    1PA    H13R 4300   0.580   5.396   0.732  1.4988 -1.5720 -0.5790
    1PA    H13S 4301   0.660   5.509   0.830  1.1181 -0.7128  2.9320
    1PA    C112 4302   0.731   5.313   0.870 -0.0341 -0.4175 -0.2462
    1PA    H12R 4303   0.756   5.322   0.976 -0.5806 -1.8154  0.0224
    1PA    H12S 4304   0.685   5.215   0.851 -1.7663  0.2382  0.3455
    1PA    C111 4305   0.848   5.345   0.778 -0.7581 -0.5369  0.3639
    1PA    H11R 4306   0.827   5.316   0.675  0.0243 -1.4778  0.4632
    1PA    H11S 4307   0.847   5.454   0.766 -1.6458 -0.6774 -1.0938
    1PA    C110 4308   0.987   5.296   0.822 -0.5284  0.0093 -0.3387
    1PA    H10R 4309   1.065   5.347   0.764 -0.3481 -1.5206 -1.4994
    1PA    H10S 4310   0.998   5.320   0.928 -1.2165 -3.1660  0.5254
    1PA     C19 4311   1.007   5.150   0.784 -0.3674 -0.6016  0.0777
    1PA     H9R 4312   0.944   5.085   0.845  0.4899 -2.1044 -0.5747
    1PA     H9S 4313   0.977   5.127   0.681  1.4731 -0.4879 -0.5170
    1PA     C18 4314   1.151   5.091   0.815 -0.4432  0.1011 -0.2165
    1PA     H8R 4315   1.147   4.987   0.784  2.0328 -0.3790  0.8263
    1PA     H8S 4316   1.225   5.151   0.761  0.5763 -0.5427  0.4465
    1PA     C17 4317   1.193   5.090   0.960  0.0338  0.5766 -0.6061
    1PA     H7R 4318   1.165   5.185   1.006 -1.8293  0.3322 -1.1715
    1PA     H7S 4319   1.130   5.012   1.002  0.9401  0.2710  0.2450
    1PA     C16 4320   1.334   5.048   0.983 -0.1577  0.1693 -0.7250
    1PA     H6R 4321   1.376   4.971   0.919  1.1232  1.4275 -1.4652
    1PA     H6S 4322   1.395   5.135   0.955 -1.0570  0.7583 -0.9030
    1PA     C15 4323   1.373   5.027   1.134 -0.4296  0.1031 -0.9739
    1PA     H5R 4324   1.350   5.111   1.199  0.1394  0.5889 -1.3856
    1PA     H5S 4325   1.317   4.936   1.157  0.9922 -1.0315 -1.8284
    1PA     C14 4326   1.520   4.993   1.164  0.2400 -0.4534  0.0643
    1PA     H4R 4327   1.545   4.912   1.095  0.6054  0.0510 -0.4140
    1PA     H4S 4328   1.585   5.075   1.133  0.1529 -1.0161 -1.7207
    1PA     C13 4329   1.544   4.959   1.311 -0.2619  0.3094  0.2425
    1PA     H3R 4330   1.648   4.925   1.312 -0.6455 -1.0054 -1.2892
    1PA     H3S 4331   1.534   5.043   1.379  2.2386 -0.7787  2.1138
    1PA     C12 4332   1.471   4.838   1.359  0.6976 -0.2786 -0.5936
    1PA     H2R 4333   1.367   4.869   1.367  0.4152 -1.4665  0.9971
    1PA     H2S 4334   1.470   4.757   1.286 -1.1718 -1.5279  0.7162
    2PC     C11 4335   1.523   4.792   1.499  0.6856  0.3198  0.4054
    2PC     O12 4336   1.500   4.849   1.604  0.1813  0.0761  0.7764
    2PC     O11 4337   1.599   4.684   1.501  0.1620  0.4335  0.2368
    2PC      C1 4338   1.637   4.619   1.629  0.1770 -0.2614 -0.0537
    2PC      HR 4339   1.729   4.561   1.622 -0.0198 -1.0088  2.5199
    2PC      HS 4340   1.657   4.697   1.703 -0.6042  0.4030 -0.5208
    2PC      C2 4341   1.515   4.527   1.675  0.1346  0.2848  0.6360
    2PC      HX 4342   1.430   4.594   1.692  0.4938  0.8249  0.3467
    2PC      C3 4343   1.551   4.473   1.813  0.4475  0.2629 -0.0118
    2PC      HA 4344   1.630   4.397   1.811 -0.8742 -1.1431 -0.1834
    2PC      HB 4345   1.581   4.559   1.874 -1.5794  1.5423 -0.6930
    2PC     O31 4346   1.431   4.416   1.857  0.1090  0.7837 -0.1722
    2PC     P31 4347   1.421   4.366   2.008  0.1752  0.1355 -0.0055
    2PC     O32 4348   1.259   4.347   2.032 -0.3262 -0.4239 -0.0916
    2PC     C31 4349   1.200   4.227   2.065  0.6951 -0.0357 -0.5446
    2PC     H1A 4350   1.219   4.157   1.983  0.0794 -1.5647  0.5807
    2PC     H1B 4351   1.230   4.188   2.162 -1.3945 -1.9035 -0.5597
    2PC     C32 4352   1.042   4.254   2.070 -0.4269  0.3943  0.4677
    2PC     H2A 4353   1.020   4.343   2.128  0.6316  2.6159 -2.2974
    2PC     H2B 4354   1.012   4.264   1.965 -1.1230 -0.2668  0.5891
    2PC     N31 4355   0.959   4.150   2.145 -0.4310  0.1486  0.1535
    2PC     C33 4356   0.995   4.149   2.288  0.5827  1.0840  0.2110
    2PC     H3A 4357   1.096   4.112   2.309 -0.0699 -0.8819  0.1578
    2PC     H3B 4358   0.970   4.243   2.337  0.1778  0.4131  1.3182
    2PC     H3C 4359   0.927   4.074   2.330  0.4446  0.0586 -1.7117
    2PC     C34 4360   0.808   4.172   2.126 -0.0651  0.7868  0.1882
    2PC     H4A 4361   0.751   4.088   2.167 -0.5459 -0.6422 -3.1144
    2PC     H4B 4362   0.790   4.268   2.174  2.3248  0.3895  2.0666
    2PC     H4C 4363   0.791   4.184   2.019  0.4549  1.2006  0.1471
    2PC     C35 4364   0.991   4.020   2.086  0.4679  0.6283  0.0019
    2PC     H5A 4365   1.093   3.988   2.106  0.1250  0.5857  1.8386
    2PC     H5B 4366   0.975   4.038   1.979  1.3064 -1.4800 -0.5315
    2PC     H5C 4367   0.929   3.935   2.116  1.9482  0.6450  3.5506
    2PC     O33 4368   1.486   4.230   2.015  0.1987  0.2239 -0.5333
    2PC     O34 4369   1.474   4.477   2.089 -0.4062  0.0996 -0.4076
    2PC     O21 4370   1.481   4.430   1.571  0.1681 -0.3517 -0.3064
    2PC     C21 4371   1.376   4.458   1.496  0.2948 -0.5838  0.2528
    2PC     O22 4372   1.302   4.555   1.507  0.2495 -0.1969  0.0695
    3OL     C12 4373   1.344   4.344   1.403 -0.6204  0.4053  0.1901
    3OL     H2R 4374   1.255   4.366   1.342  0.2276 -1.9001 -2.0742
    3OL     H2S 4375   1.304   4.257   1.457 -1.4941 -0.7121 -2.1220
    3OL     C13 4376   1.468   4.309   1.310  0.6867  0.5818 -0.1420
    3OL     H3R 4377   1.445   4.225   1.244  1.1091  0.0592  0.3567
    3OL     H3S 4378   1.544   4.278   1.383 -0.1189 -0.3566  0.3323
    3OL     C14 4379   1.529   4.420   1.225 -0.3739 -0.0462 -0.2015
    3OL     H4R 4380   1.627   4.392   1.184 -0.7640 -0.0104 -1.1921
    3OL     H4S 4381   1.547   4.512   1.281 -0.2841 -1.3447  1.9978
    3OL     C15 4382   1.454   4.458   1.093 -0.0690  0.2826 -0.1144
    3OL     H5R 4383   1.360   4.508   1.117 -0.5019 -1.0432  1.0992
    3OL     H5S 4384   1.410   4.364   1.057 -0.5338  0.3118  0.3740
    3OL     C16 4385   1.542   4.526   0.978 -0.1603 -0.1825 -0.4854
    3OL     H6R 4386   1.622   4.458   0.947  0.4690 -0.7408  2.1031
    3OL     H6S 4387   1.584   4.618   1.020  1.1073  0.0610 -2.2054
    3OL     C17 4388   1.465   4.580   0.857 -0.6851 -0.1100 -0.5128
    3OL     H7R 4389   1.434   4.495   0.797 -0.3632 -0.3459 -0.3436
    3OL     H7S 4390   1.546   4.634   0.806 -1.9825  1.5661 -0.8792
    3OL     C18 4391   1.364   4.683   0.908 -0.4569  0.2592  0.2040
    3OL     H8R 4392   1.411   4.750   0.981  0.0180 -0.0212  0.1569
    3OL     H8S 4393   1.282   4.642   0.966  0.3113 -0.9731  0.4462
    3OL     C19 4394   1.318   4.745   0.781 -0.2987 -0.0199 -0.8507
    3OL     H9R 4395   1.386   4.819   0.739 -0.5434  2.0170  2.0481
    3OL    C110 4396   1.199   4.733   0.728  0.2644  0.6744 -0.1392
    3OL    H10R 4397   1.184   4.787   0.635 -0.7411  1.1293  0.2702
    3OL    C111 4398   1.101   4.624   0.764 -0.6621  0.4323  0.9943
    3OL    H11R 4399   1.044   4.649   0.854 -0.8628  0.8298  0.7586
    3OL    H11S 4400   1.152   4.532   0.794 -2.1460 -0.5542  0.5458
    3OL    C112 4401   1.009   4.589   0.649 -0.0657  0.0112 -0.8026
    3OL    H12R 4402   1.065   4.544   0.567 -0.6255 -0.8549 -0.7180
    3OL    H12S 4403   0.970   4.680   0.603  0.4951 -0.2441 -1.8267
    3OL    C113 4404   0.889   4.513   0.686  0.0076  0.6312 -0.3578
    3OL    H13R 4405   0.834   4.552   0.772 -2.4173 -3.0186 -0.0599
    3OL    H13S 4406   0.907   4.411   0.719 -0.5624 -0.3454 -2.8575
    3OL    C114 4407   0.785   4.503   0.571  0.0699  0.2074  0.0068
    3OL    H14R 4408   0.820   4.481   0.469 -2.0224 -1.2241 -0.4618
    3OL    H14S 4409   0.739   4.602   0.567 -2.4452 -0.8942 -0.1007
    3OL    C115 4410   0.671   4.414   0.609 -0.0305 -0.3115  0.7896
    3OL    H15R 4411   0.616   4.454   0.694 -0.8098  1.2247 -0.3835
    3OL    H15S 4412   0.719   4.321   0.640 -0.6695 -0.8108  0.2974
    3OL    C116 4413   0.582   4.380   0.489  0.6084  0.5021  0.3326
    3OL    H16R 4414   0.512   4.301   0.517  1.2227 -0.2768 -0.2841
    3OL    H16S 4415   0.648   4.342   0.411  1.1503 -0.6046  1.2828
    3OL    C117 4416   0.500   4.501   0.427 -0.0111  0.1435 -0.2487
    3OL    H17R 4417   0.430   4.462   0.353 -1.7121  0.5487  1.0771
    3OL    H17S 4418   0.564   4.567   0.369 -0.6492  2.2792  1.3463
    3OL    C118 4419   0.410   4.571   0.524 -0.4064 -0.3255  0.4789
    3OL    H18R 4420   0.367   4.511   0.604  1.9254 -1.6374  0.8370
    3OL    H18S 4421   0.331   4.630   0.477 -1.9796 -0.3607  2.9053
    3OL    H18T 4422   0.478   4.641   0.572 -0.1011 -0.5011  0.3045
    1PA    C116 4423   5.921   2.557   0.471 -0.2944 -0.2599 -0.3717
    1PA    H16R 4424   5.997   2.580   0.395 -2.0191  1.2026 -1.7521
    1PA    H16S 4425   5.983   2.537   0.559 -2.1311 -1.3299  0.7148
    1PA    H16T 4426   5.857   2.645   0.478 -1.8544 -1.3995  0.0090
    1PA    C115 4427   5.837   2.435   0.432 -0.2445  0.5809 -0.3485
    1PA    H15R 4428   5.834   2.421   0.324  3.6894 -2.6110 -0.2584
    1PA    H15S 4429   5.895   2.348   0.464 -0.5197 -0.1011 -1.6510
    1PA    C114 4430   5.703   2.429   0.511  0.2353 -0.0444 -0.1152
    1PA    H14R 4431   5.651   2.335   0.491 -0.1081  0.4567 -1.6678
    1PA    H14S 4432   5.724   2.425   0.619  0.2274  0.2143 -0.1039
    1PA    C113 4433   5.603   2.546   0.484 -0.0163 -0.2073  0.0415
    1PA    H13R 4434   5.516   2.557   0.548 -1.1037  1.1191 -1.5653
    1PA    H13S 4435   5.639   2.647   0.508  1.4319 -0.6023 -0.3687
    1PA    C112 4436   5.538   2.543   0.345  0.1574 -0.5184 -0.0371
    1PA    H12R 4437   5.615   2.543   0.267  0.6820  1.4730  0.4400
    1PA    H12S 4438   5.484   2.449   0.333  1.9677 -1.4915 -1.2283
    1PA    C111 4439   5.452   2.662   0.309  0.3389  0.0585  0.2387
    1PA    H11R 4440   5.502   2.748   0.353  1.0897 -0.5241  0.5447
    1PA    H11S 4441   5.463   2.675   0.202 -1.1691  2.0195  0.2616
    1PA    C110 4442   5.305   2.641   0.354 -0.0160  0.3718 -0.0482
    1PA    H10R 4443   5.262   2.571   0.282 -1.5531  0.2105  0.9803
    1PA    H10S 4444   5.295   2.574   0.439 -1.4036 -0.0998 -0.5480
    1PA     C19 4445   5.226   2.762   0.362  0.1442 -0.3855 -0.1368
    1PA     H9R 4446   5.271   2.831   0.434 -1.6230  1.0921 -0.3644
    1PA     H9S 4447   5.218   2.808   0.263  1.5974 -1.3246 -0.7278
    1PA     C18 4448   5.082   2.726   0.416 -0.3321 -0.5004 -0.0591
    1PA     H8R 4449   5.035   2.644   0.361 -1.2997  0.2786 -0.4309
    1PA     H8S 4450   5.091   2.693   0.519  0.4723 -3.6433 -1.0171
    1PA     C17 4451   4.995   2.854   0.441 -0.3485  0.4396  0.6742
    1PA     H7R 4452   5.044   2.932   0.499  0.8089 -0.4148  0.8750
    1PA     H7S 4453   4.976   2.905   0.346 -0.3029  0.2279  0.5504
    1PA     C16 4454   4.857   2.806   0.510 -1.0040 -0.6173  0.5376
    1PA     H6R 4455   4.799   2.898   0.517 -1.3297 -0.6770 -0.9360
    1PA     H6S 4456   4.793   2.746   0.443  0.9727  0.5213 -2.5785
    1PA     C15 4457   4.878   2.744   0.645  0.7007 -0.4992 -0.2445
    1PA     H5R 4458   4.783   2.725   0.696  1.6382  0.1418  1.8648
    1PA     H5S 4459   4.916   2.642   0.636  1.8885  0.0662 -2.2224
    1PA     C14 4460   4.965   2.825   0.740  0.1222 -0.6228  0.0852
    1PA     H4R 4461   5.069   2.836   0.708 -0.5671  0.3048 -2.0968
    1PA     H4S 4462   4.930   2.928   0.734  1.9696  0.0930  0.8897
    1PA     C13 4463   4.956   2.791   0.885  0.1015  0.9080  0.0138
    1PA     H3R 4464   5.003   2.694   0.901  0.9915  1.2383 -0.5574
    1PA     H3S 4465   5.019   2.861   0.940 -1.7948  1.9268  0.9994
    1PA     C12 4466   4.812   2.792   0.942  0.2525 -0.4764 -0.2351
    1PA     H2R 4467   4.751   2.872   0.898 -0.2638 -1.6534 -1.7286
    1PA     H2S 4468   4.750   2.706   0.919 -2.1519  1.2487 -0.5880
    2PC     C11 4469   4.800   2.809   1.094  0.2834  0.7014  0.0343
    2PC     O12 4470   4.887   2.800   1.176  0.0768  0.1560 -0.2765
    2PC     O11 4471   4.679   2.849   1.135  0.4849 -0.4758  0.3450
    2PC      C1 4472   4.648   2.897   1.269 -0.5158  0.2275  0.3479
    2PC      HR 4473   4.541   2.919   1.271 -0.0468  2.8485  0.4212
    2PC      HS 4474   4.683   2.822   1.340 -0.6153 -1.9670 -1.7953
    2PC      C2 4475   4.719   3.030   1.306 -0.3482  0.7405 -0.3566
    2PC      HX 4476   4.822   3.020   1.269  0.4151  0.9195  1.6219
    2PC      C3 4477   4.724   3.073   1.460  0.5665 -0.2923 -0.6120
    2PC      HA 4478   4.791   3.008   1.518 -0.8404 -0.1908  1.2275
    2PC      HB 4479   4.760   3.175   1.472 -0.5930 -0.1214  2.5340
    2PC     O31 4480   4.591   3.079   1.511 -0.0345  0.2450 -0.1626
    2PC     P31 4481   4.560   3.151   1.649 -0.0136  0.2046  0.0792
    2PC     O32 4482   4.468   3.273   1.612 -0.0675  0.5672  0.1934
    2PC     C31 4483   4.451   3.378   1.701  0.3726  0.3721  0.0015
    2PC     H1A 4484   4.408   3.345   1.796  0.3900  2.9545  0.9991
    2PC     H1B 4485   4.549   3.424   1.720  0.6954 -1.6500  4.4944
    2PC     C32 4486   4.355   3.465   1.622 -0.0298 -0.0157  0.0584
    2PC     H2A 4487   4.391   3.478   1.520 -0.4805 -2.5996 -0.4945
    2PC     H2B 4488   4.261   3.417   1.594 -0.0589  0.1436 -0.1255
    2PC     N31 4489   4.335   3.607   1.684  0.1513 -0.0005  0.9644
    2PC     C33 4490   4.459   3.685   1.671  0.0912 -0.3700 -0.6988
    2PC     H3A 4491   4.497   3.654   1.573 -0.6933 -2.4775 -0.3920
    2PC     H3B 4492   4.432   3.791   1.675  0.6898 -0.2555  1.6880
    2PC     H3C 4493   4.526   3.655   1.752 -2.2749 -0.0618  1.4929
    2PC     C34 4494   4.230   3.679   1.597  0.3181  0.3351  0.3935
    2PC     H4A 4495   4.209   3.779   1.637  2.2818  1.3915 -1.0303
    2PC     H4B 4496   4.269   3.687   1.495 -3.9848  1.4620 -1.4049
    2PC     H4C 4497   4.141   3.616   1.602 -0.4407  1.2028 -1.2741
    2PC     C35 4498   4.285   3.605   1.829  0.2965  0.0275  0.0207
    2PC     H5A 4499   4.271   3.708   1.861  1.1835 -0.4596  2.1460
    2PC     H5B 4500   4.354   3.556   1.897 -1.3657 -0.8081  1.1785
    2PC     H5C 4501   4.183   3.565   1.831  0.5812 -0.7038  1.9084
    2PC     O33 4502   4.491   3.050   1.731 -0.1289  0.1181  0.0645
    2PC     O34 4503   4.688   3.202   1.707  0.5361 -0.2132  0.1489
    2PC     O21 4504   4.653   3.131   1.233  0.2538 -0.3334 -0.0737
    2PC     C21 4505   4.714   3.248   1.207 -0.4267 -0.2421  0.0142
    2PC     O22 4506   4.828   3.270   1.252 -0.0330 -0.2289 -0.0201
    3OL     C12 4507   4.623   3.348   1.138 -0.2704 -0.6795 -0.1107
    3OL     H2R 4508   4.674   3.445   1.132 -0.6572 -0.5106 -0.6497
    3OL     H2S 4509   4.530   3.345   1.195  0.9396 -0.2799  2.0431
    3OL     C13 4510   4.579   3.321   0.993 -0.4896  0.8613  0.3470
    3OL     H3R 4511   4.667   3.340   0.931 -0.1749  2.1998  1.1574
    3OL     H3S 4512   4.499   3.389   0.962 -2.1330 -1.0653  0.2076
    3OL     C14 4513   4.542   3.175   0.967  0.3302 -0.0068  0.2176
    3OL     H4R 4514   4.470   3.151   1.046 -1.3011  1.4152 -0.7723
    3OL     H4S 4515   4.625   3.107   0.986 -0.0421 -1.0246 -1.5783
    3OL     C15 4516   4.467   3.134   0.842 -0.3635 -0.3695  0.1284
    3OL     H5R 4517   4.366   3.176   0.847 -0.1041  0.1103  1.7081
    3OL     H5S 4518   4.450   3.027   0.851  0.6531 -0.9178 -3.1562
    3OL     C16 4519   4.529   3.158   0.696 -0.0917 -0.2158 -0.4538
    3OL     H6R 4520   4.599   3.077   0.681 -2.3988 -2.6497  0.9549
    3OL     H6S 4521   4.583   3.252   0.706 -1.7033  0.6989  0.2467
    3OL     C17 4522   4.429   3.154   0.578  1.2981 -0.5301 -0.0745
    3OL     H7R 4523   4.367   3.066   0.564 -0.3295  0.7664 -1.4663
    3OL     H7S 4524   4.481   3.160   0.483 -0.8885  0.2183 -1.3068
    3OL     C18 4525   4.339   3.280   0.569 -0.6452  0.0351 -0.1471
    3OL     H8R 4526   4.291   3.304   0.664 -1.2328  0.9410 -0.6514
    3OL     H8S 4527   4.250   3.243   0.518  0.2126 -0.9050 -1.0190
    3OL     C19 4528   4.403   3.400   0.515  0.3514  0.4630  0.4503
    3OL     H9R 4529   4.507   3.414   0.542  1.3930  0.9827 -3.3134
    3OL    C110 4530   4.352   3.489   0.434  0.3239 -0.0908 -0.8948
    3OL    H10R 4531   4.421   3.570   0.413  1.4863 -0.3206  1.6025
    3OL    C111 4532   4.215   3.480   0.362  0.1509 -0.0138 -0.0818
    3OL    H11R 4533   4.157   3.393   0.396 -0.1650  0.4076  0.4758
    3OL    H11S 4534   4.241   3.461   0.258  3.9626 -1.0411  0.9139
    3OL    C112 4535   4.110   3.592   0.377 -0.1067  0.2020  0.2781
    3OL    H12R 4536   4.070   3.599   0.478 -1.3441 -2.6979  0.0907
    3OL    H12S 4537   4.034   3.562   0.304  0.8953  0.2753 -0.8339
    3OL    C113 4538   4.155   3.734   0.334  0.1203  0.4723  0.1030
    3OL    H13R 4539   4.068   3.799   0.336  0.4189  0.8615  2.1767
    3OL    H13S 4540   4.194   3.723   0.232 -0.2051 -3.3990  0.2674
    3OL    C114 4541   4.253   3.809   0.418 -0.1527  0.7644  0.3500
    3OL    H14R 4542   4.333   3.745   0.458 -2.4354 -0.6203  3.0513
    3OL    H14S 4543   4.200   3.836   0.510 -1.2337  1.3495 -0.4329
    3OL    C115 4544   4.312   3.937   0.350 -0.0807 -0.6167  0.0102
    3OL    H15R 4545   4.234   4.010   0.326 -0.2968 -1.5134 -2.2176
    3OL    H15S 4546   4.366   3.910   0.258  0.2862 -0.5368  0.1984
    3OL    C116 4547   4.426   3.997   0.428  0.4878  0.1204 -0.1097
    3OL    H16R 4548   4.485   4.038   0.346  2.2153 -1.6228  0.2033
    3OL    H16S 4549   4.490   3.922   0.474 -1.6132 -1.6482  0.1227
    3OL    C117 4550   4.387   4.097   0.540  0.0557 -0.2971  0.3256
    3OL    H17R 4551   4.287   4.067   0.572  0.5294 -0.2752  1.9091
    3OL    H17S 4552   4.372   4.196   0.498 -1.1761 -0.8298 -0.5555
    3OL    C118 4553   4.486   4.101   0.651  0.0392  0.2046 -0.1484
    3OL    H18R 4554   4.536   4.004   0.662 -0.0833  0.0023 -1.2724
    3OL    H18S 4555   4.437   4.141   0.740 -2.3783 -2.7263  0.0026
    3OL    H18T 4556   4.566   4.171   0.629 -0.2198 -0.2418 -2.7604
    1PA    C116 4557   0.319   0.343   0.403  0.1869  0.6792  0.1947
    1PA    H16R 4558   0.240   0.418   0.414  0.1729  0.8617 -1.0335
    1PA    H16S 4559   0.362   0.332   0.503 -1.1182  0.2061  0.7313
    1PA    H16T 4560   0.295   0.243   0.366 -2.1767  0.5407  1.8860
    1PA    C115 4561   0.433   0.392   0.316 -0.0772 -0.5335  0.3361
    1PA    H15R 4562   0.383   0.416   0.222  2.4686  2.6369 -0.3550
    1PA    H15S 4563   0.456   0.488   0.362 -0.6777 -0.0896 -0.2704
    1PA    C114 4564   0.551   0.297   0.281  0.4512  0.9150  0.2156
    1PA    H14R 4565   0.507   0.209   0.232 -1.0899  1.8811 -0.2014
    1PA    H14S 4566   0.605   0.356   0.206 -0.2545  1.0683 -0.1773
    1PA    C113 4567   0.638   0.274   0.400  0.1715 -0.0919  0.2078
    1PA    H13R 4568   0.676   0.368   0.441  0.1771  0.3642 -0.8199
    1PA    H13S 4569   0.586   0.219   0.479  2.1407 -2.3278  0.0591
    1PA    C112 4570   0.751   0.182   0.372  0.4182 -0.1904  0.1632
    1PA    H12R 4571   0.787   0.135   0.464 -4.1227 -0.8815  1.8335
    1PA    H12S 4572   0.717   0.098   0.311  1.6294 -0.6619  0.0870
    1PA    C111 4573   0.870   0.243   0.297  0.2971 -0.1826  0.1604
    1PA    H11R 4574   0.879   0.213   0.192  0.8795  0.8037 -0.0898
    1PA    H11S 4575   0.877   0.352   0.303 -0.8186 -0.0586 -0.3923
    1PA    C110 4576   1.008   0.192   0.335  0.3948 -0.5330 -0.4814
    1PA    H10R 4577   1.023   0.178   0.442  0.6538 -0.9166 -0.5660
    1PA    H10S 4578   1.026   0.094   0.290  1.1443 -1.0692  0.9343
    1PA     C19 4579   1.111   0.282   0.269 -1.0001 -0.0444  0.7823
    1PA     H9R 4580   1.200   0.220   0.259 -1.4383 -0.4065 -1.3622
    1PA     H9S 4581   1.079   0.313   0.169 -0.3704 -0.1901  0.5293
    1PA     C18 4582   1.144   0.414   0.343  0.3623 -0.0634  0.9018
    1PA     H8R 4583   1.223   0.470   0.292 -0.8366  0.0915 -0.8775
    1PA     H8S 4584   1.052   0.472   0.335  0.7703  0.6465  1.2424
    1PA     C17 4585   1.176   0.409   0.493 -0.1878  0.6506  0.3584
    1PA     H7R 4586   1.084   0.376   0.542 -0.2121  0.4697  0.1904
    1PA     H7S 4587   1.258   0.337   0.503 -2.1652 -2.5800 -3.7419
    1PA     C16 4588   1.219   0.538   0.555 -0.0587 -0.3641  0.2925
    1PA     H6R 4589   1.315   0.566   0.509 -0.4841  1.2213  0.2905
    1PA     H6S 4590   1.153   0.621   0.530 -1.8539 -1.9490 -0.4291
    1PA     C15 4591   1.237   0.528   0.705  0.5873 -0.5201  0.0058
    1PA     H5R 4592   1.141   0.503   0.752 -0.5497  1.0716 -1.3502
    1PA     H5S 4593   1.311   0.457   0.743  2.9170  1.8775  0.2069
    1PA     C14 4594   1.274   0.671   0.754  0.0132 -0.0769 -0.3817
    1PA     H4R 4595   1.352   0.721   0.697 -1.0044  1.0693 -0.7981
    1PA     H4S 4596   1.191   0.740   0.739 -0.1654 -0.1543  0.2261
    1PA     C13 4597   1.309   0.667   0.903  0.2129 -0.0892 -0.0854
    1PA     H3R 4598   1.237   0.603   0.954 -0.6114  1.8783  1.3822
    1PA     H3S 4599   1.406   0.620   0.918  0.1510 -1.3173 -2.9963
    1PA     C12 4600   1.309   0.812   0.953 -0.0177  0.0852  0.2768
    1PA     H2R 4601   1.388   0.877   0.915  1.2214 -0.6861  1.4181
    1PA     H2S 4602   1.210   0.852   0.931  0.6630  0.7860 -1.6870
    2PC     C11 4603   1.320   0.805   1.104 -0.1643  1.0581  0.2887
    2PC     O12 4604   1.416   0.849   1.164 -0.0841 -0.1112  0.1252
    2PC     O11 4605   1.210   0.743   1.161 -0.1205  0.3633  0.0634
    2PC      C1 4606   1.207   0.723   1.303 -0.3540  0.4711  0.1026
    2PC      HR 4607   1.259   0.800   1.360  0.7209 -0.0499 -0.1408
    2PC      HS 4608   1.102   0.727   1.333 -0.3452  1.8217  0.0203
    2PC      C2 4609   1.241   0.579   1.336  0.3317 -0.1857 -0.0511
    2PC      HX 4610   1.190   0.513   1.265 -1.4888 -0.2900  1.2605
    2PC      C3 4611   1.206   0.551   1.487 -0.2763 -0.0873 -0.3872
    2PC      HA 4612   1.103   0.580   1.509 -0.5930 -1.4318  0.0554
    2PC      HB 4613   1.209   0.444   1.509 -2.8783 -0.5370 -1.7353
    2PC     O31 4614   1.288   0.627   1.577 -0.1919  0.1828 -0.1217
    2PC     P31 4615   1.284   0.616   1.735  0.3636 -0.3340 -0.3050
    2PC     O32 4616   1.388   0.501   1.759  0.0030  0.2398 -0.5952
    2PC     C31 4617   1.457   0.485   1.886 -0.2104  0.4024 -0.1868
    2PC     H1A 4618   1.500   0.581   1.915  0.8405 -0.6414  1.9554
    2PC     H1B 4619   1.393   0.461   1.971 -0.3212  0.0306 -0.3684
    2PC     C32 4620   1.570   0.373   1.883  0.2645  0.8901 -0.7452
    2PC     H2A 4621   1.609   0.350   1.982 -2.3243 -0.3141  0.0824
    2PC     H2B 4622   1.526   0.279   1.851  0.1214  1.2041 -1.5183
    2PC     N31 4623   1.683   0.397   1.796 -0.2031  0.6547  0.5305
    2PC     C33 4624   1.768   0.279   1.838 -0.7340 -0.6004 -0.0175
    2PC     H3A 4625   1.712   0.190   1.810 -0.5889 -0.3561 -1.1289
    2PC     H3B 4626   1.869   0.284   1.797 -0.4698  0.2712  0.7050
    2PC     H3C 4627   1.780   0.283   1.946  0.8648 -0.5824 -0.1721
    2PC     C34 4628   1.650   0.375   1.645 -0.0242 -0.3412  0.2022
    2PC     H4A 4629   1.557   0.431   1.628  0.5540  0.5405 -0.1141
    2PC     H4B 4630   1.732   0.408   1.581  0.5221  1.1081  1.5859
    2PC     H4C 4631   1.636   0.267   1.637  0.7212 -0.6485  2.4042
    2PC     C35 4632   1.764   0.523   1.818 -0.1758  0.8360 -0.5573
    2PC     H5A 4633   1.702   0.611   1.804  0.8512  1.7762  0.5520
    2PC     H5B 4634   1.849   0.523   1.749 -0.7220 -0.5479 -1.2772
    2PC     H5C 4635   1.796   0.531   1.922 -1.9910  4.4699 -0.1395
    2PC     O33 4636   1.339   0.745   1.782  0.0291 -0.7973 -0.0340
    2PC     O34 4637   1.149   0.577   1.773  0.0406  0.1194 -0.1930
    2PC     O21 4638   1.385   0.575   1.314  0.4458  0.1259  0.0929
    2PC     C21 4639   1.456   0.464   1.316 -0.8470  0.3379 -0.7028
    2PC     O22 4640   1.401   0.357   1.331 -0.8736 -0.4503 -0.1818
    3OL     C12 4641   1.604   0.485   1.297  0.6515 -0.5283 -0.0894
    3OL     H2R 4642   1.646   0.464   1.395 -0.3697  1.0323  0.7263
    3OL     H2S 4643   1.611   0.592   1.276  1.5101 -0.1913  1.7083
    3OL     C13 4644   1.671   0.406   1.187 -0.6312  0.8622  0.5701
    3OL     H3R 4645   1.670   0.299   1.210 -1.1323  0.1602 -2.3834
    3OL     H3S 4646   1.772   0.439   1.161  0.2186  0.1970  2.7693
    3OL     C14 4647   1.601   0.419   1.056  0.8415  0.4822  0.0112
    3OL     H4R 4648   1.607   0.527   1.040  2.1575  0.8159  2.3764
    3OL     H4S 4649   1.497   0.390   1.069  0.8100  0.0497 -1.0918
    3OL     C15 4650   1.658   0.332   0.949  0.2238 -0.0042 -0.0295
    3OL     H5R 4651   1.635   0.229   0.977 -0.5248  0.4341  1.0421
    3OL     H5S 4652   1.767   0.336   0.948  0.2774 -1.1919 -1.3569
    3OL     C16 4653   1.612   0.353   0.803 -0.6381 -0.2918 -0.4208
    3OL     H6R 4654   1.656   0.443   0.760 -1.3555 -1.8204 -5.0133
    3OL     H6S 4655   1.504   0.372   0.798 -0.7351 -0.6110  0.2952
    3OL     C17 4656   1.649   0.245   0.702  0.1232  0.2473 -0.5129
    3OL     H7R 4657   1.649   0.152   0.760  0.4794 -0.1959 -1.2037
    3OL     H7S 4658   1.756   0.256   0.682  0.2838 -0.7651 -0.2794
    3OL     C18 4659   1.557   0.237   0.577  0.6226  0.2255  0.2131
    3OL     H8R 4660   1.547   0.333   0.526  0.5210  0.2035  0.1921
    3OL     H8S 4661   1.454   0.217   0.608 -0.7301  2.2326 -2.5818
    3OL     C19 4662   1.608   0.149   0.479 -0.1197  0.2897  0.2520
    3OL     H9R 4663   1.706   0.183   0.446  0.6223 -1.6422  0.3345
    3OL    C110 4664   1.550   0.030   0.444 -0.1478 -0.5858 -0.2781
    3OL    H10R 4665   1.597  -0.032   0.369  0.7779 -0.3766  0.1142
    3OL    C111 4666   1.411  -0.022   0.489 -0.2608 -0.0698 -0.8689
    3OL    H11R 4667   1.334   0.054   0.474 -1.7257 -1.2530  0.3283
    3OL    H11S 4668   1.414  -0.053   0.594  2.3657  0.6699 -0.6576
    3OL    C112 4669   1.350  -0.148   0.406 -0.2394 -0.0738 -0.4567
    3OL    H12R 4670   1.252  -0.164   0.451  0.2972 -0.2536  0.6958
    3OL    H12S 4671   1.397  -0.245   0.420 -0.0446  0.4083  3.0710
    3OL    C113 4672   1.326  -0.115   0.259 -0.2994 -0.2729  0.1197
    3OL    H13R 4673   1.418  -0.061   0.235 -0.0568 -0.1462  1.2803
    3OL    H13S 4674   1.255  -0.032   0.257  1.3689  1.2341  0.4230
    3OL    C114 4675   1.292  -0.229   0.159 -0.2641 -0.2971  0.7979
    3OL    H14R 4676   1.380  -0.293   0.147 -0.7374 -0.8884  0.4069
    3OL    H14S 4677   1.261  -0.191   0.062  1.0413 -2.1525 -0.4215
    3OL    C115 4678   1.178  -0.324   0.197 -0.0255 -0.2416  0.6652
    3OL    H15R 4679   1.217  -0.400   0.265  0.0895 -0.5148  0.2952
    3OL    H15S 4680   1.140  -0.378   0.110  1.7030  0.8980 -0.8843
    3OL    C116 4681   1.052  -0.253   0.258 -0.2646  0.3139  0.3947
    3OL    H16R 4682   1.014  -0.175   0.191 -1.0502 -0.7396 -0.4303
    3OL    H16S 4683   1.085  -0.202   0.349 -0.9654  1.7196 -0.1155
    3OL    C117 4684   0.934  -0.347   0.277  0.2539 -0.1390 -0.1867
    3OL    H17R 4685   0.967  -0.418   0.353  1.6933  0.2490 -0.4107
    3OL    H17S 4686   0.913  -0.396   0.182  0.3239 -0.8446  0.1540
    3OL    C118 4687   0.807  -0.270   0.323 -0.1262  0.6622  0.2479
    3OL    H18R 4688   0.819  -0.206   0.410 -0.8320 -0.5982  1.3049
    3OL    H18S 4689   0.727  -0.343   0.333  1.5038 -1.1302  1.0048
    3OL    H18T 4690   0.787  -0.209   0.235  1.6145  1.1282  0.1301
    1PA    C116 4691   1.888   6.056   0.067  0.3281 -0.0524 -0.5093
    1PA    H16R 4692   1.941   6.145   0.100  1.7249 -0.3276 -1.9089
    1PA    H16S 4693   1.868   6.068  -0.039  1.6708  3.8436 -0.4759
    1PA    H16T 4694   1.800   6.044   0.132 -1.3363 -0.1067 -2.6694
    1PA    C115 4695   1.983   5.945   0.106  0.4412 -0.1154 -0.4017
    1PA    H15R 4696   2.073   5.944   0.043  0.0064 -0.8906 -1.0299
    1PA    H15S 4697   1.996   5.954   0.214 -2.1446 -2.4388  0.2143
    1PA    C114 4698   1.918   5.802   0.082  0.2658  0.4580 -0.4610
    1PA    H14R 4699   1.812   5.799   0.106  0.2695  1.3056 -0.3282
    1PA    H14S 4700   1.936   5.776  -0.022 -1.5657 -1.6705 -0.3107
    1PA    C113 4701   1.994   5.702   0.164  0.5308 -0.3445 -0.5782
    1PA    H13R 4702   2.103   5.714   0.157  0.4127  0.1826 -1.7671
    1PA    H13S 4703   1.979   5.735   0.267 -0.1188 -1.1247 -0.4105
    1PA    C112 4704   1.944   5.561   0.139 -0.2971 -0.5914 -0.1963
    1PA    H12R 4705   1.837   5.556   0.164  0.0658 -1.2228  1.3695
    1PA    H12S 4706   1.950   5.527   0.036 -3.1259 -1.3226 -0.2243
    1PA    C111 4707   2.020   5.458   0.225 -0.2642  0.1235  0.2099
    1PA    H11R 4708   2.112   5.426   0.176  0.4444  0.2735  1.4190
    1PA    H11S 4709   2.056   5.501   0.319  1.5717  0.1851 -0.4832
    1PA    C110 4710   1.936   5.335   0.247  0.0205  0.3610 -0.3070
    1PA    H10R 4711   1.843   5.368   0.294  1.2493  2.5689  0.7490
    1PA    H10S 4712   1.893   5.296   0.155  1.3285 -0.7963 -0.4700
    1PA     C19 4713   1.994   5.225   0.344  0.2523 -0.8002 -0.5683
    1PA     H9R 4714   1.914   5.155   0.370  0.1556 -0.3777  0.3181
    1PA     H9S 4715   2.081   5.172   0.304 -0.0716 -1.1987 -0.7460
    1PA     C18 4716   2.030   5.283   0.483 -0.2442  0.1369 -0.1994
    1PA     H8R 4717   2.097   5.369   0.470  0.0869 -0.0638  0.1262
    1PA     H8S 4718   1.941   5.326   0.529  0.7697  1.5072  0.5979
    1PA     C17 4719   2.077   5.185   0.591  0.0598  0.4094 -0.5334
    1PA     H7R 4720   2.107   5.253   0.671 -2.9367  1.1209  0.1062
    1PA     H7S 4721   1.992   5.123   0.623  0.6766 -0.1312  0.0855
    1PA     C16 4722   2.205   5.107   0.551  0.0223  0.2343 -0.0933
    1PA     H6R 4723   2.165   5.038   0.476 -1.1448  1.1132 -0.3237
    1PA     H6S 4724   2.274   5.181   0.509 -2.0770  1.2539 -1.9736
    1PA     C15 4725   2.259   5.026   0.672 -0.4605 -0.1684  0.7588
    1PA     H5R 4726   2.198   4.937   0.686 -1.5201 -0.0081 -2.1874
    1PA     H5S 4727   2.352   4.994   0.624 -2.4577 -1.5546 -2.4884
    1PA     C14 4728   2.292   5.106   0.794  0.3634  0.2798  0.3490
    1PA     H4R 4729   2.333   5.202   0.765  0.3642  0.5344  1.1657
    1PA     H4S 4730   2.194   5.130   0.836  0.2265  0.8435 -0.2818
    1PA     C13 4731   2.379   5.030   0.898  0.2398 -0.4063 -0.2502
    1PA     H3R 4732   2.473   4.987   0.864  0.4164 -0.8730  0.7822
    1PA     H3S 4733   2.399   5.095   0.984 -0.1315 -0.6076 -0.0073
    1PA     C12 4734   2.311   4.906   0.958  0.6511  0.0326 -0.0220
    1PA     H2R 4735   2.203   4.918   0.962  0.8850  3.1182 -0.1290
    1PA     H2S 4736   2.334   4.810   0.911  1.2624  0.0786  0.1704
    2PC     C11 4737   2.351   4.881   1.103 -0.3390 -0.1883  0.2839
    2PC     O12 4738   2.373   4.966   1.185 -0.5084 -0.3308  0.3681
    2PC     O11 4739   2.348   4.751   1.126  0.0922  0.0241  0.5875
    2PC      C1 4740   2.375   4.701   1.262 -0.1798  0.0117  0.0951
    2PC      HR 4741   2.469   4.747   1.292 -0.9187  1.5947  0.0651
    2PC      HS 4742   2.290   4.731   1.324 -1.7967  0.2848 -2.1423
    2PC      C2 4743   2.373   4.546   1.259  0.1367 -0.5351 -0.3152
    2PC      HX 4744   2.284   4.513   1.206 -0.4756  0.1376  0.2819
    2PC      C3 4745   2.388   4.483   1.397  0.5284 -0.0649 -0.0647
    2PC      HA 4746   2.296   4.525   1.439 -0.7336 -1.9021 -0.8274
    2PC      HB 4747   2.369   4.375   1.394 -2.1774  0.3293  0.6786
    2PC     O31 4748   2.503   4.518   1.463  0.4794  0.2751  0.4925
    2PC     P31 4749   2.509   4.516   1.622  0.3186  0.2395  0.1256
    2PC     O32 4750   2.409   4.630   1.655 -0.2489  0.3183  0.2479
    2PC     C31 4751   2.458   4.764   1.652  0.1713  0.0545  0.0976
    2PC     H1A 4752   2.548   4.764   1.714 -1.2841 -0.6516  2.3060
    2PC     H1B 4753   2.484   4.795   1.550  0.2869 -1.0688 -0.2294
    2PC     C32 4754   2.352   4.855   1.712 -0.5422 -0.0696  0.6702
    2PC     H2A 4755   2.378   4.959   1.691  3.4053 -1.3955 -2.2806
    2PC     H2B 4756   2.264   4.828   1.655 -0.3191  0.2029  0.1920
    2PC     N31 4757   2.314   4.846   1.857 -0.8739  0.5503 -0.5525
    2PC     C33 4758   2.438   4.840   1.942 -0.0323  0.8210  0.6137
    2PC     H3A 4759   2.492   4.932   1.918  0.1322  0.0184 -2.5111
    2PC     H3B 4760   2.406   4.828   2.045 -1.1450  0.9584  0.2937
    2PC     H3C 4761   2.504   4.759   1.910 -1.7380  0.0043 -0.9932
    2PC     C34 4762   2.231   4.962   1.888 -0.3903 -0.1005 -0.8570
    2PC     H4A 4763   2.287   5.051   1.859  0.4789  0.0148  1.0118
    2PC     H4B 4764   2.136   4.956   1.835 -0.3683 -1.2690 -0.8033
    2PC     H4C 4765   2.219   4.971   1.996 -0.8868  2.0321 -1.0613
    2PC     C35 4766   2.239   4.721   1.880  0.3301 -0.5626 -0.0225
    2PC     H5A 4767   2.171   4.714   1.795  0.3861 -0.6244 -0.0628
    2PC     H5B 4768   2.190   4.740   1.975 -0.4323  0.2239 -0.5610
    2PC     H5C 4769   2.307   4.636   1.887 -1.5332 -2.0462  1.1166
    2PC     O33 4770   2.453   4.390   1.672 -0.0903  0.0048  1.2845
    2PC     O34 4771   2.647   4.549   1.667 -0.0326  0.1546 -0.0549
    2PC     O21 4772   2.480   4.500   1.187 -0.2876 -0.5659  0.0584
    2PC     C21 4773   2.465   4.392   1.102  0.0361 -0.2611 -0.1430
    2PC     O22 4774   2.364   4.328   1.093 -0.2302  0.2151 -0.5176
    3OL     C12 4775   2.584   4.379   1.012  0.1113  0.2391 -1.0146
    3OL     H2R 4776   2.687   4.385   1.048  0.2757 -1.3489 -1.1531
    3OL     H2S 4777   2.587   4.453   0.931 -0.6317  0.4060 -0.8948
    3OL     C13 4778   2.605   4.242   0.944 -0.3529 -0.3704 -0.4741
    3OL     H3R 4779   2.506   4.211   0.911  0.1905 -1.2799 -1.2861
    3OL     H3S 4780   2.624   4.172   1.026 -4.8097 -1.0158  0.2619
    3OL     C14 4781   2.696   4.246   0.815  0.2627 -0.1983  0.6364
    3OL     H4R 4782   2.790   4.300   0.821  0.9198 -1.0462 -1.2010
    3OL     H4S 4783   2.645   4.300   0.735 -0.0798 -1.7767 -0.2573
    3OL     C15 4784   2.731   4.102   0.762 -0.1304  0.3847 -0.4167
    3OL     H5R 4785   2.643   4.041   0.737  2.0287 -1.9516 -3.1300
    3OL     H5S 4786   2.776   4.034   0.835  0.9838  0.5669 -0.9096
    3OL     C16 4787   2.814   4.107   0.632  0.2639 -0.1437  0.6396
    3OL     H6R 4788   2.911   4.153   0.649  0.0574 -0.4580  3.0784
    3OL     H6S 4789   2.760   4.171   0.563 -2.0855 -0.6120  1.9423
    3OL     C17 4790   2.841   3.971   0.567  0.1204  0.2317  0.5525
    3OL     H7R 4791   2.761   3.898   0.579  0.0979  0.1985  0.2041
    3OL     H7S 4792   2.910   3.914   0.629  0.4352 -0.7873 -0.6985
    3OL     C18 4793   2.907   3.958   0.432 -0.0146 -0.3443  0.5055
    3OL     H8R 4794   3.001   4.014   0.430  1.0503 -2.0546  1.0286
    3OL     H8S 4795   2.849   4.006   0.352  0.1702  0.1595  0.6723
    3OL     C19 4796   2.940   3.811   0.392  1.0163  0.2829 -0.1067
    3OL     H9R 4797   3.044   3.784   0.402  1.2269  0.6271 -1.1833
    3OL    C110 4798   2.851   3.731   0.326  0.3131 -0.0494 -0.0414
    3OL    H10R 4799   2.901   3.640   0.293 -0.0814 -0.2370 -0.1276
    3OL    C111 4800   2.718   3.758   0.276  0.0395 -0.4355  0.6039
    3OL    H11R 4801   2.678   3.835   0.341  0.2504 -0.5690  0.8959
    3OL    H11S 4802   2.648   3.674   0.289 -2.1156  1.1120 -0.4147
    3OL    C112 4803   2.723   3.792   0.132  0.3651 -0.3553 -0.0090
    3OL    H12R 4804   2.772   3.715   0.073 -0.3768 -2.0913  1.5269
    3OL    H12S 4805   2.781   3.885   0.129 -0.5875  0.4498  2.7888
    3OL    C113 4806   2.588   3.824   0.079  0.8510 -0.4367 -0.4020
    3OL    H13R 4807   2.557   3.911   0.136  0.5835  0.3338 -1.6748
    3OL    H13S 4808   2.527   3.741   0.115  0.4791 -0.2380 -0.5657
    3OL    C114 4809   2.573   3.865  -0.067  0.0990 -0.3315  0.1351
    3OL    H14R 4810   2.656   3.821  -0.123  0.3652  1.4182 -0.9371
    3OL    H14S 4811   2.594   3.972  -0.075 -0.8608 -0.1496 -0.0709
    3OL    C115 4812   2.441   3.836  -0.132  0.1196  0.4378  0.3014
    3OL    H15R 4813   2.363   3.905  -0.099 -1.5016 -0.7550 -0.8625
    3OL    H15S 4814   2.400   3.740  -0.103 -0.4282  0.9801  1.3549
    3OL    C116 4815   2.433   3.848  -0.285 -0.4094 -0.0461  0.7321
    3OL    H16R 4816   2.327   3.841  -0.311 -0.9364 -1.3293  2.9502
    3OL    H16S 4817   2.487   3.767  -0.335  0.2645  0.6753  0.2557
    3OL    C117 4818   2.480   3.981  -0.340 -0.0035 -0.0588 -0.0813
    3OL    H17R 4819   2.586   3.993  -0.317  0.2714 -0.5401 -1.0287
    3OL    H17S 4820   2.423   4.063  -0.297 -1.8189 -1.9716  1.3689
    3OL    C118 4821   2.456   3.999  -0.490 -0.5633  0.1263  0.1065
    3OL    H18R 4822   2.523   3.935  -0.547  0.2383  1.3064 -0.3277
    3OL    H18S 4823   2.467   4.104  -0.519 -1.1230  0.3655  0.7163
    3OL    H18T 4824   2.349   3.986  -0.508 -0.7860  1.4607  0.3647
    1PA    C116 4825   1.874   4.048   0.534 -0.4724 -0.4547  0.3424
    1PA    H16R 4826   1.800   4.112   0.583  0.3632  1.0852 -0.3221
    1PA    H16S 4827   1.822   4.004   0.449 -1.8468  1.9845 -0.1678
    1PA    H16T 4828   1.947   4.118   0.491 -0.3276 -0.9386 -0.2111
    1PA    C115 4829   1.944   3.943   0.625  0.0037 -0.4459  0.3814
    1PA    H15R 4830   2.002   3.877   0.560  1.2782 -0.7596  1.7762
    1PA    H15S 4831   2.014   3.975   0.703 -0.4723 -0.1347  0.6869
    1PA    C114 4832   1.836   3.859   0.687  0.3910  0.4611  0.1288
    1PA    H14R 4833   1.887   3.769   0.722 -0.7924 -0.1434  0.3100
    1PA    H14S 4834   1.792   3.911   0.773  0.2615  3.8114 -1.7685
    1PA    C113 4835   1.722   3.817   0.583 -0.0205 -0.1151  0.3943
    1PA    H13R 4836   1.658   3.906   0.579 -0.1259 -0.1308  1.3262
    1PA    H13S 4837   1.762   3.799   0.484 -1.8490 -1.3742 -0.1635
    1PA    C112 4838   1.638   3.692   0.627 -0.5691 -0.1696 -0.7974
    1PA    H12R 4839   1.592   3.649   0.537 -2.5647 -0.0497  0.1215
    1PA    H12S 4840   1.709   3.618   0.664 -2.5658 -1.5579  0.4997
    1PA    C111 4841   1.540   3.728   0.747  0.4264  0.3151 -0.6372
    1PA    H11R 4842   1.514   3.641   0.807  0.3625  0.2083 -0.8200
    1PA    H11S 4843   1.593   3.788   0.821 -0.7425 -0.2945  0.7322
    1PA    C110 4844   1.421   3.806   0.692  0.9588 -0.5746  0.3714
    1PA    H10R 4845   1.457   3.898   0.645  1.4010  0.6770  2.9787
    1PA    H10S 4846   1.385   3.739   0.613  1.1702 -1.4010  0.9689
    1PA     C19 4847   1.308   3.839   0.794 -0.1566  0.5176  0.1478
    1PA     H9R 4848   1.222   3.852   0.728 -0.8232 -2.1493  0.3752
    1PA     H9S 4849   1.277   3.747   0.845  0.8656 -0.1491 -0.3833
    1PA     C18 4850   1.319   3.967   0.877  0.3816 -0.2185  0.0942
    1PA     H8R 4851   1.386   3.951   0.962 -0.2655 -2.0789  0.2902
    1PA     H8S 4852   1.361   4.039   0.806  0.0324  0.5192  0.6198
    1PA     C17 4853   1.179   4.009   0.932  0.5951 -0.3203 -0.8098
    1PA     H7R 4854   1.098   4.000   0.859 -0.5658  0.6585  0.3086
    1PA     H7S 4855   1.155   3.934   1.007 -1.5624  0.1775 -0.9271
    1PA     C16 4856   1.197   4.147   0.984  0.3597 -0.2667 -0.0306
    1PA     H6R 4857   1.275   4.148   1.060  0.0277 -1.2803  0.3421
    1PA     H6S 4858   1.245   4.212   0.910  0.7995 -1.1454 -0.5337
    1PA     C15 4859   1.064   4.206   1.039  0.2910 -0.2350  0.1237
    1PA     H5R 4860   0.976   4.204   0.974  0.8635  0.0850 -0.6746
    1PA     H5S 4861   1.030   4.146   1.123  0.1694  0.7433  0.7881
    1PA     C14 4862   1.077   4.357   1.072 -0.3116  0.2708  0.4274
    1PA     H4R 4863   1.178   4.387   1.101 -0.3778  3.0249 -1.7540
    1PA     H4S 4864   1.062   4.411   0.979  1.9532 -1.4792 -1.0623
    1PA     C13 4865   0.974   4.418   1.172  0.7192  0.2446 -0.8869
    1PA     H3R 4866   0.869   4.409   1.146  1.0584 -2.9409 -1.5935
    1PA     H3S 4867   0.989   4.352   1.258 -0.3149  0.7357 -0.3158
    1PA     C12 4868   1.002   4.562   1.217  0.0055  0.1581 -0.0656
    1PA     H2R 4869   1.109   4.573   1.233 -0.1439  0.8063  0.5339
    1PA     H2S 4870   0.983   4.630   1.133 -0.1924 -0.1014 -0.2337
    2PC     C11 4871   0.934   4.608   1.342  0.3519 -0.2043  0.2988
    2PC     O12 4872   0.836   4.554   1.388  0.2832  0.2033 -0.1081
    2PC     O11 4873   0.987   4.733   1.372  0.4524  0.0807 -0.4006
    2PC      C1 4874   0.975   4.783   1.511 -0.0354 -0.5280  0.2369
    2PC      HR 4875   0.873   4.803   1.543 -1.1630 -2.2575 -1.9515
    2PC      HS 4876   1.013   4.714   1.588  0.7310 -0.7970 -0.3664
    2PC      C2 4877   1.067   4.907   1.528  0.2104 -0.9144  0.3150
    2PC      HX 4878   1.153   4.901   1.461  0.8696 -0.9960  1.1558
    2PC      C3 4879   1.138   4.905   1.664 -0.8543 -0.5590 -0.5001
    2PC      HA 4880   1.227   4.842   1.663  0.5068  1.2320  0.2980
    2PC      HB 4881   1.181   5.003   1.689 -0.9484 -1.0455  1.7788
    2PC     O31 4882   1.056   4.870   1.776  0.4444  0.1192  0.7896
    2PC     P31 4883   1.108   4.823   1.914  0.6470  0.0923 -0.1621
    2PC     O32 4884   1.165   4.961   1.977  0.3784 -0.1138  0.0668
    2PC     C31 4885   1.080   5.065   2.013 -0.5321 -0.8232  0.7056
    2PC     H1A 4886   1.051   5.124   1.925  0.3583 -1.1775  0.1591
    2PC     H1B 4887   0.991   5.025   2.062 -2.1361  2.8909  1.1527
    2PC     C32 4888   1.140   5.159   2.118 -0.1268 -0.2721  0.0753
    2PC     H2A 4889   1.234   5.203   2.082 -0.6569  1.8972  1.1393
    2PC     H2B 4890   1.067   5.238   2.137  1.7567  1.2406  1.3905
    2PC     N31 4891   1.167   5.097   2.252 -0.5763 -0.3195 -0.6425
    2PC     C33 4892   1.205   5.201   2.345 -0.1712 -0.9162 -0.1151
    2PC     H3A 4893   1.136   5.284   2.331  0.5092 -0.0257  1.5545
    2PC     H3B 4894   1.183   5.156   2.442  1.0026 -0.4610  0.3795
    2PC     H3C 4895   1.310   5.227   2.333  0.6479 -2.8220  2.1392
    2PC     C34 4896   1.054   5.018   2.307 -0.5973 -0.0991  0.3255
    2PC     H4A 4897   1.077   4.984   2.408 -1.1741 -0.8551  0.2111
    2PC     H4B 4898   0.963   5.078   2.300 -1.3134 -1.0936  0.7703
    2PC     H4C 4899   1.040   4.931   2.243  0.2832  0.6337 -0.8874
    2PC     C35 4900   1.282   4.999   2.235 -0.1853  0.1801 -0.2091
    2PC     H5A 4901   1.310   4.966   2.335  1.6002 -1.0305 -1.0471
    2PC     H5B 4902   1.372   5.051   2.201  0.4615 -0.1146  0.9848
    2PC     H5C 4903   1.250   4.912   2.178  0.1002 -0.0731  0.0085
    2PC     O33 4904   1.000   4.772   2.001 -0.1946 -0.2138 -0.0288
    2PC     O34 4905   1.221   4.731   1.895 -0.0979  0.0909  0.1654
    2PC     O21 4906   0.994   5.032   1.508  0.8882 -0.5106 -0.0665
    2PC     C21 4907   1.061   5.145   1.468  0.1508  0.9385  0.2604
    2PC     O22 4908   1.177   5.139   1.433  0.4166 -0.2518 -0.1841
    3OL     C12 4909   0.977   5.271   1.468 -0.2702 -0.2464  0.1217
    3OL     H2R 4910   1.019   5.348   1.533 -0.1843  1.2545 -1.6376
    3OL     H2S 4911   0.878   5.239   1.502 -0.7351 -0.6436 -1.5222
    3OL     C13 4912   0.970   5.330   1.324  0.1438  0.2871 -0.9097
    3OL     H3R 4913   0.921   5.253   1.263 -0.9577  0.3474 -0.1337
    3OL     H3S 4914   1.064   5.358   1.276  1.0554 -1.4569 -0.2302
    3OL     C14 4915   0.890   5.456   1.323  0.4890 -0.2366 -0.1915
    3OL     H4R 4916   0.922   5.514   1.409 -1.2190 -0.3280  0.5417
    3OL     H4S 4917   0.789   5.423   1.346  0.6105 -0.4297  0.0698
    3OL     C15 4918   0.892   5.530   1.187  0.5620 -0.3944 -0.5781
    3OL     H5R 4919   0.891   5.453   1.109  1.9930  0.1487 -1.1798
    3OL     H5S 4920   0.987   5.584   1.177  0.4426 -0.3758 -1.8665
    3OL     C16 4921   0.782   5.641   1.173  0.2989 -0.1577 -0.9129
    3OL     H6R 4922   0.790   5.698   1.266 -0.3828 -0.2110 -0.8222
    3OL     H6S 4923   0.678   5.611   1.181 -0.1374  1.5644  0.8124
    3OL     C17 4924   0.792   5.726   1.046 -0.1460  0.4390 -0.9753
    3OL     H7R 4925   0.706   5.794   1.047  0.2230  0.9879 -2.7561
    3OL     H7S 4926   0.777   5.668   0.954 -1.5076  0.0933 -0.5602
    3OL     C18 4927   0.912   5.808   1.027  0.2485  0.1529  0.5921
    3OL     H8R 4928   0.986   5.756   0.965  3.0719  0.0625  3.7565
    3OL     H8S 4929   0.961   5.835   1.121 -0.5112 -2.2019  1.7504
    3OL     C19 4930   0.881   5.935   0.951 -0.3915 -1.1365 -0.1445
    3OL     H9R 4931   0.870   6.019   1.018  1.7509 -1.7385  1.0608
    3OL    C110 4932   0.877   5.949   0.817  0.1587  0.2892 -0.1805
    3OL    H10R 4933   0.844   6.036   0.761  3.4204  0.9446 -1.3348
    3OL    C111 4934   0.889   5.830   0.730 -0.5050  0.1755  1.0763
    3OL    H11R 4935   0.948   5.748   0.771  1.2827  0.7876 -0.1298
    3OL    H11S 4936   0.948   5.864   0.644  1.0170 -1.3076  1.4802
    3OL    C112 4937   0.757   5.789   0.672  0.2658  0.1902 -0.1169
    3OL    H12R 4938   0.694   5.874   0.647 -2.0867 -1.2325  0.6303
    3OL    H12S 4939   0.718   5.717   0.744  0.6100  0.7661  0.6487
    3OL    C113 4940   0.767   5.699   0.552  0.2547 -0.2733 -0.3543
    3OL    H13R 4941   0.668   5.667   0.519 -1.4985  0.9644  3.1450
    3OL    H13S 4942   0.821   5.607   0.578  0.3900 -0.3301 -0.8220
    3OL    C114 4943   0.827   5.764   0.432  0.5645 -0.8957  0.4241
    3OL    H14R 4944   0.936   5.762   0.439  0.6978  1.6550 -0.0603
    3OL    H14S 4945   0.793   5.868   0.426  0.2994 -0.8857  1.6771
    3OL    C115 4946   0.783   5.700   0.300 -0.0024  0.7564  1.0947
    3OL    H15R 4947   0.679   5.721   0.274  0.3347 -0.3245 -1.4338
    3OL    H15S 4948   0.800   5.592   0.307  2.2295  0.9450 -0.4786
    3OL    C116 4949   0.872   5.752   0.187 -0.3898 -0.2376  0.0749
    3OL    H16R 4950   0.974   5.744   0.226 -0.2647 -1.6239 -0.4580
    3OL    H16S 4951   0.851   5.854   0.156  0.9160 -0.8880 -3.3874
    3OL    C117 4952   0.850   5.685   0.054  0.0469 -0.1779 -0.1818
    3OL    H17R 4953   0.857   5.576   0.063  0.0469 -0.2791 -1.2436
    3OL    H17S 4954   0.922   5.726  -0.016  1.2313  1.3340  1.7862
    3OL    C118 4955   0.708   5.685  -0.014 -0.3429  0.0246 -0.1677
    3OL    H18R 4956   0.672   5.777  -0.059 -0.6776  0.0569  0.1580
    3OL    H18S 4957   0.636   5.664   0.066  0.2434 -1.1261  0.0902
    3OL    H18T 4958   0.693   5.601  -0.082  0.6411 -2.0155  1.9753
    1PA    C116 4959   0.500   2.059   8.807 -0.9169 -0.0957  0.2131
    1PA    H16R 4960   0.413   2.007   8.764 -0.6749 -2.2447  2.1248
    1PA    H16S 4961   0.524   1.988   8.886 -0.7492  1.5820  1.7039
    1PA    H16T 4962   0.578   2.049   8.731 -1.0926 -0.0195  0.0181
    1PA    C115 4963   0.475   2.206   8.845 -0.1176  0.2843 -0.0489
    1PA    H15R 4964   0.406   2.259   8.779 -0.4497  0.6864  0.6093
    1PA    H15S 4965   0.423   2.194   8.939 -0.1028  1.3433  0.1052
    1PA    C114 4966   0.592   2.291   8.878 -0.2115 -0.5047 -0.2894
    1PA    H14R 4967   0.553   2.392   8.892 -2.0629 -1.3066  0.5345
    1PA    H14S 4968   0.643   2.258   8.968  2.2442 -0.1904 -1.4703
    1PA    C113 4969   0.702   2.290   8.771  0.1386  0.1088 -0.4817
    1PA    H13R 4970   0.781   2.360   8.799  1.5022 -1.6830  0.3449
    1PA    H13S 4971   0.761   2.198   8.781  1.3203  0.9017  0.0305
    1PA    C112 4972   0.653   2.317   8.626  0.4231 -0.0599 -0.8491
    1PA    H12R 4973   0.601   2.227   8.593 -1.3305  0.0523  1.3537
    1PA    H12S 4974   0.584   2.401   8.624 -0.0169 -0.4260 -1.1931
    1PA    C111 4975   0.775   2.333   8.538  0.3574  0.6611 -0.0768
    1PA    H11R 4976   0.825   2.422   8.576  0.1988  0.7110  0.0178
    1PA    H11S 4977   0.840   2.246   8.554  0.4086  0.7044 -0.0509
    1PA    C110 4978   0.742   2.335   8.390 -1.1631  0.7464 -0.2763
    1PA    H10R 4979   0.838   2.342   8.339  0.8876 -1.5977  2.8577
    1PA    H10S 4980   0.704   2.237   8.362  1.5463 -0.8299  1.1925
    1PA     C19 4981   0.631   2.432   8.341  0.1918  0.5222  0.8620
    1PA     H9R 4982   0.532   2.418   8.384  0.0728  1.4155  0.8835
    1PA     H9S 4983   0.662   2.534   8.363  1.5902  0.9328 -2.4105
    1PA     C18 4984   0.610   2.417   8.190 -0.3200  0.6290 -0.1214
    1PA     H8R 4985   0.629   2.310   8.180  2.2329  0.7298  2.2961
    1PA     H8S 4986   0.506   2.431   8.162 -0.3792  0.6662  0.1132
    1PA     C17 4987   0.711   2.475   8.093  0.3969 -0.2160 -0.3746
    1PA     H7R 4988   0.805   2.421   8.104  0.0505 -0.3827  2.3066
    1PA     H7S 4989   0.666   2.467   7.994  1.6057 -0.8793 -0.8874
    1PA     C16 4990   0.726   2.619   8.118  0.2878 -0.3928  0.9104
    1PA     H6R 4991   0.768   2.633   8.218 -1.3908  1.0733  1.4544
    1PA     H6S 4992   0.799   2.648   8.041 -1.6534 -0.7190 -1.1474
    1PA     C15 4993   0.602   2.711   8.089  0.6967  0.1291 -0.6077
    1PA     H5R 4994   0.571   2.708   7.984  1.5958 -1.6517 -0.8655
    1PA     H5S 4995   0.519   2.666   8.144  1.0135 -0.9771 -1.0056
    1PA     C14 4996   0.628   2.856   8.139 -0.6781 -0.2135 -0.8522
    1PA     H4R 4997   0.639   2.861   8.248 -1.9306 -1.3214 -0.6487
    1PA     H4S 4998   0.720   2.892   8.092 -1.1693  2.5145  0.1022
    1PA     C13 4999   0.512   2.953   8.114  1.0141 -0.0574 -0.3018
    1PA     H3R 5000   0.436   2.916   8.046 -0.4676 -0.1760  1.3559
    1PA     H3S 5001   0.462   2.970   8.210  2.5118  0.2549  0.4699
    1PA     C12 5002   0.550   3.101   8.076 -0.2316  0.0790  0.2574
    1PA     H2R 5003   0.472   3.177   8.077 -0.6996 -0.3967  0.9239
    1PA     H2S 5004   0.620   3.135   8.153  2.4032 -0.6589 -1.6939
    2PC     C11 5005   0.607   3.095   7.932  0.3792 -0.3864 -0.1079
    2PC     O12 5006   0.538   3.065   7.834 -0.0509 -0.0394 -0.2008
    2PC     O11 5007   0.730   3.140   7.921 -0.2346 -0.0356 -0.1119
    2PC      C1 5008   0.792   3.126   7.787  0.4364 -0.2884  0.2250
    2PC      HR 5009   0.812   3.022   7.760 -2.4089 -0.8360 -0.0184
    2PC      HS 5010   0.724   3.164   7.711  1.4391  2.5223  0.6353
    2PC      C2 5011   0.919   3.213   7.787  0.0410 -0.5485  0.7597
    2PC      HX 5012   0.895   3.312   7.826 -0.2979  1.2248 -3.4408
    2PC      C3 5013   0.994   3.213   7.655  0.8118  0.3603 -0.2223
    2PC      HA 5014   0.937   3.272   7.584 -1.3791  0.7188  1.7117
    2PC      HB 5015   1.091   3.263   7.661  1.0401 -0.1639  0.6951
    2PC     O31 5016   1.024   3.083   7.594  0.6308 -0.6542 -0.8492
    2PC     P31 5017   1.087   3.079   7.449  0.6170  0.0160 -0.0519
    2PC     O32 5018   1.108   2.924   7.430 -0.2455  0.3369  0.0593
    2PC     C31 5019   0.999   2.841   7.384  0.2076  0.3038 -0.1640
    2PC     H1A 5020   0.910   2.836   7.447  0.0303 -0.4458 -0.4587
    2PC     H1B 5021   0.982   2.870   7.280 -0.6268 -0.1698 -0.1740
    2PC     C32 5022   1.076   2.706   7.368  0.1083  0.2017 -0.9416
    2PC     H2A 5023   1.166   2.718   7.307  1.1362  0.4404  0.5588
    2PC     H2B 5024   1.114   2.679   7.467  1.2343  2.6425 -0.6359
    2PC     N31 5025   0.990   2.588   7.327 -0.3395  0.4222  0.5466
    2PC     C33 5026   0.870   2.566   7.414 -0.2240  0.1919  0.1714
    2PC     H3A 5027   0.827   2.468   7.391 -2.3210  0.8589  0.9348
    2PC     H3B 5028   0.898   2.572   7.519  2.3888 -2.2561 -0.2746
    2PC     H3C 5029   0.797   2.641   7.383 -1.8039 -1.8799 -1.4974
    2PC     C34 5030   0.947   2.607   7.178  0.9198  0.1709 -0.2295
    2PC     H4A 5031   1.035   2.636   7.121  0.1025  1.4393 -0.9001
    2PC     H4B 5032   0.894   2.517   7.149  1.2609  0.1250 -0.7201
    2PC     H4C 5033   0.874   2.688   7.169  1.7334  0.8487 -0.9865
    2PC     C35 5034   1.076   2.461   7.341 -0.1885  0.4210  0.2432
    2PC     H5A 5035   1.016   2.391   7.283  0.4149 -0.9272  1.2079
    2PC     H5B 5036   1.078   2.434   7.447 -0.2420 -1.3932 -0.1906
    2PC     H5C 5037   1.174   2.489   7.303 -0.7240  1.7465 -0.2188
    2PC     O33 5038   0.993   3.115   7.346 -0.0128  0.6261  0.3578
    2PC     O34 5039   1.214   3.151   7.455  0.2950 -0.4219  0.7231
    2PC     O21 5040   0.991   3.156   7.902  0.4971 -0.0180  0.8237
    2PC     C21 5041   1.113   3.202   7.937 -0.3898  0.0169 -0.0695
    2PC     O22 5042   1.155   3.312   7.904 -1.0340 -0.2173 -0.3863
    3OL     C12 5043   1.182   3.108   8.029  0.2271 -0.3231  0.0750
    3OL     H2R 5044   1.272   3.077   7.977 -0.3124  1.9592 -2.4848
    3OL     H2S 5045   1.126   3.015   8.040  2.1369 -1.4822  0.3781
    3OL     C13 5046   1.196   3.170   8.170  0.3280  0.3228 -0.1816
    3OL     H3R 5047   1.101   3.203   8.211  0.7660 -0.7443  1.8054
    3OL     H3S 5048   1.247   3.266   8.161 -0.5594  0.6948 -1.5008
    3OL     C14 5049   1.294   3.083   8.261 -0.2127  0.1012  0.9259
    3OL     H4R 5050   1.377   3.138   8.304 -0.3179  0.2619  0.9240
    3OL     H4S 5051   1.332   3.005   8.194 -1.8270  1.0515 -1.2433
    3OL     C15 5052   1.228   3.015   8.379  0.2349  0.1090  0.0388
    3OL     H5R 5053   1.296   2.934   8.408  1.1300 -0.0499 -2.2472
    3OL     H5S 5054   1.141   2.960   8.343  1.9961 -3.0983  0.3335
    3OL     C16 5055   1.192   3.109   8.491 -0.6068 -0.6842  0.4371
    3OL     H6R 5056   1.106   3.173   8.468  0.3564  1.4514  2.3897
    3OL     H6S 5057   1.273   3.180   8.505 -1.5591  0.1241  2.1941
    3OL     C17 5058   1.155   3.042   8.619  0.2336 -0.4810 -0.0091
    3OL     H7R 5059   1.233   2.972   8.648 -0.3576 -0.8268  0.7813
    3OL     H7S 5060   1.057   2.997   8.604 -0.3585  1.1608 -1.3646
    3OL     C18 5061   1.141   3.143   8.730  0.1558  0.0681  0.3034
    3OL     H8R 5062   1.056   3.207   8.705 -1.3179 -1.8198  0.2642
    3OL     H8S 5063   1.232   3.203   8.735 -0.7514  1.4798  0.5254
    3OL     C19 5064   1.128   3.077   8.864 -0.6205  0.0971 -0.2742
    3OL     H9R 5065   1.192   2.990   8.878  2.9210  2.8427  2.7645
    3OL    C110 5066   1.041   3.109   8.965  0.0776  0.5146  0.1804
    3OL    H10R 5067   1.036   3.047   9.054 -1.0648  0.4924  0.1127
    3OL    C111 5068   0.957   3.228   8.966 -0.3425 -0.1235 -0.2267
    3OL    H11R 5069   1.019   3.311   8.930  0.1277  0.3919  1.6884
    3OL    H11S 5070   0.935   3.247   9.071  0.9875  1.3245 -0.1860
    3OL    C112 5071   0.836   3.211   8.881 -0.2317 -0.1292  0.1421
    3OL    H12R 5072   0.866   3.168   8.785  0.7572  0.2583  0.2679
    3OL    H12S 5073   0.791   3.309   8.869  0.7937  0.4821  1.1416
    3OL    C113 5074   0.739   3.114   8.933  0.6062 -0.7162  0.1842
    3OL    H13R 5075   0.778   3.012   8.937  2.7212 -0.0457 -1.1740
    3OL    H13S 5076   0.661   3.130   8.859  0.2192  1.4969  0.9929
    3OL    C114 5077   0.673   3.142   9.071 -0.0877 -0.1295 -0.3379
    3OL    H14R 5078   0.629   3.242   9.070  0.9476  0.3809 -2.9491
    3OL    H14S 5079   0.754   3.131   9.144 -0.4876 -0.4403  0.0623
    3OL    C115 5080   0.565   3.040   9.118  0.2656 -0.1463  0.3884
    3OL    H15R 5081   0.541   3.060   9.223  1.6752  0.9414  0.5285
    3OL    H15S 5082   0.596   2.935   9.123 -0.9362 -0.5020  0.5440
    3OL    C116 5083   0.435   3.044   9.037  0.5553 -0.1342  0.8200
    3OL    H16R 5084   0.382   2.950   9.051 -0.5824  0.8673  3.8934
    3OL    H16S 5085   0.449   3.036   8.929 -0.6898 -2.3824  0.7525
    3OL    C117 5086   0.340   3.164   9.068  0.1820  0.3561 -0.3067
    3OL    H17R 5087   0.262   3.171   8.992 -1.2563 -0.1480  1.0646
    3OL    H17S 5088   0.401   3.253   9.056  0.9054 -0.0568  0.1753
    3OL    C118 5089   0.289   3.171   9.215  0.1701  0.1207  0.1141
    3OL    H18R 5090   0.203   3.104   9.216  1.2690 -1.3464 -0.7120
    3OL    H18S 5091   0.260   3.266   9.262  1.4499  0.9773 -0.7832
    3OL    H18T 5092   0.363   3.132   9.285 -0.3134  0.3606  0.7822
    1PA    C116 5093   3.136   2.314   8.696  0.0453  0.5381 -0.4068
    1PA    H16R 5094   3.085   2.244   8.763 -1.7939  3.3472  1.3326
    1PA    H16S 5095   3.208   2.263   8.631  0.1690 -0.8789  0.7881
    1PA    H16T 5096   3.057   2.354   8.632 -0.0341  2.3853  0.7716
    1PA    C115 5097   3.204   2.427   8.782  0.1301  0.9807  0.2331
    1PA    H15R 5098   3.121   2.467   8.841  0.2305 -0.6826  1.6006
    1PA    H15S 5099   3.268   2.378   8.856 -0.7881 -1.8662 -0.7018
    1PA    C114 5100   3.277   2.543   8.721 -0.8534 -0.4846 -0.3212
    1PA    H14R 5101   3.288   2.621   8.797 -0.5421 -0.0282 -0.8278
    1PA    H14S 5102   3.381   2.519   8.699 -0.8830 -0.4242 -0.5273
    1PA    C113 5103   3.198   2.602   8.606  0.7794  0.6890  0.0579
    1PA    H13R 5104   3.171   2.524   8.534 -1.2138  2.0707 -0.7748
    1PA    H13S 5105   3.099   2.630   8.641  0.6042 -1.0388  1.0461
    1PA    C112 5106   3.277   2.713   8.537  0.2623  0.2771 -0.3882
    1PA    H12R 5107   3.317   2.779   8.615  1.9525 -2.7137  1.4508
    1PA    H12S 5108   3.366   2.663   8.498  1.0189  1.6443 -0.4826
    1PA    C111 5109   3.220   2.790   8.418  0.4468  0.0688  0.2835
    1PA    H11R 5110   3.234   2.721   8.334  0.1558 -0.4738  0.6797
    1PA    H11S 5111   3.111   2.791   8.426  0.3649 -0.4601 -0.5871
    1PA    C110 5112   3.270   2.931   8.399  0.4087  0.6475  0.2056
    1PA    H10R 5113   3.260   2.978   8.497  0.5303 -1.4409  1.2805
    1PA    H10S 5114   3.375   2.922   8.369  0.0216  0.1717 -1.0740
    1PA     C19 5115   3.188   3.009   8.291  0.3043  1.0116  0.8681
    1PA     H9R 5116   3.081   2.996   8.309  0.4921 -0.9350  0.7786
    1PA     H9S 5117   3.208   3.116   8.303  2.1647  1.0341 -1.7253
    1PA     C18 5118   3.221   2.964   8.147  0.2121  0.1215 -0.1198
    1PA     H8R 5119   3.329   2.968   8.128  0.5581  0.1013  1.6254
    1PA     H8S 5120   3.185   2.862   8.131  0.6046 -0.5208  2.5714
    1PA     C17 5121   3.153   3.057   8.050  0.2662 -0.0603  0.3331
    1PA     H7R 5122   3.180   3.161   8.071  0.2248 -0.0874  0.5225
    1PA     H7S 5123   3.195   3.038   7.951  0.4097 -1.6307  0.6699
    1PA     C16 5124   3.001   3.047   8.039 -0.1719  0.1243 -0.1017
    1PA     H6R 5125   2.976   2.942   8.022 -0.9391  0.3863 -0.6272
    1PA     H6S 5126   2.949   3.072   8.131 -0.6758  1.5414 -0.7490
    1PA     C15 5127   2.930   3.140   7.924  0.5300  0.4833 -0.3595
    1PA     H5R 5128   2.825   3.154   7.951  0.1284 -1.7368 -0.5481
    1PA     H5S 5129   2.955   3.246   7.915 -1.6035  0.9819 -0.9520
    1PA     C14 5130   2.910   3.090   7.777 -0.2084  0.5119  0.0177
    1PA     H4R 5131   3.009   3.097   7.731  0.6811  1.3113  1.9302
    1PA     H4S 5132   2.886   2.984   7.768 -0.6455  0.5013  1.1134
    1PA     C13 5133   2.823   3.172   7.690 -0.0169  0.1881 -0.0086
    1PA     H3R 5134   2.722   3.133   7.705  0.8932 -2.2358  0.2074
    1PA     H3S 5135   2.827   3.278   7.718 -1.0809  0.2840 -0.1609
    1PA     C12 5136   2.863   3.159   7.545  0.4061 -0.3228  0.1934
    1PA     H2R 5137   2.954   3.213   7.515  0.9808 -1.5512 -0.3539
    1PA     H2S 5138   2.881   3.052   7.532  1.4632  0.0892 -2.5022
    2PC     C11 5139   2.744   3.193   7.462  0.2255  0.0579  0.0396
    2PC     O12 5140   2.656   3.266   7.505 -0.1571  0.3048  0.6063
    2PC     O11 5141   2.756   3.151   7.334 -0.7574 -0.0659 -0.0714
    2PC      C1 5142   2.654   3.165   7.230 -0.6060  0.8288  0.0947
    2PC      HR 5143   2.610   3.265   7.218 -1.0628  0.4234 -2.1562
    2PC      HS 5144   2.712   3.147   7.139 -1.9568 -3.1452 -0.1577
    2PC      C2 5145   2.548   3.060   7.255 -0.0965 -0.0775  0.6145
    2PC      HX 5146   2.598   2.966   7.279  1.4134 -0.0023 -1.9133
    2PC      C3 5147   2.449   3.047   7.132 -0.4434  0.0148 -0.0165
    2PC      HA 5148   2.492   3.002   7.043  0.0380  0.2914  0.0758
    2PC      HB 5149   2.358   2.988   7.150 -0.8666  0.9701  1.1027
    2PC     O31 5150   2.412   3.182   7.102 -0.2537 -0.5449  0.1357
    2PC     P31 5151   2.318   3.221   6.985  0.2734 -0.2799  0.0162
    2PC     O32 5152   2.411   3.190   6.856  0.3819 -0.0167  0.0008
    2PC     C31 5153   2.525   3.268   6.841  0.0122  0.0325  0.3705
    2PC     H1A 5154   2.497   3.374   6.839 -3.1246 -0.7150  0.6437
    2PC     H1B 5155   2.602   3.251   6.917  1.8100  1.1640 -1.0845
    2PC     C32 5156   2.591   3.230   6.708  0.8257 -0.3267  0.7491
    2PC     H2A 5157   2.685   3.285   6.703 -1.3843  4.1939  2.9087
    2PC     H2B 5158   2.613   3.124   6.693 -0.6684 -0.2932 -2.3908
    2PC     N31 5159   2.514   3.277   6.584  0.4655  0.1230  0.2363
    2PC     C33 5160   2.395   3.199   6.559  0.5899  0.7595  0.3239
    2PC     H3A 5161   2.335   3.219   6.648 -0.4603 -2.4409  0.4697
    2PC     H3B 5162   2.341   3.238   6.473 -0.9126 -3.0471 -0.6631
    2PC     H3C 5163   2.424   3.095   6.547  0.5957  0.4520  2.5612
    2PC     C34 5164   2.481   3.422   6.603  0.5761  0.2312  0.4618
    2PC     H4A 5165   2.565   3.471   6.653  1.2232 -0.3751 -0.0098
    2PC     H4B 5166   2.469   3.475   6.508  1.3085  0.5385  0.5269
    2PC     H4C 5167   2.393   3.424   6.666 -2.1702  2.1522 -3.0305
    2PC     C35 5168   2.597   3.252   6.463  0.4128  0.8338 -1.2198
    2PC     H5A 5169   2.688   3.312   6.472  1.2735 -0.5982  0.1205
    2PC     H5B 5170   2.549   3.284   6.370  1.3069  1.8593 -1.3469
    2PC     H5C 5171   2.620   3.145   6.458 -0.4022  0.4837  1.1311
    2PC     O33 5172   2.206   3.123   6.992 -0.0658  0.0206 -0.0349
    2PC     O34 5173   2.286   3.367   6.988  0.6199 -0.1127 -0.1766
    2PC     O21 5174   2.472   3.103   7.367  0.3664  0.3535  0.0704
    2PC     C21 5175   2.376   3.023   7.422  0.1227  0.0481  0.6296
    2PC     O22 5176   2.359   2.906   7.387 -0.4198  0.0211  0.3242
    3OL     C12 5177   2.298   3.091   7.535 -0.1122 -0.5658 -0.1057
    3OL     H2R 5178   2.328   3.196   7.531  1.8249 -1.0882 -0.4829
    3OL     H2S 5179   2.349   3.078   7.630 -1.9732 -1.5246  0.8001
    3OL     C13 5180   2.157   3.059   7.551  0.9048  0.5412 -0.3515
    3OL     H3R 5181   2.145   2.951   7.562 -1.5514  0.4193 -3.0211
    3OL     H3S 5182   2.095   3.090   7.466 -1.3930 -0.6577  0.7903
    3OL     C14 5183   2.098   3.131   7.675  0.2233  0.2858 -0.4616
    3OL     H4R 5184   2.107   3.064   7.761 -0.4906  1.2518  0.3971
    3OL     H4S 5185   1.990   3.139   7.662  0.1022  0.7425  0.7057
    3OL     C15 5186   2.158   3.266   7.715  0.2667 -0.1280  0.4893
    3OL     H5R 5187   2.148   3.339   7.634  1.8404 -0.3655  0.0534
    3OL     H5S 5188   2.267   3.262   7.718  0.2533 -2.0077 -0.0603
    3OL     C16 5189   2.116   3.312   7.853  0.2453  0.6682  0.0712
    3OL     H6R 5190   2.137   3.232   7.924 -2.3436  0.2109  0.4364
    3OL     H6S 5191   2.012   3.324   7.823 -0.5221 -0.7822  1.9357
    3OL     C17 5192   2.173   3.440   7.903  0.7544 -0.0471  1.2610
    3OL     H7R 5193   2.184   3.516   7.825  0.5453  0.0087  1.2851
    3OL     H7S 5194   2.272   3.439   7.949  2.3982 -2.5659 -1.8476
    3OL     C18 5195   2.074   3.506   7.997 -0.3120  0.3492  0.0614
    3OL     H8R 5196   2.053   3.446   8.086 -0.8933  2.6647  1.5849
    3OL     H8S 5197   1.980   3.519   7.944  0.2211 -0.2496 -1.0657
    3OL     C19 5198   2.140   3.635   8.056  0.4605  0.9610  0.4357
    3OL     H9R 5199   2.131   3.721   7.990 -1.8633  0.3082 -0.2018
    3OL    C110 5200   2.206   3.648   8.169  0.7452  0.0273  0.5169
    3OL    H10R 5201   2.247   3.747   8.187  1.6347  0.1519 -1.8798
    3OL    C111 5202   2.236   3.535   8.263 -0.3083 -0.4598  0.1032
    3OL    H11R 5203   2.319   3.565   8.327  0.3993  0.0666 -1.0305
    3OL    H11S 5204   2.281   3.452   8.208  2.0464  1.9337 -1.8930
    3OL    C112 5205   2.123   3.496   8.350  0.4189 -0.2437 -0.5420
    3OL    H12R 5206   2.141   3.395   8.386  0.1961 -0.0142  0.2353
    3OL    H12S 5207   2.029   3.495   8.296  0.3335 -0.3439 -0.3921
    3OL    C113 5208   2.104   3.586   8.472 -0.1103 -0.7346  0.8889
    3OL    H13R 5209   2.071   3.681   8.429  0.8362 -0.4421  0.7722
    3OL    H13S 5210   2.206   3.602   8.508  0.8733  0.6925 -2.1882
    3OL    C114 5211   2.018   3.537   8.594  0.1100 -0.2697 -0.3282
    3OL    H14R 5212   1.916   3.510   8.565  0.4303 -1.7302 -0.1911
    3OL    H14S 5213   2.009   3.624   8.659  1.0680  0.2727 -0.9185
    3OL    C115 5214   2.079   3.415   8.669  0.3474  0.3586 -0.4514
    3OL    H15R 5215   2.180   3.434   8.707 -0.3877 -0.0694  1.8681
    3OL    H15S 5216   2.074   3.329   8.601  0.3268 -0.6219  0.7600
    3OL    C116 5217   1.990   3.371   8.786 -0.1091 -0.1000  0.0458
    3OL    H16R 5218   1.954   3.456   8.843 -0.3774  0.1575 -0.5031
    3OL    H16S 5219   2.044   3.317   8.864 -1.0649  2.3038  2.5234
    3OL    C117 5220   1.879   3.269   8.748 -0.0711  0.1270 -0.5581
    3OL    H17R 5221   1.809   3.311   8.674  0.2220  0.1645 -0.8171
    3OL    H17S 5222   1.820   3.254   8.838 -1.1674  0.5832 -1.1725
    3OL    C118 5223   1.926   3.127   8.714  0.2423  0.6518  0.1051
    3OL    H18R 5224   1.955   3.117   8.610 -0.8484 -0.6649 -0.0948
    3OL    H18S 5225   1.843   3.057   8.724 -0.4322  1.4105 -0.0630
    3OL    H18T 5226   2.010   3.093   8.775  0.5962  0.1870 -0.6379
    1PA    C116 5227   2.471   2.212   8.501 -0.4209  0.6411  0.1652
    1PA    H16R 5228   2.413   2.247   8.416 -0.5008 -0.5121 -0.2771
    1PA    H16S 5229   2.499   2.107   8.487 -0.7853  0.6645 -0.8273
    1PA    H16T 5230   2.568   2.258   8.483 -0.0792  0.0565  0.4542
    1PA    C115 5231   2.421   2.241   8.640  0.6284  0.5514 -0.0200
    1PA    H15R 5232   2.487   2.208   8.721  2.2164  0.3218 -1.3471
    1PA    H15S 5233   2.418   2.348   8.659 -3.0264  0.4233  0.7841
    1PA    C114 5234   2.287   2.180   8.669  0.1818 -0.0265 -0.3237
    1PA    H14R 5235   2.319   2.078   8.690 -0.6556  0.2242  2.7191
    1PA    H14S 5236   2.262   2.204   8.773 -1.3671 -1.4853 -0.3160
    1PA    C113 5237   2.167   2.197   8.574 -0.2910  0.6412 -0.0313
    1PA    H13R 5238   2.125   2.297   8.563 -0.9473  0.2494 -1.2828
    1PA    H13S 5239   2.210   2.171   8.477  0.0992  0.9916  0.0428
    1PA    C112 5240   2.063   2.088   8.606 -0.0069 -0.4137  0.1520
    1PA    H12R 5241   2.098   1.988   8.634  2.1759 -0.6217 -2.9351
    1PA    H12S 5242   2.017   2.135   8.693 -0.5026  0.7496 -0.7124
    1PA    C111 5243   1.955   2.075   8.499  0.0652  0.1854  0.3804
    1PA    H11R 5244   2.013   2.033   8.416 -1.4928  0.4469 -0.9026
    1PA    H11S 5245   1.880   2.002   8.529  2.3151 -2.5191 -0.0663
    1PA    C110 5246   1.886   2.205   8.449  0.5616  0.4152 -0.3274
    1PA    H10R 5247   1.847   2.260   8.535  0.4363 -0.6684  0.3260
    1PA    H10S 5248   1.967   2.275   8.425 -0.0076  1.7322  1.3841
    1PA     C19 5249   1.791   2.179   8.337  0.4535  0.3431 -0.4125
    1PA     H9R 5250   1.848   2.121   8.265  0.0104  0.9930 -1.3013
    1PA     H9S 5251   1.707   2.118   8.369  0.4778 -0.6672 -2.1436
    1PA     C18 5252   1.727   2.305   8.296 -0.6702 -0.4361 -1.1342
    1PA     H8R 5253   1.684   2.357   8.381  1.1729 -1.7760  0.7130
    1PA     H8S 5254   1.799   2.383   8.271 -1.9165  0.8001 -0.9739
    1PA     C17 5255   1.633   2.299   8.173 -0.3139  0.3291  0.7815
    1PA     H7R 5256   1.622   2.403   8.142  1.9254  0.3057 -0.2890
    1PA     H7S 5257   1.675   2.256   8.082 -3.6694  1.4341 -1.4690
    1PA     C16 5258   1.493   2.244   8.204  0.1728 -0.2324  0.9392
    1PA     H6R 5259   1.497   2.135   8.195 -2.0506 -0.1673 -2.2150
    1PA     H6S 5260   1.462   2.282   8.302 -2.0023 -0.0907  0.2310
    1PA     C15 5261   1.394   2.300   8.105  0.2935  0.1017 -0.3041
    1PA     H5R 5262   1.378   2.407   8.118 -0.4534  0.3299 -2.6515
    1PA     H5S 5263   1.428   2.292   8.001 -0.0660 -1.0388 -0.3517
    1PA     C14 5264   1.254   2.234   8.115 -0.6091 -0.3976  0.7125
    1PA     H4R 5265   1.274   2.127   8.104  0.3288 -0.1369 -0.4056
    1PA     H4S 5266   1.202   2.253   8.208  0.6571 -3.0769  2.0936
    1PA     C13 5267   1.166   2.270   7.997  0.0032  0.1221  0.3472
    1PA     H3R 5268   1.150   2.378   8.000 -2.7661 -0.1674 -0.9227
    1PA     H3S 5269   1.222   2.252   7.905 -1.5460  0.1995 -0.6542
    1PA     C12 5270   1.042   2.188   7.980  0.9632 -0.5214  0.0305
    1PA     H2R 5271   1.078   2.086   7.963  0.3549 -0.6378 -0.6102
    1PA     H2S 5272   0.976   2.181   8.067 -0.0289 -0.2853 -0.6846
    2PC     C11 5273   0.965   2.235   7.865  0.9666 -0.1287 -0.4376
    2PC     O12 5274   0.993   2.336   7.804 -0.2872  0.5947 -0.0391
    2PC     O11 5275   0.861   2.145   7.835 -0.3290 -0.6930 -0.2661
    2PC      C1 5276   0.765   2.184   7.722  0.0413  0.1039  0.5940
    2PC      HR 5277   0.689   2.105   7.713 -0.0375  0.0836  1.3671
    2PC      HS 5278   0.722   2.280   7.751  2.6683  0.9571  1.9845
    2PC      C2 5279   0.844   2.189   7.586 -0.2677 -0.3168 -0.6085
    2PC      HX 5280   0.909   2.278   7.580  2.2665 -2.1057 -1.4258
    2PC      C3 5281   0.739   2.212   7.476  0.7602 -1.1836  0.3549
    2PC      HA 5282   0.660   2.138   7.484 -0.7427  0.5457  3.7134
    2PC      HB 5283   0.698   2.310   7.502  1.2883 -0.1765 -2.3532
    2PC     O31 5284   0.801   2.215   7.349 -0.0106 -0.1971 -0.0394
    2PC     P31 5285   0.712   2.262   7.230  0.1780 -0.1380  0.2435
    2PC     O32 5286   0.610   2.146   7.200  0.2410 -0.2645 -0.1686
    2PC     C31 5287   0.654   2.031   7.123 -0.0627  0.7212 -0.5232
    2PC     H1A 5288   0.690   2.059   7.024 -1.5257  1.7728 -0.7890
    2PC     H1B 5289   0.731   1.978   7.180  1.2010  1.2483 -1.6789
    2PC     C32 5290   0.538   1.936   7.107  0.3412 -0.4181 -0.4978
    2PC     H2A 5291   0.497   1.898   7.201 -1.8150 -1.4286 -1.7681
    2PC     H2B 5292   0.456   1.989   7.059  1.3420  1.3117 -0.3785
    2PC     N31 5293   0.561   1.812   7.025 -0.1410  0.0094  0.8426
    2PC     C33 5294   0.440   1.772   6.945 -0.3853  1.0724  0.0412
    2PC     H3A 5295   0.360   1.788   7.017  1.9732  0.7069  2.9605
    2PC     H3B 5296   0.437   1.840   6.860  1.6314  0.7526 -0.3509
    2PC     H3C 5297   0.441   1.671   6.905 -1.8828  1.4579 -1.0287
    2PC     C34 5298   0.670   1.830   6.925 -0.1208  0.0696  0.3007
    2PC     H4A 5299   0.710   1.735   6.888 -0.3127 -0.3782  1.2158
    2PC     H4B 5300   0.624   1.883   6.842 -0.1225 -1.3130 -0.6103
    2PC     H4C 5301   0.750   1.888   6.973 -0.4755 -0.0593  1.0562
    2PC     C35 5302   0.601   1.695   7.112 -0.6374 -0.9624 -0.2578
    2PC     H5A 5303   0.640   1.620   7.043  5.1592  1.4508 -0.2190
    2PC     H5B 5304   0.520   1.653   7.172 -1.3845 -0.2477 -0.7400
    2PC     H5C 5305   0.687   1.723   7.174 -0.0690 -0.4066 -1.2835
    2PC     O33 5306   0.631   2.385   7.258  0.1266 -0.2370 -0.3760
    2PC     O34 5307   0.811   2.274   7.120 -0.7594 -0.5637  0.0711
    2PC     O21 5308   0.920   2.064   7.563  0.2933  0.0098  0.0007
    2PC     C21 5309   1.037   2.081   7.501  0.3594  0.3102 -0.8330
    2PC     O22 5310   1.087   2.185   7.464  0.6111  0.0786  0.4302
    3OL     C12 5311   1.093   1.951   7.467 -0.3874  0.7442  0.1489
    3OL     H2R 5312   1.081   1.934   7.359 -1.0013 -1.5492  0.5214
    3OL     H2S 5313   1.031   1.872   7.510  0.4077  0.2181  0.3543
    3OL     C13 5314   1.243   1.939   7.485 -0.4872  0.0221  0.0225
    3OL     H3R 5315   1.282   2.018   7.419 -0.2319  1.3602  1.7157
    3OL     H3S 5316   1.273   1.848   7.433 -1.0068 -0.0008 -0.2391
    3OL     C14 5317   1.295   1.937   7.625  0.0411 -0.4838  0.0089
    3OL     H4R 5318   1.282   2.036   7.671 -0.9843 -0.7597  0.3273
    3OL     H4S 5319   1.401   1.910   7.631 -0.1019 -0.8548  1.3778
    3OL     C15 5320   1.213   1.845   7.712  0.0600 -0.0234 -0.1070
    3OL     H5R 5321   1.209   1.744   7.673  0.1876 -1.4112  3.1534
    3OL     H5S 5322   1.108   1.869   7.734  0.5038 -0.2963  2.6932
    3OL     C16 5323   1.279   1.835   7.850  0.1946  0.4979  0.0883
    3OL     H6R 5324   1.312   1.936   7.875  0.3204  0.4416  0.1546
    3OL     H6S 5325   1.370   1.778   7.829 -1.3558 -1.6686 -1.0621
    3OL     C17 5326   1.195   1.786   7.963 -0.0290  0.1247 -0.6008
    3OL     H7R 5327   1.145   1.690   7.946  2.6737 -1.4580 -0.1979
    3OL     H7S 5328   1.109   1.853   7.966  0.5395  0.9195 -1.3083
    3OL     C18 5329   1.260   1.803   8.103 -0.5368 -0.0387 -0.2711
    3OL     H8R 5330   1.296   1.905   8.116 -0.5185 -0.2417  1.5532
    3OL     H8S 5331   1.348   1.738   8.107  0.4297  1.0345 -2.4401
    3OL     C19 5332   1.158   1.772   8.214 -0.2445  0.2492 -0.1861
    3OL     H9R 5333   1.078   1.707   8.180 -1.6909  1.5206  0.6567
    3OL    C110 5334   1.144   1.829   8.341 -0.3349 -0.1545  0.7590
    3OL    H10R 5335   1.059   1.805   8.404 -0.9184  1.4886  0.6525
    3OL    C111 5336   1.230   1.935   8.402 -0.5397  0.1594 -0.1341
    3OL    H11R 5337   1.306   1.967   8.331  1.0067  0.2887  1.5080
    3OL    H11S 5338   1.277   1.903   8.496 -1.6585 -0.7530  0.1380
    3OL    C112 5339   1.144   2.062   8.433  0.4915  0.2469  0.0551
    3OL    H12R 5340   1.062   2.037   8.501  1.2694  0.8568  1.2504
    3OL    H12S 5341   1.105   2.097   8.337  2.9086  0.5412 -0.8963
    3OL    C113 5342   1.221   2.172   8.493 -0.4980  0.4558  0.1265
    3OL    H13R 5343   1.175   2.266   8.461 -0.9009  0.2206  0.0067
    3OL    H13S 5344   1.315   2.168   8.437 -0.9488 -1.6919 -0.5626
    3OL    C114 5345   1.230   2.186   8.647 -0.6625  0.0948  0.3734
    3OL    H14R 5346   1.300   2.268   8.664 -1.2473  0.0483  3.5264
    3OL    H14S 5347   1.277   2.098   8.691  0.3043  0.5396  0.2524
    3OL    C115 5348   1.099   2.223   8.702 -0.2840 -0.1480 -0.8788
    3OL    H15R 5349   1.021   2.147   8.697 -1.4193  0.8700  0.4849
    3OL    H15S 5350   1.065   2.308   8.642 -1.0302 -0.8457 -1.4619
    3OL    C116 5351   1.119   2.277   8.837  0.4399 -0.2160 -0.1157
    3OL    H16R 5352   1.026   2.325   8.868  0.5588 -1.1413  1.8048
    3OL    H16S 5353   1.191   2.359   8.841 -0.0900  0.2219  3.5431
    3OL    C117 5354   1.168   2.179   8.944  0.4378  0.4693 -0.0382
    3OL    H17R 5355   1.274   2.158   8.925  0.7474  1.3788  0.6048
    3OL    H17S 5356   1.108   2.087   8.938 -0.8653  1.2867  0.1961
    3OL    C118 5357   1.158   2.244   9.084 -0.6749 -0.5176 -0.4720
    3OL    H18R 5358   1.220   2.333   9.096  0.1147 -1.0941 -0.2482
    3OL    H18S 5359   1.194   2.166   9.151 -1.7934 -1.0045 -0.4057
    3OL    H18T 5360   1.055   2.279   9.099 -1.0552 -0.7313 -2.3478
    1PA    C116 5361   1.685   4.843   8.957  0.4393  0.8015 -0.4689
    1PA    H16R 5362   1.622   4.883   9.037  0.2493 -0.1031 -0.1563
    1PA    H16S 5363   1.676   4.914   8.875  0.3301  0.2907 -0.9019
    1PA    H16T 5364   1.779   4.869   9.006 -0.8553  0.6081  2.3005
    1PA    C115 5365   1.659   4.697   8.941 -0.2530  0.8683  0.3315
    1PA    H15R 5366   1.636   4.641   9.032 -3.1467  1.4113  0.0441
    1PA    H15S 5367   1.560   4.690   8.896 -0.4148  0.9366  0.6674
    1PA    C114 5368   1.754   4.636   8.841  0.7081  0.4510 -0.2196
    1PA    H14R 5369   1.741   4.700   8.753  2.7900  3.0733  1.2252
    1PA    H14S 5370   1.857   4.641   8.876  0.0727 -0.6418  1.9616
    1PA    C113 5371   1.740   4.488   8.823  0.2143 -0.0931  0.1305
    1PA    H13R 5372   1.768   4.440   8.917  0.7079 -0.2465 -0.0868
    1PA    H13S 5373   1.636   4.463   8.805 -0.1656  2.1847 -1.1753
    1PA    C112 5374   1.840   4.445   8.715 -0.0272 -0.3879 -0.3560
    1PA    H12R 5375   1.819   4.499   8.622 -0.1600 -0.8648 -0.6065
    1PA    H12S 5376   1.938   4.461   8.760  0.1266 -3.0050  0.4172
    1PA    C111 5377   1.829   4.292   8.680 -0.5287  0.2210 -0.0974
    1PA    H11R 5378   1.867   4.226   8.759  1.6459  0.6797 -0.6882
    1PA    H11S 5379   1.724   4.270   8.664  0.1867 -2.2284 -2.0110
    1PA    C110 5380   1.904   4.253   8.561  0.2226  0.0785  0.1347
    1PA    H10R 5381   2.005   4.292   8.571  1.3570 -2.9966  1.6325
    1PA    H10S 5382   1.911   4.145   8.569 -0.0325 -0.1120 -1.6635
    1PA     C19 5383   1.854   4.295   8.421 -0.0917  0.0914 -0.3262
    1PA     H9R 5384   1.835   4.401   8.404  0.8474  0.2991 -0.1158
    1PA     H9S 5385   1.926   4.258   8.348 -0.3661  1.4077 -1.2927
    1PA     C18 5386   1.726   4.221   8.383  0.2137 -0.0710  0.4959
    1PA     H8R 5387   1.734   4.124   8.433  1.4043  0.4091  1.2791
    1PA     H8S 5388   1.642   4.265   8.438 -0.1485 -1.2342  0.9118
    1PA     C17 5389   1.699   4.224   8.233  0.1655 -0.8879  0.6532
    1PA     H7R 5390   1.787   4.183   8.184 -0.6222 -0.7571 -0.9164
    1PA     H7S 5391   1.619   4.152   8.217  0.3942 -1.1016  0.4726
    1PA     C16 5392   1.663   4.356   8.165  0.3061 -0.3223 -0.2874
    1PA     H6R 5393   1.571   4.394   8.210  0.8194 -0.3154  0.8020
    1PA     H6S 5394   1.741   4.430   8.185 -1.1391  0.6183  2.6071
    1PA     C15 5395   1.636   4.340   8.015  0.2851 -0.7119  0.5480
    1PA     H5R 5396   1.722   4.292   7.967 -1.7391 -2.0116 -1.9799
    1PA     H5S 5397   1.555   4.271   7.995 -0.2393 -0.8772  2.9454
    1PA     C14 5398   1.629   4.469   7.923  0.0314 -0.3889 -0.4487
    1PA     H4R 5399   1.528   4.507   7.941 -0.4917 -2.6137  2.0441
    1PA     H4S 5400   1.698   4.548   7.953 -2.3443  0.7772  2.4395
    1PA     C13 5401   1.640   4.436   7.773 -0.7539  0.6879 -0.6360
    1PA     H3R 5402   1.744   4.414   7.745 -1.3509 -1.3048 -1.5041
    1PA     H3S 5403   1.589   4.341   7.752 -0.8341  0.2055  1.5048
    1PA     C12 5404   1.582   4.538   7.678 -0.0914 -0.6202  0.6530
    1PA     H2R 5405   1.480   4.565   7.703 -0.1208  1.1053 -1.1470
    1PA     H2S 5406   1.643   4.628   7.685  0.7070 -1.0322 -0.6339
    2PC     C11 5407   1.566   4.501   7.539 -0.3792 -0.5031  0.2700
    2PC     O12 5408   1.595   4.577   7.446  0.4296 -0.1905 -0.1998
    2PC     O11 5409   1.508   4.382   7.525 -0.2953 -0.0557 -0.2717
    2PC      C1 5410   1.484   4.329   7.391  0.4007 -0.1594 -0.0018
    2PC      HR 5411   1.404   4.257   7.409  0.0425  0.4261  0.8166
    2PC      HS 5412   1.440   4.405   7.326  2.2780 -0.0585 -1.2371
    2PC      C2 5413   1.616   4.261   7.337  0.8555 -0.5777 -0.7111
    2PC      HX 5414   1.707   4.320   7.322  0.0178  0.9944  0.1274
    2PC      C3 5415   1.601   4.203   7.192  0.1344  0.6551 -0.8866
    2PC      HA 5416   1.557   4.104   7.188 -0.8083  0.9454  0.9740
    2PC      HB 5417   1.533   4.271   7.140  0.7058 -0.1035 -2.6884
    2PC     O31 5418   1.723   4.204   7.122 -0.1868  0.8904 -0.6498
    2PC     P31 5419   1.729   4.123   6.988  0.2442  0.3935  0.1303
    2PC     O32 5420   1.612   4.180   6.899  0.2713  0.0728  0.1008
    2PC     C31 5421   1.634   4.287   6.818 -0.7161 -0.7558  0.1859
    2PC     H1A 5422   1.713   4.356   6.849  1.4427 -1.1770 -3.7589
    2PC     H1B 5423   1.658   4.253   6.717  0.8575 -1.3260  0.7128
    2PC     C32 5424   1.500   4.364   6.817  0.2198  0.1050 -0.4036
    2PC     H2A 5425   1.428   4.296   6.772  0.8178 -0.0274 -1.1912
    2PC     H2B 5426   1.470   4.403   6.914  3.2119  1.6206  0.0570
    2PC     N31 5427   1.500   4.484   6.730  0.5482  0.1795 -0.6782
    2PC     C33 5428   1.510   4.431   6.596 -0.5719  0.1894 -0.0585
    2PC     H3A 5429   1.599   4.369   6.586  0.3406  1.2643  1.0951
    2PC     H3B 5430   1.414   4.383   6.574 -0.5576  0.6373 -1.1455
    2PC     H3C 5431   1.519   4.520   6.534 -0.2685  0.0069 -0.2765
    2PC     C34 5432   1.375   4.557   6.746  0.1808 -0.3349  0.3775
    2PC     H4A 5433   1.350   4.572   6.851 -1.3270  1.7533 -0.1993
    2PC     H4B 5434   1.376   4.655   6.698 -0.3242 -1.7941 -2.9473
    2PC     H4C 5435   1.295   4.508   6.688  0.3436  0.6484 -0.7277
    2PC     C35 5436   1.604   4.586   6.769  0.3783 -0.4031 -0.0009
    2PC     H5A 5437   1.588   4.678   6.713  2.1910  1.4956  2.3839
    2PC     H5B 5438   1.704   4.551   6.745  1.2971  2.2534 -0.3890
    2PC     H5C 5439   1.603   4.609   6.876 -1.6550  1.5534 -0.3584
    2PC     O33 5440   1.858   4.150   6.929  0.8129  0.3122  0.0440
    2PC     O34 5441   1.695   3.982   7.010 -0.3184  0.6479  0.2495
    2PC     O21 5442   1.642   4.151   7.415 -0.3440 -0.4645 -0.6137
    2PC     C21 5443   1.732   4.174   7.519  0.4740  0.4358  0.4754
    2PC     O22 5444   1.791   4.277   7.539 -0.3103  0.0364  0.2620
    3OL     C12 5445   1.750   4.055   7.600 -0.4476  1.0897 -0.2217
    3OL     H2R 5446   1.815   3.981   7.552 -2.1429  0.1903 -1.2177
    3OL     H2S 5447   1.661   3.993   7.596 -0.2381  0.7570  0.2331
    3OL     C13 5448   1.789   4.085   7.747  0.5984 -0.6457 -0.4569
    3OL     H3R 5449   1.709   4.148   7.787  1.5118 -1.0541  2.2442
    3OL     H3S 5450   1.877   4.149   7.747  1.2378 -1.4925 -1.4288
    3OL     C14 5451   1.803   3.961   7.837 -0.4444 -0.4824  0.3112
    3OL     H4R 5452   1.891   3.905   7.806 -1.6415 -1.5135 -1.3279
    3OL     H4S 5453   1.716   3.898   7.819 -0.9461  0.3228 -0.1782
    3OL     C15 5454   1.817   3.992   7.985 -0.1422 -0.0839 -0.2487
    3OL     H5R 5455   1.731   4.051   8.019 -1.1609 -1.6584  0.0088
    3OL     H5S 5456   1.908   4.045   8.013  0.3008 -0.5942 -0.7090
    3OL     C16 5457   1.811   3.861   8.065  0.2733  0.4909  0.0658
    3OL     H6R 5458   1.888   3.795   8.024  0.8514  1.0637  0.2051
    3OL     H6S 5459   1.712   3.814   8.059  0.4231 -0.5666  3.4278
    3OL     C17 5460   1.830   3.892   8.208  0.6315  0.4604 -0.4324
    3OL     H7R 5461   1.747   3.958   8.233  0.6333  0.8194 -1.3187
    3OL     H7S 5462   1.923   3.949   8.209  1.0109 -0.0346 -2.2007
    3OL     C18 5463   1.817   3.765   8.288 -0.0936  0.4484 -0.1777
    3OL     H8R 5464   1.900   3.701   8.258 -1.1377 -0.0042 -2.3588
    3OL     H8S 5465   1.728   3.710   8.257  0.3791 -1.7151  2.0062
    3OL     C19 5466   1.814   3.780   8.434 -0.7591 -0.1334  0.0501
    3OL     H9R 5467   1.909   3.825   8.460 -0.0555 -1.4651 -0.1256
    3OL    C110 5468   1.725   3.746   8.526  0.3083  0.6443 -0.1214
    3OL    H10R 5469   1.752   3.773   8.628  1.2828  0.8796 -0.4275
    3OL    C111 5470   1.606   3.664   8.508 -0.3857 -0.1963 -0.1944
    3OL    H11R 5471   1.618   3.602   8.419  0.5859  0.6292 -0.6642
    3OL    H11S 5472   1.521   3.729   8.486 -1.3090 -1.2375  0.2057
    3OL    C112 5473   1.580   3.568   8.631  0.0492  0.4255  0.4417
    3OL    H12R 5474   1.591   3.625   8.724  0.0241  0.6246  0.3233
    3OL    H12S 5475   1.645   3.481   8.639  0.4093  0.6059 -0.4443
    3OL    C113 5476   1.440   3.505   8.626  0.2116 -0.0228 -0.4433
    3OL    H13R 5477   1.443   3.418   8.693 -2.1291 -0.4379 -0.7965
    3OL    H13S 5478   1.425   3.456   8.530 -0.0646 -1.6764  0.4036
    3OL    C114 5479   1.323   3.592   8.653  0.2384 -0.1644 -0.3508
    3OL    H14R 5480   1.296   3.646   8.562 -0.2494 -0.0496 -0.1438
    3OL    H14S 5481   1.353   3.674   8.719 -1.9726  0.1198  0.4023
    3OL    C115 5482   1.190   3.515   8.700 -0.4540  0.6155  0.2470
    3OL    H15R 5483   1.196   3.491   8.806 -0.1087 -1.3633 -0.1854
    3OL    H15S 5484   1.176   3.421   8.646  2.5314  0.4027 -0.3386
    3OL    C116 5485   1.072   3.605   8.693 -0.6116  0.1721  0.1584
    3OL    H16R 5486   1.040   3.618   8.589  1.0277 -2.9794 -0.8745
    3OL    H16S 5487   1.098   3.707   8.723  0.9052  0.4562 -1.8795
    3OL    C117 5488   0.955   3.546   8.775 -0.1464  0.0661 -0.3947
    3OL    H17R 5489   0.981   3.552   8.880 -1.2149 -0.2579 -0.1004
    3OL    H17S 5490   0.937   3.441   8.754 -3.8237  0.5442 -0.3475
    3OL    C118 5491   0.815   3.625   8.764  0.6012  0.1607 -0.2836
    3OL    H18R 5492   0.730   3.580   8.815  0.5403 -0.1847 -0.6793
    3OL    H18S 5493   0.791   3.657   8.662 -3.3194  1.9885  1.0370
    3OL    H18T 5494   0.825   3.719   8.817  1.7283  0.4457 -0.9585
    1PA    C116 5495   0.929   4.286   9.035  0.3389  0.4268  0.1489
    1PA    H16R 5496   0.906   4.230   9.126 -0.0689 -0.3661 -0.4282
    1PA    H16S 5497   0.885   4.208   8.971 -1.2730  0.7901  0.7596
    1PA    H16T 5498   0.862   4.372   9.035 -0.0468  0.1318 -0.1521
    1PA    C115 5499   1.077   4.318   9.021 -0.2725 -0.2345  0.1537
    1PA    H15R 5500   1.111   4.349   9.120  1.4579 -2.9776  0.5405
    1PA    H15S 5501   1.141   4.229   9.013  0.1570  0.0916 -0.0474
    1PA    C114 5502   1.107   4.422   8.913  0.5575  0.5915  0.4505
    1PA    H14R 5503   1.039   4.504   8.939 -1.8726 -1.1162 -0.1492
    1PA    H14S 5504   1.212   4.449   8.927  1.0027 -0.8205  0.0164
    1PA    C113 5505   1.097   4.372   8.767  0.3600 -0.0684  0.1406
    1PA    H13R 5506   1.155   4.284   8.738  2.2889  1.4142 -0.7337
    1PA    H13S 5507   0.992   4.344   8.759  0.3495 -0.5068  1.4961
    1PA    C112 5508   1.121   4.492   8.673 -0.8953  0.1587  0.1926
    1PA    H12R 5509   1.046   4.567   8.699 -2.5237 -1.4608  0.3203
    1PA    H12S 5510   1.223   4.529   8.690 -0.5370 -0.9391  0.5382
    1PA    C111 5511   1.116   4.465   8.522 -1.1246 -0.1402  0.6659
    1PA    H11R 5512   1.113   4.556   8.462 -0.5213 -1.1392 -0.9438
    1PA    H11S 5513   1.202   4.407   8.487 -1.7425 -0.3231 -0.6071
    1PA    C110 5514   0.998   4.380   8.488  0.4563  0.0159 -0.1503
    1PA    H10R 5515   1.022   4.277   8.517  0.0264  0.0258  0.2552
    1PA    H10S 5516   0.904   4.419   8.528 -0.2037  0.3408 -1.9199
    1PA     C19 5517   0.967   4.360   8.345 -0.1144 -0.0978  0.2508
    1PA     H9R 5518   1.059   4.337   8.290 -0.3813  0.8771 -0.6518
    1PA     H9S 5519   0.911   4.267   8.334  1.1948 -0.7843 -0.9673
    1PA     C18 5520   0.879   4.462   8.276  1.0543 -0.2208  0.2007
    1PA     H8R 5521   0.784   4.472   8.329  0.4234  1.8207 -1.1957
    1PA     H8S 5522   0.919   4.562   8.292  0.8129  0.0477 -0.7904
    1PA     C17 5523   0.841   4.431   8.130  0.2438  0.0390  0.3993
    1PA     H7R 5524   0.937   4.413   8.081 -0.5743 -0.7624 -0.9819
    1PA     H7S 5525   0.787   4.336   8.127 -0.2254  0.0325  4.1728
    1PA     C16 5526   0.755   4.548   8.070  0.2729 -0.7376  0.1204
    1PA     H6R 5527   0.649   4.539   8.097 -0.2787  1.5297 -1.0179
    1PA     H6S 5528   0.773   4.649   8.108 -0.7080  0.3879 -2.2087
    1PA     C15 5529   0.737   4.555   7.927  0.5910 -0.4349  0.0537
    1PA     H5R 5530   0.713   4.659   7.901  1.3638  0.9052  4.0725
    1PA     H5S 5531   0.835   4.556   7.878  0.4081 -0.7864 -0.3223
    1PA     C14 5532   0.648   4.448   7.853  0.0016  0.0477  0.4188
    1PA     H4R 5533   0.682   4.346   7.874  0.5772  0.1568  0.0563
    1PA     H4S 5534   0.546   4.474   7.880 -0.1494  0.2152 -0.2856
    1PA     C13 5535   0.675   4.448   7.707  0.0526 -0.1016  0.2488
    1PA     H3R 5536   0.698   4.549   7.672 -0.4846  0.2333  0.8283
    1PA     H3S 5537   0.767   4.392   7.690  0.9925  1.1277  1.0914
    1PA     C12 5538   0.555   4.386   7.646  0.3013  0.0711 -0.2666
    1PA     H2R 5539   0.549   4.279   7.666 -0.4190  0.2918  0.8578
    1PA     H2S 5540   0.462   4.434   7.680  0.1674  0.6465 -1.3865
    2PC     C11 5541   0.555   4.400   7.497  0.0961  0.7471  0.1576
    2PC     O12 5542   0.461   4.437   7.427 -0.5929 -0.3121 -0.2684
    2PC     O11 5543   0.672   4.362   7.457  0.2261  0.3620  0.1070
    2PC      C1 5544   0.689   4.315   7.323  0.0273 -0.4629  0.3232
    2PC      HR 5545   0.646   4.216   7.305  2.4537 -1.4856 -0.3667
    2PC      HS 5546   0.645   4.388   7.255  1.4061  0.8457  0.7888
    2PC      C2 5547   0.839   4.302   7.309 -0.1813  0.2435  0.8003
    2PC      HX 5548   0.892   4.387   7.354 -0.4052 -0.0752  1.6922
    2PC      C3 5549   0.882   4.297   7.163  0.4496 -0.7621  0.9490
    2PC      HA 5550   0.865   4.398   7.124  0.4564 -1.1741 -0.1362
    2PC      HB 5551   0.984   4.261   7.150  0.4295 -0.1799 -1.1080
    2PC     O31 5552   0.799   4.202   7.111  0.4510 -0.0218 -0.2618
    2PC     P31 5553   0.756   4.200   6.962  0.4183  0.2006 -0.5440
    2PC     O32 5554   0.663   4.323   6.942 -0.5260 -0.3977  0.1180
    2PC     C31 5555   0.702   4.425   6.855 -0.1623  0.0681  0.0274
    2PC     H1A 5556   0.797   4.463   6.893  0.5667  0.1542 -1.7824
    2PC     H1B 5557   0.715   4.398   6.750 -0.5586  2.0667 -0.5711
    2PC     C32 5558   0.591   4.529   6.859 -0.6241 -0.5697 -0.3155
    2PC     H2A 5559   0.504   4.488   6.807 -0.6271 -0.7280 -0.1838
    2PC     H2B 5560   0.561   4.541   6.963 -1.2583  1.3470 -0.6753
    2PC     N31 5561   0.618   4.660   6.787 -0.0407 -0.0610  0.0969
    2PC     C33 5562   0.744   4.723   6.842  0.7477  0.0436  0.4006
    2PC     H3A 5563   0.767   4.811   6.782 -0.3383  1.2705  1.7020
    2PC     H3B 5564   0.735   4.755   6.946  0.1607  1.9413 -0.2025
    2PC     H3C 5565   0.824   4.650   6.830  0.2752 -0.5475  0.7648
    2PC     C34 5566   0.629   4.640   6.642  0.0704 -0.0760 -0.1193
    2PC     H4A 5567   0.533   4.615   6.597  0.8183 -0.0684 -1.7661
    2PC     H4B 5568   0.654   4.740   6.605  2.1479  0.2805  1.9719
    2PC     H4C 5569   0.707   4.567   6.623 -2.0612 -2.5057 -0.0904
    2PC     C35 5570   0.498   4.743   6.819 -0.0504  0.1760 -0.1044
    2PC     H5A 5571   0.412   4.686   6.785  0.3121 -0.8136  0.5825
    2PC     H5B 5572   0.503   4.833   6.759 -4.3251  2.2168  2.1739
    2PC     H5C 5573   0.496   4.764   6.926  1.1649  1.7785 -0.3510
    2PC     O33 5574   0.876   4.218   6.887 -0.4760  0.1258 -0.5895
    2PC     O34 5575   0.682   4.076   6.933  0.1823 -0.5114 -0.5762
    2PC     O21 5576   0.891   4.187   7.380 -0.3164 -0.2152 -0.1218
    2PC     C21 5577   1.020   4.175   7.406 -0.1936 -0.2458 -0.2469
    2PC     O22 5578   1.097   4.270   7.385  0.0011 -0.4262 -0.2814
    3OL     C12 5579   1.066   4.034   7.451 -0.3898 -0.1204 -0.7409
    3OL     H2R 5580   1.143   3.995   7.383  0.9216  2.3051 -0.7564
    3OL     H2S 5581   0.979   3.967   7.450  0.2709 -1.0339 -2.7122
    3OL     C13 5582   1.134   4.029   7.593 -0.0585 -0.0103  0.0834
    3OL     H3R 5583   1.136   3.928   7.633 -2.1017 -0.1917 -0.1546
    3OL     H3S 5584   1.072   4.083   7.665 -2.5248 -0.1162 -1.8503
    3OL     C14 5585   1.269   4.098   7.605 -0.2325 -0.3491 -0.2657
    3OL     H4R 5586   1.272   4.206   7.591 -1.3969 -0.2995 -0.2403
    3OL     H4S 5587   1.318   4.073   7.510  1.0180  1.2569 -0.0735
    3OL     C15 5588   1.359   4.053   7.715 -0.5517  0.1572  0.4549
    3OL     H5R 5589   1.449   4.113   7.702 -0.6885 -0.0852 -2.1523
    3OL     H5S 5590   1.388   3.948   7.704  1.5882  0.8545 -1.0623
    3OL     C16 5591   1.296   4.073   7.855 -0.3113 -0.3911 -0.4075
    3OL     H6R 5592   1.199   4.025   7.862 -1.1514  1.3679  0.7321
    3OL     H6S 5593   1.279   4.179   7.870  1.6006 -0.4122  3.1051
    3OL     C17 5594   1.374   4.021   7.978  0.0259 -0.2395  0.1193
    3OL     H7R 5595   1.325   4.079   8.057 -0.7814 -0.0179 -0.5390
    3OL     H7S 5596   1.478   4.053   7.968 -0.4975  1.8935  0.9081
    3OL     C18 5597   1.371   3.872   8.003 -0.3709  0.2403  0.0548
    3OL     H8R 5598   1.437   3.822   7.931 -1.4386  0.2882 -0.9990
    3OL     H8S 5599   1.272   3.826   7.998  0.3984 -1.5763  0.5683
    3OL     C19 5600   1.423   3.824   8.136 -0.2607  0.0700 -0.2940
    3OL     H9R 5601   1.484   3.893   8.194 -1.2876 -1.2906  2.6221
    3OL    C110 5602   1.389   3.712   8.202  0.0612 -0.1872  0.4288
    3OL    H10R 5603   1.436   3.678   8.294  0.5102 -1.2789 -0.1812
    3OL    C111 5604   1.295   3.607   8.138 -0.1520 -0.6703  0.1312
    3OL    H11R 5605   1.342   3.510   8.155  2.8371  0.6982  0.3413
    3OL    H11S 5606   1.289   3.612   8.029 -2.3862  1.3062  0.2704
    3OL    C112 5607   1.154   3.639   8.190  0.2127 -0.0412 -0.0978
    3OL    H12R 5608   1.131   3.746   8.188 -2.5890 -0.5355  0.8714
    3OL    H12S 5609   1.146   3.620   8.297  2.1094 -0.8353 -0.0600
    3OL    C113 5610   1.042   3.549   8.127  0.3617 -0.1498  0.1333
    3OL    H13R 5611   1.062   3.442   8.140  0.7230  0.1373  2.4424
    3OL    H13S 5612   1.036   3.563   8.019 -0.2586 -1.6831 -0.0597
    3OL    C114 5613   0.911   3.578   8.182  0.2660  0.0215 -0.3708
    3OL    H14R 5614   0.842   3.542   8.105 -0.2561 -2.2297  1.0492
    3OL    H14S 5615   0.901   3.687   8.186 -1.9046 -0.1578  0.8603
    3OL    C115 5616   0.882   3.523   8.318  0.1727  0.0230  0.0900
    3OL    H15R 5617   0.805   3.594   8.350 -0.1094 -0.2756  0.0775
    3OL    H15S 5618   0.968   3.538   8.384 -0.4653  0.2572  0.8905
    3OL    C116 5619   0.848   3.377   8.335 -0.4372 -0.7691  0.5490
    3OL    H16R 5620   0.936   3.313   8.326  0.2518  0.1436  0.5709
    3OL    H16S 5621   0.787   3.355   8.247 -1.0208 -0.4455  0.8689
    3OL    C117 5622   0.765   3.348   8.456 -0.8656  0.1264 -0.0043
    3OL    H17R 5623   0.670   3.401   8.463 -1.4273 -0.7852 -0.5057
    3OL    H17S 5624   0.818   3.378   8.547 -0.0350  0.2098 -0.5003
    3OL    C118 5625   0.747   3.203   8.480  0.1607  0.3759 -0.5995
    3OL    H18R 5626   0.844   3.154   8.467  0.1062  0.2250 -0.4299
    3OL    H18S 5627   0.673   3.158   8.414 -1.7092  2.2400  0.0898
    3OL    H18T 5628   0.711   3.194   8.582  0.4891  3.1831 -0.1377
    1PA    C116 5629   1.589   2.146   9.276  0.0839  0.4765  0.3734
    1PA    H16R 5630   1.637   2.052   9.247 -1.2621 -0.2158  0.2942
    1PA    H16S 5631   1.495   2.115   9.323  0.5948 -1.2059  0.3376
    1PA    H16T 5632   1.655   2.210   9.335  0.9240  0.3349 -0.3839
    1PA    C115 5633   1.536   2.224   9.160 -0.9517 -0.4867  0.1497
    1PA    H15R 5634   1.485   2.169   9.081  0.0024  1.2000 -1.7183
    1PA    H15S 5635   1.477   2.311   9.189  0.8871  0.7027  0.4543
    1PA    C114 5636   1.659   2.277   9.079  0.6155  0.2930 -0.9313
    1PA    H14R 5637   1.703   2.352   9.146  2.0844 -1.8625  0.6467
    1PA    H14S 5638   1.733   2.197   9.075 -1.5068 -1.8378 -0.2852
    1PA    C113 5639   1.628   2.338   8.945  0.2678  0.4087 -0.5312
    1PA    H13R 5640   1.565   2.277   8.880 -2.4298 -1.0407  3.0642
    1PA    H13S 5641   1.570   2.430   8.954 -2.3875 -1.1949 -0.0375
    1PA    C112 5642   1.754   2.372   8.871  0.0356 -0.0518  0.9088
    1PA    H12R 5643   1.814   2.434   8.938  0.7214  1.2671 -0.8384
    1PA    H12S 5644   1.812   2.287   8.835  0.1292  0.7981 -1.0854
    1PA    C111 5645   1.746   2.470   8.751 -0.2004  0.0574 -0.2778
    1PA    H11R 5646   1.842   2.462   8.700  0.5082 -1.3090  1.2002
    1PA    H11S 5647   1.676   2.429   8.678 -1.3933  1.7492 -0.1401
    1PA    C110 5648   1.677   2.605   8.776 -0.5354  0.2448  0.1707
    1PA    H10R 5649   1.577   2.594   8.818 -0.6021  0.1746 -0.0067
    1PA    H10S 5650   1.734   2.671   8.842  0.8318 -0.0360 -0.6874
    1PA     C19 5651   1.632   2.685   8.649  0.0830  0.2008  0.0887
    1PA     H9R 5652   1.561   2.636   8.582 -0.9614 -1.8579  2.5648
    1PA     H9S 5653   1.573   2.767   8.691 -0.6802 -0.7975  1.0353
    1PA     C18 5654   1.752   2.730   8.562 -0.1848 -0.0604 -0.1551
    1PA     H8R 5655   1.829   2.772   8.626 -0.5849  0.1306  0.2040
    1PA     H8S 5656   1.797   2.641   8.516  0.8204 -0.4342  1.4654
    1PA     C17 5657   1.715   2.808   8.441 -0.0070 -0.6604 -0.1805
    1PA     H7R 5658   1.653   2.894   8.466  0.5474 -0.0415 -0.8690
    1PA     H7S 5659   1.809   2.847   8.402  0.2457 -1.5273 -0.4534
    1PA     C16 5660   1.641   2.720   8.340  0.0595 -0.1286 -0.8999
    1PA     H6R 5661   1.705   2.639   8.303  0.9653  0.0660  0.1849
    1PA     H6S 5662   1.558   2.658   8.374  0.4491  0.3852  1.0991
    1PA     C15 5663   1.588   2.798   8.224 -0.1722 -0.4255 -0.0768
    1PA     H5R 5664   1.514   2.868   8.262  0.3383 -0.8140  1.7315
    1PA     H5S 5665   1.664   2.870   8.193 -1.4561  1.4639  0.9762
    1PA     C14 5666   1.521   2.719   8.105 -0.6242 -0.0325  0.4394
    1PA     H4R 5667   1.580   2.641   8.057 -0.6985  0.6107 -0.7437
    1PA     H4S 5668   1.435   2.661   8.137 -0.2060 -1.9054 -1.5723
    1PA     C13 5669   1.479   2.808   7.987 -0.4076 -0.0896 -0.3977
    1PA     H3R 5670   1.431   2.902   8.017 -2.0431 -0.7302 -0.8745
    1PA     H3S 5671   1.576   2.822   7.940  0.2313 -1.0701  0.5677
    1PA     C12 5672   1.381   2.745   7.891  0.1628  0.3551  0.0697
    1PA     H2R 5673   1.409   2.643   7.865  2.1437  0.7241  0.5961
    1PA     H2S 5674   1.279   2.735   7.929 -0.5075 -0.5415 -1.8250
    2PC     C11 5675   1.369   2.835   7.778  0.8202  0.8918  0.0057
    2PC     O12 5676   1.311   2.942   7.780 -0.2531  0.2026 -0.3332
    2PC     O11 5677   1.454   2.795   7.677  0.2609  0.6646 -0.2370
    2PC      C1 5678   1.481   2.892   7.573  0.3063 -0.3230 -0.5955
    2PC      HR 5679   1.398   2.953   7.536  0.4157 -0.7373 -1.5506
    2PC      HS 5680   1.552   2.967   7.609  0.7282 -0.3158 -1.4445
    2PC      C2 5681   1.533   2.816   7.447  0.1312  0.1494  0.1226
    2PC      HX 5682   1.566   2.886   7.370 -0.2577  0.5106  0.2804
    2PC      C3 5683   1.429   2.741   7.373 -0.5772  0.3639 -0.5071
    2PC      HA 5684   1.418   2.645   7.425  1.2732  0.6971  0.5833
    2PC      HB 5685   1.330   2.787   7.374  0.4600  2.7381  1.4883
    2PC     O31 5686   1.478   2.731   7.239  0.0716 -0.4063  0.1406
    2PC     P31 5687   1.371   2.687   7.123 -0.4879  0.6788 -0.2862
    2PC     O32 5688   1.259   2.795   7.125 -0.1778 -0.5043  0.1048
    2PC     C31 5689   1.280   2.916   7.066 -0.3161  0.0710  0.4368
    2PC     H1A 5690   1.300   2.900   6.960  1.6971 -1.6000  1.0042
    2PC     H1B 5691   1.183   2.966   7.068 -1.2096 -1.6218  0.8013
    2PC     C32 5692   1.376   3.000   7.145  0.0233  0.2951  0.6977
    2PC     H2A 5693   1.349   2.998   7.251 -1.1175 -0.3204  0.4063
    2PC     H2B 5694   1.480   2.968   7.131 -0.3849  0.2479 -3.2814
    2PC     N31 5695   1.383   3.148   7.117  0.2326  0.1272 -0.3768
    2PC     C33 5696   1.441   3.170   6.989  0.5427  0.2030  0.1492
    2PC     H3A 5697   1.549   3.183   7.001  0.8384 -2.0882  0.4193
    2PC     H3B 5698   1.428   3.078   6.932  0.1320  1.5187 -2.0348
    2PC     H3C 5699   1.392   3.253   6.937  3.0390  1.0728 -0.9942
    2PC     C34 5700   1.247   3.203   7.126 -0.6760 -0.8198 -0.2469
    2PC     H4A 5701   1.191   3.180   7.035  0.1656  2.2560 -1.6630
    2PC     H4B 5702   1.196   3.165   7.214  0.7822  0.6185  1.2760
    2PC     H4C 5703   1.262   3.311   7.134 -1.6771 -0.8032  1.9077
    2PC     C35 5704   1.461   3.221   7.219  0.6894 -0.6041  0.1622
    2PC     H5A 5705   1.450   3.325   7.190  1.6763  0.3694  2.8858
    2PC     H5B 5706   1.565   3.199   7.194  0.4167  1.3404 -3.3094
    2PC     H5C 5707   1.438   3.210   7.325 -0.0495  2.1629  0.3780
    2PC     O33 5708   1.439   2.693   6.990 -0.0165  0.6988 -0.5291
    2PC     O34 5709   1.306   2.562   7.162  0.4214  0.0100  0.0611
    2PC     O21 5710   1.644   2.727   7.472 -0.3068 -0.4229  0.2219
    2PC     C21 5711   1.762   2.778   7.502  0.3354 -0.5962 -0.0850
    2PC     O22 5712   1.794   2.898   7.520  0.0404  0.4105 -0.6512
    3OL     C12 5713   1.869   2.669   7.511 -0.5009  0.3214 -0.8318
    3OL     H2R 5714   1.869   2.606   7.421  0.7003 -2.3474  0.8937
    3OL     H2S 5715   1.831   2.594   7.580  0.4138 -0.3405 -1.0222
    3OL     C13 5716   2.003   2.714   7.546 -0.3095 -0.0193 -0.5614
    3OL     H3R 5717   1.988   2.797   7.616  1.5413  1.8836 -2.2513
    3OL     H3S 5718   2.047   2.762   7.458  0.4025 -0.5869 -0.5268
    3OL     C14 5719   2.100   2.607   7.612 -1.4365  0.7035  0.0028
    3OL     H4R 5720   2.102   2.521   7.546  1.5304  0.0043  0.8804
    3OL     H4S 5721   2.058   2.569   7.706 -0.4546 -0.3599  0.0233
    3OL     C15 5722   2.243   2.645   7.637 -0.3424  0.0465 -0.6686
    3OL     H5R 5723   2.284   2.687   7.545  2.2686 -0.4983  0.1656
    3OL     H5S 5724   2.312   2.561   7.647  0.1183  0.6232  1.8579
    3OL     C16 5725   2.268   2.734   7.761  0.1376  0.5858  0.5043
    3OL     H6R 5726   2.256   2.671   7.850  2.6203  0.4104  0.7879
    3OL     H6S 5727   2.197   2.816   7.755  1.3249  1.5413 -1.8526
    3OL     C17 5728   2.410   2.789   7.769 -0.0381  0.1694 -0.6687
    3OL     H7R 5729   2.434   2.824   7.668 -3.3112  1.3096 -1.1786
    3OL     H7S 5730   2.473   2.704   7.795 -1.1998 -0.5068 -0.0109
    3OL     C18 5731   2.423   2.902   7.873 -0.3890  0.1777  0.1462
    3OL     H8R 5732   2.335   2.968   7.874  0.2981  1.1659 -1.0500
    3OL     H8S 5733   2.506   2.969   7.849 -0.3182  0.0558  0.0516
    3OL     C19 5734   2.453   2.850   8.018 -0.2391  0.0548  0.8019
    3OL     H9R 5735   2.428   2.747   8.039  4.5236 -1.3964  0.7043
    3OL    C110 5736   2.529   2.908   8.113  0.2552  0.2509 -0.2957
    3OL    H10R 5737   2.537   2.861   8.210 -0.6432 -1.4822 -1.0077
    3OL    C111 5738   2.599   3.048   8.104 -0.2074 -0.1709  0.1597
    3OL    H11R 5739   2.568   3.095   8.011  2.7156  0.0586 -0.8109
    3OL    H11S 5740   2.707   3.039   8.086 -0.3378  0.2594 -0.8849
    3OL    C112 5741   2.581   3.139   8.233  0.3652  0.4518  0.6209
    3OL    H12R 5742   2.641   3.228   8.214 -0.9279  0.8866 -1.6998
    3OL    H12S 5743   2.625   3.080   8.315  0.9189  0.1248  0.1023
    3OL    C113 5744   2.438   3.171   8.261  0.3188  0.0320  0.0311
    3OL    H13R 5745   2.380   3.079   8.269  2.2310 -1.4237 -1.7958
    3OL    H13S 5746   2.401   3.209   8.166  0.6831  0.3928  0.0298
    3OL    C114 5747   2.411   3.250   8.384 -0.2513 -0.2627 -1.1250
    3OL    H14R 5748   2.304   3.272   8.389  0.0944  1.2111  1.4593
    3OL    H14S 5749   2.461   3.346   8.369  1.0864 -0.6465  0.5530
    3OL    C115 5750   2.468   3.183   8.511  0.5295  0.0645 -0.3166
    3OL    H15R 5751   2.577   3.182   8.499  0.5289 -0.6382 -0.2958
    3OL    H15S 5752   2.427   3.082   8.521  0.8656  0.0804  1.9350
    3OL    C116 5753   2.434   3.261   8.639  0.1481  0.5172  0.0167
    3OL    H16R 5754   2.442   3.191   8.723  0.8779  0.0316 -0.4406
    3OL    H16S 5755   2.327   3.282   8.632  0.5118  1.8518 -3.0114
    3OL    C117 5756   2.527   3.377   8.667 -0.2838 -0.2639 -0.2317
    3OL    H17R 5757   2.466   3.453   8.717  1.2323  1.5832 -1.0732
    3OL    H17S 5758   2.561   3.425   8.575 -1.2001  1.0276  0.0752
    3OL    C118 5759   2.640   3.341   8.755  0.2258  0.7347 -0.2536
    3OL    H18R 5760   2.708   3.282   8.692 -0.6181 -0.8117  0.2428
    3OL    H18S 5761   2.607   3.287   8.844  0.0759  0.4143 -0.4978
    3OL    H18T 5762   2.697   3.425   8.793  1.2725 -0.1948  0.3034
    1PA    C116 5763   4.133   1.779   7.812 -1.0902  0.0990 -0.2575
    1PA    H16R 5764   4.202   1.775   7.727  0.7334 -0.6949  1.2077
    1PA    H16S 5765   4.193   1.775   7.902  0.3670 -0.1613 -1.2064
    1PA    H16T 5766   4.084   1.876   7.815  2.4289  2.0313  2.4724
    1PA    C115 5767   4.037   1.672   7.805  0.7306  0.3110 -0.2994
    1PA    H15R 5768   3.965   1.681   7.724  0.0944  1.7860  0.3759
    1PA    H15S 5769   4.090   1.577   7.813  1.5946  0.8822  1.5071
    1PA    C114 5770   3.932   1.669   7.918 -0.0507 -0.3669  0.3989
    1PA    H14R 5771   3.870   1.755   7.892  2.7776  0.5767 -4.6606
    1PA    H14S 5772   3.875   1.576   7.904  0.5680 -0.7849  0.6141
    1PA    C113 5773   3.983   1.659   8.067  0.5713  0.2881 -0.6802
    1PA    H13R 5774   4.030   1.561   8.071  0.7991  0.4185  1.6454
    1PA    H13S 5775   4.067   1.723   8.094  1.8687 -1.3003 -0.7780
    1PA    C112 5776   3.877   1.683   8.175 -0.5623  0.3786 -0.4633
    1PA    H12R 5777   3.801   1.608   8.152 -0.6286 -0.0544  1.0594
    1PA    H12S 5778   3.913   1.657   8.275 -1.2348 -0.4182 -0.4198
    1PA    C111 5779   3.833   1.830   8.171 -0.1177  0.0156  0.7035
    1PA    H11R 5780   3.823   1.859   8.066 -2.9415 -2.3370  0.1666
    1PA    H11S 5781   3.735   1.850   8.214 -0.8308 -0.9324 -0.3974
    1PA    C110 5782   3.935   1.928   8.224 -0.0153  0.0866  0.2353
    1PA    H10R 5783   3.956   1.915   8.330  0.6823  1.6100  0.3133
    1PA    H10S 5784   4.036   1.906   8.188 -0.4757 -3.2947  0.7549
    1PA     C19 5785   3.889   2.071   8.185  0.2780 -0.3050  0.5872
    1PA     H9R 5786   3.863   2.071   8.079  1.5525 -2.4087  0.2182
    1PA     H9S 5787   3.794   2.090   8.236  0.2701  0.9356  0.1482
    1PA     C18 5788   3.990   2.174   8.213 -0.1585  0.1298 -0.0269
    1PA     H8R 5789   4.032   2.169   8.314  0.2909  1.2102 -0.1410
    1PA     H8S 5790   4.073   2.165   8.142 -1.0644 -1.6722 -0.9089
    1PA     C17 5791   3.938   2.322   8.200  0.2060 -0.6651 -0.5955
    1PA     H7R 5792   3.870   2.346   8.282  2.4750  2.8756  0.4707
    1PA     H7S 5793   4.019   2.392   8.224 -0.0883 -0.8059  0.8725
    1PA     C16 5794   3.874   2.347   8.060  1.0112  0.2374 -0.6103
    1PA     H6R 5795   3.804   2.266   8.037  0.7258  0.3521 -0.1656
    1PA     H6S 5796   3.810   2.435   8.050 -0.4009 -0.6457  0.2632
[truncated: 1,211,327 more chars]
