# Supplementary material for: Physical Chemistry of Chloroquine Permeation through the Cell Membrane with Atomistic Detail
Source: J Chem Inf Model. 2023 Nov 10;63(22):7124–32. doi: 10.1021/acs.jcim.3c01363 (PMC10685453; doi:10.1021/acs.jcim.3c01363)
Supplement: Supplementary file 2 — ci3c01363_si_002.zip [file ci3c01363_si_002.zip › CQ_POPC/plumed_CQ_POPC.dat]

mem: GROUP NDX_FILE=index.ndx NDX_GROUP=TailnoHaint50
clq: GROUP NDX_FILE=index.ndx NDX_GROUP=CLQ
clqring: GROUP NDX_FILE=index.ndx NDX_GROUP=CLQring
clqtail: GROUP NDX_FILE=index.ndx NDX_GROUP=CLQtail

com1: COM ATOMS=mem
com2: COM ATOMS=clq
com3: COM ATOMS=clqring
com4: COM ATOMS=clqtail
dcom: DISTANCE ATOMS=com1,com2 COMPONENTS
dcomring: DISTANCE ATOMS=com1,com3 COMPONENTS
dcomtail: DISTANCE ATOMS=com1,com4 COMPONENTS

mtd: METAD ARG=dcomring.z,dcomtail.z ...
 HEIGHT=1.2 SIGMA=0.05,0.05 PACE=1000 TEMP=310 BIASFACTOR=20 CALC_RCT
 GRID_MIN=-8.0,-8.0 GRID_MAX=8.0,8.0 GRID_BIN=1600,1600 GRID_RFILE=GRID.dat GRID_WSTRIDE=1000000 GRID_WFILE=GRID.dat
...

PRINT ARG=dcom.z,dcomring.z,dcomtail.z,mtd.* FILE=COLVAR_BIAS.dat STRIDE=1000
