# Supplementary material for: Physical Chemistry of Chloroquine Permeation through the Cell Membrane with Atomistic Detail
Source: J Chem Inf Model. 2023 Nov 10;63(22):7124–32. doi: 10.1021/acs.jcim.3c01363 (PMC10685453; doi:10.1021/acs.jcim.3c01363)
Supplement: Supplementary file 2 — ci3c01363_si_002.zip [file ci3c01363_si_002.zip › CQ_POPC/parms_CQ_POPC.top]

[ defaults ]
; nbfunc        comb-rule       gen-pairs       fudgeLJ fudgeQQ
1               2               yes             0.5          0.83333333  

[ atomtypes ]
; name    at.num    mass    charge ptype  sigma      epsilon
cD             6  12.010000  0.00000000  A     0.33996695      0.4577296
hL             1   1.008000  0.00000000  A     0.26014243        0.04184
cC             6  12.010000  0.00000000  A     0.33996695        0.29288
oC             8  16.000000  0.00000000  A     0.29399658        0.58576
oS             8  16.000000  0.00000000  A     0.29399658        0.50208
cA             6  12.010000  0.00000000  A     0.33996695      0.4577296
hE             1   1.008000  0.00000000  A      0.2471353      0.0656888
oT             8  16.000000  0.00000000  A     0.29399658        0.50208
pA            15  30.970000  0.00000000  A     0.37417746         0.8368
hX             1   1.008000  0.00000000  A     0.19599772      0.0656888
nA             7  14.010000  0.00000000  A     0.32499985        0.71128
oP             8  16.000000  0.00000000  A     0.29399658        0.58576
cB             6  12.010000  0.00000000  A     0.33996695       0.359824
hB             1   1.008000  0.00000000  A     0.22272468       0.029288
nb             7  14.010000  0.00000000  A     0.33841679      0.3937144
ca             6  12.010000  0.00000000  A     0.33152123      0.4133792
cl            17  35.450000  0.00000000  A     0.34659524      1.1037392
nu             7  14.010000  0.00000000  A     0.32790418       0.646428
c3             6  12.010000  0.00000000  A     0.33977095      0.4510352
n3             7  14.010000  0.00000000  A     0.33651026      0.3589872
h4             1   1.008000  0.00000000  A     0.25363887      0.0673624
ha             1   1.008000  0.00000000  A     0.26254785      0.0673624
hn             1   1.008000  0.00000000  A     0.11064962        0.04184
h1             1   1.008000  0.00000000  A     0.24219973      0.0870272
hc             1   1.008000  0.00000000  A      0.2600177      0.0870272
Na+           11  22.990000  0.00000000  A     0.24392807     0.36584603
Cl-           17  35.450000  0.00000000  A      0.4477657     0.14891274
OW             8  16.000000  0.00000000  A     0.31507524       0.635968
HW             1   1.008000  0.00000000  A              0              0


[ moleculetype ]
; Name            nrexcl
POPC          3

[ atoms ]
;   nr       type  resnr residue  atom   cgnr    charge       mass  typeB    chargeB      massB
; residue    1 PA rtp PA q -0.0
    1         cD      1     PA   C116      1 -0.12544700  12.010000   ; qtot -0.125447
    2         hL      1     PA   H16R      2 0.02904600   1.008000   ; qtot -0.096401
    3         hL      1     PA   H16S      3 0.02904600   1.008000   ; qtot -0.067355
    4         hL      1     PA   H16T      4 0.02904600   1.008000   ; qtot -0.038309
    5         cD      1     PA   C115      5 0.01397500  12.010000   ; qtot -0.024334
    6         hL      1     PA   H15R      6 0.00929200   1.008000   ; qtot -0.015042
    7         hL      1     PA   H15S      7 0.00929200   1.008000   ; qtot -0.005750
    8         cD      1     PA   C114      8 -0.02008600  12.010000   ; qtot -0.025836
    9         hL      1     PA   H14R      9 0.01592900   1.008000   ; qtot -0.009907
   10         hL      1     PA   H14S     10 0.01592900   1.008000   ; qtot 0.006022
   11         cD      1     PA   C113     11 -0.03309600  12.010000   ; qtot -0.027074
   12         hL      1     PA   H13R     12 0.01462100   1.008000   ; qtot -0.012453
   13         hL      1     PA   H13S     13 0.01462100   1.008000   ; qtot 0.002168
   14         cD      1     PA   C112     14 -0.02763300  12.010000   ; qtot -0.025465
   15         hL      1     PA   H12R     15 0.01136800   1.008000   ; qtot -0.014097
   16         hL      1     PA   H12S     16 0.01136800   1.008000   ; qtot -0.002729
   17         cD      1     PA   C111     17 -0.02520600  12.010000   ; qtot -0.027935
   18         hL      1     PA   H11R     18 0.01433400   1.008000   ; qtot -0.013601
   19         hL      1     PA   H11S     19 0.01433400   1.008000   ; qtot 0.000733
   20         cD      1     PA   C110     20 -0.02883100  12.010000   ; qtot -0.028098
   21         hL      1     PA   H10R     21 0.01469100   1.008000   ; qtot -0.013407
   22         hL      1     PA   H10S     22 0.01469100   1.008000   ; qtot 0.001284
   23         cD      1     PA    C19     23 -0.03047200  12.010000   ; qtot -0.029188
   24         hL      1     PA    H9R     24 0.01389700   1.008000   ; qtot -0.015291
   25         hL      1     PA    H9S     25 0.01389700   1.008000   ; qtot -0.001394
   26         cD      1     PA    C18     26 -0.01579300  12.010000   ; qtot -0.017187
   27         hL      1     PA    H8R     27 0.00906700   1.008000   ; qtot -0.008120
   28         hL      1     PA    H8S     28 0.00906700   1.008000   ; qtot 0.000947
   29         cD      1     PA    C17     29 -0.01963000  12.010000   ; qtot -0.018683
   30         hL      1     PA    H7R     30 0.01104100   1.008000   ; qtot -0.007642
   31         hL      1     PA    H7S     31 0.01104100   1.008000   ; qtot 0.003399
   32         cD      1     PA    C16     32 -0.02442700  12.010000   ; qtot -0.021028
   33         hL      1     PA    H6R     33 0.01333400   1.008000   ; qtot -0.007694
   34         hL      1     PA    H6S     34 0.01333400   1.008000   ; qtot 0.005640
   35         cD      1     PA    C15     35 -0.02938700  12.010000   ; qtot -0.023747
   36         hL      1     PA    H5R     36 0.01676300   1.008000   ; qtot -0.006984
   37         hL      1     PA    H5S     37 0.01676300   1.008000   ; qtot 0.009779
   38         cD      1     PA    C14     38 -0.03009900  12.010000   ; qtot -0.020320
   39         hL      1     PA    H4R     39 0.02087700   1.008000   ; qtot 0.000557
   40         hL      1     PA    H4S     40 0.02087700   1.008000   ; qtot 0.021434
   41         cD      1     PA    C13     41 -0.00488200  12.010000   ; qtot 0.016552
   42         hL      1     PA    H3R     42 0.01900700   1.008000   ; qtot 0.035559
   43         hL      1     PA    H3S     43 0.01900700   1.008000   ; qtot 0.054566
   44         cD      1     PA    C12     44 -0.14925900  12.010000   ; qtot -0.094693
   45         hL      1     PA    H2R     45 0.04734500   1.008000   ; qtot -0.047348
   46         hL      1     PA    H2S     46 0.04734500   1.008000   ; qtot -0.000003
; residue    2 PC rtp PC q 0.0
   47         cC      2     PC    C11     47 0.79885900  12.010000   ; qtot 0.798856
   48         oC      2     PC    O12     48 -0.62753700  16.000000   ; qtot 0.171319
   49         oS      2     PC    O11     49 -0.42490500  16.000000   ; qtot -0.253586
   50         cA      2     PC     C1     50 -0.00209100  12.010000   ; qtot -0.255677
   51         hE      2     PC     HR     51 0.11928300   1.008000   ; qtot -0.136394
   52         hE      2     PC     HS     52 0.11928300   1.008000   ; qtot -0.017111
   53         cA      2     PC     C2     53 0.08107600  12.010000   ; qtot 0.063965
   54         hE      2     PC     HX     54 0.13124600   1.008000   ; qtot 0.195211
   55         cA      2     PC     C3     55 0.09556500  12.010000   ; qtot 0.290776
   56         hE      2     PC     HA     56 0.06908900   1.008000   ; qtot 0.359865
   57         hE      2     PC     HB     57 0.06908900   1.008000   ; qtot 0.428954
   58         oT      2     PC    O31     58 -0.44568200  16.000000   ; qtot -0.016728
   59         pA      2     PC    P31     59 1.07656400  30.970000   ; qtot 1.059836
   60         oT      2     PC    O32     60 -0.44568200  16.000000   ; qtot 0.614154
   61         cA      2     PC    C31     61 0.36306300  12.010000   ; qtot 0.977217
   62         hE      2     PC    H1A     62 0.01345800   1.008000   ; qtot 0.990675
   63         hE      2     PC    H1B     63 0.01345800   1.008000   ; qtot 1.004133
   64         cA      2     PC    C32     64 -0.28232600  12.010000   ; qtot 0.721807
   65         hX      2     PC    H2A     65 0.16485800   1.008000   ; qtot 0.886665
   66         hX      2     PC    H2B     66 0.16485800   1.008000   ; qtot 1.051523
   67         nA      2     PC    N31     67 0.19855600  14.010000   ; qtot 1.250077
   68         cA      2     PC    C33     68 -0.39598200  12.010000   ; qtot 0.854095
   69         hX      2     PC    H3A     69 0.19477500   1.008000   ; qtot 1.048870
   70         hX      2     PC    H3B     70 0.19477500   1.008000   ; qtot 1.243645
   71         hX      2     PC    H3C     71 0.19477500   1.008000   ; qtot 1.438420
   72         cA      2     PC    C34     72 -0.39598200  12.010000   ; qtot 1.042438
   73         hX      2     PC    H4A     73 0.19477500   1.008000   ; qtot 1.237213
   74         hX      2     PC    H4B     74 0.19477500   1.008000   ; qtot 1.431988
   75         hX      2     PC    H4C     75 0.19477500   1.008000   ; qtot 1.626763
   76         cA      2     PC    C35     76 -0.39598200  12.010000   ; qtot 1.230781
   77         hX      2     PC    H5A     77 0.19477500   1.008000   ; qtot 1.425556
   78         hX      2     PC    H5B     78 0.19477500   1.008000   ; qtot 1.620331
   79         hX      2     PC    H5C     79 0.19477500   1.008000   ; qtot 1.815106
   80         oP      2     PC    O33     80 -0.79309200  16.000000   ; qtot 1.022014
   81         oP      2     PC    O34     81 -0.79309200  16.000000   ; qtot 0.228922
   82         oS      2     PC    O21     82 -0.39092900  16.000000   ; qtot -0.162007
   83         cC      2     PC    C21     83 0.78755800  12.010000   ; qtot 0.625551
   84         oC      2     PC    O22     84 -0.62555100  16.000000   ; qtot -0.000000
; residue    3 OL rtp OL q -0.0
   85         cD      3     OL    C12     85 -0.14341800  12.010000   ; qtot -0.143418
   86         hL      3     OL    H2R     86 0.04286000   1.008000   ; qtot -0.100558
   87         hL      3     OL    H2S     87 0.04286000   1.008000   ; qtot -0.057698
   88         cD      3     OL    C13     88 0.00161900  12.010000   ; qtot -0.056079
   89         hL      3     OL    H3R     89 0.01952900   1.008000   ; qtot -0.036550
   90         hL      3     OL    H3S     90 0.01952900   1.008000   ; qtot -0.017021
   91         cD      3     OL    C14     91 -0.02296000  12.010000   ; qtot -0.039981
   92         hL      3     OL    H4R     92 0.01813400   1.008000   ; qtot -0.021847
   93         hL      3     OL    H4S     93 0.01813400   1.008000   ; qtot -0.003713
   94         cD      3     OL    C15     94 -0.01669200  12.010000   ; qtot -0.020405
   95         hL      3     OL    H5R     95 0.00869000   1.008000   ; qtot -0.011715
   96         hL      3     OL    H5S     96 0.00869000   1.008000   ; qtot -0.003025
   97         cD      3     OL    C16     97 -0.02378900  12.010000   ; qtot -0.026814
   98         hL      3     OL    H6R     98 0.00926600   1.008000   ; qtot -0.017548
   99         hL      3     OL    H6S     99 0.00926600   1.008000   ; qtot -0.008282
  100         cD      3     OL    C17    100 -0.01749500  12.010000   ; qtot -0.025777
  101         hL      3     OL    H7R    101 0.01959800   1.008000   ; qtot -0.006179
  102         hL      3     OL    H7S    102 0.01959800   1.008000   ; qtot 0.013419
  103         cD      3     OL    C18    103 0.03177500  12.010000   ; qtot 0.045194
  104         hL      3     OL    H8R    104 0.03268500   1.008000   ; qtot 0.077879
  105         hL      3     OL    H8S    105 0.03268500   1.008000   ; qtot 0.110564
  106         cB      3     OL    C19    106 -0.24422800  12.010000   ; qtot -0.133664
  107         hB      3     OL    H9R    107 0.13151200   1.008000   ; qtot -0.002152
  108         cB      3     OL   C110    108 -0.23928400  12.010000   ; qtot -0.241436
  109         hB      3     OL   H10R    109 0.12687800   1.008000   ; qtot -0.114558
  110         cD      3     OL   C111    110 0.02905900  12.010000   ; qtot -0.085499
  111         hL      3     OL   H11R    111 0.03353100   1.008000   ; qtot -0.051968
  112         hL      3     OL   H11S    112 0.03353100   1.008000   ; qtot -0.018437
  113         cD      3     OL   C112    113 -0.02635300  12.010000   ; qtot -0.044790
  114         hL      3     OL   H12R    114 0.01971700   1.008000   ; qtot -0.025073
  115         hL      3     OL   H12S    115 0.01971700   1.008000   ; qtot -0.005356
  116         cD      3     OL   C113    116 -0.01825700  12.010000   ; qtot -0.023613
  117         hL      3     OL   H13R    117 0.01380000   1.008000   ; qtot -0.009813
  118         hL      3     OL   H13S    118 0.01380000   1.008000   ; qtot 0.003987
  119         cD      3     OL   C114    119 -0.02484900  12.010000   ; qtot -0.020862
  120         hL      3     OL   H14R    120 0.00857200   1.008000   ; qtot -0.012290
  121         hL      3     OL   H14S    121 0.00857200   1.008000   ; qtot -0.003718
  122         cD      3     OL   C115    122 -0.02324700  12.010000   ; qtot -0.026965
  123         hL      3     OL   H15R    123 0.01040300   1.008000   ; qtot -0.016562
  124         hL      3     OL   H15S    124 0.01040300   1.008000   ; qtot -0.006159
  125         cD      3     OL   C116    125 -0.01248800  12.010000   ; qtot -0.018647
  126         hL      3     OL   H16R    126 0.01365900   1.008000   ; qtot -0.004988
  127         hL      3     OL   H16S    127 0.01365900   1.008000   ; qtot 0.008671
  128         cD      3     OL   C117    128 0.00868400  12.010000   ; qtot 0.017355
  129         hL      3     OL   H17R    129 0.01002600   1.008000   ; qtot 0.027381
  130         hL      3     OL   H17S    130 0.01002600   1.008000   ; qtot 0.037407
  131         cD      3     OL   C118    131 -0.11729000  12.010000   ; qtot -0.079883
  132         hL      3     OL   H18R    132 0.02662700   1.008000   ; qtot -0.053256
  133         hL      3     OL   H18S    133 0.02662700   1.008000   ; qtot -0.026629
  134         hL      3     OL   H18T    134 0.02662700   1.008000   ; qtot -0.000002

[ bonds ]
;    ai     aj funct         c0         c1         c2         c3
     44     47     1   0.15080 274721.440000
     41     44     1   0.15200 200832.000000
     38     41     1   0.15200 200832.000000
     35     38     1   0.15200 200832.000000
     32     35     1   0.15200 200832.000000
     29     32     1   0.15200 200832.000000
     26     29     1   0.15200 200832.000000
     23     26     1   0.15200 200832.000000
     20     23     1   0.15200 200832.000000
     17     20     1   0.15200 200832.000000
     14     17     1   0.15200 200832.000000
     11     14     1   0.15200 200832.000000
      8     11     1   0.15200 200832.000000
      5      8     1   0.15200 200832.000000
      1      5     1   0.15200 200832.000000
     83     84     1   0.12140 542246.400000
     83     85     1   0.15080 274721.440000
     82     83     1   0.13430 344175.840000
     67     68     1   0.14990 245684.480000
     67     72     1   0.14990 245684.480000
     67     76     1   0.14990 245684.480000
     64     67     1   0.14990 245684.480000
     61     64     1   0.15350 253634.080000
     60     61     1   0.14100 267776.000000
     59     60     1   0.16100 192464.000000
     59     80     1   0.14800 439320.000000
     59     81     1   0.14800 439320.000000
     58     59     1   0.16100 192464.000000
     55     58     1   0.14100 267776.000000
     53     55     1   0.15350 253634.080000
     53     82     1   0.14390 252295.200000
     50     53     1   0.15350 253634.080000
     49     50     1   0.14390 252295.200000
     47     48     1   0.12140 542246.400000
     47     49     1   0.13430 344175.840000
    128    131     1   0.15200 200832.000000
    125    128     1   0.15200 200832.000000
    122    125     1   0.15200 200832.000000
    119    122     1   0.15200 200832.000000
    116    119     1   0.15200 200832.000000
    113    116     1   0.15200 200832.000000
    110    113     1   0.15200 200832.000000
    108    110     1   0.14900 274721.440000
    106    108     1   0.13300 376560.000000
    103    106     1   0.14900 274721.440000
    100    103     1   0.15200 200832.000000
     97    100     1   0.15200 200832.000000
     94     97     1   0.15200 200832.000000
     91     94     1   0.15200 200832.000000
     88     91     1   0.15200 200832.000000
     85     88     1   0.15200 200832.000000
     44     45     1   0.10920 282252.640000
     44     46     1   0.10920 282252.640000
     41     42     1   0.10920 282252.640000
     41     43     1   0.10920 282252.640000
     38     39     1   0.10920 282252.640000
     38     40     1   0.10920 282252.640000
     35     36     1   0.10920 282252.640000
     35     37     1   0.10920 282252.640000
     32     33     1   0.10920 282252.640000
     32     34     1   0.10920 282252.640000
     29     30     1   0.10920 282252.640000
     29     31     1   0.10920 282252.640000
     26     27     1   0.10920 282252.640000
     26     28     1   0.10920 282252.640000
     23     24     1   0.10920 282252.640000
     23     25     1   0.10920 282252.640000
     20     21     1   0.10920 282252.640000
     20     22     1   0.10920 282252.640000
     17     18     1   0.10920 282252.640000
     17     19     1   0.10920 282252.640000
     14     15     1   0.10920 282252.640000
     14     16     1   0.10920 282252.640000
     11     12     1   0.10920 282252.640000
     11     13     1   0.10920 282252.640000
      8      9     1   0.10920 282252.640000
      8     10     1   0.10920 282252.640000
      5      6     1   0.10920 282252.640000
      5      7     1   0.10920 282252.640000
      1      2     1   0.10920 282252.640000
      1      3     1   0.10920 282252.640000
      1      4     1   0.10920 282252.640000
     76     77     1   0.10910 283424.160000
     76     78     1   0.10910 283424.160000
     76     79     1   0.10910 283424.160000
     72     73     1   0.10910 283424.160000
     72     74     1   0.10910 283424.160000
     72     75     1   0.10910 283424.160000
     68     69     1   0.10910 283424.160000
     68     70     1   0.10910 283424.160000
     68     71     1   0.10910 283424.160000
     64     65     1   0.10910 283424.160000
     64     66     1   0.10910 283424.160000
     61     62     1   0.10930 281081.120000
     61     63     1   0.10930 281081.120000
     55     56     1   0.10930 281081.120000
     55     57     1   0.10930 281081.120000
     53     54     1   0.10930 281081.120000
     50     51     1   0.10930 281081.120000
     50     52     1   0.10930 281081.120000
    131    132     1   0.10920 282252.640000
    131    133     1   0.10920 282252.640000
    131    134     1   0.10920 282252.640000
    128    129     1   0.10920 282252.640000
    128    130     1   0.10920 282252.640000
    125    126     1   0.10920 282252.640000
    125    127     1   0.10920 282252.640000
    122    123     1   0.10920 282252.640000
    122    124     1   0.10920 282252.640000
    119    120     1   0.10920 282252.640000
    119    121     1   0.10920 282252.640000
    116    117     1   0.10920 282252.640000
    116    118     1   0.10920 282252.640000
    113    114     1   0.10920 282252.640000
    113    115     1   0.10920 282252.640000
    110    111     1   0.10920 282252.640000
    110    112     1   0.10920 282252.640000
    108    109     1   0.10870 288110.240000
    106    107     1   0.10870 288110.240000
    103    104     1   0.10920 282252.640000
    103    105     1   0.10920 282252.640000
    100    101     1   0.10920 282252.640000
    100    102     1   0.10920 282252.640000
     97     98     1   0.10920 282252.640000
     97     99     1   0.10920 282252.640000
     94     95     1   0.10920 282252.640000
     94     96     1   0.10920 282252.640000
     91     92     1   0.10920 282252.640000
     91     93     1   0.10920 282252.640000
     88     89     1   0.10920 282252.640000
     88     90     1   0.10920 282252.640000
     85     86     1   0.10920 282252.640000
     85     87     1   0.10920 282252.640000

[ pairs ]
;    ai     aj funct         c0         c1         c2         c3
     44     50     1
     41     48     1
     41     49     1
     38     47     1
     35     44     1
     32     41     1
     29     38     1
     26     35     1
     23     32     1
     20     29     1
     17     26     1
     14     23     1
     11     20     1
      8     17     1
      5     14     1
      1     11     1
     84     88     1
     83     91     1
     82     88     1
     61     80     1
     61     81     1
     61     68     1
     61     72     1
     61     76     1
     60     67     1
     59     64     1
     58     82     1
     58     61     1
     55     83     1
     55     60     1
     55     80     1
     55     81     1
     53     59     1
     53     84     1
     53     85     1
     50     58     1
     50     83     1
     49     55     1
     49     82     1
     48     50     1
     47     53     1
    122    131     1
    119    128     1
    116    125     1
    113    122     1
    110    119     1
    108    116     1
    106    113     1
    103    110     1
    100    108     1
     97    106     1
     94    103     1
     91    100     1
     88     97     1
     85     94     1
     46     48     1
     46     49     1
     45     48     1
     45     49     1
     43     45     1
     43     46     1
     43     47     1
     42     45     1
     42     46     1
     42     47     1
     40     42     1
     40     43     1
     40     44     1
     39     42     1
     39     43     1
     39     44     1
     38     45     1
     38     46     1
     37     39     1
     37     40     1
     37     41     1
     36     39     1
     36     40     1
     36     41     1
     35     42     1
     35     43     1
     34     36     1
     34     37     1
     34     38     1
     33     36     1
     33     37     1
     33     38     1
     32     39     1
     32     40     1
     31     33     1
     31     34     1
     31     35     1
     30     33     1
     30     34     1
     30     35     1
     29     36     1
     29     37     1
     28     30     1
     28     31     1
     28     32     1
     27     30     1
     27     31     1
     27     32     1
     26     33     1
     26     34     1
     25     27     1
     25     28     1
     25     29     1
     24     27     1
     24     28     1
     24     29     1
     23     30     1
     23     31     1
     22     24     1
     22     25     1
     22     26     1
     21     24     1
     21     25     1
     21     26     1
     20     27     1
     20     28     1
     19     21     1
     19     22     1
     19     23     1
     18     21     1
     18     22     1
     18     23     1
     17     24     1
     17     25     1
     16     18     1
     16     19     1
     16     20     1
     15     18     1
     15     19     1
     15     20     1
     14     21     1
     14     22     1
     13     15     1
     13     16     1
     13     17     1
     12     15     1
     12     16     1
     12     17     1
     11     18     1
     11     19     1
     10     12     1
     10     13     1
     10     14     1
      9     12     1
      9     13     1
      9     14     1
      8     15     1
      8     16     1
      7      9     1
      7     10     1
      7     11     1
      6      9     1
      6     10     1
      6     11     1
      5     12     1
      5     13     1
      4      6     1
      4      7     1
      4      8     1
      3      6     1
      3      7     1
      3      8     1
      2      6     1
      2      7     1
      2      8     1
      1      9     1
      1     10     1
     84     86     1
     84     87     1
     83     89     1
     83     90     1
     82     86     1
     82     87     1
     75     76     1
     74     76     1
     73     76     1
     72     77     1
     72     78     1
     72     79     1
     71     72     1
     71     76     1
     70     72     1
     70     76     1
     69     72     1
     69     76     1
     68     73     1
     68     74     1
     68     75     1
     68     77     1
     68     78     1
     68     79     1
     66     68     1
     66     72     1
     66     76     1
     65     68     1
     65     72     1
     65     76     1
     64     69     1
     64     70     1
     64     71     1
     64     73     1
     64     74     1
     64     75     1
     64     77     1
     64     78     1
     64     79     1
     63     65     1
     63     66     1
     63     67     1
     62     65     1
     62     66     1
     62     67     1
     60     65     1
     60     66     1
     59     62     1
     59     63     1
     57     82     1
     57     59     1
     56     82     1
     56     59     1
     54     56     1
     54     57     1
     54     58     1
     54     83     1
     52     54     1
     52     55     1
     52     82     1
     51     54     1
     51     55     1
     51     82     1
     50     56     1
     50     57     1
     49     54     1
     47     51     1
     47     52     1
    130    132     1
    130    133     1
    130    134     1
    129    132     1
    129    133     1
    129    134     1
    127    129     1
    127    130     1
    127    131     1
    126    129     1
    126    130     1
    126    131     1
    125    132     1
    125    133     1
    125    134     1
    124    126     1
    124    127     1
    124    128     1
    123    126     1
    123    127     1
    123    128     1
    122    129     1
    122    130     1
    121    123     1
    121    124     1
    121    125     1
    120    123     1
    120    124     1
    120    125     1
    119    126     1
    119    127     1
    118    120     1
    118    121     1
    118    122     1
    117    120     1
    117    121     1
    117    122     1
    116    123     1
    116    124     1
    115    117     1
    115    118     1
    115    119     1
    114    117     1
    114    118     1
    114    119     1
    113    120     1
    113    121     1
    112    114     1
    112    115     1
    112    116     1
    111    114     1
    111    115     1
    111    116     1
    110    117     1
    110    118     1
    109    111     1
    109    112     1
    109    113     1
    108    114     1
    108    115     1
    107    109     1
    107    110     1
    106    111     1
    106    112     1
    105    107     1
    105    108     1
    104    107     1
    104    108     1
    103    109     1
    102    104     1
    102    105     1
    102    106     1
    101    104     1
    101    105     1
    101    106     1
    100    107     1
     99    101     1
     99    102     1
     99    103     1
     98    101     1
     98    102     1
     98    103     1
     97    104     1
     97    105     1
     96     98     1
     96     99     1
     96    100     1
     95     98     1
     95     99     1
     95    100     1
     94    101     1
     94    102     1
     93     95     1
     93     96     1
     93     97     1
     92     95     1
     92     96     1
     92     97     1
     91     98     1
     91     99     1
     90     92     1
     90     93     1
     90     94     1
     89     92     1
     89     93     1
     89     94     1
     88     95     1
     88     96     1
     87     89     1
     87     90     1
     87     91     1
     86     89     1
     86     90     1
     86     91     1
     85     92     1
     85     93     1

[ angles ]
;    ai     aj     ak funct         c0         c1         c2         c3
     44     47     48     1   123.1100526 569.275040
     44     47     49     1   111.9600481 579.567680
     41     44     47     1   110.5300474 533.794720
     38     41     44     1   113.6000487 528.941280
     35     38     41     1   113.6000487 528.941280
     32     35     38     1   113.6000487 528.941280
     29     32     35     1   113.6000487 528.941280
     26     29     32     1   113.6000487 528.941280
     23     26     29     1   113.6000487 528.941280
     20     23     26     1   113.6000487 528.941280
     17     20     23     1   113.6000487 528.941280
     14     17     20     1   113.6000487 528.941280
     11     14     17     1   113.6000487 528.941280
      8     11     14     1   113.6000487 528.941280
      5      8     11     1   113.6000487 528.941280
      1      5      8     1   113.6000487 528.941280
     84     83     85     1   123.1100526 569.275040
     83     85     88     1   110.5300474 533.794720
     82     83     84     1   123.3300529 635.382240
     82     83     85     1   111.9600481 579.567680
     80     59     81     1   119.9000514 1171.520000
     72     67     76     1   110.6400473 525.845120
     68     67     72     1   110.6400473 525.845120
     68     67     76     1   110.6400473 525.845120
     64     67     68     1   110.6400473 525.845120
     64     67     72     1   110.6400473 525.845120
     64     67     76     1   110.6400473 525.845120
     61     64     67     1   114.3200492 539.317600
     60     59     80     1   108.2300464 836.800000
     60     59     81     1   108.2300464 836.800000
     60     61     64     1   109.5000469 418.400000
     59     60     61     1   120.5000516 836.800000
     58     59     60     1   102.6000440 753.120000
     58     59     80     1   108.2300464 836.800000
     58     59     81     1   108.2300464 836.800000
     55     53     82     1   108.4200467 567.183040
     55     58     59     1   120.5000516 836.800000
     53     55     58     1   109.5000469 418.400000
     53     82     83     1   115.1400492 532.455840
     50     53     55     1   110.6300475 528.941280
     50     53     82     1   108.4200467 567.183040
     49     50     53     1   108.4200467 567.183040
     48     47     49     1   123.3300529 635.382240
     47     49     50     1   115.1400492 532.455840
    125    128    131     1   113.6000487 528.941280
    122    125    128     1   113.6000487 528.941280
    119    122    125     1   113.6000487 528.941280
    116    119    122     1   113.6000487 528.941280
    113    116    119     1   113.6000487 528.941280
    110    113    116     1   113.6000487 528.941280
    108    110    113     1   112.3200484 297.064000
    106    108    110     1   124.8800533 406.015360
    103    106    108     1   124.8800533 406.015360
    100    103    106     1   112.3200484 297.064000
     97    100    103     1   113.6000487 528.941280
     94     97    100     1   113.6000487 528.941280
     91     94     97     1   113.6000487 528.941280
     88     91     94     1   113.6000487 528.941280
     85     88     91     1   113.6000487 528.941280
     46     44     47     1   109.6800468 394.969600
     45     44     46     1   107.3500457 280.328000
     45     44     47     1   109.6800468 394.969600
     43     41     44     1   110.9700475 298.737600
     42     41     43     1   107.3500457 280.328000
     42     41     44     1   110.9700475 298.737600
     41     44     45     1   110.9700475 298.737600
     41     44     46     1   110.9700475 298.737600
     40     38     41     1   110.9700475 298.737600
     39     38     40     1   107.3500457 280.328000
     39     38     41     1   110.9700475 298.737600
     38     41     42     1   110.9700475 298.737600
     38     41     43     1   110.9700475 298.737600
     37     35     38     1   110.9700475 298.737600
     36     35     37     1   107.3500457 280.328000
     36     35     38     1   110.9700475 298.737600
     35     38     39     1   110.9700475 298.737600
     35     38     40     1   110.9700475 298.737600
     34     32     35     1   110.9700475 298.737600
     33     32     34     1   107.3500457 280.328000
     33     32     35     1   110.9700475 298.737600
     32     35     36     1   110.9700475 298.737600
     32     35     37     1   110.9700475 298.737600
     31     29     32     1   110.9700475 298.737600
     30     29     31     1   107.3500457 280.328000
     30     29     32     1   110.9700475 298.737600
     29     32     33     1   110.9700475 298.737600
     29     32     34     1   110.9700475 298.737600
     28     26     29     1   110.9700475 298.737600
     27     26     28     1   107.3500457 280.328000
     27     26     29     1   110.9700475 298.737600
     26     29     30     1   110.9700475 298.737600
     26     29     31     1   110.9700475 298.737600
     25     23     26     1   110.9700475 298.737600
     24     23     25     1   107.3500457 280.328000
     24     23     26     1   110.9700475 298.737600
     23     26     27     1   110.9700475 298.737600
     23     26     28     1   110.9700475 298.737600
     22     20     23     1   110.9700475 298.737600
     21     20     22     1   107.3500457 280.328000
     21     20     23     1   110.9700475 298.737600
     20     23     24     1   110.9700475 298.737600
     20     23     25     1   110.9700475 298.737600
     19     17     20     1   110.9700475 298.737600
     18     17     19     1   107.3500457 280.328000
     18     17     20     1   110.9700475 298.737600
     17     20     21     1   110.9700475 298.737600
     17     20     22     1   110.9700475 298.737600
     16     14     17     1   110.9700475 298.737600
     15     14     16     1   107.3500457 280.328000
     15     14     17     1   110.9700475 298.737600
     14     17     18     1   110.9700475 298.737600
     14     17     19     1   110.9700475 298.737600
     13     11     14     1   110.9700475 298.737600
     12     11     13     1   107.3500457 280.328000
     12     11     14     1   110.9700475 298.737600
     11     14     15     1   110.9700475 298.737600
     11     14     16     1   110.9700475 298.737600
     10      8     11     1   110.9700475 298.737600
      9      8     10     1   107.3500457 280.328000
      9      8     11     1   110.9700475 298.737600
      8     11     12     1   110.9700475 298.737600
      8     11     13     1   110.9700475 298.737600
      7      5      8     1   110.9700475 298.737600
      6      5      7     1   107.3500457 280.328000
      6      5      8     1   110.9700475 298.737600
      5      8      9     1   110.9700475 298.737600
      5      8     10     1   110.9700475 298.737600
      4      1      5     1   110.9700475 298.737600
      3      1      4     1   107.3500457 280.328000
      3      1      5     1   110.9700475 298.737600
      2      1      3     1   107.3500457 280.328000
      2      1      4     1   107.3500457 280.328000
      2      1      5     1   110.9700475 298.737600
      1      5      6     1   110.9700475 298.737600
      1      5      7     1   110.9700475 298.737600
     83     85     86     1   109.6800468 394.969600
     83     85     87     1   109.6800468 394.969600
     78     76     79     1   110.7400473 326.686720
     77     76     78     1   110.7400473 326.686720
     77     76     79     1   110.7400473 326.686720
     74     72     75     1   110.7400473 326.686720
     73     72     74     1   110.7400473 326.686720
     73     72     75     1   110.7400473 326.686720
     70     68     71     1   110.7400473 326.686720
     69     68     70     1   110.7400473 326.686720
     69     68     71     1   110.7400473 326.686720
     67     68     69     1   107.9100461 410.199360
     67     68     70     1   107.9100461 410.199360
     67     68     71     1   107.9100461 410.199360
     67     72     73     1   107.9100461 410.199360
     67     72     74     1   107.9100461 410.199360
     67     72     75     1   107.9100461 410.199360
     67     76     77     1   107.9100461 410.199360
     67     76     78     1   107.9100461 410.199360
     67     76     79     1   107.9100461 410.199360
     66     64     67     1   107.9100461 410.199360
     65     64     66     1   110.7400473 326.686720
     65     64     67     1   107.9100461 410.199360
     63     61     64     1   110.0700471 387.940480
     62     61     63     1   109.5500472 327.858240
     62     61     64     1   110.0700471 387.940480
     61     64     65     1   111.7400478 385.095360
     61     64     66     1   111.7400478 385.095360
     60     61     62     1   109.5000469 418.400000
     60     61     63     1   109.5000469 418.400000
     57     55     58     1   109.5000469 418.400000
     56     55     57     1   109.5500472 327.858240
     56     55     58     1   109.5000469 418.400000
     54     53     55     1   110.0700471 387.940480
     54     53     82     1   108.8200469 425.429120
     53     55     56     1   110.0700471 387.940480
     53     55     57     1   110.0700471 387.940480
     52     50     53     1   110.0700471 387.940480
     51     50     52     1   109.5500472 327.858240
     51     50     53     1   110.0700471 387.940480
     50     53     54     1   110.0700471 387.940480
     49     50     51     1   108.8200469 425.429120
     49     50     52     1   108.8200469 425.429120
    133    131    134     1   107.3500457 280.328000
    132    131    133     1   107.3500457 280.328000
    132    131    134     1   107.3500457 280.328000
    130    128    131     1   110.9700475 298.737600
    129    128    130     1   107.3500457 280.328000
    129    128    131     1   110.9700475 298.737600
    128    131    132     1   110.9700475 298.737600
    128    131    133     1   110.9700475 298.737600
    128    131    134     1   110.9700475 298.737600
    127    125    128     1   110.9700475 298.737600
    126    125    127     1   107.3500457 280.328000
    126    125    128     1   110.9700475 298.737600
    125    128    129     1   110.9700475 298.737600
    125    128    130     1   110.9700475 298.737600
    124    122    125     1   110.9700475 298.737600
    123    122    124     1   107.3500457 280.328000
    123    122    125     1   110.9700475 298.737600
    122    125    126     1   110.9700475 298.737600
    122    125    127     1   110.9700475 298.737600
    121    119    122     1   110.9700475 298.737600
    120    119    121     1   107.3500457 280.328000
    120    119    122     1   110.9700475 298.737600
    119    122    123     1   110.9700475 298.737600
    119    122    124     1   110.9700475 298.737600
    118    116    119     1   110.9700475 298.737600
    117    116    118     1   107.3500457 280.328000
    117    116    119     1   110.9700475 298.737600
    116    119    120     1   110.9700475 298.737600
    116    119    121     1   110.9700475 298.737600
    115    113    116     1   110.9700475 298.737600
    114    113    115     1   107.3500457 280.328000
    114    113    116     1   110.9700475 298.737600
    113    116    117     1   110.9700475 298.737600
    113    116    118     1   110.9700475 298.737600
    112    110    113     1   110.9700475 298.737600
    111    110    112     1   107.3500457 280.328000
    111    110    113     1   110.9700475 298.737600
    110    113    114     1   110.9700475 298.737600
    110    113    115     1   110.9700475 298.737600
    109    108    110     1   117.3000503 382.082880
    108    110    111     1   110.4900475 393.547040
    108    110    112     1   110.4900475 393.547040
    107    106    108     1   120.9400517 418.734720
    106    108    109     1   120.9400517 418.734720
    105    103    106     1   110.4900475 393.547040
    104    103    105     1   107.3500457 280.328000
    104    103    106     1   110.4900475 393.547040
    103    106    107     1   117.3000503 382.082880
    102    100    103     1   110.9700475 298.737600
    101    100    102     1   107.3500457 280.328000
    101    100    103     1   110.9700475 298.737600
    100    103    104     1   110.9700475 298.737600
    100    103    105     1   110.9700475 298.737600
     99     97    100     1   110.9700475 298.737600
     98     97     99     1   107.3500457 280.328000
     98     97    100     1   110.9700475 298.737600
     97    100    101     1   110.9700475 298.737600
     97    100    102     1   110.9700475 298.737600
     96     94     97     1   110.9700475 298.737600
     95     94     96     1   107.3500457 280.328000
     95     94     97     1   110.9700475 298.737600
     94     97     98     1   110.9700475 298.737600
     94     97     99     1   110.9700475 298.737600
     93     91     94     1   110.9700475 298.737600
     92     91     93     1   107.3500457 280.328000
     92     91     94     1   110.9700475 298.737600
     91     94     95     1   110.9700475 298.737600
     91     94     96     1   110.9700475 298.737600
     90     88     91     1   110.9700475 298.737600
     89     88     90     1   107.3500457 280.328000
     89     88     91     1   110.9700475 298.737600
     88     91     92     1   110.9700475 298.737600
     88     91     93     1   110.9700475 298.737600
     87     85     88     1   110.9700475 298.737600
     86     85     87     1   107.3500457 280.328000
     86     85     88     1   110.9700475 298.737600
     85     88     89     1   110.9700475 298.737600
     85     88     90     1   110.9700475 298.737600

[ dihedrals ]
;    ai     aj     ak     al funct         c0         c1         c2         c3         c4         c5
     44     47     49     50     1  180.0000771  11.2968000  2
     41     44     47     48     1  180.0000771  -5.8672232  1
     41     44     47     48     1  180.0000771  0.8087672  2
     41     44     47     48     1  0.0000000  4.0325392  3
     41     44     47     48     1  0.0000000  -0.5660952  4
     41     44     47     48     1  0.0000000  -0.0451872  5
     41     44     47     49     1  180.0000771  -2.2505736  1
     41     44     47     49     1  180.0000771  0.9878424  2
     41     44     47     49     1  0.0000000  3.4208384  3
     41     44     47     49     1  0.0000000  0.3999904  4
     41     44     47     49     1  0.0000000  -0.0761488  5
     38     41     44     47     1  0.0000000  0.6510304  3
     35     38     41     44     1  180.0000771  -0.3033400  1
     35     38     41     44     1  180.0000771  0.0435136  2
     35     38     41     44     1  0.0000000  0.3472720  3
     35     38     41     44     1  0.0000000  0.8305240  4
     35     38     41     44     1  0.0000000  0.6882680  5
     32     35     38     41     1  180.0000771  -0.3033400  1
     32     35     38     41     1  180.0000771  0.0435136  2
     32     35     38     41     1  0.0000000  0.3472720  3
     32     35     38     41     1  0.0000000  0.8305240  4
     32     35     38     41     1  0.0000000  0.6882680  5
     29     32     35     38     1  180.0000771  -0.3033400  1
     29     32     35     38     1  180.0000771  0.0435136  2
     29     32     35     38     1  0.0000000  0.3472720  3
     29     32     35     38     1  0.0000000  0.8305240  4
     29     32     35     38     1  0.0000000  0.6882680  5
     26     29     32     35     1  180.0000771  -0.3033400  1
     26     29     32     35     1  180.0000771  0.0435136  2
     26     29     32     35     1  0.0000000  0.3472720  3
     26     29     32     35     1  0.0000000  0.8305240  4
     26     29     32     35     1  0.0000000  0.6882680  5
     23     26     29     32     1  180.0000771  -0.3033400  1
     23     26     29     32     1  180.0000771  0.0435136  2
     23     26     29     32     1  0.0000000  0.3472720  3
     23     26     29     32     1  0.0000000  0.8305240  4
     23     26     29     32     1  0.0000000  0.6882680  5
     20     23     26     29     1  180.0000771  -0.3033400  1
     20     23     26     29     1  180.0000771  0.0435136  2
     20     23     26     29     1  0.0000000  0.3472720  3
     20     23     26     29     1  0.0000000  0.8305240  4
     20     23     26     29     1  0.0000000  0.6882680  5
     17     20     23     26     1  180.0000771  -0.3033400  1
     17     20     23     26     1  180.0000771  0.0435136  2
     17     20     23     26     1  0.0000000  0.3472720  3
     17     20     23     26     1  0.0000000  0.8305240  4
     17     20     23     26     1  0.0000000  0.6882680  5
     14     17     20     23     1  180.0000771  -0.3033400  1
     14     17     20     23     1  180.0000771  0.0435136  2
     14     17     20     23     1  0.0000000  0.3472720  3
     14     17     20     23     1  0.0000000  0.8305240  4
     14     17     20     23     1  0.0000000  0.6882680  5
     11     14     17     20     1  180.0000771  -0.3033400  1
     11     14     17     20     1  180.0000771  0.0435136  2
     11     14     17     20     1  0.0000000  0.3472720  3
     11     14     17     20     1  0.0000000  0.8305240  4
     11     14     17     20     1  0.0000000  0.6882680  5
      8     11     14     17     1  180.0000771  -0.3033400  1
      8     11     14     17     1  180.0000771  0.0435136  2
      8     11     14     17     1  0.0000000  0.3472720  3
      8     11     14     17     1  0.0000000  0.8305240  4
      8     11     14     17     1  0.0000000  0.6882680  5
      5      8     11     14     1  180.0000771  -0.3033400  1
      5      8     11     14     1  180.0000771  0.0435136  2
      5      8     11     14     1  0.0000000  0.3472720  3
      5      8     11     14     1  0.0000000  0.8305240  4
      5      8     11     14     1  0.0000000  0.6882680  5
      1      5      8     11     1  180.0000771  -0.3033400  1
      1      5      8     11     1  180.0000771  0.0435136  2
      1      5      8     11     1  0.0000000  0.3472720  3
      1      5      8     11     1  0.0000000  0.8305240  4
      1      5      8     11     1  0.0000000  0.6882680  5
     84     83     85     88     1  180.0000771  -5.8672232  1
     84     83     85     88     1  180.0000771  0.8087672  2
     84     83     85     88     1  0.0000000  4.0325392  3
     84     83     85     88     1  0.0000000  -0.5660952  4
     84     83     85     88     1  0.0000000  -0.0451872  5
     83     85     88     91     1  0.0000000  0.6510304  3
     82     83     85     88     1  180.0000771  -2.2505736  1
     82     83     85     88     1  180.0000771  0.9878424  2
     82     83     85     88     1  0.0000000  3.4208384  3
     82     83     85     88     1  0.0000000  0.3999904  4
     82     83     85     88     1  0.0000000  -0.0761488  5
     61     60     59     80     1  0.0000000  1.0460000  3
     61     60     59     81     1  0.0000000  1.0460000  3
     61     64     67     68     1  0.0000000  0.6510304  3
     61     64     67     72     1  0.0000000  0.6510304  3
     61     64     67     76     1  0.0000000  0.6510304  3
     60     61     64     67     1  0.0000000  0.6510304  3
     59     60     61     64     1  0.0000000  1.6038667  3
     58     55     53     82     1  0.0000000  4.9162000  2
     58     55     53     82     1  0.0000000  0.6024960  3
     58     59     60     61     1  0.0000000  5.0208000  2
     58     59     60     61     1  0.0000000  1.0460000  3
     55     53     82     83     1  180.0000771  3.3472000  1
     55     53     82     83     1  0.0000000  1.6024720  3
     55     58     59     60     1  0.0000000  5.0208000  2
     55     58     59     60     1  0.0000000  1.0460000  3
     55     58     59     80     1  0.0000000  1.0460000  3
     55     58     59     81     1  0.0000000  1.0460000  3
     53     55     58     59     1  0.0000000  1.6038667  3
     53     82     83     84     1  180.0000771  5.8576000  1
     53     82     83     84     1  180.0000771  11.2968000  2
     53     82     83     85     1  180.0000771  11.2968000  2
     50     53     55     58     1  0.0000000  0.6510304  3
     50     53     82     83     1  180.0000771  3.3472000  1
     50     53     82     83     1  0.0000000  1.6024720  3
     49     50     53     55     1  0.0000000  0.6510304  3
     49     50     53     82     1  0.0000000  4.9162000  2
     49     50     53     82     1  0.0000000  0.6024960  3
     48     47     49     50     1  180.0000771  5.8576000  1
     48     47     49     50     1  180.0000771  11.2968000  2
     47     49     50     53     1  180.0000771  3.3472000  1
     47     49     50     53     1  0.0000000  1.6024720  3
    122    125    128    131     1  180.0000771  -0.3033400  1
    122    125    128    131     1  180.0000771  0.0435136  2
    122    125    128    131     1  0.0000000  0.3472720  3
    122    125    128    131     1  0.0000000  0.8305240  4
    122    125    128    131     1  0.0000000  0.6882680  5
    119    122    125    128     1  180.0000771  -0.3033400  1
    119    122    125    128     1  180.0000771  0.0435136  2
    119    122    125    128     1  0.0000000  0.3472720  3
    119    122    125    128     1  0.0000000  0.8305240  4
    119    122    125    128     1  0.0000000  0.6882680  5
    116    119    122    125     1  180.0000771  -0.3033400  1
    116    119    122    125     1  180.0000771  0.0435136  2
    116    119    122    125     1  0.0000000  0.3472720  3
    116    119    122    125     1  0.0000000  0.8305240  4
    116    119    122    125     1  0.0000000  0.6882680  5
    113    116    119    122     1  180.0000771  -0.3033400  1
    113    116    119    122     1  180.0000771  0.0435136  2
    113    116    119    122     1  0.0000000  0.3472720  3
    113    116    119    122     1  0.0000000  0.8305240  4
    113    116    119    122     1  0.0000000  0.6882680  5
    110    113    116    119     1  180.0000771  -0.3033400  1
    110    113    116    119     1  180.0000771  0.0435136  2
    110    113    116    119     1  0.0000000  0.3472720  3
    110    113    116    119     1  0.0000000  0.8305240  4
    110    113    116    119     1  0.0000000  0.6882680  5
    108    110    113    116     1  180.0000771  -0.9874240  1
    108    110    113    116     1  180.0000771  -0.4903648  2
    108    110    113    116     1  0.0000000  0.6493568  3
    108    110    113    116     1  0.0000000  0.2129656  4
    108    110    113    116     1  0.0000000  0.0535552  5
    106    108    110    113     1  0.0000000  3.7940512  1
    106    108    110    113     1  0.0000000  -0.2129656  2
    106    108    110    113     1  0.0000000  -1.0451632  3
    106    108    110    113     1  0.0000000  -0.2945536  4
    106    108    110    113     1  0.0000000  -0.8907736  5
    103    106    108    110     1  180.0000771  1.3405536  1
    103    106    108    110     1  180.0000771  18.3133680  2
    103    106    108    110     1  0.0000000  2.0171064  3
    103    106    108    110     1  0.0000000  0.5711160  4
    103    106    108    110     1  0.0000000  -1.1083416  5
    100    103    106    108     1  0.0000000  3.7940512  1
    100    103    106    108     1  0.0000000  -0.2129656  2
    100    103    106    108     1  0.0000000  -1.0451632  3
    100    103    106    108     1  0.0000000  -0.2945536  4
    100    103    106    108     1  0.0000000  -0.8907736  5
     97    100    103    106     1  180.0000771  -0.9874240  1
     97    100    103    106     1  180.0000771  -0.4903648  2
     97    100    103    106     1  0.0000000  0.6493568  3
     97    100    103    106     1  0.0000000  0.2129656  4
     97    100    103    106     1  0.0000000  0.0535552  5
     94     97    100    103     1  180.0000771  -0.3033400  1
     94     97    100    103     1  180.0000771  0.0435136  2
     94     97    100    103     1  0.0000000  0.3472720  3
     94     97    100    103     1  0.0000000  0.8305240  4
     94     97    100    103     1  0.0000000  0.6882680  5
     91     94     97    100     1  180.0000771  -0.3033400  1
     91     94     97    100     1  180.0000771  0.0435136  2
     91     94     97    100     1  0.0000000  0.3472720  3
     91     94     97    100     1  0.0000000  0.8305240  4
     91     94     97    100     1  0.0000000  0.6882680  5
     88     91     94     97     1  180.0000771  -0.3033400  1
     88     91     94     97     1  180.0000771  0.0435136  2
     88     91     94     97     1  0.0000000  0.3472720  3
     88     91     94     97     1  0.0000000  0.8305240  4
     88     91     94     97     1  0.0000000  0.6882680  5
     85     88     91     94     1  180.0000771  -0.3033400  1
     85     88     91     94     1  180.0000771  0.0435136  2
     85     88     91     94     1  0.0000000  0.3472720  3
     85     88     91     94     1  0.0000000  0.8305240  4
     85     88     91     94     1  0.0000000  0.6882680  5
     85     84     83     82     4  180.0000771  43.9320000  2
     44     48     47     49     4  180.0000771  43.9320000  2
     46     44     47     48     1  0.0000000  3.3472000  1
     46     44     47     48     1  180.0000771  0.3347200  3
     46     44     47     49     1  180.0000771  0.0000000  2
     45     44     47     48     1  0.0000000  3.3472000  1
     45     44     47     48     1  180.0000771  0.3347200  3
     45     44     47     49     1  180.0000771  0.0000000  2
     43     41     44     45     1  0.0000000  0.6276000  3
     43     41     44     46     1  0.0000000  0.6276000  3
     43     41     44     47     1  0.0000000  0.6510304  3
     42     41     44     45     1  0.0000000  0.6276000  3
     42     41     44     46     1  0.0000000  0.6276000  3
     42     41     44     47     1  0.0000000  0.6510304  3
     40     38     41     42     1  0.0000000  0.6276000  3
     40     38     41     43     1  0.0000000  0.6276000  3
     40     38     41     44     1  0.0000000  0.6694400  3
     39     38     41     42     1  0.0000000  0.6276000  3
     39     38     41     43     1  0.0000000  0.6276000  3
     39     38     41     44     1  0.0000000  0.6694400  3
     38     41     44     45     1  0.0000000  0.6694400  3
     38     41     44     46     1  0.0000000  0.6694400  3
     37     35     38     39     1  0.0000000  0.6276000  3
     37     35     38     40     1  0.0000000  0.6276000  3
     37     35     38     41     1  0.0000000  0.6694400  3
     36     35     38     39     1  0.0000000  0.6276000  3
     36     35     38     40     1  0.0000000  0.6276000  3
     36     35     38     41     1  0.0000000  0.6694400  3
     35     38     41     42     1  0.0000000  0.6694400  3
     35     38     41     43     1  0.0000000  0.6694400  3
     34     32     35     36     1  0.0000000  0.6276000  3
     34     32     35     37     1  0.0000000  0.6276000  3
     34     32     35     38     1  0.0000000  0.6694400  3
     33     32     35     36     1  0.0000000  0.6276000  3
     33     32     35     37     1  0.0000000  0.6276000  3
     33     32     35     38     1  0.0000000  0.6694400  3
     32     35     38     39     1  0.0000000  0.6694400  3
     32     35     38     40     1  0.0000000  0.6694400  3
     31     29     32     33     1  0.0000000  0.6276000  3
     31     29     32     34     1  0.0000000  0.6276000  3
     31     29     32     35     1  0.0000000  0.6694400  3
     30     29     32     33     1  0.0000000  0.6276000  3
     30     29     32     34     1  0.0000000  0.6276000  3
     30     29     32     35     1  0.0000000  0.6694400  3
     29     32     35     36     1  0.0000000  0.6694400  3
     29     32     35     37     1  0.0000000  0.6694400  3
     28     26     29     30     1  0.0000000  0.6276000  3
     28     26     29     31     1  0.0000000  0.6276000  3
     28     26     29     32     1  0.0000000  0.6694400  3
     27     26     29     30     1  0.0000000  0.6276000  3
     27     26     29     31     1  0.0000000  0.6276000  3
     27     26     29     32     1  0.0000000  0.6694400  3
     26     29     32     33     1  0.0000000  0.6694400  3
     26     29     32     34     1  0.0000000  0.6694400  3
     25     23     26     27     1  0.0000000  0.6276000  3
     25     23     26     28     1  0.0000000  0.6276000  3
     25     23     26     29     1  0.0000000  0.6694400  3
     24     23     26     27     1  0.0000000  0.6276000  3
     24     23     26     28     1  0.0000000  0.6276000  3
     24     23     26     29     1  0.0000000  0.6694400  3
     23     26     29     30     1  0.0000000  0.6694400  3
     23     26     29     31     1  0.0000000  0.6694400  3
     22     20     23     24     1  0.0000000  0.6276000  3
     22     20     23     25     1  0.0000000  0.6276000  3
     22     20     23     26     1  0.0000000  0.6694400  3
     21     20     23     24     1  0.0000000  0.6276000  3
     21     20     23     25     1  0.0000000  0.6276000  3
     21     20     23     26     1  0.0000000  0.6694400  3
     20     23     26     27     1  0.0000000  0.6694400  3
     20     23     26     28     1  0.0000000  0.6694400  3
     19     17     20     21     1  0.0000000  0.6276000  3
     19     17     20     22     1  0.0000000  0.6276000  3
     19     17     20     23     1  0.0000000  0.6694400  3
     18     17     20     21     1  0.0000000  0.6276000  3
     18     17     20     22     1  0.0000000  0.6276000  3
     18     17     20     23     1  0.0000000  0.6694400  3
     17     20     23     24     1  0.0000000  0.6694400  3
     17     20     23     25     1  0.0000000  0.6694400  3
     16     14     17     18     1  0.0000000  0.6276000  3
     16     14     17     19     1  0.0000000  0.6276000  3
     16     14     17     20     1  0.0000000  0.6694400  3
     15     14     17     18     1  0.0000000  0.6276000  3
     15     14     17     19     1  0.0000000  0.6276000  3
     15     14     17     20     1  0.0000000  0.6694400  3
     14     17     20     21     1  0.0000000  0.6694400  3
     14     17     20     22     1  0.0000000  0.6694400  3
     13     11     14     15     1  0.0000000  0.6276000  3
     13     11     14     16     1  0.0000000  0.6276000  3
     13     11     14     17     1  0.0000000  0.6694400  3
     12     11     14     15     1  0.0000000  0.6276000  3
     12     11     14     16     1  0.0000000  0.6276000  3
     12     11     14     17     1  0.0000000  0.6694400  3
     11     14     17     18     1  0.0000000  0.6694400  3
     11     14     17     19     1  0.0000000  0.6694400  3
     10      8     11     12     1  0.0000000  0.6276000  3
     10      8     11     13     1  0.0000000  0.6276000  3
     10      8     11     14     1  0.0000000  0.6694400  3
      9      8     11     12     1  0.0000000  0.6276000  3
      9      8     11     13     1  0.0000000  0.6276000  3
      9      8     11     14     1  0.0000000  0.6694400  3
      8     11     14     15     1  0.0000000  0.6694400  3
      8     11     14     16     1  0.0000000  0.6694400  3
      7      5      8      9     1  0.0000000  0.6276000  3
      7      5      8     10     1  0.0000000  0.6276000  3
      7      5      8     11     1  0.0000000  0.6694400  3
      6      5      8      9     1  0.0000000  0.6276000  3
      6      5      8     10     1  0.0000000  0.6276000  3
      6      5      8     11     1  0.0000000  0.6694400  3
      5      8     11     12     1  0.0000000  0.6694400  3
      5      8     11     13     1  0.0000000  0.6694400  3
      4      1      5      6     1  0.0000000  0.6276000  3
      4      1      5      7     1  0.0000000  0.6276000  3
      4      1      5      8     1  0.0000000  0.6694400  3
      3      1      5      6     1  0.0000000  0.6276000  3
      3      1      5      7     1  0.0000000  0.6276000  3
      3      1      5      8     1  0.0000000  0.6694400  3
      2      1      5      6     1  0.0000000  0.6276000  3
      2      1      5      7     1  0.0000000  0.6276000  3
      2      1      5      8     1  0.0000000  0.6694400  3
      1      5      8      9     1  0.0000000  0.6694400  3
      1      5      8     10     1  0.0000000  0.6694400  3
     84     83     85     86     1  0.0000000  3.3472000  1
     84     83     85     86     1  180.0000771  0.3347200  3
     84     83     85     87     1  0.0000000  3.3472000  1
     84     83     85     87     1  180.0000771  0.3347200  3
     83     85     88     89     1  0.0000000  0.6510304  3
     83     85     88     90     1  0.0000000  0.6510304  3
     82     83     85     86     1  180.0000771  0.0000000  2
     82     83     85     87     1  180.0000771  0.0000000  2
     75     72     67     76     1  0.0000000  0.6510304  3
     74     72     67     76     1  0.0000000  0.6510304  3
     73     72     67     76     1  0.0000000  0.6510304  3
     72     67     76     77     1  0.0000000  0.6510304  3
     72     67     76     78     1  0.0000000  0.6510304  3
     72     67     76     79     1  0.0000000  0.6510304  3
     71     68     67     72     1  0.0000000  0.6510304  3
     71     68     67     76     1  0.0000000  0.6510304  3
     70     68     67     72     1  0.0000000  0.6510304  3
     70     68     67     76     1  0.0000000  0.6510304  3
     69     68     67     72     1  0.0000000  0.6510304  3
     69     68     67     76     1  0.0000000  0.6510304  3
     68     67     72     73     1  0.0000000  0.6510304  3
     68     67     72     74     1  0.0000000  0.6510304  3
     68     67     72     75     1  0.0000000  0.6510304  3
     68     67     76     77     1  0.0000000  0.6510304  3
     68     67     76     78     1  0.0000000  0.6510304  3
     68     67     76     79     1  0.0000000  0.6510304  3
     66     64     67     68     1  0.0000000  0.6510304  3
     66     64     67     72     1  0.0000000  0.6510304  3
     66     64     67     76     1  0.0000000  0.6510304  3
     65     64     67     68     1  0.0000000  0.6510304  3
     65     64     67     72     1  0.0000000  0.6510304  3
     65     64     67     76     1  0.0000000  0.6510304  3
     64     67     68     69     1  0.0000000  0.6510304  3
     64     67     68     70     1  0.0000000  0.6510304  3
     64     67     68     71     1  0.0000000  0.6510304  3
     64     67     72     73     1  0.0000000  0.6510304  3
     64     67     72     74     1  0.0000000  0.6510304  3
     64     67     72     75     1  0.0000000  0.6510304  3
     64     67     76     77     1  0.0000000  0.6510304  3
     64     67     76     78     1  0.0000000  0.6510304  3
     64     67     76     79     1  0.0000000  0.6510304  3
     63     61     64     65     1  0.0000000  0.6510304  3
     63     61     64     66     1  0.0000000  0.6510304  3
     63     61     64     67     1  0.0000000  0.6510304  3
     62     61     64     65     1  0.0000000  0.6510304  3
     62     61     64     66     1  0.0000000  0.6510304  3
     62     61     64     67     1  0.0000000  0.6510304  3
     60     61     64     65     1  0.0000000  0.6510304  3
     60     61     64     66     1  0.0000000  0.6510304  3
     59     60     61     62     1  0.0000000  1.6038667  3
     59     60     61     63     1  0.0000000  1.6038667  3
     57     55     53     82     1  0.0000000  1.0460000  1
     57     55     53     82     1  0.0000000  0.0000000  3
     57     55     58     59     1  0.0000000  1.6038667  3
     56     55     53     82     1  0.0000000  1.0460000  1
     56     55     53     82     1  0.0000000  0.0000000  3
     56     55     58     59     1  0.0000000  1.6038667  3
     54     53     55     56     1  0.0000000  0.6510304  3
     54     53     55     57     1  0.0000000  0.6510304  3
     54     53     55     58     1  0.0000000  1.0460000  1
     54     53     55     58     1  0.0000000  0.0000000  3
     54     53     82     83     1  0.0000000  1.6037272  3
     52     50     53     54     1  0.0000000  0.6510304  3
     52     50     53     55     1  0.0000000  0.6510304  3
     52     50     53     82     1  0.0000000  1.0460000  1
     52     50     53     82     1  0.0000000  0.0000000  3
     51     50     53     54     1  0.0000000  0.6510304  3
     51     50     53     55     1  0.0000000  0.6510304  3
     51     50     53     82     1  0.0000000  1.0460000  1
     51     50     53     82     1  0.0000000  0.0000000  3
     50     53     55     56     1  0.0000000  0.6510304  3
     50     53     55     57     1  0.0000000  0.6510304  3
     49     50     53     54     1  0.0000000  1.0460000  1
     49     50     53     54     1  0.0000000  0.0000000  3
     47     49     50     51     1  0.0000000  1.6037272  3
     47     49     50     52     1  0.0000000  1.6037272  3
    130    128    131    132     1  0.0000000  0.6276000  3
    130    128    131    133     1  0.0000000  0.6276000  3
    130    128    131    134     1  0.0000000  0.6276000  3
    129    128    131    132     1  0.0000000  0.6276000  3
    129    128    131    133     1  0.0000000  0.6276000  3
    129    128    131    134     1  0.0000000  0.6276000  3
    127    125    128    129     1  0.0000000  0.6276000  3
    127    125    128    130     1  0.0000000  0.6276000  3
    127    125    128    131     1  0.0000000  0.6694400  3
    126    125    128    129     1  0.0000000  0.6276000  3
    126    125    128    130     1  0.0000000  0.6276000  3
    126    125    128    131     1  0.0000000  0.6694400  3
    125    128    131    132     1  0.0000000  0.6694400  3
    125    128    131    133     1  0.0000000  0.6694400  3
    125    128    131    134     1  0.0000000  0.6694400  3
    124    122    125    126     1  0.0000000  0.6276000  3
    124    122    125    127     1  0.0000000  0.6276000  3
    124    122    125    128     1  0.0000000  0.6694400  3
    123    122    125    126     1  0.0000000  0.6276000  3
    123    122    125    127     1  0.0000000  0.6276000  3
    123    122    125    128     1  0.0000000  0.6694400  3
    122    125    128    129     1  0.0000000  0.6694400  3
    122    125    128    130     1  0.0000000  0.6694400  3
    121    119    122    123     1  0.0000000  0.6276000  3
    121    119    122    124     1  0.0000000  0.6276000  3
    121    119    122    125     1  0.0000000  0.6694400  3
    120    119    122    123     1  0.0000000  0.6276000  3
    120    119    122    124     1  0.0000000  0.6276000  3
    120    119    122    125     1  0.0000000  0.6694400  3
    119    122    125    126     1  0.0000000  0.6694400  3
    119    122    125    127     1  0.0000000  0.6694400  3
    118    116    119    120     1  0.0000000  0.6276000  3
    118    116    119    121     1  0.0000000  0.6276000  3
    118    116    119    122     1  0.0000000  0.6694400  3
    117    116    119    120     1  0.0000000  0.6276000  3
    117    116    119    121     1  0.0000000  0.6276000  3
    117    116    119    122     1  0.0000000  0.6694400  3
    116    119    122    123     1  0.0000000  0.6694400  3
    116    119    122    124     1  0.0000000  0.6694400  3
    115    113    116    117     1  0.0000000  0.6276000  3
    115    113    116    118     1  0.0000000  0.6276000  3
    115    113    116    119     1  0.0000000  0.6694400  3
    114    113    116    117     1  0.0000000  0.6276000  3
    114    113    116    118     1  0.0000000  0.6276000  3
    114    113    116    119     1  0.0000000  0.6694400  3
    113    116    119    120     1  0.0000000  0.6694400  3
    113    116    119    121     1  0.0000000  0.6694400  3
    112    110    113    114     1  0.0000000  0.6276000  3
    112    110    113    115     1  0.0000000  0.6276000  3
    112    110    113    116     1  0.0000000  0.6694400  3
    111    110    113    114     1  0.0000000  0.6276000  3
    111    110    113    115     1  0.0000000  0.6276000  3
    111    110    113    116     1  0.0000000  0.6694400  3
    110    113    116    117     1  0.0000000  0.6694400  3
    110    113    116    118     1  0.0000000  0.6694400  3
    109    108    110    111     1  0.0000000  0.0000000  2
    109    108    110    112     1  0.0000000  0.0000000  2
    109    108    110    113     1  0.0000000  0.0000000  2
    108    110    113    114     1  0.0000000  0.6510304  3
    108    110    113    115     1  0.0000000  0.6510304  3
    107    106    108    109     1  180.0000771  27.8236000  2
    107    106    108    110     1  180.0000771  27.8236000  2
    106    108    110    111     1  0.0000000  4.8116000  1
    106    108    110    111     1  180.0000771  1.5899200  3
    106    108    110    112     1  0.0000000  4.8116000  1
    106    108    110    112     1  180.0000771  1.5899200  3
    105    103    106    107     1  0.0000000  0.0000000  2
    105    103    106    108     1  0.0000000  4.8116000  1
    105    103    106    108     1  180.0000771  1.5899200  3
    104    103    106    107     1  0.0000000  0.0000000  2
    104    103    106    108     1  0.0000000  4.8116000  1
    104    103    106    108     1  180.0000771  1.5899200  3
    103    106    108    109     1  180.0000771  27.8236000  2
    102    100    103    104     1  0.0000000  0.6276000  3
    102    100    103    105     1  0.0000000  0.6276000  3
    102    100    103    106     1  0.0000000  0.6510304  3
    101    100    103    104     1  0.0000000  0.6276000  3
    101    100    103    105     1  0.0000000  0.6276000  3
    101    100    103    106     1  0.0000000  0.6510304  3
    100    103    106    107     1  0.0000000  0.0000000  2
     99     97    100    101     1  0.0000000  0.6276000  3
     99     97    100    102     1  0.0000000  0.6276000  3
     99     97    100    103     1  0.0000000  0.6694400  3
     98     97    100    101     1  0.0000000  0.6276000  3
     98     97    100    102     1  0.0000000  0.6276000  3
     98     97    100    103     1  0.0000000  0.6694400  3
     97    100    103    104     1  0.0000000  0.6694400  3
     97    100    103    105     1  0.0000000  0.6694400  3
     96     94     97     98     1  0.0000000  0.6276000  3
     96     94     97     99     1  0.0000000  0.6276000  3
     96     94     97    100     1  0.0000000  0.6694400  3
     95     94     97     98     1  0.0000000  0.6276000  3
     95     94     97     99     1  0.0000000  0.6276000  3
     95     94     97    100     1  0.0000000  0.6694400  3
     94     97    100    101     1  0.0000000  0.6694400  3
     94     97    100    102     1  0.0000000  0.6694400  3
     93     91     94     95     1  0.0000000  0.6276000  3
     93     91     94     96     1  0.0000000  0.6276000  3
     93     91     94     97     1  0.0000000  0.6694400  3
     92     91     94     95     1  0.0000000  0.6276000  3
     92     91     94     96     1  0.0000000  0.6276000  3
     92     91     94     97     1  0.0000000  0.6694400  3
     91     94     97     98     1  0.0000000  0.6694400  3
     91     94     97     99     1  0.0000000  0.6694400  3
     90     88     91     92     1  0.0000000  0.6276000  3
     90     88     91     93     1  0.0000000  0.6276000  3
     90     88     91     94     1  0.0000000  0.6694400  3
     89     88     91     92     1  0.0000000  0.6276000  3
     89     88     91     93     1  0.0000000  0.6276000  3
     89     88     91     94     1  0.0000000  0.6694400  3
     88     91     94     95     1  0.0000000  0.6694400  3
     88     91     94     96     1  0.0000000  0.6694400  3
     87     85     88     89     1  0.0000000  0.6276000  3
     87     85     88     90     1  0.0000000  0.6276000  3
     87     85     88     91     1  0.0000000  0.6694400  3
     86     85     88     89     1  0.0000000  0.6276000  3
     86     85     88     90     1  0.0000000  0.6276000  3
     86     85     88     91     1  0.0000000  0.6694400  3
     85     88     91     92     1  0.0000000  0.6694400  3
     85     88     91     93     1  0.0000000  0.6694400  3
    106    110    108    109     4  180.0000771  4.6024000  2
    108    103    106    107     4  180.0000771  4.6024000  2


;include position restraint file
[ moleculetype ]
; molname	nrexcl
SOL		2

[ atoms ]
; id  at type     res nr  res name  at name  cg nr  charge    mass
  1   OW          1       SOL       OW       1      -0.834    16.00000
  2   HW          1       SOL       HW1      1       0.417     1.00800
  3   HW          1       SOL       HW2      1       0.417     1.00800


[ settles ]
; OW	funct	doh	dhh
1       1       0.09572 0.15139

[ exclusions ]
1	2	3
2	1	3
3	1	2


[ moleculetype ]
; Name            nrexcl
Na+          3

[ atoms ]
;   nr       type  resnr residue  atom   cgnr    charge       mass  typeB    chargeB      massB
; residue    1 Na+ rtp Na+ q 1.0
    1        Na+      1    Na+    Na+      1 1.00000000  22.990000   ; qtot 1.000000


[ moleculetype ]
; Name            nrexcl
Cl-          3

[ atoms ]
;   nr       type  resnr residue  atom   cgnr    charge       mass  typeB    chargeB      massB
; residue    1 Cl- rtp Cl- q -1.0
    1        Cl-      1    Cl-    Cl-      1 -1.00000000  35.450000   ; qtot -1.000000


[ moleculetype ]
; Name            nrexcl
CLQ          3

[ atoms ]
;   nr       type  resnr residue  atom   cgnr    charge       mass  typeB    chargeB      massB
; residue    1 CLQ rtp CLQ q 0.0
    1         nb      1    CLQ     N1      1 -0.76555800  14.010000   ; qtot -0.765558
    2         ca      1    CLQ     C1      2 0.44793600  12.010000   ; qtot -0.317622
    3         ca      1    CLQ     C2      3 -0.71833400  12.010000   ; qtot -1.035956
    4         ca      1    CLQ     C3      4 0.70703300  12.010000   ; qtot -0.328923
    5         ca      1    CLQ     C4      5 -0.38596000  12.010000   ; qtot -0.714883
    6         ca      1    CLQ     C5      6 -0.15403200  12.010000   ; qtot -0.868915
    7         ca      1    CLQ     C6      7 -0.12642100  12.010000   ; qtot -0.995336
    8         ca      1    CLQ     C7      8 0.03781700  12.010000   ; qtot -0.957519
    9         ca      1    CLQ     C8      9 -0.27640400  12.010000   ; qtot -1.233923
   10         ca      1    CLQ     C9     10 0.67576000  12.010000   ; qtot -0.558163
   11         cl      1    CLQ    Cl1     11 -0.11163500  35.450000   ; qtot -0.669798
   12         nu      1    CLQ     N2     12 -0.75083900  14.010000   ; qtot -1.420637
   13         c3      1    CLQ    C10     13 0.32309800  12.010000   ; qtot -1.097539
   14         c3      1    CLQ    C11     14 -0.44811500  12.010000   ; qtot -1.545654
   15         c3      1    CLQ    C12     15 -0.25543200  12.010000   ; qtot -1.801086
   16         c3      1    CLQ    C13     16 0.33270500  12.010000   ; qtot -1.468381
   17         c3      1    CLQ    C14     17 -0.09299900  12.010000   ; qtot -1.561380
   18         n3      1    CLQ     N3     18 -0.40240700  14.010000   ; qtot -1.963787
   19         c3      1    CLQ    C15     19 0.13089400  12.010000   ; qtot -1.832893
   20         c3      1    CLQ    C16     20 -0.15475600  12.010000   ; qtot -1.987649
   21         c3      1    CLQ    C17     21 0.13089400  12.010000   ; qtot -1.856755
   22         c3      1    CLQ    C18     22 -0.15475600  12.010000   ; qtot -2.011511
   23         h4      1    CLQ     H1     23 0.07387000   1.008000   ; qtot -1.937641
   24         ha      1    CLQ     H2     24 0.24290700   1.008000   ; qtot -1.694734
   25         ha      1    CLQ     H3     25 0.14594300   1.008000   ; qtot -1.548791
   26         ha      1    CLQ     H4     26 0.14481400   1.008000   ; qtot -1.403977
   27         ha      1    CLQ     H5     27 0.17853300   1.008000   ; qtot -1.225444
   28         hn      1    CLQ     H6     28 0.36847900   1.008000   ; qtot -0.856965
   29         h1      1    CLQ     H7     29 0.05415800   1.008000   ; qtot -0.802807
   30         hc      1    CLQ     H8     30 0.12422700   1.008000   ; qtot -0.678580
   31         hc      1    CLQ     H9     31 0.12422700   1.008000   ; qtot -0.554353
   32         hc      1    CLQ    H10     32 0.12422700   1.008000   ; qtot -0.430126
   33         hc      1    CLQ    H11     33 0.05312800   1.008000   ; qtot -0.376998
   34         hc      1    CLQ    H12     34 0.05312800   1.008000   ; qtot -0.323870
   35         hc      1    CLQ    H13     35 -0.06299500   1.008000   ; qtot -0.386865
   36         hc      1    CLQ    H14     36 -0.06299500   1.008000   ; qtot -0.449860
   37         h1      1    CLQ    H15     37 0.05291800   1.008000   ; qtot -0.396942
   38         h1      1    CLQ    H16     38 0.05291800   1.008000   ; qtot -0.344024
   39         h1      1    CLQ    H17     39 0.02140100   1.008000   ; qtot -0.322623
   40         h1      1    CLQ    H18     40 0.02140100   1.008000   ; qtot -0.301222
   41         hc      1    CLQ    H19     41 0.04307000   1.008000   ; qtot -0.258152
   42         hc      1    CLQ    H20     42 0.04307000   1.008000   ; qtot -0.215082
   43         hc      1    CLQ    H21     43 0.04307000   1.008000   ; qtot -0.172012
   44         h1      1    CLQ    H22     44 0.02140100   1.008000   ; qtot -0.150611
   45         h1      1    CLQ    H23     45 0.02140100   1.008000   ; qtot -0.129210
   46         hc      1    CLQ    H24     46 0.04307000   1.008000   ; qtot -0.086140
   47         hc      1    CLQ    H25     47 0.04307000   1.008000   ; qtot -0.043070
   48         hc      1    CLQ    H26     48 0.04307000   1.008000   ; qtot 0.000000

[ bonds ]
;    ai     aj funct         c0         c1         c2         c3
      1      2     1   0.13390 346636.032000
      1     10     1   0.13390 346636.032000
      2      3     1   0.13980 316787.376000
      3      4     1   0.13980 316787.376000
      4      5     1   0.13980 316787.376000
      4     12     1   0.13860 290419.808000
      5      6     1   0.13980 316787.376000
      5     10     1   0.13980 316787.376000
      6      7     1   0.13980 316787.376000
      7      8     1   0.13980 316787.376000
      8      9     1   0.13980 316787.376000
      8     11     1   0.17500 152272.496000
      9     10     1   0.13980 316787.376000
     12     13     1   0.14640 219107.712000
     13     14     1   0.15380 194572.736000
     13     15     1   0.15380 194572.736000
     15     16     1   0.15380 194572.736000
     16     17     1   0.15380 194572.736000
     17     18     1   0.14650 218563.792000
     18     19     1   0.14650 218563.792000
     18     21     1   0.14650 218563.792000
     19     20     1   0.15380 194572.736000
     21     22     1   0.15380 194572.736000
      2     23     1   0.10890 326477.520000
      3     24     1   0.10860 331138.496000
      6     25     1   0.10860 331138.496000
      7     26     1   0.10860 331138.496000
      9     27     1   0.10860 331138.496000
     12     28     1   0.10120 443052.128000
     13     29     1   0.10970 314569.856000
     14     30     1   0.10970 314569.856000
     14     31     1   0.10970 314569.856000
     14     32     1   0.10970 314569.856000
     15     33     1   0.10970 314569.856000
     15     34     1   0.10970 314569.856000
     16     35     1   0.10970 314569.856000
     16     36     1   0.10970 314569.856000
     17     37     1   0.10970 314569.856000
     17     38     1   0.10970 314569.856000
     19     39     1   0.10970 314569.856000
     19     40     1   0.10970 314569.856000
     20     41     1   0.10970 314569.856000
     20     42     1   0.10970 314569.856000
     20     43     1   0.10970 314569.856000
     21     44     1   0.10970 314569.856000
     21     45     1   0.10970 314569.856000
     22     46     1   0.10970 314569.856000
     22     47     1   0.10970 314569.856000
     22     48     1   0.10970 314569.856000

[ pairs ]
;    ai     aj funct         c0         c1         c2         c3
      1      4     1
      1      6     1
      1      8     1
      2      5     1
      2      9     1
      2     12     1
     10      3     1
      3      6     1
      3     13     1
      4      7     1
      4      9     1
      4     14     1
      4     15     1
      5     13     1
      5      8     1
      6     12     1
      6      9     1
      6     11     1
      7     10     1
     10     12     1
     10     11     1
     12     16     1
     13     17     1
     14     16     1
     15     18     1
     16     19     1
     16     21     1
     17     20     1
     17     22     1
     19     22     1
     20     21     1
      1     24     1
      1     27     1
      3     28     1
      4     23     1
      4     25     1
      4     29     1
      5     24     1
      5     28     1
      5     26     1
      5     27     1
      7     27     1
      8     25     1
      9     26     1
     10     23     1
     10     25     1
     11     26     1
     11     27     1
     12     24     1
     12     30     1
     12     31     1
     12     32     1
     12     33     1
     12     34     1
     13     35     1
     13     36     1
     14     28     1
     14     33     1
     14     34     1
     15     28     1
     15     30     1
     15     31     1
     15     32     1
     15     37     1
     15     38     1
     16     29     1
     17     33     1
     17     34     1
     17     39     1
     17     40     1
     17     44     1
     17     45     1
     18     35     1
     18     36     1
     18     41     1
     18     42     1
     18     43     1
     18     46     1
     18     47     1
     18     48     1
     19     37     1
     19     38     1
     19     44     1
     19     45     1
     21     37     1
     21     38     1
     21     39     1
     21     40     1
     23     24     1
     25     26     1
     28     29     1
     29     30     1
     29     31     1
     29     32     1
     29     33     1
     29     34     1
     33     35     1
     33     36     1
     34     35     1
     34     36     1
     35     37     1
     35     38     1
     36     37     1
     36     38     1
     39     41     1
     39     42     1
     39     43     1
     40     41     1
     40     42     1
     40     43     1
     44     46     1
     44     47     1
     44     48     1
     45     46     1
     45     47     1
     45     48     1

[ angles ]
;    ai     aj     ak funct         c0         c1         c2         c3
      1      2      3     1   122.9400526 726.752432
      1     10      5     1   122.9400526 726.752432
      1     10      9     1   122.9400526 726.752432
      2      1     10     1   117.2200505 588.739008
      2      3      4     1   120.0200517 575.442256
      3      4      5     1   120.0200517 575.442256
      3      4     12     1   120.9500521 721.011984
      4      5      6     1   120.0200517 575.442256
      4      5     10     1   120.0200517 575.442256
      4     12     13     1   119.9800512 546.003632
      5      4     12     1   120.9500521 721.011984
      5      6      7     1   120.0200517 575.442256
      5     10      9     1   120.0200517 575.442256
      6      5     10     1   120.0200517 575.442256
      6      7      8     1   120.0200517 575.442256
      7      8      9     1   120.0200517 575.442256
      7      8     11     1   119.3900513 603.433216
      8      9     10     1   120.0200517 575.442256
      9      8     11     1   119.3900513 603.433216
     12     13     14     1   110.4600475 699.071088
     12     13     15     1   110.4600475 699.071088
     13     15     16     1   111.5100476 542.982784
     14     13     15     1   111.5100476 542.982784
     15     16     17     1   111.5100476 542.982784
     16     17     18     1   111.0400475 697.096240
     17     18     19     1   112.3500484 549.752496
     17     18     21     1   112.3500484 549.752496
     18     19     20     1   111.0400475 697.096240
     18     21     22     1   111.0400475 697.096240
     19     18     21     1   112.3500484 549.752496
      1      2     23     1   116.0300498 536.104288
      2      3     24     1   119.8800511 407.354240
      3      2     23     1   120.3400515 406.358448
      4      3     24     1   119.8800511 407.354240
      4     12     28     1   116.0700497 408.249616
      5      6     25     1   119.8800511 407.354240
      6      7     26     1   119.8800511 407.354240
      7      6     25     1   119.8800511 407.354240
      8      7     26     1   119.8800511 407.354240
      8      9     27     1   119.8800511 407.354240
     10      9     27     1   119.8800511 407.354240
     12     13     29     1   109.7900472 512.230384
     13     12     28     1   115.9900499 388.450928
     13     14     30     1   109.8000471 391.756288
     13     14     31     1   109.8000471 391.756288
     13     14     32     1   109.8000471 391.756288
     13     15     33     1   109.8000471 391.756288
     13     15     34     1   109.8000471 391.756288
     14     13     29     1   109.5600471 392.191424
     15     13     29     1   109.5600471 392.191424
     15     16     35     1   109.8000471 391.756288
     15     16     36     1   109.8000471 391.756288
     16     15     33     1   109.8000471 391.756288
     16     15     34     1   109.8000471 391.756288
     16     17     37     1   109.5600471 392.191424
     16     17     38     1   109.5600471 392.191424
     17     16     35     1   109.8000471 391.756288
     17     16     36     1   109.8000471 391.756288
     18     17     37     1   109.8800469 511.811984
     18     17     38     1   109.8800469 511.811984
     18     19     39     1   109.8800469 511.811984
     18     19     40     1   109.8800469 511.811984
     18     21     44     1   109.8800469 511.811984
     18     21     45     1   109.8800469 511.811984
     19     20     41     1   109.8000471 391.756288
     19     20     42     1   109.8000471 391.756288
     19     20     43     1   109.8000471 391.756288
     20     19     39     1   109.5600471 392.191424
     20     19     40     1   109.5600471 392.191424
     21     22     46     1   109.8000471 391.756288
     21     22     47     1   109.8000471 391.756288
     21     22     48     1   109.8000471 391.756288
     22     21     44     1   109.5600471 392.191424
     22     21     45     1   109.5600471 392.191424
     30     14     31     1   107.5800459 326.017280
     30     14     32     1   107.5800459 326.017280
     31     14     32     1   107.5800459 326.017280
     33     15     34     1   107.5800459 326.017280
     35     16     36     1   107.5800459 326.017280
     37     17     38     1   108.4600466 324.695136
     39     19     40     1   108.4600466 324.695136
     41     20     42     1   107.5800459 326.017280
     41     20     43     1   107.5800459 326.017280
     42     20     43     1   107.5800459 326.017280
     44     21     45     1   108.4600466 324.695136
     46     22     47     1   107.5800459 326.017280
     46     22     48     1   107.5800459 326.017280
     47     22     48     1   107.5800459 326.017280

[ dihedrals ]
;    ai     aj     ak     al funct         c0         c1         c2         c3         c4         c5
      1      2      3      4     1  180.0000771  15.1670000  2
      1     10      5      4     1  180.0000771  15.1670000  2
      1     10      5      6     1  180.0000771  15.1670000  2
      1     10      9      8     1  180.0000771  15.1670000  2
      2      1     10      5     1  180.0000771  20.0832000  2
      2      1     10      9     1  180.0000771  20.0832000  2
      2      3      4      5     1  180.0000771  15.1670000  2
      2      3      4     12     1  180.0000771  15.1670000  2
     10      1      2      3     1  180.0000771  20.0832000  2
      3      4      5      6     1  180.0000771  15.1670000  2
      3      4      5     10     1  180.0000771  15.1670000  2
      3      4     12     13     1  180.0000771  2.3012000  2
      4      5      6      7     1  180.0000771  15.1670000  2
      4      5     10      9     1  180.0000771  15.1670000  2
      4     12     13     14     1  0.0000000  0.0000000  2
      4     12     13     15     1  0.0000000  0.0000000  2
      5      4     12     13     1  180.0000771  2.3012000  2
      5      6      7      8     1  180.0000771  15.1670000  2
      5     10      9      8     1  180.0000771  15.1670000  2
      6      5      4     12     1  180.0000771  15.1670000  2
      6      5     10      9     1  180.0000771  15.1670000  2
      6      7      8      9     1  180.0000771  15.1670000  2
      6      7      8     11     1  180.0000771  15.1670000  2
      7      6      5     10     1  180.0000771  15.1670000  2
      7      8      9     10     1  180.0000771  15.1670000  2
     10      5      4     12     1  180.0000771  15.1670000  2
     10      9      8     11     1  180.0000771  15.1670000  2
     12     13     15     16     1  0.0000000  0.8786400  3
     13     15     16     17     1  0.0000000  0.4602400  1
     13     15     16     17     1  180.0000771  1.2133600  2
     13     15     16     17     1  0.0000000  0.5439200  3
     14     13     15     16     1  0.0000000  0.4602400  1
     14     13     15     16     1  180.0000771  1.2133600  2
     14     13     15     16     1  0.0000000  0.5439200  3
     15     16     17     18     1  0.0000000  0.8786400  3
     16     17     18     19     1  180.0000771  1.1715200  2
     16     17     18     19     1  0.0000000  2.4267200  3
     16     17     18     21     1  180.0000771  1.1715200  2
     16     17     18     21     1  0.0000000  2.4267200  3
     17     18     19     20     1  180.0000771  1.1715200  2
     17     18     19     20     1  0.0000000  2.4267200  3
     17     18     21     22     1  180.0000771  1.1715200  2
     17     18     21     22     1  0.0000000  2.4267200  3
     19     18     21     22     1  180.0000771  1.1715200  2
     19     18     21     22     1  0.0000000  2.4267200  3
     20     19     18     21     1  180.0000771  1.1715200  2
     20     19     18     21     1  0.0000000  2.4267200  3
      3      5      4     12     4  180.0000771  4.6024000  2
      4      6      5     10     4  180.0000771  4.6024000  2
      7      9      8     11     4  180.0000771  4.6024000  2
      1     10      9      5     4  180.0000771  4.6024000  2
      1      2      3     24     1  180.0000771  15.1670000  2
      1     10      9     27     1  180.0000771  15.1670000  2
      3      4     12     28     1  180.0000771  4.3932000  2
      4      3      2     23     1  180.0000771  15.1670000  2
      4      5      6     25     1  180.0000771  15.1670000  2
      4     12     13     29     1  0.0000000  1.3890880  2
      5      4      3     24     1  180.0000771  15.1670000  2
      5      4     12     28     1  180.0000771  4.3932000  2
      5      6      7     26     1  180.0000771  15.1670000  2
      5     10      9     27     1  180.0000771  15.1670000  2
      7      8      9     27     1  180.0000771  15.1670000  2
      8      7      6     25     1  180.0000771  15.1670000  2
      9      8      7     26     1  180.0000771  15.1670000  2
     10      1      2     23     1  180.0000771  20.0832000  2
     10      5      6     25     1  180.0000771  15.1670000  2
     11      8      7     26     1  180.0000771  15.1670000  2
     11      8      9     27     1  180.0000771  15.1670000  2
     12      4      3     24     1  180.0000771  15.1670000  2
     12     13     14     30     1  0.0000000  0.6508444  3
     12     13     14     31     1  0.0000000  0.6508444  3
     12     13     14     32     1  0.0000000  0.6508444  3
     12     13     15     33     1  0.0000000  0.6508444  3
     12     13     15     34     1  0.0000000  0.6508444  3
     13     15     16     35     1  0.0000000  0.3347200  3
     13     15     16     36     1  0.0000000  0.3347200  3
     14     13     12     28     1  0.0000000  0.0000000  2
     14     13     15     33     1  0.0000000  0.3347200  3
     14     13     15     34     1  0.0000000  0.3347200  3
     15     13     12     28     1  0.0000000  0.0000000  2
     15     13     14     30     1  0.0000000  0.3347200  3
     15     13     14     31     1  0.0000000  0.3347200  3
     15     13     14     32     1  0.0000000  0.3347200  3
     15     16     17     37     1  0.0000000  0.6508444  3
     15     16     17     38     1  0.0000000  0.6508444  3
     16     15     13     29     1  0.0000000  0.6508444  3
     17     16     15     33     1  0.0000000  0.3347200  3
     17     16     15     34     1  0.0000000  0.3347200  3
     17     18     19     39     1  0.0000000  0.9414000  3
     17     18     19     40     1  0.0000000  0.9414000  3
     17     18     21     44     1  0.0000000  0.9414000  3
     17     18     21     45     1  0.0000000  0.9414000  3
     18     17     16     35     1  0.0000000  0.4184000  3
     18     17     16     36     1  0.0000000  0.4184000  3
     18     19     20     41     1  0.0000000  0.4184000  3
     18     19     20     42     1  0.0000000  0.4184000  3
     18     19     20     43     1  0.0000000  0.4184000  3
     18     21     22     46     1  0.0000000  0.4184000  3
     18     21     22     47     1  0.0000000  0.4184000  3
     18     21     22     48     1  0.0000000  0.4184000  3
     19     18     17     37     1  0.0000000  0.9414000  3
     19     18     17     38     1  0.0000000  0.9414000  3
     19     18     21     44     1  0.0000000  0.9414000  3
     19     18     21     45     1  0.0000000  0.9414000  3
     21     18     17     37     1  0.0000000  0.9414000  3
     21     18     17     38     1  0.0000000  0.9414000  3
     21     18     19     39     1  0.0000000  0.9414000  3
     21     18     19     40     1  0.0000000  0.9414000  3
     23      2      3     24     1  180.0000771  15.1670000  2
     25      6      7     26     1  180.0000771  15.1670000  2
     28     12     13     29     1  0.0000000  0.0000000  2
     29     13     14     30     1  0.0000000  0.6508444  3
     29     13     14     31     1  0.0000000  0.6508444  3
     29     13     14     32     1  0.0000000  0.6508444  3
     29     13     15     33     1  0.0000000  0.6508444  3
     29     13     15     34     1  0.0000000  0.6508444  3
     33     15     16     35     1  0.0000000  0.5020800  3
     33     15     16     36     1  0.0000000  0.5020800  3
     34     15     16     35     1  0.0000000  0.5020800  3
     34     15     16     36     1  0.0000000  0.5020800  3
     35     16     17     37     1  0.0000000  0.6508444  3
     35     16     17     38     1  0.0000000  0.6508444  3
     36     16     17     37     1  0.0000000  0.6508444  3
     36     16     17     38     1  0.0000000  0.6508444  3
     39     19     20     41     1  0.0000000  0.6508444  3
     39     19     20     42     1  0.0000000  0.6508444  3
     39     19     20     43     1  0.0000000  0.6508444  3
     40     19     20     41     1  0.0000000  0.6508444  3
     40     19     20     42     1  0.0000000  0.6508444  3
     40     19     20     43     1  0.0000000  0.6508444  3
     44     21     22     46     1  0.0000000  0.6508444  3
     44     21     22     47     1  0.0000000  0.6508444  3
     44     21     22     48     1  0.0000000  0.6508444  3
     45     21     22     46     1  0.0000000  0.6508444  3
     45     21     22     47     1  0.0000000  0.6508444  3
     45     21     22     48     1  0.0000000  0.6508444  3
      1      2     23      3     4  180.0000771  4.6024000  2
      2      4      3     24     4  180.0000771  4.6024000  2
      5      7      6     25     4  180.0000771  4.6024000  2
      6      8      7     26     4  180.0000771  4.6024000  2
      8     10      9     27     4  180.0000771  4.6024000  2
     13      4     12     28     4  180.0000771  4.6024000  2


[ system ]
; Name
CQ POPC 

[ molecules ]
; Compound       #mols
POPC                74
Na+                 11
Cl-                 11
SOL               4455
CLQ                  1
