# Supplementary material for: Physical Chemistry of Chloroquine Permeation through the Cell Membrane with Atomistic Detail
Source: J Chem Inf Model. 2023 Nov 10;63(22):7124–32. doi: 10.1021/acs.jcim.3c01363 (PMC10685453; doi:10.1021/acs.jcim.3c01363)
Supplement: Supplementary file 2 — ci3c01363_si_002.zip [file ci3c01363_si_002.zip › CQ_POPC_Efield/run_CQ_POPC_Efield.mdp]

; Run parameters
integrator = md       
nsteps     = 500000   
dt         = 0.002    

; Output control
nstxout    = 0            
nstvout    = 0            
nstfout    = 0            
nstxout-compressed = 1000 
nstenergy  = 1000         
nstlog     = 1000        
nstcalcenergy = 100

; Bond parameters
continuation           = yes        
constraint_algorithm   = lincs      
constraints            = h-bonds    
lincs_iter             = 1          
lincs_order            = 4          

; Handling non-bonded interactions
cutoff-scheme   = Verlet
ns_type         = grid       
nstlist         = 10         
vdwtype         = Cut-off
rvdw            = 1.0        
DispCorr        = EnerPres   
coulombtype     = PME        
pme_order       = 4          
fourierspacing  = 0.12       
rcoulomb        = 1.0        

; Temperature coupling 
tcoupl     = Nose-Hoover         
tc-grps    = POPC Water_ions_clq 
tau_t      = 0.5 0.5              
ref_t      = 310 310 

; Pressure coupling 
pcoupl      = Parrinello-Rahman     
pcoupltype  = semiisotropic         
tau_p       = 1.0                   
ref_p       = 1.0  1.0              
compressibility = 4.5e-5    4.5e-5  

; Periodic boundary conditions
pbc  = xyz   

; Velocity generation
gen_vel    = no   

;remove COM translational velocity
nstcomm     = 100
comm-mode   = Linear
comm-grps   = POPC Water_ions_clq 

;constant electic field along membrane normal
electric-field-z = -0.1 0 0 0 
