# Supplementary material for: Physical Chemistry of Chloroquine Permeation through the Cell Membrane with Atomistic Detail
Source: J Chem Inf Model. 2023 Nov 10;63(22):7124–32. doi: 10.1021/acs.jcim.3c01363 (PMC10685453; doi:10.1021/acs.jcim.3c01363)
Supplement: Supplementary file 2 — ci3c01363_si_002.zip [file ci3c01363_si_002.zip › CQ_POPC_Efield/start_CQ_POPC_Efield.gro]

CQ POPC Efield
23351
    1PA    C116    1   3.943   1.871   0.699 -0.3420 -0.3397 -0.2905
    1PA    H16R    2   3.863   1.812   0.745  2.1480 -1.1559  3.5536
    1PA    H16S    3   3.929   1.966   0.752 -0.1981 -0.0169 -0.8243
    1PA    H16T    4   4.033   1.814   0.726  1.5895  2.7126  0.2567
    1PA    C115    5   3.930   1.890   0.545  0.0166  0.7373  0.2656
    1PA    H15R    6   4.018   1.936   0.500 -0.2659  0.9509 -0.0646
    1PA    H15S    7   3.917   1.788   0.508  3.4325  0.2602  0.0474
    1PA    C114    8   3.801   1.972   0.513  0.0874 -0.5088  0.5272
    1PA    H14R    9   3.718   1.915   0.554 -0.5603 -2.1678 -2.7500
    1PA    H14S   10   3.799   2.075   0.550 -2.2803 -0.2944 -0.0272
    1PA    C113   11   3.771   1.985   0.361 -0.0671  0.2082  0.5028
    1PA    H13R   12   3.847   2.047   0.313  0.0138  0.2598  0.6950
    1PA    H13S   13   3.790   1.886   0.321  0.3753  1.0488 -1.4785
    1PA    C112   14   3.629   2.046   0.326  0.2958  0.1871  0.3230
    1PA    H12R   15   3.617   2.154   0.341 -1.0332  0.1056  0.0253
    1PA    H12S   16   3.631   2.044   0.217  0.7025 -4.7207  0.1856
    1PA    C111   17   3.505   1.975   0.380 -0.2815  0.0918 -0.1674
    1PA    H11R   18   3.519   1.874   0.341  1.7554  0.1104  0.3665
    1PA    H11S   19   3.513   1.967   0.489  1.4091 -0.6833 -0.3154
    1PA    C110   20   3.372   2.033   0.336 -0.4579  0.1441 -0.4777
    1PA    H10R   21   3.386   2.138   0.365 -0.1007 -0.6857  2.7444
    1PA    H10S   22   3.363   2.026   0.227 -0.1065 -1.7953 -0.4239
    1PA     C19   23   3.254   1.970   0.406  0.0746 -0.2581 -0.2669
    1PA     H9R   24   3.160   1.992   0.355 -1.5318  1.4571  3.1001
    1PA     H9S   25   3.263   1.862   0.392 -0.7999 -0.7897  2.6032
    1PA     C18   26   3.245   2.012   0.554  0.1004 -0.2908 -0.1065
    1PA     H8R   27   3.331   1.969   0.604  0.2135 -2.1286 -1.7632
    1PA     H8S   28   3.256   2.121   0.560 -0.3993 -0.1488 -1.3767
    1PA     C17   29   3.117   1.968   0.623  0.5087  0.0511  0.5214
    1PA     H7R   30   3.102   2.025   0.715  1.6246 -0.3583  0.9732
    1PA     H7S   31   3.034   1.996   0.558  0.4370 -2.2290 -0.4568
    1PA     C16   32   3.106   1.814   0.659 -0.1120  0.6993 -0.1956
    1PA     H6R   33   3.011   1.770   0.629  0.5096  0.8309 -2.6257
    1PA     H6S   34   3.176   1.767   0.589 -0.5335 -0.6814  0.2858
    1PA     C15   35   3.140   1.790   0.808 -0.2177  0.5407  0.0128
    1PA     H5R   36   3.150   1.683   0.831  0.5025  0.3639 -1.0397
    1PA     H5S   37   3.241   1.828   0.818 -0.1595 -0.2087  4.0145
    1PA     C14   38   3.041   1.851   0.896 -0.4576 -0.5787  0.0687
    1PA     H4R   39   3.002   1.948   0.866  1.2077  0.0657 -0.0496
    1PA     H4S   40   2.955   1.783   0.891  0.8334 -2.3229  0.5067
    1PA     C13   41   3.085   1.858   1.041 -0.0693  0.8035 -0.7969
    1PA     H3R   42   2.991   1.848   1.095  0.3860  0.8165  0.0072
    1PA     H3S   43   3.135   1.762   1.060 -0.2185  0.5698 -1.5379
    1PA     C12   44   3.163   1.985   1.070 -0.0545  0.0170 -0.9863
    1PA     H2R   45   3.251   1.989   1.005 -0.8931 -0.2942 -2.1668
    1PA     H2S   46   3.100   2.070   1.044 -2.2961 -1.2756  0.0270
    2PC     C11   47   3.196   1.989   1.217 -0.3733 -0.4636  0.5178
    2PC     O12   48   3.119   2.038   1.295 -0.1617 -0.3481  0.2062
    2PC     O11   49   3.312   1.929   1.247 -0.5410 -0.1828  0.2352
    2PC      C1   50   3.342   1.919   1.384 -0.0245 -0.0145  0.1602
    2PC      HR   51   3.447   1.893   1.402  0.7588  2.7311 -0.0819
    2PC      HS   52   3.323   2.014   1.434 -2.7363  0.9027 -2.3635
    2PC      C2   53   3.254   1.806   1.447  0.0034 -0.3629  0.2156
    2PC      HX   54   3.147   1.825   1.433  0.5138  1.5740 -1.4762
    2PC      C3   55   3.286   1.809   1.601 -0.0694  0.2464 -0.3036
    2PC      HA   56   3.302   1.913   1.631  1.4014  0.1404 -0.6390
    2PC      HB   57   3.203   1.775   1.664  1.4141 -1.0342  1.0626
    2PC     O31   58   3.401   1.731   1.632 -0.7822  0.7121  0.1315
    2PC     P31   59   3.429   1.662   1.770 -0.1915 -0.2371  0.2940
    2PC     O32   60   3.471   1.782   1.869 -0.2647 -0.5728  0.5641
    2PC     C31   61   3.485   1.755   2.001  0.4107 -0.0836  0.0390
    2PC     H1A   62   3.399   1.699   2.038  1.4080 -0.5328  1.8260
    2PC     H1B   63   3.574   1.694   2.022  0.0358 -0.4794  0.5254
    2PC     C32   64   3.494   1.888   2.070 -0.4141  0.2945  0.2098
    2PC     H2A   65   3.408   1.950   2.042 -0.5317  0.8050  1.5779
    2PC     H2B   66   3.495   1.894   2.179  1.8350  1.9825  0.1667
    2PC     N31   67   3.605   1.977   2.035 -0.2308 -0.2625 -0.4595
    2PC     C33   68   3.606   2.098   2.124  0.2906  0.2484  0.1763
    2PC     H3A   69   3.688   2.168   2.107  0.3829  0.6946  2.2049
    2PC     H3B   70   3.512   2.150   2.103 -0.7733 -0.8560  1.9408
    2PC     H3C   71   3.620   2.070   2.229  3.3951 -0.5853 -0.3566
    2PC     C34   72   3.722   1.901   2.077 -0.1188 -0.1294 -0.1081
    2PC     H4A   73   3.803   1.974   2.086  0.3726 -0.6107 -0.6046
    2PC     H4B   74   3.701   1.861   2.177 -0.2532  0.6681  0.1937
    2PC     H4C   75   3.746   1.829   1.999  1.6223 -0.9677  1.1639
    2PC     C35   76   3.630   2.013   1.889  0.4760  0.2347  0.2822
    2PC     H5A   77   3.626   1.926   1.823  2.4695  0.6516 -0.4717
    2PC     H5B   78   3.735   2.044   1.881  0.3493  0.5764 -0.1268
    2PC     H5C   79   3.568   2.097   1.856  1.4309 -0.6908 -4.6368
    2PC     O33   80   3.308   1.595   1.822  0.1532  0.1742  0.0525
    2PC     O34   81   3.553   1.582   1.735 -0.2991 -0.5060 -0.2846
    2PC     O21   82   3.301   1.689   1.382 -0.3562 -0.2047 -0.5951
    2PC     C21   83   3.251   1.570   1.419  1.0122 -0.0204  0.1057
    2PC     O22   84   3.138   1.565   1.473 -0.2139  0.5356  0.2413
    3OL     C12   85   3.332   1.442   1.395  0.4491  0.9652 -0.6042
    3OL     H2R   86   3.272   1.356   1.426  0.2051 -0.1737 -3.8126
    3OL     H2S   87   3.427   1.440   1.449  0.2666 -0.7030 -0.2794
    3OL     C13   88   3.370   1.426   1.244  0.6799  0.1679 -0.0407
    3OL     H3R   89   3.438   1.342   1.243 -0.4835 -0.8059  0.3116
    3OL     H3S   90   3.435   1.507   1.210  1.7344  0.4829  2.4654
    3OL     C14   91   3.253   1.415   1.142  0.8079 -1.0159 -0.0200
    3OL     H4R   92   3.186   1.502   1.143  0.2338 -1.4508  0.0115
    3OL     H4S   93   3.193   1.330   1.175 -0.7366 -0.1411 -0.4288
    3OL     C15   94   3.296   1.391   1.002  0.5279  0.4885 -0.0420
    3OL     H5R   95   3.367   1.309   1.010 -0.7285 -0.9100 -2.2031
    3OL     H5S   96   3.351   1.480   0.970 -1.3928  1.5382 -0.5751
    3OL     C16   97   3.177   1.355   0.893 -0.2421  0.1542 -1.5147
    3OL     H6R   98   3.102   1.433   0.881  0.1148  0.8994  0.6159
    3OL     H6S   99   3.134   1.261   0.929  1.8786 -0.3007  0.0738
    3OL     C17  100   3.237   1.316   0.757 -0.2798  0.6872  0.2886
    3OL     H7R  101   3.290   1.223   0.780  0.1078  0.6857 -0.5589
    3OL     H7S  102   3.322   1.381   0.732 -0.9678  0.6125 -2.5071
    3OL     C18  103   3.129   1.294   0.653  0.1127  0.7986  0.4274
    3OL     H8R  104   3.045   1.236   0.692 -0.1016 -0.4858 -1.7770
    3OL     H8S  105   3.165   1.239   0.566 -1.0148  1.2257 -0.3337
    3OL     C19  106   3.084   1.428   0.598  0.3986  0.2280 -0.0555
    3OL     H9R  107   3.160   1.474   0.535  0.0913  0.5356 -0.2058
    3OL    C110  108   2.956   1.472   0.606  0.3820 -0.5814 -0.1048
    3OL    H10R  109   2.936   1.572   0.570  1.0860  0.4242  2.1092
    3OL    C111  110   2.837   1.401   0.655 -0.8008 -0.1014 -0.2229
    3OL    H11R  111   2.868   1.327   0.729  2.2501  0.1857 -1.0764
    3OL    H11S  112   2.800   1.336   0.576 -0.9860 -1.9374  1.2914
    3OL    C112  113   2.722   1.490   0.694  0.5973  0.2126  0.0827
    3OL    H12R  114   2.622   1.445   0.692  0.9749 -0.6378 -0.4244
    3OL    H12S  115   2.715   1.563   0.614 -0.8567 -0.3217 -0.3251
    3OL    C113  116   2.735   1.562   0.838  0.0699  0.0835  0.1459
    3OL    H13R  117   2.825   1.624   0.843 -1.3112  2.1390  0.7124
    3OL    H13S  118   2.741   1.482   0.912 -0.9045 -0.6940 -0.5875
    3OL    C114  119   2.621   1.651   0.888 -0.0314 -0.2651  0.6746
    3OL    H14R  120   2.650   1.699   0.982 -0.3860  2.9502 -0.7247
    3OL    H14S  121   2.531   1.594   0.913 -0.7609 -0.3483 -1.9091
    3OL    C115  122   2.580   1.764   0.791 -0.1509  0.8326 -0.3057
    3OL    H15R  123   2.509   1.832   0.837 -0.9278  0.8860 -1.5366
    3OL    H15S  124   2.523   1.718   0.710  0.7053  0.8185 -0.9213
    3OL    C116  125   2.688   1.844   0.726 -0.5189  0.1586 -0.4939
    3OL    H16R  126   2.764   1.789   0.670 -0.0471  1.7295 -1.4619
    3OL    H16S  127   2.745   1.891   0.807  1.0501 -2.6012  0.1607
    3OL    C117  128   2.643   1.953   0.626 -0.4329  0.5201 -0.5176
    3OL    H17R  129   2.724   2.022   0.599 -1.8639  1.9582 -1.2845
    3OL    H17S  130   2.571   2.027   0.660  0.0402  1.5474 -1.6719
    3OL    C118  131   2.574   1.910   0.501  0.1072 -0.0580 -0.3332
    3OL    H18R  132   2.640   1.850   0.437  0.4201 -0.5771  0.4598
    3OL    H18S  133   2.537   1.994   0.442  0.4794  0.4657  0.1788
    3OL    H18T  134   2.486   1.849   0.525 -0.0877  1.2555  2.6543
    1PA    C116  135   3.735   2.965   0.756  0.6212  0.6997 -0.2095
    1PA    H16R  136   3.799   3.048   0.788  0.7078  1.0065 -1.1518
    1PA    H16S  137   3.641   3.003   0.718 -0.7832  0.9913  3.1650
    1PA    H16T  138   3.790   2.918   0.674  0.8679 -0.8858  0.7994
    1PA    C115  139   3.707   2.871   0.879  0.4607  0.5384  0.1378
    1PA    H15R  140   3.800   2.820   0.905 -0.5263 -1.5135 -0.2131
    1PA    H15S  141   3.675   2.922   0.971  1.0709 -0.6605  1.0454
    1PA    C114  142   3.616   2.747   0.849 -0.2665 -0.2754  0.1051
    1PA    H14R  143   3.581   2.703   0.943 -0.3381  0.3921  0.4016
    1PA    H14S  144   3.524   2.782   0.801 -0.6471  0.6983  1.4713
    1PA    C113  145   3.681   2.638   0.765 -0.0626  0.7147 -0.6616
    1PA    H13R  146   3.707   2.669   0.663 -0.7147 -2.3010 -1.8420
    1PA    H13S  147   3.774   2.597   0.806  0.1245  1.6225 -0.1574
    1PA    C112  148   3.596   2.504   0.754 -0.5447  0.1666 -0.5732
    1PA    H12R  149   3.585   2.454   0.851 -0.6068 -0.1433 -0.7403
    1PA    H12S  150   3.492   2.514   0.721 -0.5219  1.9698 -0.2228
    1PA    C111  151   3.662   2.401   0.660 -0.1534 -0.3357 -0.3672
    1PA    H11R  152   3.678   2.443   0.561  0.7002 -0.1588 -0.1596
    1PA    H11S  153   3.766   2.382   0.688  0.4482  2.2197 -0.6609
    1PA    C110  154   3.589   2.266   0.676  0.0570  0.3626 -0.2383
    1PA    H10R  155   3.490   2.288   0.633 -0.8981  0.3522  1.8383
    1PA    H10S  156   3.645   2.189   0.622 -0.2759  0.0800 -0.1882
    1PA     C19  157   3.553   2.207   0.820 -0.0218 -0.3683  0.4651
    1PA     H9R  158   3.626   2.231   0.898 -0.2848 -1.5060  1.0763
    1PA     H9S  159   3.460   2.255   0.852 -0.5973 -1.0311 -0.1792
    1PA     C18  160   3.549   2.055   0.830 -0.2730 -0.4389  1.0752
    1PA     H8R  161   3.455   2.016   0.791  0.3041 -0.0462 -0.7884
    1PA     H8S  162   3.625   2.014   0.764 -1.0742 -1.2450  0.6392
    1PA     C17  163   3.561   2.009   0.974 -0.2805  0.0405 -0.1559
    1PA     H7R  164   3.652   2.055   1.013  0.0811  0.2977 -1.2604
    1PA     H7S  165   3.482   2.029   1.047 -0.1728 -1.3089  0.3774
    1PA     C16  166   3.569   1.853   0.970 -0.2459  0.2087 -0.4846
    1PA     H6R  167   3.472   1.828   0.927  0.4850  0.6987 -2.5333
    1PA     H6S  168   3.643   1.825   0.894 -1.0242  0.1966 -1.2518
    1PA     C15  169   3.586   1.794   1.109 -0.1126 -0.3883  0.2927
    1PA     H5R  170   3.524   1.843   1.185 -0.1322  2.0791 -1.2299
    1PA     H5S  171   3.544   1.693   1.109  1.4826 -1.1679 -2.6400
    1PA     C14  172   3.731   1.768   1.146  0.0757  0.1964 -0.7005
    1PA     H4R  173   3.778   1.733   1.054 -0.1654  0.0572 -0.7731
    1PA     H4S  174   3.783   1.857   1.183  0.9717 -0.8809  0.7830
    1PA     C13  175   3.743   1.651   1.252 -0.4517  0.1013 -0.1972
    1PA     H3R  176   3.665   1.669   1.326  0.0826 -0.8835  0.6169
    1PA     H3S  177   3.713   1.558   1.204 -0.5170 -0.0421  0.1208
    1PA     C12  178   3.886   1.630   1.292  0.2146  0.1551 -0.4113
    1PA     H2R  179   3.939   1.598   1.202 -1.8250  0.2909 -1.7206
    1PA     H2S  180   3.925   1.722   1.337 -0.1037  0.2383 -0.3030
    2PC     C11  181   3.893   1.520   1.397  0.3435 -0.0455  0.6322
    2PC     O12  182   3.804   1.439   1.418  1.1478  0.5915 -0.3819
    2PC     O11  183   4.012   1.521   1.457 -0.1111 -0.7371 -0.2650
    2PC      C1  184   4.044   1.432   1.566  0.1167  0.2414 -0.6455
    2PC      HR  185   3.960   1.431   1.636 -1.1087 -0.3254 -2.0855
    2PC      HS  186   4.051   1.330   1.526 -0.6322 -0.1328  0.1400
    2PC      C2  187   4.176   1.465   1.639 -0.1805 -0.1104  0.7187
    2PC      HX  188   4.191   1.393   1.720  1.0185 -0.6633  0.0399
    2PC      C3  189   4.162   1.607   1.690  0.0935 -0.5138 -0.3389
    2PC      HA  190   4.190   1.685   1.619  2.0795 -1.7453 -1.0191
    2PC      HB  191   4.061   1.621   1.730  1.0980 -0.1426  2.2875
    2PC     O31  192   4.253   1.613   1.800  0.0368 -0.2664  0.2497
    2PC     P31  193   4.259   1.743   1.887  0.1319  0.1301  0.1633
    2PC     O32  194   4.354   1.836   1.797  0.4854  0.0480  0.0701
    2PC     C31  195   4.490   1.802   1.789  0.7441  0.1367  0.3323
    2PC     H1A  196   4.537   1.812   1.887  0.7868 -1.7586  0.5372
    2PC     H1B  197   4.502   1.696   1.763  1.7391  0.0808  0.9615
    2PC     C32  198   4.569   1.890   1.691 -0.5388  0.0014  0.2088
    2PC     H2A  199   4.521   1.886   1.593  0.7131 -1.5098 -0.3938
    2PC     H2B  200   4.580   1.987   1.738  0.7351  1.0511 -2.0962
    2PC     N31  201   4.707   1.836   1.660 -0.6112 -0.3723 -0.0350
    2PC     C33  202   4.693   1.694   1.608  0.1663 -0.2836 -0.1655
    2PC     H3A  203   4.702   1.628   1.695  6.3659  0.8020  0.4820
    2PC     H3B  204   4.605   1.691   1.545 -0.2375  1.2269  0.2940
    2PC     H3C  205   4.778   1.670   1.543 -1.4468 -1.0161 -2.0982
    2PC     C34  206   4.761   1.914   1.548  0.1166 -0.4469 -0.2165
    2PC     H4A  207   4.772   2.012   1.595 -1.4268  0.2926 -1.3084
    2PC     H4B  208   4.856   1.867   1.523 -0.2419 -0.9126 -0.7059
    2PC     H4C  209   4.697   1.925   1.461  0.1604  2.9899  0.0544
    2PC     C35  210   4.807   1.848   1.766 -0.1109  0.2530  0.4581
    2PC     H5A  211   4.903   1.801   1.745 -0.4674 -0.4355  0.3693
    2PC     H5B  212   4.771   1.786   1.848 -1.3777  0.6904  0.2594
    2PC     H5C  213   4.819   1.955   1.788  2.1138  0.0567  0.3929
    2PC     O33  214   4.128   1.820   1.892  0.1498  0.4765  0.5039
    2PC     O34  215   4.334   1.708   2.008  0.6627 -0.1387 -0.1073
    2PC     O21  216   4.287   1.457   1.546  0.1431 -0.0579 -0.5732
    2PC     C21  217   4.353   1.341   1.525  1.1583 -1.3461  0.2514
    2PC     O22  218   4.315   1.236   1.568 -0.5709  0.0709  0.4004
    3OL     C12  219   4.456   1.364   1.417 -0.0190 -0.4978  0.0474
    3OL     H2R  220   4.528   1.282   1.425  0.3577 -0.3413 -1.3976
    3OL     H2S  221   4.505   1.460   1.438 -2.2890  0.6761  0.3172
    3OL     C13  222   4.401   1.365   1.278  0.9135 -0.3540  0.5183
    3OL     H3R  223   4.359   1.268   1.252  0.8933 -1.2846  3.6346
    3OL     H3S  224   4.488   1.375   1.212  0.7083  1.7214  0.4968
    3OL     C14  225   4.284   1.468   1.248  0.1995  0.0181 -0.3810
    3OL     H4R  226   4.316   1.569   1.273  1.6356 -0.4416 -0.2952
    3OL     H4S  227   4.198   1.452   1.314  1.9258  0.5200  2.1404
    3OL     C15  228   4.243   1.477   1.097  0.1609  0.0330 -0.9503
    3OL     H5R  229   4.157   1.543   1.083 -0.1069 -0.3791 -1.2866
    3OL     H5S  230   4.212   1.379   1.059  1.3549 -0.1635 -1.4671
    3OL     C16  231   4.363   1.513   1.004  0.2080  0.5390 -0.2006
    3OL     H6R  232   4.427   1.426   1.018 -0.6743  0.0614  1.0416
    3OL     H6S  233   4.407   1.601   1.050 -0.5990  0.4084  0.8504
    3OL     C17  234   4.317   1.534   0.862  0.1332 -0.2836  0.2931
    3OL     H7R  235   4.249   1.619   0.871 -2.3425 -2.0098 -1.0151
    3OL     H7S  236   4.256   1.447   0.840  1.7338 -1.4693  0.3596
    3OL     C18  237   4.435   1.552   0.756 -0.2571 -0.9478  0.4640
    3OL     H8R  238   4.514   1.615   0.798  0.2513 -0.3967 -1.2283
    3OL     H8S  239   4.402   1.621   0.679 -2.1868 -2.4123 -0.1236
    3OL     C19  240   4.490   1.432   0.694 -0.5450  0.4355  0.7512
    3OL     H9R  241   4.580   1.386   0.734 -0.1065 -0.8840 -1.5433
    3OL    C110  242   4.462   1.384   0.571 -0.1072 -0.1098 -0.1644
    3OL    H10R  243   4.535   1.311   0.539  1.0945  0.2601  1.5665
    3OL    C111  244   4.355   1.421   0.473 -0.7172 -0.2689 -0.0119
    3OL    H11R  245   4.272   1.443   0.540 -0.8614 -0.3318 -0.1687
    3OL    H11S  246   4.325   1.332   0.417 -1.6239 -0.4895  0.7983
    3OL    C112  247   4.380   1.543   0.380  0.0705  0.4732  0.0651
    3OL    H12R  248   4.464   1.515   0.316  0.3640 -0.4336  0.8222
    3OL    H12S  249   4.416   1.631   0.433 -0.8680 -0.0920  1.6888
    3OL    C113  250   4.257   1.565   0.295 -0.2527 -0.0762  0.1117
    3OL    H13R  251   4.179   1.573   0.371  0.4488  2.0209  0.6805
    3OL    H13S  252   4.240   1.478   0.231 -0.1963 -0.7465  0.9948
    3OL    C114  253   4.265   1.695   0.214  0.2741  0.1667  0.3914
    3OL    H14R  254   4.350   1.681   0.148  0.3828 -0.4603  0.6577
    3OL    H14S  255   4.291   1.769   0.290 -0.1242  2.0742 -1.2623
    3OL    C115  256   4.145   1.730   0.121 -0.1726 -0.3910 -0.2180
    3OL    H15R  257   4.055   1.697   0.174  0.8897 -2.1499  0.6031
    3OL    H15S  258   4.161   1.671   0.030  2.6051  0.1649 -0.1770
    3OL    C116  259   4.123   1.877   0.068 -0.4403 -0.0191 -0.0924
    3OL    H16R  260   4.225   1.914   0.053 -0.6161 -0.4781 -3.1123
    3OL    H16S  261   4.090   1.950   0.142 -0.9263  0.2464 -0.5637
    3OL    C117  262   4.035   1.903  -0.050  0.0525  0.6060  0.6938
    3OL    H17R  263   4.032   2.012  -0.050 -0.0700  0.6515 -1.6317
    3OL    H17S  264   3.936   1.873  -0.019 -0.4560  1.8221  0.3270
    3OL    C118  265   4.082   1.835  -0.183 -1.0284  0.5726 -0.5748
    3OL    H18R  266   4.039   1.736  -0.199 -1.1925  0.8014 -1.6012
    3OL    H18S  267   4.189   1.818  -0.190 -1.0468  0.2973 -0.2282
    3OL    H18T  268   4.045   1.896  -0.265 -0.9821  1.8159  0.2990
    1PA    C116  269   3.120   2.422   0.039  0.2744  0.0853 -0.3720
    1PA    H16R  270   3.180   2.380   0.119  0.6950  3.5614  1.3320
    1PA    H16S  271   3.157   2.384  -0.057  0.7092 -1.4425  0.3741
    1PA    H16T  272   3.022   2.377   0.059  0.1080  0.0241 -1.2779
    1PA    C115  273   3.109   2.576   0.050 -0.3472  0.1685  0.8189
    1PA    H15R  274   3.207   2.623   0.051  0.6750 -1.8133  0.2141
    1PA    H15S  275   3.071   2.605  -0.048  2.0065 -3.1887 -1.3232
    1PA    C114  276   3.015   2.619   0.153 -0.3752  0.4015 -0.2187
    1PA    H14R  277   2.915   2.575   0.150 -0.3842  0.2891  1.1085
    1PA    H14S  278   3.059   2.580   0.245 -2.7262 -1.7716  0.0970
    1PA    C113  279   2.999   2.773   0.142  0.0136  0.3617  0.2689
    1PA    H13R  280   3.097   2.821   0.144 -0.7652  2.0319 -0.3440
    1PA    H13S  281   2.980   2.806   0.040 -1.4582  3.8469  1.5285
    1PA    C112  282   2.894   2.839   0.233  0.0671 -0.6931  0.9465
    1PA    H12R  283   2.867   2.938   0.195  2.3084 -0.0438  0.8857
    1PA    H12S  284   2.800   2.784   0.230 -0.5539  0.3571  0.5049
    1PA    C111  285   2.933   2.850   0.375 -0.7153 -0.0900  0.3566
    1PA    H11R  286   2.990   2.763   0.409  2.6124  1.4955 -0.7614
    1PA    H11S  287   2.996   2.938   0.391  0.4725 -0.7656 -0.4128
    1PA    C110  288   2.808   2.861   0.467 -0.6237 -0.0047 -0.1670
    1PA    H10R  289   2.752   2.944   0.423 -1.3748 -0.4534 -0.0692
    1PA    H10S  290   2.740   2.777   0.457 -3.5677  2.1780  0.3028
    1PA     C19  291   2.822   2.874   0.614 -0.1927 -0.3543  0.1008
    1PA     H9R  292   2.844   2.777   0.657  1.6742  1.2610  3.1077
    1PA     H9S  293   2.906   2.936   0.646 -0.3918 -1.1958  2.4591
    1PA     C18  294   2.703   2.937   0.689 -0.2643 -0.6174 -0.4889
    1PA     H8R  295   2.687   3.040   0.657  1.8869 -0.0364  0.1486
    1PA     H8S  296   2.622   2.867   0.669 -0.4824 -0.1983 -1.0893
    1PA     C17  297   2.742   2.960   0.837 -0.2890 -0.2637  0.6443
    1PA     H7R  298   2.771   2.865   0.882 -1.5183 -0.8048  0.3182
    1PA     H7S  299   2.837   3.013   0.848 -0.8814  0.6971  1.3234
    1PA     C16  300   2.622   3.027   0.917  0.5084 -0.6883  0.0004
    1PA     H6R  301   2.542   2.953   0.928 -0.3359 -0.1403 -2.0987
    1PA     H6S  302   2.651   3.035   1.022  0.4437 -0.7683  0.0249
    1PA     C15  303   2.572   3.161   0.871 -0.3269 -0.3069  0.0573
    1PA     H5R  304   2.664   3.219   0.877 -0.2784 -0.3210 -0.5532
    1PA     H5S  305   2.555   3.163   0.763  0.4137 -3.0519 -0.1852
    1PA     C14  306   2.467   3.228   0.954 -0.0461 -0.2131 -0.4075
    1PA     H4R  307   2.383   3.159   0.944 -0.4622  0.1636  0.3922
    1PA     H4S  308   2.504   3.221   1.057  1.0244 -1.6334 -0.8488
    1PA     C13  309   2.442   3.375   0.929  0.3161  0.0897  0.2449
    1PA     H3R  310   2.529   3.438   0.948 -0.7733  1.0331  2.6179
    1PA     H3S  311   2.419   3.387   0.823 -0.7401  3.5945  0.7334
    1PA     C12  312   2.321   3.426   1.001 -0.4134  0.1323 -1.1563
    1PA     H2R  313   2.299   3.522   0.955 -0.2908  2.4789  3.1516
    1PA     H2S  314   2.234   3.361   0.990 -1.5603  0.8740  2.1599
    2PC     C11  315   2.355   3.443   1.149 -0.2045 -0.3888  0.1944
    2PC     O12  316   2.411   3.549   1.186 -0.5024  0.4062  0.3213
    2PC     O11  317   2.328   3.333   1.232 -0.1697 -0.6351 -0.2327
    2PC      C1  318   2.358   3.346   1.378 -0.1725  0.1165 -0.7097
    2PC      HR  319   2.455   3.394   1.391 -1.3175  1.9874  1.6975
    2PC      HS  320   2.281   3.413   1.418 -0.4169 -1.4861  1.6798
    2PC      C2  321   2.354   3.207   1.446  0.8083  0.1713 -0.6697
    2PC      HX  322   2.267   3.155   1.406  0.7485  0.5999 -1.1106
    2PC      C3  323   2.353   3.214   1.606  0.6159  0.5419  0.7302
    2PC      HA  324   2.264   3.270   1.637  1.7682  1.0854  3.3672
    2PC      HB  325   2.347   3.113   1.647 -1.5721  0.8483  1.2982
    2PC     O31  326   2.467   3.292   1.640  0.1002  0.2745 -0.0381
    2PC     P31  327   2.476   3.350   1.792 -0.2612  0.0622 -0.0646
    2PC     O32  328   2.351   3.442   1.811 -0.0366  0.5692 -0.0867
    2PC     C31  329   2.351   3.561   1.736  0.4114 -0.3047  0.3643
    2PC     H1A  330   2.436   3.628   1.750 -0.5806  1.4346 -1.5714
    2PC     H1B  331   2.356   3.541   1.629 -1.5222 -1.7995  0.4989
    2PC     C32  332   2.226   3.629   1.774 -0.5137 -0.1130  0.3766
    2PC     H2A  333   2.147   3.564   1.735 -1.0420  1.3867 -1.1688
    2PC     H2B  334   2.228   3.639   1.883 -0.5972  0.1440  0.3556
    2PC     N31  335   2.203   3.763   1.721 -0.3795  0.3869  0.1371
    2PC     C33  336   2.103   3.822   1.804  0.7209 -0.9191  0.0254
    2PC     H3A  337   2.069   3.911   1.751  0.3113  0.0908  1.8637
    2PC     H3B  338   2.023   3.748   1.802 -0.1409 -0.0015 -0.2595
    2PC     H3C  339   2.128   3.849   1.907 -3.3174 -3.0696  1.8369
    2PC     C34  340   2.331   3.842   1.732  0.9887 -0.5287  0.2936
    2PC     H4A  341   2.396   3.808   1.652  0.1407 -0.1499 -0.5716
    2PC     H4B  342   2.303   3.946   1.712 -1.7410 -1.2130  0.1401
    2PC     H4C  343   2.371   3.840   1.834  0.4541 -0.3776  0.5101
    2PC     C35  344   2.154   3.757   1.579 -0.6554  0.2469  1.0737
    2PC     H5A  345   2.215   3.692   1.516 -2.2616 -0.0664 -0.2173
    2PC     H5B  346   2.151   3.859   1.543  0.7357 -0.7218 -2.1760
    2PC     H5C  347   2.050   3.725   1.575 -1.5472  2.9636  0.2877
    2PC     O33  348   2.464   3.238   1.891 -0.0610 -0.2258  0.0019
    2PC     O34  349   2.602   3.429   1.802  0.3252  0.3881 -0.0191
    2PC     O21  350   2.473   3.131   1.409 -0.3467  0.2650 -0.0406
    2PC     C21  351   2.493   3.005   1.445  0.8216  0.0900  0.2359
    2PC     O22  352   2.410   2.925   1.490  0.2589  0.5441  0.2128
    3OL     C12  353   2.626   2.958   1.405  0.6569 -0.3315 -0.5258
    3OL     H2R  354   2.669   3.032   1.337  2.2182  0.5485  1.3236
    3OL     H2S  355   2.619   2.865   1.348  0.1623 -0.5501 -0.1086
    3OL     C13  356   2.712   2.947   1.528 -0.6846  0.5470 -0.1744
    3OL     H3R  357   2.660   2.904   1.614  1.2847 -0.8990  0.3810
    3OL     H3S  358   2.725   3.049   1.565 -1.0253  0.8290 -0.8091
    3OL     C14  359   2.841   2.875   1.489  0.0957  0.2561  0.6225
    3OL     H4R  360   2.823   2.779   1.440  0.1722  0.2551  0.5953
    3OL     H4S  361   2.893   2.851   1.582  0.0101 -0.9552  0.3763
    3OL     C15  362   2.925   2.959   1.393  0.1959  0.2877 -0.1724
    3OL     H5R  363   2.939   3.057   1.440 -0.2883  0.1194  0.3344
    3OL     H5S  364   2.873   2.961   1.297  0.5968  0.2822 -0.3908
    3OL     C16  365   3.074   2.902   1.372 -0.1069 -0.3317  0.8207
    3OL     H6R  366   3.064   2.807   1.318 -1.6149  0.3975 -0.2809
    3OL     H6S  367   3.129   2.893   1.465 -0.6189 -0.0228  1.1619
    3OL     C17  368   3.160   2.997   1.288 -0.0900  0.2758  0.5072
    3OL     H7R  369   3.184   3.088   1.344 -2.4092  0.5370  1.2116
    3OL     H7S  370   3.120   3.042   1.197 -3.0824 -0.3720  1.3878
    3OL     C18  371   3.291   2.922   1.244 -0.0291  0.0395 -0.0420
    3OL     H8R  372   3.287   2.814   1.225 -1.0399 -0.3228  1.9771
    3OL     H8S  373   3.365   2.918   1.324  1.2393  0.5109 -1.1658
    3OL     C19  374   3.360   2.985   1.131  0.3112  0.6191  0.3264
    3OL     H9R  375   3.415   3.075   1.155  0.8759  0.4776 -0.3959
    3OL    C110  376   3.359   2.935   1.003 -0.1954 -0.4823 -0.5266
    3OL    H10R  377   3.413   2.984   0.923  0.6740 -1.4930 -0.5707
    3OL    C111  378   3.274   2.813   0.957 -0.6299 -0.6996 -0.6809
    3OL    H11R  379   3.219   2.769   1.040  2.1599 -5.0281 -0.8056
    3OL    H11S  380   3.341   2.733   0.925  0.6990  0.6092 -1.2857
    3OL    C112  381   3.176   2.841   0.836 -0.4782 -0.1108 -0.6174
    3OL    H12R  382   3.092   2.903   0.868 -1.0481  0.3588 -2.8711
    3OL    H12S  383   3.136   2.749   0.795  1.8133 -1.9906  1.0632
    3OL    C113  384   3.249   2.916   0.719 -0.1031 -0.4499  0.3715
    3OL    H13R  385   3.351   2.948   0.744  1.0582 -3.6775  0.1479
    3OL    H13S  386   3.196   3.011   0.705  0.7220 -0.0726 -0.3209
    3OL    C114  387   3.259   2.840   0.581  0.5529  0.0747 -0.1657
    3OL    H14R  388   3.161   2.803   0.550  0.4661  1.1651 -1.2742
    3OL    H14S  389   3.316   2.748   0.594  1.1327  0.6175  1.3938
    3OL    C115  390   3.322   2.924   0.472  0.4027  0.6770  0.5472
    3OL    H15R  391   3.406   2.980   0.514  0.6782  0.1323  0.7441
    3OL    H15S  392   3.255   3.000   0.433  2.3999  1.2597 -2.0814
    3OL    C116  393   3.368   2.849   0.344  0.6657  0.0403 -0.1736
    3OL    H16R  394   3.400   2.928   0.277  1.6830  0.7957  1.1501
    3OL    H16S  395   3.274   2.817   0.298  1.1248 -2.0303  0.2405
    3OL    C117  396   3.474   2.743   0.360  0.2481  0.9430  0.3079
    3OL    H17R  397   3.491   2.688   0.267 -0.6748  0.1099  0.6018
    3OL    H17S  398   3.438   2.678   0.440  0.0290 -0.2360 -0.7107
    3OL    C118  399   3.606   2.800   0.414 -0.0147 -0.1240 -0.2355
    3OL    H18R  400   3.660   2.858   0.339 -0.3858  0.6613  0.0859
    3OL    H18S  401   3.672   2.725   0.457 -1.5825 -0.6472  1.3899
    3OL    H18T  402   3.590   2.875   0.492 -0.2222 -0.2854 -0.1249
    1PA    C116  403   1.773   2.598   0.079  0.5287  0.3935  1.0298
    1PA    H16R  404   1.693   2.530   0.108 -1.7732  1.9318 -1.2723
    1PA    H16S  405   1.766   2.596  -0.030 -0.9931  1.7083  1.0623
    1PA    H16T  406   1.736   2.697   0.108  0.0199  0.5988 -0.2433
    1PA    C115  407   1.907   2.582   0.140  0.1382  0.3996 -0.1389
    1PA    H15R  408   1.935   2.479   0.118 -1.4226 -0.7171  2.6004
    1PA    H15S  409   1.973   2.661   0.104 -0.7501  0.0829 -2.6505
    1PA    C114  410   1.905   2.580   0.285 -0.1053 -0.3389  0.0837
    1PA    H14R  411   1.879   2.682   0.314 -3.1425 -0.5801 -1.3873
    1PA    H14S  412   1.825   2.512   0.317 -0.1937 -1.0862 -1.6134
    1PA    C113  413   2.033   2.531   0.353 -0.8305  0.2568 -0.5875
    1PA    H13R  414   2.015   2.518   0.460 -2.2334  1.4121 -0.6425
    1PA    H13S  415   2.061   2.429   0.326 -0.2799  0.3742 -0.4673
    1PA    C112  416   2.150   2.626   0.338  0.0525 -0.4875 -0.4445
    1PA    H12R  417   2.175   2.646   0.233  0.5594 -0.5161 -0.3321
    1PA    H12S  418   2.107   2.721   0.371  1.0179  0.7909 -2.6065
    1PA    C111  419   2.270   2.606   0.433  0.3376 -0.6456  0.3948
    1PA    H11R  420   2.308   2.505   0.420  2.1192  0.3135 -3.6854
    1PA    H11S  421   2.346   2.660   0.376 -1.1734 -0.3418 -1.4876
    1PA    C110  422   2.250   2.641   0.583  0.0906 -0.5170 -0.3569
    1PA    H10R  423   2.193   2.734   0.580 -0.8823 -1.0350  0.9853
    1PA    H10S  424   2.190   2.566   0.635  0.0575  0.6205  1.3524
    1PA     C19  425   2.386   2.654   0.656  0.3429  0.2146 -0.2381
    1PA     H9R  426   2.459   2.704   0.591  0.1287 -0.4127 -0.9780
    1PA     H9S  427   2.370   2.716   0.745 -0.4877 -1.4223  0.7962
    1PA     C18  428   2.440   2.517   0.704 -0.5138 -0.1265 -1.2076
    1PA     H8R  429   2.387   2.462   0.782  0.4242 -1.8561 -1.7347
    1PA     H8S  430   2.441   2.447   0.620  2.0230  0.6504 -1.8764
    1PA     C17  431   2.578   2.527   0.763  0.3158 -0.1755 -0.3494
    1PA     H7R  432   2.588   2.425   0.803 -2.1245 -0.8097 -1.1493
    1PA     H7S  433   2.645   2.542   0.678  0.7915  1.1644  0.2424
    1PA     C16  434   2.596   2.627   0.875 -0.0279  0.3149 -0.4118
    1PA     H6R  435   2.584   2.731   0.842 -3.4018  0.0694 -0.2512
    1PA     H6S  436   2.508   2.616   0.938 -1.7355 -0.4081 -2.7520
    1PA     C15  437   2.721   2.611   0.957  0.3693 -0.0616 -0.6981
    1PA     H5R  438   2.734   2.503   0.967 -3.4199 -0.5335  0.8351
    1PA     H5S  439   2.800   2.642   0.889 -0.5036 -0.0702 -1.7297
    1PA     C14  440   2.715   2.685   1.098 -0.3355 -1.0671  0.0844
    1PA     H4R  441   2.818   2.710   1.124 -0.0347 -0.3745 -1.6508
    1PA     H4S  442   2.661   2.779   1.084 -1.4778 -1.4312  1.7212
    1PA     C13  443   2.646   2.606   1.216  0.4463 -0.2430 -0.2692
    1PA     H3R  444   2.711   2.519   1.227 -0.8166 -1.5037 -2.1423
    1PA     H3S  445   2.652   2.655   1.314  0.7257  0.0142 -0.4139
    1PA     C12  446   2.506   2.551   1.191  1.0725  1.4858  0.4544
    1PA     H2R  447   2.436   2.626   1.152 -0.6065  0.8879  2.1659
    1PA     H2S  448   2.496   2.474   1.114 -0.1708  3.2889 -1.2897
    2PC     C11  449   2.452   2.503   1.324  0.6382 -0.4549 -0.0263
    2PC     O12  450   2.345   2.544   1.365  0.4166 -0.0800 -0.5814
    2PC     O11  451   2.520   2.402   1.382 -0.3727  0.0982 -0.1018
    2PC      C1  452   2.502   2.382   1.526 -0.4987  0.1051  0.4382
    2PC      HR  453   2.522   2.475   1.581  1.3213  0.9536 -1.4686
    2PC      HS  454   2.403   2.345   1.550  0.4949 -1.2154  2.8387
    2PC      C2  455   2.615   2.287   1.566  0.6706 -0.0671  0.6559
    2PC      HX  456   2.635   2.222   1.480 -1.7666  1.5918 -1.3205
    2PC      C3  457   2.570   2.214   1.695 -1.1652 -0.0849 -0.1348
    2PC      HA  458   2.484   2.154   1.664 -1.2676 -1.0255  1.8091
    2PC      HB  459   2.651   2.150   1.731 -1.5731 -0.8935 -0.6157
    2PC     O31  460   2.529   2.301   1.795 -0.5145 -0.4241  0.2898
    2PC     P31  461   2.451   2.263   1.928  0.1759 -0.2262 -0.2070
    2PC     O32  462   2.550   2.182   2.021 -0.6586 -0.1812 -0.7692
    2PC     C31  463   2.671   2.237   2.060 -0.5565  0.0704 -0.1988
    2PC     H1A  464   2.741   2.243   1.977 -1.4532  0.1445 -0.9719
    2PC     H1B  465   2.646   2.332   2.108  0.4158  0.3479 -0.2159
    2PC     C32  466   2.726   2.130   2.165 -0.1908 -0.8178  0.2123
    2PC     H2A  467   2.665   2.143   2.255 -2.9370 -1.0101 -1.5133
    2PC     H2B  468   2.704   2.031   2.125 -1.4109 -0.4777 -0.0055
    2PC     N31  469   2.866   2.137   2.215 -0.4303  0.2345  0.0478
    2PC     C33  470   2.956   2.109   2.094  0.0274 -0.6622 -0.6169
    2PC     H3A  471   2.942   2.190   2.022  3.1189 -2.0204 -2.9642
    2PC     H3B  472   3.057   2.111   2.137  1.1114  1.1630 -2.9913
    2PC     H3C  473   2.935   2.016   2.042  0.6267  0.0823 -2.2383
    2PC     C34  474   2.896   2.262   2.287 -0.5183 -0.1944 -0.2850
    2PC     H4A  475   2.815   2.276   2.358  0.0930 -0.2270  0.4339
    2PC     H4B  476   2.995   2.262   2.333 -1.3859  0.0306  1.6575
    2PC     H4C  477   2.891   2.336   2.206  1.1484 -1.7024 -1.8636
    2PC     C35  478   2.882   2.028   2.314 -0.3634  0.4578 -0.0518
    2PC     H5A  479   2.988   2.028   2.341  0.0655  1.1579 -1.6319
    2PC     H5B  480   2.853   1.934   2.268 -1.8788  1.0446 -0.3581
    2PC     H5C  481   2.826   2.043   2.407 -0.4370  0.4714 -0.0984
    2PC     O33  482   2.431   2.389   2.001  0.3425  0.0213 -0.4415
    2PC     O34  483   2.333   2.178   1.901 -0.3770  0.2721  0.6996
    2PC     O21  484   2.731   2.364   1.579 -0.1784  0.2184 -0.1811
    2PC     C21  485   2.852   2.309   1.601 -0.4031 -0.5819  0.1032
    2PC     O22  486   2.866   2.189   1.608  0.0018  0.6672  0.4016
    3OL     C12  487   2.967   2.410   1.629  0.0872  0.2469 -0.5483
    3OL     H2R  488   3.050   2.355   1.674 -1.8937 -3.8642 -1.4104
    3OL     H2S  489   2.947   2.496   1.694  0.7287  1.0355 -1.3680
    3OL     C13  490   3.002   2.480   1.496  0.7942 -0.2677 -0.0446
    3OL     H3R  491   3.088   2.544   1.517  1.2963 -1.3804  1.4651
    3OL     H3S  492   2.920   2.551   1.482 -0.9289 -2.4892 -1.9066
    3OL     C14  493   3.023   2.395   1.374 -0.2454  0.2445  0.2004
    3OL     H4R  494   2.924   2.366   1.338  0.4227 -1.2411 -0.5001
    3OL     H4S  495   3.089   2.309   1.388 -0.6105  0.3865  3.8464
    3OL     C15  496   3.073   2.474   1.264  0.5824  0.1829 -0.0168
    3OL     H5R  497   3.169   2.522   1.281  1.3541 -1.0748 -0.6457
    3OL     H5S  498   2.996   2.548   1.240  0.4563  0.8188  2.1590
    3OL     C16  499   3.089   2.395   1.129  0.3096  0.3926 -0.0925
    3OL     H6R  500   3.000   2.340   1.098  0.0952  1.2392 -1.0247
    3OL     H6S  501   3.179   2.334   1.138  0.7278  1.0689  0.4653
    3OL     C17  502   3.125   2.477   1.007  0.6038 -0.0474  0.4138
    3OL     H7R  503   3.214   2.533   1.035  2.1375 -0.8225 -2.5942
    3OL     H7S  504   3.036   2.537   0.985 -0.6870 -2.1260 -0.3335
    3OL     C18  505   3.150   2.400   0.874 -0.3767  0.5187 -1.0410
    3OL     H8R  506   3.062   2.345   0.842  0.8551 -3.9134  2.1728
    3OL     H8S  507   3.211   2.312   0.896 -2.0001 -0.4869 -0.3074
    3OL     C19  508   3.200   2.486   0.765  0.4262 -0.2663 -0.2136
    3OL     H9R  509   3.296   2.531   0.790  0.8213 -1.3005  0.1935
    3OL    C110  510   3.132   2.535   0.665 -0.0153 -0.3136  0.3645
    3OL    H10R  511   3.182   2.611   0.606  1.3393 -1.3084  0.1692
    3OL    C111  512   2.983   2.513   0.641  0.4865  0.0122 -0.1862
    3OL    H11R  513   2.926   2.606   0.641  2.1364  1.1240 -1.9979
    3OL    H11S  514   2.930   2.469   0.725 -0.7427 -1.8855 -1.8606
    3OL    C112  515   2.956   2.427   0.515 -0.4222  0.0342  0.1576
    3OL    H12R  516   2.998   2.328   0.536 -0.6957 -0.5055 -1.6848
    3OL    H12S  517   3.012   2.469   0.431 -1.3758 -0.0742 -0.5449
    3OL    C113  518   2.816   2.396   0.461  0.9464  0.6701  0.4690
    3OL    H13R  519   2.773   2.494   0.440 -0.8404 -0.0840  0.4441
    3OL    H13S  520   2.753   2.357   0.540 -0.9496  2.7370  0.0757
    3OL    C114  521   2.816   2.310   0.338 -0.7744 -0.4526  0.2642
    3OL    H14R  522   2.891   2.231   0.350 -0.9541 -0.5504  0.7670
    3OL    H14S  523   2.839   2.365   0.246 -0.3567  1.8708  1.6919
    3OL    C115  524   2.686   2.220   0.330  0.6453 -0.5854 -0.2045
    3OL    H15R  525   2.688   2.161   0.422 -0.0997 -2.5770 -1.3846
    3OL    H15S  526   2.692   2.142   0.254 -0.4431 -1.2749  0.3845
    3OL    C116  527   2.562   2.313   0.316  0.4221  0.6727 -0.1314
    3OL    H16R  528   2.545   2.372   0.407  1.4676  0.4756  0.1943
    3OL    H16S  529   2.480   2.245   0.294  0.1426  0.5859  1.1068
    3OL    C117  530   2.560   2.401   0.196  0.2140 -0.1293  0.3046
    3OL    H17R  531   2.592   2.355   0.102 -0.3745  0.5737 -0.2551
    3OL    H17S  532   2.612   2.492   0.224 -1.8970  1.4662 -0.6925
    3OL    C118  533   2.425   2.455   0.153  0.0694  0.2929  0.4321
    3OL    H18R  534   2.359   2.370   0.131  0.4524  0.3474 -0.9879
    3OL    H18S  535   2.441   2.519   0.066  0.2600  0.5547  0.6608
    3OL    H18T  536   2.388   2.513   0.238  0.1889  1.8518 -0.5510
    1PA    C116  537   5.267   4.145  -0.280  0.6527  0.0123  0.0321
    1PA    H16R  538   5.223   4.088  -0.362 -0.2952  1.3932 -0.4481
    1PA    H16S  539   5.371   4.167  -0.304  1.1371  1.0908  2.6826
    1PA    H16T  540   5.201   4.232  -0.273  0.6714  0.1156 -0.9651
    1PA    C115  541   5.256   4.062  -0.153 -0.3132  0.4634  0.0869
    1PA    H15R  542   5.153   4.028  -0.155 -1.1542  2.8059 -1.8924
    1PA    H15S  543   5.320   3.975  -0.168 -2.0636 -0.7131 -0.7898
    1PA    C114  544   5.288   4.146  -0.032 -0.3242 -0.3752  0.2751
    1PA    H14R  545   5.385   4.194  -0.045 -0.4413  0.1257  1.1393
    1PA    H14S  546   5.211   4.223  -0.024  1.3178  1.1955  1.9166
    1PA    C113  547   5.280   4.060   0.095  0.1833  0.7507  0.2153
    1PA    H13R  548   5.186   4.005   0.095  0.3786  0.4028  0.8240
    1PA    H13S  549   5.368   3.995   0.087 -0.6307 -0.4633  0.7718
    1PA    C112  550   5.307   4.131   0.220 -0.3612  0.0026 -0.0813
    1PA    H12R  551   5.404   4.179   0.208 -1.2852  1.5338 -1.7165
    1PA    H12S  552   5.250   4.221   0.242  2.1350  1.8647 -0.8690
    1PA    C111  553   5.305   4.033   0.337 -0.0168  0.4511 -0.0443
    1PA    H11R  554   5.207   3.985   0.342  0.1414 -0.1747 -2.0950
    1PA    H11S  555   5.373   3.957   0.298 -0.9463 -0.5836  0.3121
    1PA    C110  556   5.327   4.103   0.477  0.3592 -0.6805  0.5313
    1PA    H10R  557   5.349   4.033   0.558 -1.1952 -0.2231  1.3797
    1PA    H10S  558   5.422   4.157   0.474 -0.5824  1.0082 -0.0719
    1PA     C19  559   5.227   4.212   0.527 -0.3864  0.7926 -0.1564
    1PA     H9R  560   5.248   4.299   0.465  1.5583  0.2332 -0.3296
    1PA     H9S  561   5.125   4.172   0.517  0.3852 -1.2358 -0.3080
    1PA     C18  562   5.253   4.255   0.660  0.9384 -1.2492 -0.0911
    1PA     H8R  563   5.243   4.163   0.718  0.7350 -1.7020 -0.8272
    1PA     H8S  564   5.348   4.301   0.687  0.5268 -0.7308  0.5242
    1PA     C17  565   5.147   4.346   0.723  0.1545  0.6343 -0.2590
    1PA     H7R  566   5.153   4.436   0.661 -0.3390 -0.0745 -1.3491
    1PA     H7S  567   5.051   4.299   0.704 -0.6646  1.6046  1.2897
    1PA     C16  568   5.160   4.375   0.874 -0.2595 -0.2812 -0.1327
    1PA     H6R  569   5.113   4.299   0.936  2.6434 -0.3795  2.1846
    1PA     H6S  570   5.268   4.372   0.891 -0.1197  1.4856 -0.4868
    1PA     C15  571   5.115   4.513   0.902  0.3773 -0.7032  0.3005
    1PA     H5R  572   5.168   4.593   0.849 -2.3160 -0.1065 -1.7063
    1PA     H5S  573   5.017   4.541   0.863  1.1998  1.4631 -0.3481
    1PA     C14  574   5.140   4.548   1.049 -0.1031  0.7739  0.2633
    1PA     H4R  575   5.248   4.548   1.068  0.0088 -0.5594 -0.2324
    1PA     H4S  576   5.114   4.653   1.063  1.9051  1.1545  1.6372
    1PA     C13  577   5.103   4.441   1.158  0.0059  1.2029 -0.4465
    1PA     H3R  578   4.996   4.425   1.148  0.0033  0.3701  0.6592
    1PA     H3S  579   5.152   4.344   1.148 -0.8699  0.7347 -0.3150
    1PA     C12  580   5.134   4.494   1.295  0.1776 -0.7618 -0.0700
    1PA     H2R  581   5.109   4.418   1.369  2.7198 -0.4095  1.2670
    1PA     H2S  582   5.243   4.505   1.302  0.2342 -1.3996  0.0907
    2PC     C11  583   5.059   4.619   1.334  0.4189 -0.5353  0.0927
    2PC     O12  584   4.949   4.666   1.284  0.0353  0.5948 -0.0702
    2PC     O11  585   5.127   4.671   1.436 -0.1362 -0.3148 -0.3323
    2PC      C1  586   5.085   4.789   1.506 -0.8112 -0.1202 -0.1103
    2PC      HR  587   5.155   4.794   1.590 -1.7680  1.7018  0.6414
    2PC      HS  588   5.090   4.882   1.448  0.4409 -0.6351 -0.8637
    2PC      C2  589   4.945   4.768   1.581 -0.0659  0.8719 -0.0659
    2PC      HX  590   4.943   4.837   1.665  0.8194 -0.5102  1.1430
    2PC      C3  591   4.919   4.622   1.636 -0.1890  0.5487  0.7621
    2PC      HA  592   4.898   4.554   1.553  0.3363 -0.6925  1.6042
    2PC      HB  593   5.007   4.580   1.684 -1.3352 -3.2478 -0.0671
    2PC     O31  594   4.810   4.613   1.722 -0.0754  0.2583 -0.1611
    2PC     P31  595   4.753   4.467   1.764  0.2387  0.0922  0.0674
    2PC     O32  596   4.653   4.443   1.646  0.2289  0.0242  0.6918
    2PC     C31  597   4.548   4.539   1.621 -0.1065  0.6272  0.1835
    2PC     H1A  598   4.498   4.565   1.715 -0.7160  0.9213 -0.2157
    2PC     H1B  599   4.582   4.629   1.571 -1.2932  1.3363  0.6161
    2PC     C32  600   4.450   4.474   1.526  0.9055 -0.2894 -0.0037
    2PC     H2A  601   4.501   4.441   1.435 -1.2548 -0.1398 -1.3431
    2PC     H2B  602   4.407   4.382   1.567  0.9972 -1.6082 -2.6567
    2PC     N31  603   4.340   4.559   1.484  0.9099 -0.5828  0.1742
    2PC     C33  604   4.262   4.470   1.387  0.5829 -0.5391 -0.4750
    2PC     H3A  605   4.322   4.445   1.299  1.5119 -2.5313  0.6494
    2PC     H3B  606   4.254   4.375   1.439 -0.0573 -0.0320  0.3624
    2PC     H3C  607   4.167   4.516   1.361  1.4144 -0.2722 -3.4227
    2PC     C34  608   4.251   4.592   1.598  0.0610  0.4074  0.3681
    2PC     H4A  609   4.213   4.494   1.627  0.3611  0.0972 -0.2778
    2PC     H4B  610   4.311   4.640   1.676 -0.6132 -0.0307  1.1652
    2PC     H4C  611   4.175   4.660   1.559  0.8234  0.6071 -0.8271
    2PC     C35  612   4.375   4.679   1.406  0.0278 -0.3076  0.0357
    2PC     H5A  613   4.279   4.722   1.375 -0.5545 -2.3835 -1.2238
    2PC     H5B  614   4.434   4.646   1.321  1.4974 -0.0695  0.9432
    2PC     H5C  615   4.433   4.735   1.480  0.3689 -1.7492  0.9096
    2PC     O33  616   4.862   4.369   1.758  0.1020 -0.2663 -0.0389
    2PC     O34  617   4.679   4.488   1.890 -0.4777  0.6207 -0.0547
    2PC     O21  618   4.833   4.805   1.495  0.9022  0.1963 -0.5571
    2PC     C21  619   4.817   4.933   1.462 -0.3607  0.1889 -0.7859
    2PC     O22  620   4.877   5.025   1.514 -0.4283  0.0681  0.4089
    3OL     C12  621   4.725   4.942   1.346  0.3542  0.5276  0.8739
    3OL     H2R  622   4.628   4.895   1.362  0.2445 -0.1884 -1.4449
    3OL     H2S  623   4.758   4.875   1.266 -0.3633  1.3099 -0.1072
    3OL     C13  624   4.699   5.087   1.288  0.2762  0.4286 -0.4030
    3OL     H3R  625   4.795   5.128   1.259  0.3065 -0.0576 -1.0147
    3OL     H3S  626   4.665   5.148   1.371  0.9519 -0.5369  0.6117
    3OL     C14  627   4.613   5.087   1.162  0.0294  0.0855  0.0375
    3OL     H4R  628   4.636   4.997   1.104  1.3701 -0.2979  1.1087
    3OL     H4S  629   4.642   5.173   1.101  2.0322 -0.8847 -0.4591
    3OL     C15  630   4.468   5.102   1.205  0.1135 -0.5137 -0.8952
    3OL     H5R  631   4.464   5.187   1.274 -1.8371 -1.3739  0.1427
    3OL     H5S  632   4.450   5.026   1.281  0.6801 -0.5655 -0.8073
    3OL     C16  633   4.363   5.111   1.091 -0.0554 -0.6567  1.6037
    3OL     H6R  634   4.378   5.205   1.038  0.7568 -3.2829 -3.4579
    3OL     H6S  635   4.259   5.121   1.126 -0.0056  0.4014  1.4874
    3OL     C17  636   4.364   4.996   0.990  0.7294  0.3112  0.0191
    3OL     H7R  637   4.455   5.001   0.930 -0.1687  0.5876 -1.3778
    3OL     H7S  638   4.290   5.021   0.914 -0.3742  0.4289  1.0944
    3OL     C18  639   4.349   4.856   1.049  0.1451  0.4288  0.0202
    3OL     H8R  640   4.247   4.840   1.084  0.5279 -2.1356  0.1787
    3OL     H8S  641   4.417   4.832   1.131 -0.7106  3.1500  1.6568
    3OL     C19  642   4.356   4.740   0.954  0.3639 -0.2524 -0.2246
    3OL     H9R  643   4.454   4.730   0.908  0.3830 -3.6019  0.2860
    3OL    C110  644   4.259   4.649   0.924  0.1701  0.3182 -0.3190
    3OL    H10R  645   4.289   4.566   0.862  1.0306  0.1255  0.3399
    3OL    C111  646   4.118   4.637   0.966  0.5906 -0.5358  0.0183
    3OL    H11R  647   4.089   4.722   1.028 -1.3616 -2.1981  1.5558
    3OL    H11S  648   4.094   4.550   1.028 -0.4945  0.5364  1.1861
    3OL    C112  649   4.024   4.641   0.842  0.4166  0.4393 -0.5095
    3OL    H12R  650   3.954   4.558   0.847 -0.1920  0.9831  0.4312
    3OL    H12S  651   4.084   4.621   0.753  0.6908 -2.7387  0.2894
    3OL    C113  652   3.938   4.766   0.842  0.3771  0.0307 -0.3265
    3OL    H13R  653   4.003   4.850   0.866  0.1208  0.0908  0.1750
    3OL    H13S  654   3.854   4.756   0.911  1.0004 -0.5721  0.3661
    3OL    C114  655   3.872   4.786   0.704 -0.2906 -0.0022 -0.5020
    3OL    H14R  656   3.818   4.698   0.667  1.2951 -0.8577 -0.8735
    3OL    H14S  657   3.958   4.795   0.637  0.7154 -1.6652  0.4862
    3OL    C115  658   3.790   4.913   0.687 -0.9162  0.2342  0.3652
    3OL    H15R  659   3.867   4.990   0.684  1.7857 -2.3272 -0.6493
    3OL    H15S  660   3.736   4.937   0.779  0.3429  2.3790  0.5990
    3OL    C116  661   3.708   4.918   0.550 -1.0326 -0.0804 -1.2915
    3OL    H16R  662   3.782   4.905   0.470  0.3764 -0.6001  0.0507
    3OL    H16S  663   3.674   5.018   0.524  1.5134  1.1838 -0.1572
    3OL    C117  664   3.592   4.824   0.536 -0.3211 -0.1536  0.6660
    3OL    H17R  665   3.511   4.852   0.602 -1.4926 -0.2829 -0.6721
    3OL    H17S  666   3.623   4.727   0.577 -0.6705 -0.2581  0.6859
    3OL    C118  667   3.529   4.817   0.397  0.0871 -0.6583 -0.0629
    3OL    H18R  668   3.435   4.762   0.382 -1.2848  1.8109 -1.1602
    3OL    H18S  669   3.601   4.776   0.326  0.1208 -0.9441  0.1319
    3OL    H18T  670   3.506   4.917   0.360  0.7398 -0.0817  1.0684
    1PA    C116  671   4.070  -0.070  -0.139 -0.0449 -0.1149  0.2849
    1PA    H16R  672   3.990  -0.024  -0.082  0.6777  0.8162  0.5739
    1PA    H16S  673   4.096  -0.171  -0.107  2.7018 -0.2137 -1.7949
    1PA    H16T  674   4.025  -0.084  -0.238  2.3597 -1.8061 -0.6807
    1PA    C115  675   4.185   0.025  -0.165  0.5337 -0.1461  0.8553
    1PA    H15R  676   4.234  -0.009  -0.256 -1.5854  0.1898 -0.4782
    1PA    H15S  677   4.150   0.127  -0.184  1.0172  0.1469  1.5178
    1PA    C114  678   4.275   0.038  -0.044 -0.1206 -0.0878 -0.0302
    1PA    H14R  679   4.328  -0.054  -0.025 -0.0128 -0.2041 -0.8513
    1PA    H14S  680   4.348   0.114  -0.073  0.9976 -0.1377  2.4205
    1PA    C113  681   4.209   0.095   0.085 -0.0926  0.0880  0.3916
    1PA    H13R  682   4.129   0.029   0.118  1.8628 -1.4295  2.5197
    1PA    H13S  683   4.273   0.071   0.171  0.7112 -0.8163 -0.4370
    1PA    C112  684   4.181   0.244   0.089  0.1057  0.1928  1.0424
    1PA    H12R  685   4.281   0.288   0.097  0.0335  0.3826  0.9031
    1PA    H12S  686   4.140   0.271  -0.009  0.4849 -2.5021  0.0592
    1PA    C111  687   4.086   0.267   0.204  0.8717 -0.1799 -0.2865
    1PA    H11R  688   4.050   0.369   0.197 -0.5145 -0.7549 -2.8007
    1PA    H11S  689   3.997   0.205   0.188 -0.2258  0.6553  2.0907
    1PA    C110  690   4.138   0.237   0.341  0.9536 -0.1087 -0.8457
    1PA    H10R  691   4.191   0.141   0.346 -0.7784 -1.0390  1.7957
    1PA    H10S  692   4.208   0.314   0.372 -0.1416 -0.5139  3.1779
    1PA     C19  693   4.035   0.221   0.452 -0.3485  0.3338  0.0996
    1PA     H9R  694   3.951   0.165   0.409  1.0470 -0.8425 -1.2116
    1PA     H9S  695   4.069   0.151   0.529 -0.8651  0.2909  0.2945
    1PA     C18  696   3.992   0.353   0.515  0.3072  0.3990 -0.6087
    1PA     H8R  697   4.077   0.420   0.528  0.4392  0.3009 -0.9374
    1PA     H8S  698   3.938   0.402   0.434 -0.6314  2.5051  1.1879
    1PA     C17  699   3.909   0.331   0.642 -1.0075  0.0184  0.2798
    1PA     H7R  700   3.857   0.424   0.668 -2.8762 -1.0460  0.4953
    1PA     H7S  701   3.824   0.264   0.639 -2.3925  1.7348 -0.4400
    1PA     C16  702   3.994   0.288   0.759  0.1493 -0.9696 -0.6677
    1PA     H6R  703   4.064   0.210   0.731  1.2866 -0.8919  1.6567
    1PA     H6S  704   4.067   0.367   0.781 -0.4899 -0.6680  0.4498
    1PA     C15  705   3.917   0.255   0.881  0.2130  0.0221  0.2899
    1PA     H5R  706   3.856   0.343   0.901  1.9446  1.3991 -0.2126
    1PA     H5S  707   3.856   0.166   0.863 -0.9740  0.4289  2.0070
    1PA     C14  708   4.006   0.212   0.997  0.1720 -0.1552 -0.6864
    1PA     H4R  709   4.069   0.124   0.978  1.2232  0.2215  0.8571
    1PA     H4S  710   4.074   0.294   1.020  0.3408 -0.3964 -0.3040
    1PA     C13  711   3.927   0.183   1.118  0.5049  0.6903 -0.4571
    1PA     H3R  712   3.983   0.196   1.211  2.8836 -2.2688 -1.3228
    1PA     H3S  713   3.858   0.267   1.119 -1.1183 -0.5716 -1.2332
    1PA     C12  714   3.847   0.059   1.113  0.3956 -0.2443 -0.7717
    1PA     H2R  715   3.777   0.059   1.029 -0.4997 -0.3694 -0.0419
    1PA     H2S  716   3.906  -0.032   1.103  0.7877  0.0540 -1.2058
    2PC     C11  717   3.762   0.057   1.235  0.9209  0.4880  0.4995
    2PC     O12  718   3.810   0.030   1.344 -0.0561  0.0339 -0.4422
    2PC     O11  719   3.635   0.088   1.211 -0.3360  0.1611  0.2725
    2PC      C1  720   3.546   0.126   1.317 -0.0327  0.7970 -0.2039
    2PC      HR  721   3.443   0.114   1.282  0.4119 -0.0648 -1.2789
    2PC      HS  722   3.568   0.056   1.398  1.6707 -0.1427 -1.4141
    2PC      C2  723   3.586   0.269   1.350 -0.2927 -0.5937  0.3201
    2PC      HX  724   3.693   0.264   1.370 -0.4602 -3.0970  0.8834
    2PC      C3  725   3.519   0.313   1.485  0.4657 -0.2974 -0.8709
    2PC      HA  726   3.433   0.377   1.468  1.8087  1.7945 -0.2710
    2PC      HB  727   3.489   0.230   1.549  0.7371 -0.3432 -0.8013
    2PC     O31  728   3.622   0.384   1.548 -0.4209 -0.0826 -0.5564
    2PC     P31  729   3.606   0.424   1.703  0.1031  0.1816  0.4624
    2PC     O32  730   3.510   0.552   1.709 -0.1683 -0.7679 -0.3906
    2PC     C31  731   3.565   0.676   1.723 -1.0389 -0.5397 -0.4169
    2PC     H1A  732   3.619   0.704   1.814  0.1996 -1.7291 -0.7516
    2PC     H1B  733   3.633   0.688   1.638 -0.6190  1.1928  0.1204
    2PC     C32  734   3.445   0.767   1.711 -0.0552  0.7616  0.0076
    2PC     H2A  735   3.389   0.740   1.621  1.2689  2.7158 -1.4723
    2PC     H2B  736   3.385   0.738   1.798 -0.1335 -0.9470 -0.5750
    2PC     N31  737   3.473   0.910   1.720  0.1464 -0.4814 -0.6150
    2PC     C33  738   3.577   0.942   1.614  0.2883 -0.0782 -0.4120
    2PC     H3A  739   3.608   1.046   1.602  4.4509 -1.2820 -2.0541
    2PC     H3B  740   3.670   0.897   1.649 -1.2007 -0.7030  3.1318
    2PC     H3C  741   3.543   0.914   1.514  1.2311  1.4903 -1.2166
    2PC     C34  742   3.354   0.987   1.687 -0.1832  0.6603  0.2371
    2PC     H4A  743   3.376   1.090   1.657 -0.5441  0.6839  0.0516
    2PC     H4B  744   3.311   0.937   1.599 -1.7545  1.8238  0.3014
    2PC     H4C  745   3.284   0.993   1.770 -1.3998 -0.3624 -0.6773
    2PC     C35  746   3.521   0.954   1.856  0.1814  0.1402 -0.7265
    2PC     H5A  747   3.446   0.914   1.924  0.2990 -1.1267 -1.3168
    2PC     H5B  748   3.523   1.063   1.851 -1.9035  0.1976 -0.9999
    2PC     H5C  749   3.616   0.904   1.878  0.4203  0.4989 -0.9238
    2PC     O33  750   3.527   0.319   1.769 -0.1320 -0.4079  0.4322
    2PC     O34  751   3.737   0.454   1.765  0.1111 -0.2628 -0.1735
    2PC     O21  752   3.560   0.371   1.244 -0.2358 -0.0190 -0.2364
    2PC     C21  753   3.430   0.401   1.209 -0.0477  0.3510  0.3000
    2PC     O22  754   3.332   0.343   1.254  0.3713 -0.6645  0.1699
    3OL     C12  755   3.422   0.514   1.108 -0.7899 -0.1305  0.4583
    3OL     H2R  756   3.516   0.570   1.099  0.9268 -2.7238  0.9152
    3OL     H2S  757   3.346   0.590   1.129 -1.0497  0.1414 -1.3233
    3OL     C13  758   3.395   0.472   0.965  0.2563  0.0382 -0.5365
    3OL     H3R  759   3.399   0.568   0.914  1.9625 -0.6673 -1.8369
    3OL     H3S  760   3.297   0.423   0.960  0.5070 -0.4666 -0.5552
    3OL     C14  761   3.513   0.384   0.910  0.8278 -0.7144  0.0809
    3OL     H4R  762   3.495   0.285   0.953 -2.0994  0.3845  1.6603
    3OL     H4S  763   3.605   0.421   0.954 -0.2412  0.2504  1.6196
    3OL     C15  764   3.526   0.388   0.754  0.1194 -0.1888 -0.1647
    3OL     H5R  765   3.628   0.361   0.724  0.0502  0.7932 -1.3325
    3OL     H5S  766   3.506   0.486   0.711 -0.3984 -0.2223 -0.0027
    3OL     C16  767   3.423   0.305   0.681 -0.5462  0.1042 -0.5600
    3OL     H6R  768   3.327   0.335   0.723 -0.0079  0.1190  0.7133
    3OL     H6S  769   3.440   0.199   0.704  0.5855 -0.0419 -1.9156
    3OL     C17  770   3.425   0.325   0.529 -0.9861  0.3313  0.1283
    3OL     H7R  771   3.508   0.271   0.484 -0.0728 -0.1119  2.2344
    3OL     H7S  772   3.430   0.432   0.507 -2.1146  0.0074 -1.9251
    3OL     C18  773   3.296   0.264   0.466  0.1775 -0.0070  0.5944
    3OL     H8R  774   3.206   0.289   0.522  0.1267  1.9996 -0.2919
    3OL     H8S  775   3.309   0.157   0.485  0.9367  0.2008  1.2863
    3OL     C19  776   3.281   0.264   0.315 -0.0652  0.3634  1.6196
    3OL     H9R  777   3.372   0.264   0.256 -1.9128  2.3455 -1.5255
    3OL    C110  778   3.169   0.273   0.234 -0.0251 -0.5580  0.0879
    3OL    H10R  779   3.179   0.252   0.128  1.2252  1.3578 -0.2068
    3OL    C111  780   3.026   0.285   0.285 -0.2428 -0.0400  0.0839
    3OL    H11R  781   2.988   0.379   0.244 -0.3782  0.2078  0.7757
    3OL    H11S  782   3.027   0.283   0.394  0.5459 -3.2888  0.1069
    3OL    C112  783   2.932   0.181   0.228 -0.2216  0.4090  0.0783
    3OL    H12R  784   2.909   0.199   0.123  1.2321 -0.4654 -0.4120
    3OL    H12S  785   2.835   0.171   0.278 -0.2986  0.7764  0.0039
    3OL    C113  786   2.975   0.026   0.242 -0.0423  0.4466  0.4086
    3OL    H13R  787   3.056   0.023   0.170  1.0063  1.2979  1.5142
    3OL    H13S  788   2.904  -0.047   0.201  0.6150 -0.5579  1.0384
    3OL    C114  789   3.027  -0.020   0.380  0.0786 -0.1887  0.6284
    3OL    H14R  790   2.950   0.019   0.447 -1.7196 -0.3243 -1.2622
    3OL    H14S  791   3.124   0.027   0.399 -0.4571  0.4406  1.9700
    3OL    C115  792   3.032  -0.175   0.382  0.4673 -0.2345 -0.0126
    3OL    H15R  793   3.110  -0.214   0.317  0.8910 -0.6702  0.7362
    3OL    H15S  794   2.944  -0.225   0.339  1.6582 -0.2014 -2.6810
    3OL    C116  795   3.050  -0.234   0.521  0.1831  0.7080 -0.3205
    3OL    H16R  796   2.979  -0.189   0.591 -0.2266  1.6724 -1.3365
    3OL    H16S  797   3.148  -0.209   0.563  0.4871  2.7882 -2.0740
    3OL    C117  798   3.037  -0.385   0.531 -0.3770 -0.6405 -0.0581
    3OL    H17R  799   3.109  -0.428   0.461 -0.8438  2.8280 -2.9703
    3OL    H17S  800   2.945  -0.405   0.476 -0.2932  3.8660 -2.3473
    3OL    C118  801   3.058  -0.441   0.673 -0.2630 -0.2871  0.0500
    3OL    H18R  802   3.000  -0.400   0.755  2.0430  3.5367 -0.0023
    3OL    H18S  803   3.164  -0.423   0.693  0.3803 -1.8289 -1.5937
    3OL    H18T  804   3.041  -0.549   0.673 -0.8604 -0.2162 -1.1529
    1PA    C116  805   3.081   0.679   0.199  0.0312 -1.0989  0.1272
    1PA    H16R  806   2.978   0.706   0.177  0.5452  1.9885  1.0752
    1PA    H16S  807   3.108   0.588   0.146 -0.0474 -0.6053 -0.7800
    1PA    H16T  808   3.141   0.761   0.158  0.0486 -0.8779  0.5836
    1PA    C115  809   3.099   0.663   0.352 -0.3395  0.2235 -0.4164
    1PA    H15R  810   3.047   0.739   0.410 -0.1851  1.2249 -1.5457
    1PA    H15S  811   3.042   0.578   0.389  0.7034 -0.3118  0.0061
    1PA    C114  812   3.250   0.643   0.383  0.2658 -0.4360  0.6463
    1PA    H14R  813   3.286   0.549   0.342 -0.5242 -0.7618  0.6823
    1PA    H14S  814   3.312   0.715   0.330 -0.5235  0.1467  0.4950
    1PA    C113  815   3.274   0.654   0.532 -0.3450  0.8629 -0.5388
    1PA    H13R  816   3.213   0.575   0.577  0.1279 -0.7877 -2.6555
    1PA    H13S  817   3.377   0.622   0.548 -0.6517  0.6406  1.2419
    1PA    C112  818   3.253   0.787   0.594  0.6575  0.4046  0.5556
    1PA    H12R  819   3.151   0.823   0.580 -0.2817 -1.7455  1.4086
    1PA    H12S  820   3.255   0.789   0.704  0.8385  0.6726  0.5486
    1PA    C111  821   3.353   0.892   0.545  0.2225 -0.0963  0.3874
    1PA    H11R  822   3.351   0.905   0.436 -5.1742  0.2207  0.2772
    1PA    H11S  823   3.319   0.990   0.581  1.5553 -0.4196  2.7167
    1PA    C110  824   3.502   0.875   0.570  0.1010 -0.2560 -0.0034
    1PA    H10R  825   3.511   0.857   0.677  0.5483 -1.0468 -0.1745
    1PA    H10S  826   3.549   0.794   0.515 -1.5123 -0.4914 -1.1107
    1PA     C19  827   3.579   1.001   0.535  0.0189  0.1337 -0.2311
    1PA     H9R  828   3.572   1.036   0.432 -1.1198  2.7775  0.6563
    1PA     H9S  829   3.541   1.073   0.608 -0.8556 -0.0623 -0.4880
    1PA     C18  830   3.728   0.996   0.570  0.8657  0.3016 -0.3285
    1PA     H8R  831   3.798   0.936   0.512  2.5630  1.8212  0.0499
    1PA     H8S  832   3.763   1.097   0.546  0.0643  0.3865 -1.2282
    1PA     C17  833   3.762   0.970   0.712 -0.2084 -0.0765  0.2674
    1PA     H7R  834   3.841   1.042   0.736  0.2995 -0.8201  0.8557
    1PA     H7S  835   3.687   0.990   0.789  0.2883 -0.3700  0.8389
    1PA     C16  836   3.823   0.834   0.730 -0.9035  0.3714 -0.0486
    1PA     H6R  837   3.759   0.760   0.681  0.3194 -0.9437  0.2738
    1PA     H6S  838   3.925   0.843   0.693 -1.0741  1.0696 -0.3666
    1PA     C15  839   3.853   0.803   0.876 -0.4148 -0.1786  0.3802
    1PA     H5R  840   3.908   0.884   0.926 -1.9434  0.7440  0.6435
    1PA     H5S  841   3.762   0.808   0.935 -0.2748 -0.7893  0.6487
    1PA     C14  842   3.904   0.663   0.900 -0.6138  0.3235 -0.5181
    1PA     H4R  843   3.844   0.593   0.842 -0.0719 -0.4337 -0.1695
    1PA     H4S  844   4.001   0.653   0.849 -0.0280 -0.4801  0.7041
    1PA     C13  845   3.930   0.622   1.045 -0.5011  0.3094  0.2087
    1PA     H3R  846   3.990   0.531   1.043  0.1209  0.6562  1.8972
    1PA     H3S  847   3.994   0.693   1.098 -0.0084  2.8329 -3.3627
    1PA     C12  848   3.805   0.587   1.123 -0.6248 -0.2901  0.3434
    1PA     H2R  849   3.731   0.664   1.102 -0.7736 -0.7057 -0.7035
    1PA     H2S  850   3.769   0.492   1.083  2.9625 -0.8568 -2.0046
    2PC     C11  851   3.831   0.588   1.273  0.9090  0.1384  0.3752
    2PC     O12  852   3.761   0.655   1.342 -0.4435 -0.2218 -0.3946
    2PC     O11  853   3.930   0.505   1.315 -0.4609 -0.7599 -0.2196
    2PC      C1  854   3.960   0.514   1.459 -0.1273 -0.1825  0.8850
    2PC      HR  855   3.994   0.613   1.490  0.7146 -0.5641  1.2127
    2PC      HS  856   3.864   0.497   1.508 -1.1801  1.3577 -0.5119
    2PC      C2  857   4.062   0.408   1.482  0.7918 -0.4273 -0.6132
    2PC      HX  858   4.046   0.327   1.410  2.2656 -0.5092 -0.8999
    2PC      C3  859   4.067   0.355   1.629  0.3395  0.0231  0.2321
    2PC      HA  860   3.974   0.308   1.663  1.0859 -1.7773 -0.1334
    2PC      HB  861   4.139   0.274   1.637 -0.8810 -0.9559  2.1347
    2PC     O31  862   4.106   0.460   1.720  0.6131  0.1019 -0.0064
    2PC     P31  863   4.128   0.429   1.872 -0.4160  0.0029  0.1461
    2PC     O32  864   4.286   0.431   1.912  0.1396  0.0797 -1.2829
    2PC     C31  865   4.370   0.323   1.903  0.7372  0.2098 -1.2094
    2PC     H1A  866   4.344   0.262   1.989  0.5188  1.9360  0.0141
    2PC     H1B  867   4.358   0.275   1.805 -1.4381  0.1522 -0.9503
    2PC     C32  868   4.511   0.374   1.919  0.1562  0.2198 -0.0650
    2PC     H2A  869   4.526   0.460   1.854  2.7801 -0.9853 -1.1823
    2PC     H2B  870   4.517   0.425   2.016 -4.1650  2.6791 -0.8353
    2PC     N31  871   4.620   0.269   1.907  1.0402  0.3339  0.5947
    2PC     C33  872   4.610   0.158   2.001  0.7649 -0.8276 -0.7212
    2PC     H3A  873   4.543   0.080   1.964  1.8246 -1.8389 -0.5570
    2PC     H3B  874   4.706   0.110   2.021 -0.2132 -2.1160  1.2009
    2PC     H3C  875   4.556   0.192   2.090 -1.7365 -3.5750 -1.0256
    2PC     C34  876   4.614   0.221   1.774  0.2569 -0.0174  0.3912
    2PC     H4A  877   4.522   0.164   1.769 -0.9070  1.7425  0.9736
    2PC     H4B  878   4.621   0.307   1.707  0.6882  1.3617  2.1200
    2PC     H4C  879   4.704   0.161   1.761 -0.5299 -1.0089 -0.6649
    2PC     C35  880   4.747   0.345   1.929 -0.2407 -0.9978  0.0422
    2PC     H5A  881   4.835   0.286   1.953 -0.4927 -1.1300  0.6446
    2PC     H5B  882   4.746   0.426   2.002  1.2739 -0.7834 -0.1340
    2PC     H5C  883   4.759   0.399   1.834  0.2357  0.0188  0.6614
    2PC     O33  884   4.056   0.542   1.942 -0.5997  0.5598 -0.1517
    2PC     O34  885   4.087   0.289   1.899  0.4406 -0.5561 -0.0552
    2PC     O21  886   4.194   0.469   1.445  0.2841  0.3856  0.0774
    2PC     C21  887   4.313   0.405   1.448 -0.1534 -0.3466  0.2383
    2PC     O22  888   4.330   0.289   1.477  0.3208  0.4148 -0.3397
    3OL     C12  889   4.428   0.502   1.424 -0.3134  1.2451  0.1818
    3OL     H2R  890   4.513   0.469   1.484 -0.9311 -2.4041 -0.7197
    3OL     H2S  891   4.416   0.599   1.473  0.8659  0.8414  1.3371
    3OL     C13  892   4.483   0.516   1.285 -0.2800 -0.0420  0.8697
    3OL     H3R  893   4.478   0.413   1.248 -1.0001  0.9199 -1.9250
    3OL     H3S  894   4.590   0.535   1.286 -0.4712  1.1129  0.4280
    3OL     C14  895   4.410   0.616   1.192  0.4507 -0.0205  0.2680
    3OL     H4R  896   4.428   0.720   1.221  2.3403 -0.4047  0.6662
    3OL     H4S  897   4.302   0.609   1.197  0.0832  1.2483 -3.3868
    3OL     C15  898   4.463   0.594   1.049 -0.6554 -0.0218  0.0340
    3OL     H5R  899   4.472   0.486   1.034  0.0154 -0.0619  0.6135
    3OL     H5S  900   4.562   0.641   1.049 -0.7044  0.2342  2.6893
    3OL     C16  901   4.370   0.647   0.944  0.2128 -0.1951  0.0008
    3OL     H6R  902   4.387   0.755   0.935 -0.6974  0.1602  1.9932
    3OL     H6S  903   4.270   0.651   0.986 -0.8795 -2.1926 -2.1925
    3OL     C17  904   4.376   0.561   0.818 -0.6138  0.0439 -0.3997
    3OL     H7R  905   4.377   0.455   0.847  0.9175  0.7980  2.7561
    3OL     H7S  906   4.472   0.593   0.777  0.1321  1.3372  2.1164
    3OL     C18  907   4.275   0.602   0.715 -0.2817 -0.5123 -0.1817
    3OL     H8R  908   4.251   0.708   0.714 -1.5770 -0.7511  1.4790
    3OL     H8S  909   4.175   0.562   0.732 -1.0256  1.2055 -0.3385
    3OL     C19  910   4.319   0.537   0.586  0.1719 -0.5905  0.1709
    3OL     H9R  911   4.351   0.434   0.602  1.1933 -0.3595 -0.3107
    3OL    C110  912   4.313   0.576   0.461 -0.1432  0.3448  0.1778
    3OL    H10R  913   4.361   0.509   0.391  0.2516  1.4843 -0.6766
    3OL    C111  914   4.286   0.717   0.424  0.2882  0.2930  0.1319
    3OL    H11R  915   4.380   0.756   0.385  1.0384 -1.6184 -0.0923
    3OL    H11S  916   4.269   0.775   0.515 -0.1384  0.2146  0.1055
    3OL    C112  917   4.178   0.750   0.319 -0.0327  0.0238 -0.5994
    3OL    H12R  918   4.174   0.666   0.250  0.2614 -0.7326  0.2731
    3OL    H12S  919   4.205   0.837   0.258 -1.1811 -0.0595 -1.2496
    3OL    C113  920   4.035   0.751   0.363  0.1971  0.9750  0.4541
    3OL    H13R  921   4.013   0.839   0.425  2.2733  1.0173  1.1939
    3OL    H13S  922   4.005   0.672   0.432 -1.2420  1.5450  0.5273
    3OL    C114  923   3.951   0.755   0.236  0.5612 -0.2865  0.8583
    3OL    H14R  924   3.971   0.675   0.164 -3.3981  0.9727 -2.0057
    3OL    H14S  925   3.987   0.842   0.181 -2.6260  0.1649 -0.7698
    3OL    C115  926   3.799   0.779   0.252  0.1026  0.4687  0.4190
    3OL    H15R  927   3.758   0.818   0.158 -0.8982  1.3832  1.2098
    3OL    H15S  928   3.786   0.864   0.320  0.9529 -0.2378  1.4922
    3OL    C116  929   3.731   0.663   0.315  0.4680  0.3931  0.1087
    3OL    H16R  930   3.628   0.694   0.333  0.1921  0.3792 -1.3636
    3OL    H16S  931   3.771   0.634   0.413 -1.9161 -1.9996  0.4748
    3OL    C117  932   3.728   0.541   0.223  0.3506  0.1088  0.4069
    3OL    H17R  933   3.816   0.510   0.166 -0.8638 -0.4420 -1.2507
    3OL    H17S  934   3.669   0.560   0.134  1.0422  1.3325  0.1915
    3OL    C118  935   3.633   0.440   0.280 -0.3035 -0.4910  0.5848
    3OL    H18R  936   3.533   0.483   0.292 -1.1450 -1.9909 -0.6677
    3OL    H18S  937   3.664   0.398   0.375  0.2155 -2.8854 -0.5825
    3OL    H18T  938   3.616   0.365   0.203 -1.1641  1.5429 -1.3416
    1PA    C116  939   4.156   2.514   0.084 -0.6778  0.1470  0.0218
    1PA    H16R  940   4.149   2.594   0.010  0.4288  1.7657  1.5716
    1PA    H16S  941   4.124   2.416   0.050  0.5400 -0.4408  0.5028
    1PA    H16T  942   4.261   2.506   0.114 -0.4308  0.7996 -0.6291
    1PA    C115  943   4.077   2.550   0.208  0.4615  0.6658  0.1315
    1PA    H15R  944   4.123   2.644   0.238 -1.5208  1.9539 -0.6502
    1PA    H15S  945   3.970   2.568   0.196  0.6507  0.9759 -1.2018
    1PA    C114  946   4.073   2.439   0.316 -0.6974  0.1706 -0.0525
    1PA    H14R  947   4.034   2.347   0.271  1.9702 -1.2219  0.3326
    1PA    H14S  948   4.175   2.402   0.325 -0.7540 -0.0119 -0.1628
    1PA    C113  949   4.022   2.466   0.454 -0.8100 -0.2173 -0.7149
    1PA    H13R  950   4.069   2.562   0.477  0.0158 -0.7565 -0.0520
    1PA    H13S  951   3.919   2.500   0.459 -0.0473  2.1825 -0.2067
    1PA    C112  952   4.059   2.373   0.571  0.1196 -0.4372  0.2848
    1PA    H12R  953   3.990   2.289   0.561 -0.3660 -0.1940  1.3880
    1PA    H12S  954   4.160   2.335   0.552  0.2142 -0.4717  0.8239
    1PA    C111  955   4.058   2.444   0.712 -0.6264  0.9662  0.5203
    1PA    H11R  956   4.145   2.504   0.739  0.0747 -0.7503  2.3311
    1PA    H11S  957   3.972   2.506   0.738 -0.0342  1.5945  1.0267
    1PA    C110  958   4.033   2.356   0.832  0.8136 -0.4108  0.2336
    1PA    H10R  959   3.931   2.317   0.831  0.6882 -0.1111  1.0394
    1PA    H10S  960   4.092   2.264   0.830  1.6842  0.1300 -0.6803
    1PA     C19  961   4.050   2.434   0.963 -0.0775 -0.3621  0.8829
    1PA     H9R  962   4.061   2.362   1.044 -0.6225  0.9814  2.1957
    1PA     H9S  963   4.148   2.483   0.969  0.0446 -0.6193  0.9994
    1PA     C18  964   3.943   2.532   1.008 -0.2091 -0.2944 -0.2804
    1PA     H8R  965   3.956   2.625   0.954 -0.6731  1.4071  2.3470
    1PA     H8S  966   3.849   2.485   0.977 -0.8645  1.1003 -0.4670
    1PA     C17  967   3.918   2.561   1.163  0.1035  0.5144  0.0827
    1PA     H7R  968   3.899   2.477   1.231  3.0134  0.9063  1.5280
    1PA     H7S  969   3.999   2.617   1.209 -1.0986  2.0843  0.3680
    1PA     C16  970   3.793   2.652   1.175 -0.2733  0.3036  0.1283
    1PA     H6R  971   3.779   2.714   1.086  1.9489 -0.5997 -0.9502
    1PA     H6S  972   3.702   2.594   1.188  0.5900 -0.8135  1.4455
    1PA     C15  973   3.789   2.734   1.304 -0.6680 -0.7502  0.1987
    1PA     H5R  974   3.797   2.671   1.392  1.8661 -2.0658 -0.8720
    1PA     H5S  975   3.883   2.788   1.307 -0.0509 -1.8497  1.7832
    1PA     C14  976   3.663   2.810   1.316  0.7562 -0.3579 -0.0426
    1PA     H4R  977   3.670   2.900   1.254  0.0637 -0.0585  0.3022
    1PA     H4S  978   3.580   2.760   1.266 -0.1526 -0.4617  1.5175
    1PA     C13  979   3.612   2.849   1.457 -0.4524 -0.2954 -0.0118
    1PA     H3R  980   3.683   2.831   1.537 -1.2753 -1.1434  0.5538
    1PA     H3S  981   3.591   2.956   1.458 -1.6242 -0.4328 -2.1356
    1PA     C12  982   3.492   2.767   1.506 -0.2518 -1.0853 -0.4204
    1PA     H2R  983   3.421   2.763   1.423  1.4199  0.4664 -2.0341
    1PA     H2S  984   3.526   2.665   1.525 -1.0513 -1.3576 -0.4093
    2PC     C11  985   3.424   2.828   1.622  0.0701 -0.1489 -0.5215
    2PC     O12  986   3.308   2.819   1.636  0.1123  0.3114 -0.1288
    2PC     O11  987   3.505   2.893   1.714 -0.5018  0.0991 -0.4005
    2PC      C1  988   3.449   2.956   1.829  0.0220 -0.4847 -0.5403
    2PC      HR  989   3.370   3.025   1.799  2.5397  2.2275 -1.5205
    2PC      HS  990   3.400   2.886   1.897  1.4531  1.1541  2.4162
    2PC      C2  991   3.560   3.035   1.894 -0.8740 -0.2237 -0.3928
    2PC      HX  992   3.627   2.956   1.928 -1.2908  0.1346  1.4038
    2PC      C3  993   3.535   3.121   2.027  0.1601 -0.0031 -0.1222
    2PC      HA  994   3.508   3.221   1.994 -0.4963 -0.1638 -0.0944
    2PC      HB  995   3.449   3.087   2.085  0.8827 -1.9779 -0.1257
    2PC     O31  996   3.652   3.124   2.117  0.8351 -0.0469  0.3880
    2PC     P31  997   3.679   3.249   2.206  0.2646 -0.1325  0.1713
    2PC     O32  998   3.789   3.324   2.123  0.3628 -0.0809  0.2458
    2PC     C31  999   3.926   3.294   2.144 -0.4330  0.1008  0.7380
    2PC     H1A 1000   3.958   3.327   2.243  0.6407  1.1423  0.0580
    2PC     H1B 1001   3.943   3.188   2.123 -0.4686  0.0745  0.8422
    2PC     C32 1002   4.006   3.385   2.046 -0.3244 -0.4730  0.6750
    2PC     H2A 1003   4.109   3.348   2.046  0.7633  2.2670  1.0017
    2PC     H2B 1004   3.961   3.366   1.949  1.9948 -2.3402 -0.1252
    2PC     N31 1005   4.025   3.525   2.077 -0.2049 -0.4884 -0.4271
    2PC     C33 1006   4.115   3.578   1.979  0.1061 -0.0803 -0.2340
    2PC     H3A 1007   4.060   3.573   1.884 -3.4502  1.5398  1.5602
    2PC     H3B 1008   4.136   3.681   2.006  2.4292 -0.3800 -0.7062
    2PC     H3C 1009   4.207   3.521   1.975 -0.6478 -1.2828 -2.0209
    2PC     C34 1010   3.898   3.599   2.060  0.1830  0.4709  0.3514
    2PC     H4A 1011   3.819   3.567   2.128 -1.8740  0.8407 -1.7546
    2PC     H4B 1012   3.926   3.704   2.070  0.4754  0.4579 -0.3356
    2PC     H4C 1013   3.864   3.586   1.957 -0.1549  0.4610  0.4627
    2PC     C35 1014   4.093   3.544   2.206  0.0682  0.2317  0.9537
    2PC     H5A 1015   4.019   3.522   2.283 -1.7103 -1.1264 -1.0192
    2PC     H5B 1016   4.124   3.648   2.214  1.3179 -0.0102 -0.3213
    2PC     H5C 1017   4.174   3.471   2.219 -1.5992 -1.4844  2.4419
    2PC     O33 1018   3.560   3.340   2.192 -0.1318 -0.3446  0.3837
    2PC     O34 1019   3.744   3.208   2.335 -0.1757 -0.5472 -0.1784
    2PC     O21 1020   3.631   3.114   1.795  0.6292 -0.5531  0.1971
    2PC     C21 1021   3.759   3.163   1.811  0.1325 -0.2298 -0.8533
    2PC     O22 1022   3.831   3.129   1.900  0.4635 -0.5315  0.2608
    3OL     C12 1023   3.792   3.261   1.701 -0.0213 -0.4110  0.5715
    3OL     H2R 1024   3.842   3.352   1.737  0.9761 -0.4111 -0.7566
    3OL     H2S 1025   3.699   3.303   1.662  0.4316  0.9170  0.8557
    3OL     C13 1026   3.854   3.189   1.569 -0.0321  0.2136 -0.3299
    3OL     H3R 1027   3.777   3.122   1.530  0.0288 -0.2350  0.3062
    3OL     H3S 1028   3.937   3.124   1.595  1.4416  1.5996 -1.4129
    3OL     C14 1029   3.899   3.279   1.451 -0.2815 -0.3793  0.2832
    3OL     H4R 1030   3.952   3.217   1.378  1.0061 -0.5582  1.3382
    3OL     H4S 1031   3.977   3.344   1.491 -0.0006 -1.4841  1.5771
    3OL     C15 1032   3.786   3.372   1.401  0.5108 -0.0728 -0.0975
    3OL     H5R 1033   3.827   3.454   1.341  0.8276 -1.4963 -1.9295
    3OL     H5S 1034   3.736   3.426   1.481 -1.0511 -1.5102 -0.0438
    3OL     C16 1035   3.681   3.307   1.318  0.1967  0.3377  0.5956
    3OL     H6R 1036   3.613   3.251   1.383 -1.9941 -1.7862 -3.1746
    3OL     H6S 1037   3.732   3.233   1.257  1.6054  0.7762  1.2100
    3OL     C17 1038   3.586   3.398   1.236 -1.3461  0.9849 -0.4450
    3OL     H7R 1039   3.648   3.444   1.159  2.5511  1.4917  2.6995
    3OL     H7S 1040   3.553   3.486   1.292  0.9445  3.2847 -2.4597
    3OL     C18 1041   3.478   3.333   1.169  0.1999  0.2276 -0.6302
    3OL     H8R 1042   3.400   3.312   1.242  1.0571 -0.3017  0.1521
    3OL     H8S 1043   3.497   3.239   1.117 -1.4211 -0.8309  0.5948
    3OL     C19 1044   3.417   3.417   1.059  0.5241  0.7626  0.1585
    3OL     H9R 1045   3.339   3.487   1.087 -1.6272 -1.2712 -0.4702
    3OL    C110 1046   3.434   3.399   0.930 -0.4652 -0.3719  0.1487
    3OL    H10R 1047   3.377   3.461   0.861  0.4852  0.2448 -0.1025
    3OL    C111 1048   3.519   3.298   0.857 -0.2555 -0.1846 -0.6161
    3OL    H11R 1049   3.529   3.207   0.917  3.2632  1.3525  1.3738
    3OL    H11S 1050   3.615   3.338   0.824  0.7989 -3.5062 -1.9947
    3OL    C112 1051   3.470   3.244   0.726 -0.1476 -0.6748 -0.4629
    3OL    H12R 1052   3.384   3.177   0.733 -0.2331 -0.4389  0.9675
    3OL    H12S 1053   3.555   3.184   0.691  2.4987  1.1753  2.3106
    3OL    C113 1054   3.434   3.345   0.615  0.2693  0.0845 -0.4739
    3OL    H13R 1055   3.521   3.393   0.570  0.9209 -1.1653 -0.6151
    3OL    H13S 1056   3.376   3.423   0.664  0.1478  0.0596 -0.5780
    3OL    C114 1057   3.357   3.292   0.497  0.5591  0.0182  0.0412
    3OL    H14R 1058   3.266   3.241   0.527 -0.4862 -0.1794 -3.1299
    3OL    H14S 1059   3.416   3.207   0.460 -2.0919 -3.7149  3.5206
    3OL    C115 1060   3.329   3.397   0.383  0.2959  0.0502  0.3442
    3OL    H15R 1061   3.421   3.447   0.355 -0.7075  1.2763 -0.8844
    3OL    H15S 1062   3.270   3.479   0.425 -0.4235  1.3655 -2.9121
    3OL    C116 1063   3.250   3.347   0.265 -0.2289 -0.1566  0.1873
    3OL    H16R 1064   3.145   3.331   0.289 -0.3936  0.5201 -0.0620
    3OL    H16S 1065   3.287   3.250   0.233 -1.8355 -1.2285  1.4249
    3OL    C117 1066   3.252   3.432   0.140 -0.4415  0.2493  0.8592
    3OL    H17R 1067   3.211   3.368   0.062 -0.6386  3.4615 -1.9019
    3OL    H17S 1068   3.351   3.447   0.097  0.4459 -1.8919  2.0177
    3OL    C118 1069   3.189   3.570   0.159  0.0932 -0.3616 -0.6727
    3OL    H18R 1070   3.183   3.624   0.064  1.1448 -3.0854 -2.4173
    3OL    H18S 1071   3.260   3.628   0.218 -0.0459 -0.7533 -0.1092
    3OL    H18T 1072   3.101   3.563   0.223  0.6039 -2.5374 -0.1063
    1PA    C116 1073   4.322   1.971   0.477 -0.1074  0.0170  0.1540
    1PA    H16R 1074   4.257   1.883   0.469 -0.0046 -0.0136 -0.3616
    1PA    H16S 1075   4.423   1.943   0.448  0.2182  0.5709  0.7262
    1PA    H16T 1076   4.274   2.045   0.412 -1.6655 -1.2707 -0.2310
    1PA    C115 1077   4.313   2.024   0.623  0.4335  0.0297  0.7136
    1PA    H15R 1078   4.396   2.095   0.633  2.3056 -2.1027  1.0864
    1PA    H15S 1079   4.218   2.075   0.638  0.5162  0.5830 -0.5053
    1PA    C114 1080   4.339   1.930   0.732  0.1600 -0.6282 -1.1654
    1PA    H14R 1081   4.303   1.832   0.698  2.1225 -2.0720  0.6461
    1PA    H14S 1082   4.447   1.920   0.740  0.0787 -0.8642 -0.0719
    1PA    C113 1083   4.276   1.976   0.866 -0.0892  0.3334  0.4073
    1PA    H13R 1084   4.280   2.085   0.871  0.4757  0.3389 -0.1354
    1PA    H13S 1085   4.168   1.958   0.872 -0.5366  2.5289 -0.0877
    1PA    C112 1086   4.344   1.925   0.993 -0.2653 -0.1721 -0.1814
    1PA    H12R 1087   4.334   1.816   0.990 -3.0915  0.0060 -0.8398
    1PA    H12S 1088   4.452   1.925   0.979 -0.4429 -2.0751 -2.3121
    1PA    C111 1089   4.328   2.000   1.124  0.6895  0.0235 -0.6706
    1PA    H11R 1090   4.384   1.951   1.204  1.5717 -1.0758 -1.9111
    1PA    H11S 1091   4.381   2.095   1.122  2.5390 -0.9167  0.6583
    1PA    C110 1092   4.177   2.014   1.154  0.4590  0.1323  1.5145
    1PA    H10R 1093   4.133   2.058   1.064  0.3114 -0.0927  1.4771
    1PA    H10S 1094   4.132   1.915   1.164  0.8192 -0.1284  0.6343
    1PA     C19 1095   4.147   2.096   1.271 -0.2104 -0.7976 -0.2050
    1PA     H9R 1096   4.222   2.072   1.347  0.8412 -0.7845 -1.2059
    1PA     H9S 1097   4.173   2.200   1.253 -0.7082 -0.6381 -0.0243
    1PA     C18 1098   4.005   2.088   1.314  0.0440 -0.5353  0.2941
    1PA     H8R 1099   3.938   2.096   1.228 -1.5320 -0.9815  1.4221
    1PA     H8S 1100   3.986   1.989   1.356  3.8896 -0.7017  2.0218
    1PA     C17 1101   3.953   2.188   1.414 -0.0737  0.1045  0.0975
    1PA     H7R 1102   4.039   2.202   1.481 -0.4362 -1.8174  1.0443
    1PA     H7S 1103   3.933   2.280   1.359  0.4985  0.4908  0.5195
    1PA     C16 1104   3.840   2.144   1.490 -0.0081  0.3742 -0.4119
    1PA     H6R 1105   3.759   2.114   1.422 -0.7961  2.0832 -0.2800
    1PA     H6S 1106   3.876   2.067   1.558  0.5535  1.7837  0.9475
    1PA     C15 1107   3.776   2.257   1.570 -0.4822  0.2366  0.5494
    1PA     H5R 1108   3.700   2.219   1.639 -1.7494  3.1546  0.8861
    1PA     H5S 1109   3.858   2.282   1.638  1.7707 -0.7936 -1.6218
    1PA     C14 1110   3.724   2.380   1.498 -0.3905  0.3536  0.5971
    1PA     H4R 1111   3.688   2.449   1.575  1.0842  2.7305 -0.7186
    1PA     H4S 1112   3.811   2.432   1.459 -2.8781  4.1001 -0.4497
    1PA     C13 1113   3.594   2.354   1.408  0.2471  0.1246  0.4687
    1PA     H3R 1114   3.553   2.444   1.362 -1.9667 -1.4723 -0.8844
    1PA     H3S 1115   3.621   2.287   1.326 -1.4117  0.0031 -0.0193
    1PA     C12 1116   3.477   2.276   1.472  0.1621  0.3878  0.4854
    1PA     H2R 1117   3.387   2.297   1.414  0.8220  0.7716 -0.4204
    1PA     H2S 1118   3.492   2.170   1.454  1.4417  0.8214 -1.1786
    2PC     C11 1119   3.457   2.301   1.619 -0.0562  0.3160  0.3121
    2PC     O12 1120   3.446   2.210   1.701  0.3913  0.5483 -0.0623
    2PC     O11 1121   3.438   2.430   1.647  0.2103 -0.1798  0.3511
    2PC      C1 1122   3.396   2.468   1.785  0.1980 -0.1279 -0.3075
    2PC      HR 1123   3.353   2.568   1.777 -1.9805 -0.9687  0.1747
    2PC      HS 1124   3.324   2.398   1.829  2.5975 -1.1067  2.4099
    2PC      C2 1125   3.526   2.471   1.871 -0.3141 -0.4605  0.2498
    2PC      HX 1126   3.587   2.381   1.855  0.1565 -0.3377  1.3137
    2PC      C3 1127   3.492   2.486   2.021  0.2077 -0.3490 -0.0187
    2PC      HA 1128   3.434   2.401   2.059 -0.7044  1.4876  3.1006
    2PC      HB 1129   3.580   2.488   2.086 -0.0420  0.0651  0.3192
    2PC     O31 1130   3.424   2.611   2.031  0.2506  0.0497  0.5869
    2PC     P31 1131   3.362   2.656   2.171  0.0336 -0.0104  0.0787
    2PC     O32 1132   3.478   2.712   2.258 -0.4029 -0.0616  0.4016
    2PC     C31 1133   3.525   2.842   2.231 -0.7957  0.2916  0.1233
    2PC     H1A 1134   3.571   2.843   2.131 -2.1255 -1.8936 -0.5725
    2PC     H1B 1135   3.451   2.922   2.237 -0.3432  1.0134 -2.5633
    2PC     C32 1136   3.636   2.871   2.337 -0.1940 -0.1420  0.5374
    2PC     H2A 1137   3.713   2.795   2.348  1.2216  1.2311  0.4044
    2PC     H2B 1138   3.699   2.954   2.305  0.9328 -1.0555  0.3041
    2PC     N31 1139   3.595   2.904   2.478  0.0039 -0.8088  0.1700
    2PC     C33 1140   3.706   2.924   2.557 -0.5054  0.1356  0.4270
    2PC     H3A 1141   3.756   3.017   2.528 -1.3603  0.2733 -0.6746
    2PC     H3B 1142   3.669   2.928   2.659 -1.8906  1.5329 -0.0891
    2PC     H3C 1143   3.774   2.841   2.541 -2.3040 -1.0514 -1.6396
    2PC     C34 1144   3.502   3.011   2.493  0.3933 -0.2177 -0.8434
    2PC     H4A 1145   3.549   3.108   2.473  0.7333 -0.0903  0.5048
    2PC     H4B 1146   3.432   2.987   2.413 -0.0139  2.2230 -1.2977
    2PC     H4C 1147   3.469   3.015   2.597  0.3027  0.9157 -0.8988
    2PC     C35 1148   3.534   2.784   2.536  0.0761 -0.4126 -0.1754
    2PC     H5A 1149   3.446   2.764   2.475 -2.4059 -1.0058  3.2862
    2PC     H5B 1150   3.499   2.815   2.635 -2.9658 -1.5909 -0.7786
    2PC     H5C 1151   3.605   2.702   2.538  1.2239  0.5499 -0.0337
    2PC     O33 1152   3.263   2.767   2.139  0.9548  0.6164  0.3672
    2PC     O34 1153   3.314   2.536   2.242 -0.5128 -0.1691 -0.3023
    2PC     O21 1154   3.609   2.585   1.829  0.6858 -0.5031  0.3133
    2PC     C21 1155   3.739   2.597   1.869  0.6183 -0.0539  0.0813
    2PC     O22 1156   3.780   2.520   1.954  0.4114  0.4357  0.8701
    3OL     C12 1157   3.805   2.706   1.794  0.4487  0.1831 -0.1441
    3OL     H2R 1158   3.779   2.801   1.839 -1.8949  0.3933 -1.7905
    3OL     H2S 1159   3.769   2.715   1.692  0.6339 -1.1868 -0.3603
    3OL     C13 1160   3.959   2.701   1.817  0.2916 -0.9516 -0.4701
    3OL     H3R 1161   3.986   2.681   1.921 -2.1346  2.9926  1.1954
    3OL     H3S 1162   3.987   2.804   1.792 -1.1065 -1.0185 -2.5469
    3OL     C14 1163   4.045   2.615   1.729 -0.9997 -0.1959  0.6591
    3OL     H4R 1164   4.017   2.514   1.760 -1.8878 -0.1466  0.0434
    3OL     H4S 1165   4.152   2.620   1.750 -0.5796 -2.7347 -0.4910
    3OL     C15 1166   4.024   2.631   1.573 -0.6688  0.2159 -0.0732
    3OL     H5R 1167   4.045   2.736   1.552 -0.5544  0.0731 -0.6766
    3OL     H5S 1168   3.918   2.612   1.552 -0.8842  0.3979  0.8014
    3OL     C16 1169   4.094   2.525   1.496  0.2527 -0.2248 -0.2244
    3OL     H6R 1170   4.036   2.489   1.411  0.2113 -2.4398  0.6518
    3OL     H6S 1171   4.085   2.428   1.546 -0.8969 -0.3234 -0.6100
    3OL     C17 1172   4.236   2.553   1.450 -0.5465  0.0836  0.4839
    3OL     H7R 1173   4.301   2.590   1.530  1.7465  1.7921 -1.9876
    3OL     H7S 1174   4.235   2.629   1.372  1.3510 -0.1962  0.1247
    3OL     C18 1175   4.304   2.429   1.397  0.1544 -0.1076  0.1241
    3OL     H8R 1176   4.258   2.404   1.301  1.9546  0.7837 -1.0180
    3OL     H8S 1177   4.296   2.346   1.468  2.5196  1.9659  3.0668
    3OL     C19 1178   4.445   2.455   1.371 -0.5233 -0.2403 -0.0962
    3OL     H9R 1179   4.509   2.429   1.454  0.0606  4.7732  1.3491
    3OL    C110 1180   4.514   2.499   1.262 -0.5069  0.6483 -0.0744
    3OL    H10R 1181   4.623   2.493   1.265 -0.6012 -1.1615  1.0002
    3OL    C111 1182   4.460   2.522   1.124  0.2571 -0.1888 -0.1426
    3OL    H11R 1183   4.509   2.608   1.079  2.8596 -1.9393 -0.9179
    3OL    H11S 1184   4.352   2.538   1.124  0.1644 -0.5440 -2.1180
    3OL    C112 1185   4.478   2.389   1.044 -0.0663  0.6717  0.3007
    3OL    H12R 1186   4.440   2.304   1.101  0.4898  1.8181  2.4959
    3OL    H12S 1187   4.586   2.375   1.033 -0.0508  0.7393  0.3618
    3OL    C113 1188   4.424   2.404   0.899  0.6529 -0.6174 -0.0262
    3OL    H13R 1189   4.390   2.505   0.874  1.3075  0.0085  1.4518
    3OL    H13S 1190   4.338   2.342   0.876 -0.1596  1.0243 -1.6414
    3OL    C114 1191   4.518   2.353   0.790 -0.0312  0.0361 -0.0246
    3OL    H14R 1192   4.512   2.245   0.807 -0.7616  0.0769  0.0241
    3OL    H14S 1193   4.619   2.392   0.805  0.4134 -0.6067 -1.1873
    3OL    C115 1194   4.467   2.370   0.647  0.3153 -0.6193 -0.3082
    3OL    H15R 1195   4.358   2.377   0.639  0.3981  0.1599 -0.8352
    3OL    H15S 1196   4.507   2.290   0.584  0.8386  0.5580 -1.5306
    3OL    C116 1197   4.505   2.506   0.580 -0.3802 -0.5900 -0.1224
    3OL    H16R 1198   4.605   2.537   0.610 -0.5584 -0.2054  0.0891
    3OL    H16S 1199   4.434   2.568   0.635 -0.3967  0.6397 -1.4680
    3OL    C117 1200   4.482   2.524   0.431 -0.1649  0.4284 -0.2133
    3OL    H17R 1201   4.509   2.626   0.401 -2.6695  0.7812 -1.5227
    3OL    H17S 1202   4.374   2.517   0.414 -0.1957  2.9100 -1.3764
    3OL    C118 1203   4.542   2.409   0.337 -0.0003 -0.3133  0.8018
    3OL    H18R 1204   4.650   2.423   0.342  0.0193  0.3437 -0.9428
    3OL    H18S 1205   4.511   2.430   0.235 -0.4324  0.0647  1.0082
    3OL    H18T 1206   4.502   2.311   0.365 -3.1413  0.7896  0.5188
    1PA    C116 1207   0.917   2.399  -0.004 -0.3670  0.3227  0.0995
    1PA    H16R 1208   0.830   2.384  -0.067 -0.4303  1.8560 -0.2031
    1PA    H16S 1209   0.958   2.298   0.004  3.6418  1.5938 -1.7470
    1PA    H16T 1210   0.987   2.464  -0.057  2.4232 -1.6044  1.1631
    1PA    C115 1211   0.882   2.475   0.120 -0.2578  0.1705 -0.4018
    1PA    H15R 1212   0.849   2.569   0.075 -1.3503 -0.6205 -1.3246
    1PA    H15S 1213   0.794   2.441   0.177  1.5231 -0.1722  2.3531
    1PA    C114 1214   0.998   2.519   0.218  0.7426  0.0606 -0.1939
    1PA    H14R 1215   1.074   2.559   0.151 -1.4767 -0.3833 -3.1479
    1PA    H14S 1216   0.954   2.600   0.277  2.0045  0.5235  0.1702
    1PA    C113 1217   1.070   2.401   0.295  0.1513  0.2917 -0.1369
    1PA    H13R 1218   0.984   2.355   0.343  0.5434  0.6687  0.9732
    1PA    H13S 1219   1.111   2.332   0.221 -1.5681 -0.6287 -0.2889
    1PA    C112 1220   1.178   2.444   0.396  0.4954  0.5298 -1.4716
    1PA    H12R 1221   1.274   2.461   0.347  1.5658 -0.6861  0.0938
    1PA    H12S 1222   1.159   2.547   0.428 -1.8908 -0.3290  0.1751
    1PA    C111 1223   1.201   2.340   0.506 -0.1285  0.3022  0.1581
    1PA    H11R 1224   1.103   2.307   0.540  0.3486 -1.3053  0.0892
    1PA    H11S 1225   1.241   2.250   0.457 -1.3386  0.1744 -0.6510
    1PA    C110 1226   1.290   2.387   0.617 -0.4593  0.3259  0.2206
    1PA    H10R 1227   1.371   2.450   0.580 -1.2110  0.5536 -1.0937
    1PA    H10S 1228   1.235   2.460   0.676  0.3501  0.2506  1.0850
    1PA     C19 1229   1.335   2.278   0.719  0.0818  0.0107  0.6480
    1PA     H9R 1230   1.246   2.224   0.752 -1.3083  1.5369 -0.5123
    1PA     H9S 1231   1.401   2.202   0.675  0.5680 -0.4818  2.1351
    1PA     C18 1232   1.401   2.345   0.840 -0.0802  0.0304 -0.7960
    1PA     H8R 1233   1.482   2.406   0.799  1.1198 -1.5807 -0.9149
    1PA     H8S 1234   1.323   2.404   0.889 -0.1530  0.9774 -2.0250
    1PA     C17 1235   1.463   2.242   0.936  0.1856  0.1350 -0.1784
    1PA     H7R 1236   1.387   2.166   0.953  0.2687  0.5098  2.1089
    1PA     H7S 1237   1.544   2.186   0.888  1.4541  1.9990 -0.3563
    1PA     C16 1238   1.526   2.291   1.060 -0.3425 -0.5816  0.1069
    1PA     H6R 1239   1.545   2.196   1.111  1.7440 -0.2561  0.0382
    1PA     H6S 1240   1.620   2.343   1.040 -0.1878 -0.2364  1.5579
    1PA     C15 1241   1.436   2.376   1.139 -0.4394  0.0702 -0.3241
    1PA     H5R 1242   1.422   2.472   1.089 -0.9065 -0.5379 -1.3934
    1PA     H5S 1243   1.337   2.331   1.141 -1.4902  2.2175 -0.4437
    1PA     C14 1244   1.494   2.406   1.273 -0.4391 -0.2732 -0.4493
    1PA     H4R 1245   1.562   2.329   1.311  2.9512  1.6857 -2.1281
    1PA     H4S 1246   1.571   2.482   1.262 -1.2210  0.5714 -0.1609
    1PA     C13 1247   1.411   2.473   1.380  0.1530  0.4274 -0.2657
    1PA     H3R 1248   1.463   2.543   1.445 -0.1908 -0.0994  0.5890
    1PA     H3S 1249   1.336   2.537   1.333  0.0313 -0.2261 -0.9908
    1PA     C12 1250   1.336   2.357   1.447  0.2853  0.2792 -0.8350
    1PA     H2R 1251   1.240   2.404   1.467 -0.2142  0.5576 -3.6335
    1PA     H2S 1252   1.318   2.270   1.383  0.9380 -1.4596  1.2028
    2PC     C11 1253   1.403   2.313   1.578 -0.0793 -0.0628  0.3016
    2PC     O12 1254   1.406   2.376   1.680  0.0962 -0.3476 -0.1807
    2PC     O11 1255   1.476   2.200   1.551 -0.2676  0.6996  0.1511
    2PC      C1 1256   1.566   2.137   1.653 -0.1214  0.1840  0.5155
    2PC      HR 1257   1.604   2.040   1.618  0.4415  0.0287  1.5197
    2PC      HS 1258   1.648   2.208   1.666 -0.4752  1.8226 -4.3259
    2PC      C2 1259   1.480   2.104   1.782  0.5989  0.2449  0.1129
    2PC      HX 1260   1.430   2.193   1.820  1.5622  1.0882 -0.5422
    2PC      C3 1261   1.559   2.050   1.897  0.2587  0.3410  0.0973
    2PC      HA 1262   1.542   1.942   1.906  2.1095 -0.3617 -3.1695
    2PC      HB 1263   1.666   2.053   1.874 -0.0809 -1.5015 -2.1146
    2PC     O31 1264   1.525   2.123   2.014  0.2020 -0.3022 -0.0627
    2PC     P31 1265   1.591   2.101   2.160 -0.1561  0.1423 -0.1015
    2PC     O32 1266   1.730   2.175   2.143  0.2704  0.1931 -0.6429
    2PC     C31 1267   1.727   2.310   2.188  0.0201 -0.4220  0.2002
    2PC     H1A 1268   1.659   2.365   2.122 -0.7817  1.3757  2.3911
    2PC     H1B 1269   1.702   2.319   2.294  0.1241  1.3549  0.1116
    2PC     C32 1270   1.866   2.383   2.169 -0.4638 -0.3416  0.2760
    2PC     H2A 1271   1.939   2.331   2.231  0.8052  1.3392  0.2668
    2PC     H2B 1272   1.884   2.378   2.061 -1.5105  0.4471  0.0396
    2PC     N31 1273   1.876   2.528   2.194  0.2948  0.3748 -0.7232
    2PC     C33 1274   2.000   2.574   2.128  0.4450 -0.4182  0.0531
    2PC     H3A 1275   1.994   2.535   2.026 -0.8135 -1.7507  0.5938
    2PC     H3B 1276   2.007   2.683   2.132  2.4828 -0.5030  0.0083
    2PC     H3C 1277   2.082   2.526   2.182  0.6193 -0.4752 -0.2596
    2PC     C34 1278   1.766   2.622   2.150  0.1233 -0.4306  0.6393
    2PC     H4A 1279   1.789   2.727   2.162 -2.1929  0.0596  1.2852
    2PC     H4B 1280   1.732   2.600   2.048  1.2534 -1.2305  0.4158
    2PC     H4C 1281   1.687   2.614   2.224  0.4059 -0.5250  0.9317
    2PC     C35 1282   1.889   2.540   2.337  0.0815 -0.1065 -0.1688
    2PC     H5A 1283   1.795   2.533   2.393  0.1977 -1.8166 -0.1320
    2PC     H5B 1284   1.916   2.644   2.358  0.4579  0.0348 -1.3222
    2PC     H5C 1285   1.962   2.477   2.389  1.5154  2.1967  0.7819
    2PC     O33 1286   1.502   2.170   2.257 -0.3032  0.0163 -0.6801
    2PC     O34 1287   1.618   1.958   2.178 -0.2235  0.0338 -0.0141
    2PC     O21 1288   1.370   2.012   1.738  0.2275  0.1591 -0.0383
    2PC     C21 1289   1.259   2.002   1.814  0.2331 -0.4186 -0.1767
    2PC     O22 1290   1.245   2.041   1.928 -0.3365 -0.1881  0.3765
    3OL     C12 1291   1.148   1.933   1.734  0.1771 -0.6137  0.2599
    3OL     H2R 1292   1.078   1.888   1.805  1.6934 -1.1447  1.4944
    3OL     H2S 1293   1.187   1.843   1.685 -2.2178 -1.1273 -0.8107
    3OL     C13 1294   1.090   2.022   1.625 -0.1796 -0.5003 -0.1491
    3OL     H3R 1295   1.173   2.073   1.577 -0.3326 -0.2616 -0.1577
    3OL     H3S 1296   1.023   2.095   1.670 -0.8422 -1.1180 -0.0992
    3OL     C14 1297   1.023   1.934   1.515  0.6144  0.3563  0.2418
    3OL     H4R 1298   0.978   1.844   1.557  1.0933  0.7885  1.7776
    3OL     H4S 1299   1.100   1.892   1.450 -2.1534 -1.5412 -2.0568
    3OL     C15 1300   0.919   2.002   1.427 -0.1601  0.3888 -0.3587
    3OL     H5R 1301   0.968   2.088   1.380  1.4405 -1.4433 -2.2827
    3OL     H5S 1302   0.842   2.046   1.491 -1.3844 -0.7710 -0.9926
    3OL     C16 1303   0.857   1.903   1.329  0.0310 -0.3557  0.1178
    3OL     H6R 1304   0.854   1.806   1.379  1.9424 -0.9551 -0.8323
    3OL     H6S 1305   0.929   1.879   1.250 -0.7746 -1.2230 -0.3715
    3OL     C17 1306   0.722   1.950   1.287 -0.2949 -0.2349  0.2657
    3OL     H7R 1307   0.731   2.052   1.250 -4.0227  0.3217  0.5822
    3OL     H7S 1308   0.668   1.949   1.382  1.7927  0.4486  1.5472
    3OL     C18 1309   0.672   1.871   1.162 -1.0362  0.0381 -0.4730
    3OL     H8R 1310   0.582   1.918   1.122  0.5918  2.6068 -1.4187
    3OL     H8S 1311   0.656   1.769   1.199 -0.4833 -0.0065 -0.3403
    3OL     C19 1312   0.769   1.867   1.043 -0.2453  0.2321  0.1790
    3OL     H9R 1313   0.819   1.962   1.029  0.1811  0.1423  1.0194
    3OL    C110 1314   0.794   1.763   0.969 -0.5083  0.1238 -0.2479
    3OL    H10R 1315   0.873   1.771   0.895 -0.1720  0.1469  0.1056
    3OL    C111 1316   0.754   1.614   0.991  0.0697 -0.5338 -1.0054
    3OL    H11R 1317   0.688   1.608   1.078  0.6968 -1.0085 -0.5497
    3OL    H11S 1318   0.843   1.557   1.018 -1.2795 -2.2090  0.1485
    3OL    C112 1319   0.685   1.543   0.868 -0.2898  0.2290 -0.3842
    3OL    H12R 1320   0.763   1.530   0.794  1.1855 -0.3025  1.1858
    3OL    H12S 1321   0.607   1.603   0.823 -0.2442  0.6061  0.0308
    3OL    C113 1322   0.627   1.403   0.900 -0.2229 -0.7361 -0.3435
    3OL    H13R 1323   0.542   1.415   0.968  0.3897 -1.6986  0.6353
    3OL    H13S 1324   0.701   1.357   0.965  0.4095  1.0090  0.2401
    3OL    C114 1325   0.602   1.318   0.781 -0.4602 -0.3832 -0.1929
    3OL    H14R 1326   0.541   1.233   0.812  0.8027 -1.3788 -0.3207
    3OL    H14S 1327   0.694   1.264   0.757 -0.0713  0.2003 -0.0344
    3OL    C115 1328   0.534   1.388   0.662  0.0720 -0.3692 -0.5114
    3OL    H15R 1329   0.594   1.477   0.638  0.0880  0.1037  1.1281
    3OL    H15S 1330   0.440   1.433   0.694  0.0085 -0.1376 -1.0239
    3OL    C116 1331   0.522   1.305   0.538 -0.4814  0.5138 -0.1618
    3OL    H16R 1332   0.448   1.229   0.565  1.5009 -0.7820  1.9880
    3OL    H16S 1333   0.612   1.249   0.514 -0.3443  0.5435  0.2769
    3OL    C117 1334   0.475   1.379   0.412  0.0379 -0.2730 -0.2599
    3OL    H17R 1335   0.525   1.477   0.405 -0.8808  0.4764  2.4148
    3OL    H17S 1336   0.366   1.384   0.419  0.1357  1.8001  0.8706
    3OL    C118 1337   0.502   1.301   0.288  0.0690 -0.6015 -0.0698
    3OL    H18R 1338   0.463   1.199   0.290 -0.3388 -0.4342  1.1964
    3OL    H18S 1339   0.606   1.276   0.269  0.5843  1.5776 -0.3189
    3OL    H18T 1340   0.465   1.349   0.197  0.7287  1.3309  0.6373
    1PA    C116 1341   2.608   4.334  -0.549  0.2036  0.0482  0.1237
    1PA    H16R 1342   2.552   4.427  -0.545 -0.5119 -0.4209  2.0016
    1PA    H16S 1343   2.556   4.253  -0.600  1.0660 -1.1078  1.0243
    1PA    H16T 1344   2.704   4.352  -0.597  0.3595 -1.3686 -0.1424
    1PA    C115 1345   2.636   4.291  -0.410  0.4438 -0.7167 -0.1345
    1PA    H15R 1346   2.707   4.208  -0.415  1.8311  0.4005  0.2459
    1PA    H15S 1347   2.693   4.366  -0.353  0.4574 -0.4583 -0.4894
    1PA    C114 1348   2.510   4.251  -0.330  1.1546  0.1484 -0.2313
    1PA    H14R 1349   2.434   4.329  -0.331 -0.8566 -1.7133  0.6009
    1PA    H14S 1350   2.452   4.181  -0.390 -0.5324  0.4233  1.0006
    1PA    C113 1351   2.538   4.207  -0.184  0.7523 -0.2909  0.8118
    1PA    H13R 1352   2.591   4.112  -0.181 -1.3851 -1.6164 -0.7641
    1PA    H13S 1353   2.595   4.287  -0.136  0.4115  1.3705 -1.3856
    1PA    C112 1354   2.419   4.172  -0.096  0.0319 -0.6806  0.4904
    1PA    H12R 1355   2.342   4.247  -0.118 -0.5051 -0.5089  2.7079
    1PA    H12S 1356   2.380   4.073  -0.119  0.2263 -0.9942  1.4729
    1PA    C111 1357   2.441   4.205   0.053  0.1010 -0.3499  0.2975
    1PA    H11R 1358   2.437   4.312   0.070 -0.4709 -0.0255 -1.5804
    1PA    H11S 1359   2.374   4.147   0.116  1.1335  0.2307  1.9975
    1PA    C110 1360   2.582   4.159   0.097  0.0590  0.1599  0.2180
    1PA    H10R 1361   2.611   4.066   0.047  1.6847  0.8558 -0.2009
    1PA    H10S 1362   2.669   4.223   0.084  0.5334 -0.3894  0.6493
    1PA     C19 1363   2.597   4.139   0.246  0.0391  0.8829  0.6263
    1PA     H9R 1364   2.513   4.078   0.278 -0.1315 -0.6071 -2.2621
    1PA     H9S 1365   2.689   4.085   0.270  1.3111  1.4819 -2.4451
    1PA     C18 1366   2.597   4.266   0.339 -0.3195 -0.0558  1.0275
    1PA     H8R 1367   2.680   4.329   0.309 -1.4536  1.4359  0.9118
    1PA     H8S 1368   2.506   4.326   0.335  1.4200  2.7035 -1.0580
    1PA     C17 1369   2.634   4.248   0.486  0.0613 -0.1113  0.1895
    1PA     H7R 1370   2.593   4.334   0.540 -1.6274  0.4915 -1.8940
    1PA     H7S 1371   2.573   4.162   0.515 -0.7150 -0.0282 -1.1161
    1PA     C16 1372   2.779   4.216   0.520  0.4992 -0.1722  0.3866
    1PA     H6R 1373   2.810   4.123   0.472  2.9828 -1.1836  3.5636
    1PA     H6S 1374   2.846   4.297   0.491 -0.2353  1.5152  3.0041
    1PA     C15 1375   2.805   4.203   0.666  0.3856  0.4555 -0.2460
    1PA     H5R 1376   2.789   4.309   0.688 -0.7141  0.5178 -1.2940
    1PA     H5S 1377   2.742   4.137   0.726  2.1881  0.3159  1.6246
    1PA     C14 1378   2.946   4.158   0.695 -0.9648  0.1494  0.1629
    1PA     H4R 1379   2.972   4.063   0.648  0.5277  0.1595  0.9258
    1PA     H4S 1380   3.011   4.230   0.645 -3.0521  1.1519 -1.2876
    1PA     C13 1381   2.987   4.161   0.842 -1.1641 -0.0509 -0.2224
    1PA     H3R 1382   2.922   4.086   0.888 -0.6471  0.5450  1.5806
    1PA     H3S 1383   3.088   4.127   0.865 -1.5334 -0.0077  1.5927
    1PA     C12 1384   2.960   4.290   0.929  0.1950 -0.4855 -0.1271
    1PA     H2R 1385   3.017   4.371   0.882 -0.2648 -0.2246 -0.2414
    1PA     H2S 1386   2.855   4.317   0.925  0.7134  1.5746 -0.9207
    2PC     C11 1387   3.005   4.273   1.065 -0.6180  0.7282 -0.2000
    2PC     O12 1388   2.963   4.186   1.140 -0.1754  0.4246  0.4950
    2PC     O11 1389   3.099   4.369   1.091  0.0998  0.1094  0.2882
    2PC      C1 1390   3.112   4.405   1.231  0.2195 -1.0072 -0.2686
    2PC      HR 1391   3.097   4.312   1.287  2.1850 -0.7673  0.7523
    2PC      HS 1392   3.209   4.448   1.254 -0.7733  0.6970  1.0055
    2PC      C2 1393   3.003   4.506   1.266 -0.7515  0.0865  0.3542
    2PC      HX 1394   2.991   4.574   1.181 -1.6783 -1.1983 -0.5814
    2PC      C3 1395   3.048   4.596   1.390 -0.0789 -0.1274  0.1253
    2PC      HA 1396   3.147   4.636   1.369  0.1136 -0.4206  0.4556
    2PC      HB 1397   2.987   4.686   1.402 -0.0375 -0.0695 -0.1135
    2PC     O31 1398   3.063   4.524   1.503  0.2987  0.2400  0.3564
    2PC     P31 1399   3.103   4.597   1.639  0.3425 -0.2484 -0.1733
    2PC     O32 1400   2.961   4.647   1.691 -0.6358  0.4162  0.6236
    2PC     C31 1401   2.867   4.550   1.730  0.5743  0.1852 -0.2747
    2PC     H1A 1402   2.813   4.519   1.640 -2.4559  2.0376  0.7651
    2PC     H1B 1403   2.909   4.465   1.785  0.4020  1.3593  1.7565
    2PC     C32 1404   2.767   4.622   1.819  0.3814  0.5497  1.0287
    2PC     H2A 1405   2.711   4.544   1.870 -1.5694 -0.4153 -2.2556
    2PC     H2B 1406   2.818   4.679   1.896 -0.9023  1.6348  1.1132
    2PC     N31 1407   2.662   4.712   1.759 -0.0535 -0.0381 -1.0300
    2PC     C33 1408   2.718   4.807   1.662  0.7553 -0.1466 -0.4611
    2PC     H3A 1409   2.638   4.880   1.646 -0.8559 -1.6535  0.3052
    2PC     H3B 1410   2.815   4.847   1.689  0.7252 -1.4036  1.7558
    2PC     H3C 1411   2.741   4.739   1.580  2.1547 -1.0010  0.6065
    2PC     C34 1412   2.570   4.634   1.685 -0.4837  0.1386  0.2906
    2PC     H4A 1413   2.537   4.556   1.754 -1.3457  1.5551  1.5553
    2PC     H4B 1414   2.488   4.698   1.652 -0.4299 -0.3666 -0.8677
    2PC     H4C 1415   2.635   4.601   1.604 -1.7136  0.0260 -0.6722
    2PC     C35 1416   2.585   4.793   1.864  0.2952  0.1214  0.0410
    2PC     H5A 1417   2.646   4.870   1.912  0.7727  1.5852 -2.7098
    2PC     H5B 1418   2.543   4.730   1.942 -0.6633  0.2503 -0.3516
    2PC     H5C 1419   2.503   4.837   1.808 -0.8232  0.0686  1.5711
    2PC     O33 1420   3.149   4.498   1.747 -0.3908 -0.7304 -0.0774
    2PC     O34 1421   3.184   4.716   1.604 -0.1978 -0.0129  0.3186
    2PC     O21 1422   2.881   4.432   1.278  0.2828  0.1293 -0.2012
    2PC     C21 1423   2.761   4.485   1.308  0.8895 -0.2263  0.6548
    2PC     O22 1424   2.742   4.598   1.359  0.5945  0.0185  0.1461
    3OL     C12 1425   2.652   4.382   1.266 -0.3823  0.6480  0.1305
    3OL     H2R 1426   2.587   4.346   1.346 -1.6692 -1.2326 -1.6375
    3OL     H2S 1427   2.699   4.285   1.243  1.1728  0.9581  1.7356
    3OL     C13 1428   2.578   4.427   1.144 -0.0945  0.3421  0.3546
    3OL     H3R 1429   2.641   4.490   1.082  0.5417  0.3917  1.0338
    3OL     H3S 1430   2.491   4.485   1.176  0.6609  0.8249  1.6058
    3OL     C14 1431   2.530   4.304   1.060  0.5344 -0.9757  0.3862
    3OL     H4R 1432   2.471   4.240   1.127  0.2976 -1.0312  0.1249
    3OL     H4S 1433   2.616   4.240   1.040  0.2834 -1.0647 -0.4266
    3OL     C15 1434   2.451   4.329   0.928  0.2221 -0.5044 -0.5316
    3OL     H5R 1435   2.520   4.352   0.847 -0.6831 -0.4742 -1.3156
    3OL     H5S 1436   2.390   4.420   0.933  1.5593  0.3642  1.4973
    3OL     C16 1437   2.364   4.217   0.895  0.3796  1.0972 -0.5617
    3OL     H6R 1438   2.296   4.192   0.977  0.7953 -0.4562 -0.6774
    3OL     H6S 1439   2.419   4.126   0.873 -0.9232  0.0180  0.4937
    3OL     C17 1440   2.273   4.254   0.772  0.1399 -0.3074 -0.8079
    3OL     H7R 1441   2.348   4.285   0.699 -0.9792  0.5460 -1.6359
    3OL     H7S 1442   2.221   4.349   0.790  0.9312 -0.1191  0.6461
    3OL     C18 1443   2.184   4.145   0.716  0.9368 -0.7749 -1.4092
    3OL     H8R 1444   2.255   4.073   0.676  3.8765  1.6109 -0.7942
    3OL     H8S 1445   2.134   4.177   0.624 -1.6868 -1.8870 -0.4851
    3OL     C19 1446   2.091   4.096   0.830  0.0512  0.3630  0.7622
    3OL     H9R 1447   2.138   4.035   0.907 -1.3081 -2.1916 -0.2999
    3OL    C110 1448   1.960   4.110   0.844  0.3119 -0.0706  0.3593
    3OL    H10R 1449   1.917   4.077   0.938 -1.0529  1.3425  0.2833
    3OL    C111 1450   1.871   4.184   0.752 -0.2675 -0.3213  0.3305
    3OL    H11R 1451   1.774   4.138   0.732  0.1710 -1.5302  0.8459
    3OL    H11S 1452   1.918   4.200   0.655  0.4578  3.4202  1.1542
    3OL    C112 1453   1.831   4.321   0.809 -0.1884  0.2469 -0.1450
    3OL    H12R 1454   1.918   4.367   0.855 -0.0165  0.4293 -0.6501
    3OL    H12S 1455   1.750   4.305   0.880  1.4789  1.2222  2.1060
    3OL    C113 1456   1.777   4.407   0.692 -0.7725 -0.5002  0.5024
    3OL    H13R 1457   1.735   4.492   0.747  0.9472 -0.9125  2.5887
    3OL    H13S 1458   1.695   4.351   0.647  0.8728 -2.2008 -0.5456
    3OL    C114 1459   1.877   4.436   0.576 -0.9978 -0.4020  0.1199
    3OL    H14R 1460   1.919   4.349   0.526 -0.6030 -0.3369  0.3373
    3OL    H14S 1461   1.959   4.483   0.630 -2.2681  2.6723 -0.3831
    3OL    C115 1462   1.838   4.538   0.473 -0.1543  0.4093 -0.6179
    3OL    H15R 1463   1.927   4.568   0.416 -0.6344  2.0943 -0.5128
    3OL    H15S 1464   1.817   4.630   0.528 -0.7878  0.8726 -1.6116
    3OL    C116 1465   1.727   4.489   0.383  0.5313 -0.3379  0.3824
    3OL    H16R 1466   1.652   4.435   0.442  1.7658 -1.8495  0.6072
    3OL    H16S 1467   1.772   4.421   0.310 -0.3717 -1.4877  0.8716
    3OL    C117 1468   1.664   4.603   0.291 -0.2618 -0.0048 -0.0269
    3OL    H17R 1469   1.740   4.662   0.241  0.3193 -1.5050 -0.9856
    3OL    H17S 1470   1.618   4.663   0.370  0.6204  1.7171 -0.7732
    3OL    C118 1471   1.563   4.545   0.189 -0.0483 -0.6630 -0.6571
    3OL    H18R 1472   1.521   4.633   0.140  0.1761 -1.0622 -1.5902
    3OL    H18S 1473   1.484   4.493   0.243 -0.6936  1.8197  0.9845
    3OL    H18T 1474   1.620   4.484   0.119 -1.2955 -1.7851 -0.7161
    1PA    C116 1475   2.065   4.126   0.183  0.0904  0.1492 -0.8693
    1PA    H16R 1476   2.122   4.147   0.093 -0.2147 -2.6319 -1.8195
    1PA    H16S 1477   2.111   4.031   0.213 -2.3766 -1.9805 -3.2630
    1PA    H16T 1478   2.086   4.195   0.265  2.4705 -0.2013 -1.1211
    1PA    C115 1479   1.911   4.101   0.173 -0.0627 -1.2065 -0.4361
    1PA    H15R 1480   1.856   4.190   0.141 -0.1143 -1.2512 -0.4744
    1PA    H15S 1481   1.881   4.022   0.103 -0.1249 -1.4004 -0.1946
    1PA    C114 1482   1.850   4.046   0.301  0.2331 -0.0703  0.0757
    1PA    H14R 1483   1.918   3.967   0.334 -0.2261 -0.1502  0.8404
    1PA    H14S 1484   1.846   4.119   0.382  1.0664 -1.1427  1.1155
    1PA    C113 1485   1.698   4.015   0.288 -0.3289 -0.5073  0.6246
    1PA    H13R 1486   1.642   4.105   0.260  1.7682  0.6299 -0.1703
    1PA    H13S 1487   1.665   3.956   0.202 -4.7227  1.0378  0.9988
    1PA    C112 1488   1.642   3.930   0.399  0.3521  0.1969 -0.6205
    1PA    H12R 1489   1.660   3.984   0.493  0.6600  0.0395 -0.5874
    1PA    H12S 1490   1.534   3.930   0.388  0.0926 -2.6499  0.9993
    1PA    C111 1491   1.692   3.782   0.405  0.1512 -0.6753  0.2979
    1PA    H11R 1492   1.690   3.742   0.303  0.4393 -2.8102  1.0684
    1PA    H11S 1493   1.793   3.774   0.445 -0.3048 -2.1958  1.2229
    1PA    C110 1494   1.608   3.693   0.494  0.7140  0.0996  0.1869
    1PA    H10R 1495   1.507   3.695   0.454  0.1065  1.0888  1.7114
    1PA    H10S 1496   1.647   3.591   0.484 -0.0943 -0.3203  1.1827
    1PA     C19 1497   1.593   3.734   0.643  0.3563  0.3904  0.0808
    1PA     H9R 1498   1.542   3.831   0.640  2.7977  1.8247  1.5688
    1PA     H9S 1499   1.527   3.664   0.695  0.2869  0.4153  0.0269
    1PA     C18 1500   1.722   3.754   0.725  0.4023 -0.0494 -0.3801
    1PA     H8R 1501   1.775   3.837   0.679 -0.4718  2.2790  2.4773
    1PA     H8S 1502   1.689   3.782   0.826  0.5593  0.1080 -0.3732
    1PA     C17 1503   1.807   3.630   0.744  0.0627 -0.6197 -0.4729
    1PA     H7R 1504   1.746   3.555   0.795 -0.0420  0.5869  1.2299
    1PA     H7S 1505   1.825   3.596   0.641  3.9252 -0.7359  0.1100
    1PA     C16 1506   1.933   3.661   0.824  0.1980 -0.3496  0.0800
    1PA     H6R 1507   1.967   3.557   0.832  2.0324 -0.0006 -2.0879
    1PA     H6S 1508   2.004   3.717   0.761 -1.2383 -0.1789 -1.4534
    1PA     C15 1509   1.903   3.720   0.960  0.2297  0.8779  0.1554
    1PA     H5R 1510   1.878   3.826   0.949 -1.1462  0.4995 -0.5364
    1PA     H5S 1511   1.817   3.664   0.997 -0.4057  0.3444 -1.9888
    1PA     C14 1512   2.020   3.699   1.059 -0.4516 -0.0841 -0.0040
    1PA     H4R 1513   2.035   3.591   1.059  1.9785  0.1940  0.0632
    1PA     H4S 1514   2.116   3.736   1.022 -0.5693 -0.5328 -0.7652
    1PA     C13 1515   1.992   3.762   1.191 -0.3547 -0.4908  0.1836
    1PA     H3R 1516   1.920   3.712   1.256  0.5299  0.4103  1.9166
    1PA     H3S 1517   2.089   3.759   1.241 -1.0203  0.9223  1.6333
    1PA     C12 1518   1.952   3.914   1.194 -0.2533 -0.1027 -0.2713
    1PA     H2R 1519   2.026   3.984   1.153 -0.5848  1.2869  1.4083
    1PA     H2S 1520   1.859   3.935   1.142  0.1169 -0.5565 -1.1363
    2PC     C11 1521   1.935   3.965   1.340 -0.5550  0.4664  0.7306
    2PC     O12 1522   1.905   3.888   1.432  0.0904 -0.6104  0.8633
    2PC     O11 1523   1.950   4.098   1.347  0.2435 -0.3273 -0.6200
    2PC      C1 1524   1.919   4.171   1.478 -0.5587 -0.3010  0.0613
    2PC      HR 1525   1.824   4.129   1.513  1.1130 -2.5818  2.3423
    2PC      HS 1526   2.001   4.157   1.551 -0.3116  0.4538 -0.0651
    2PC      C2 1527   1.907   4.323   1.459 -0.3570  0.5196  0.2039
    2PC      HX 1528   1.986   4.354   1.391 -0.8988 -1.6872 -1.5599
    2PC      C3 1529   1.908   4.405   1.594 -0.7135  0.0830  0.0420
    2PC      HA 1530   1.864   4.501   1.566  1.5683  0.8608 -1.1666
    2PC      HB 1531   1.845   4.354   1.668 -0.1126 -1.7457 -0.6566
    2PC     O31 1532   2.038   4.434   1.625 -0.3931 -0.4169 -0.0769
    2PC     P31 1533   2.062   4.525   1.751 -0.3076 -0.0027 -0.0721
    2PC     O32 1534   2.011   4.440   1.871 -0.3366  0.2637 -0.5063
    2PC     C31 1535   2.085   4.327   1.917  0.5227 -0.2558  0.5426
    2PC     H1A 1536   2.070   4.238   1.855 -0.0871  0.1362  0.1209
    2PC     H1B 1537   2.190   4.350   1.937  0.7592 -0.7789 -0.0627
    2PC     C32 1538   2.035   4.266   2.048 -0.3122  0.0206  0.5167
    2PC     H2A 1539   1.932   4.239   2.028  0.0137  0.0038 -1.2968
    2PC     H2B 1540   2.091   4.172   2.049  2.7392  1.6580 -0.8321
    2PC     N31 1541   2.045   4.346   2.177 -0.1346  0.4584  0.7396
    2PC     C33 1542   2.183   4.326   2.226  0.7794 -0.2980  0.2893
    2PC     H3A 1543   2.250   4.352   2.144 -0.4421  1.7577 -0.1344
    2PC     H3B 1544   2.205   4.400   2.303  3.7797 -0.8262  0.0594
    2PC     H3C 1545   2.189   4.223   2.260 -1.8058 -1.1202 -1.4203
    2PC     C34 1546   2.009   4.490   2.148  0.4751  0.3120 -0.6859
    2PC     H4A 1547   1.980   4.539   2.240  1.2796  2.7305 -1.6243
    2PC     H4B 1548   2.088   4.550   2.102 -0.3836  1.0243 -1.2445
    2PC     H4C 1549   1.915   4.486   2.093 -0.2407  4.7358 -0.0734
    2PC     C35 1550   1.957   4.295   2.273  0.7085 -0.4567 -0.1704
    2PC     H5A 1551   1.856   4.318   2.241  0.7162 -1.1619 -0.7153
    2PC     H5B 1552   1.986   4.356   2.359  0.7878 -0.0641 -0.4737
    2PC     H5C 1553   1.981   4.192   2.300  0.4581  0.0527  2.2583
    2PC     O33 1554   2.201   4.559   1.770 -0.4850  0.9669 -0.6815
    2PC     O34 1555   1.969   4.639   1.728 -0.2028  0.0414 -0.6766
    2PC     O21 1556   1.779   4.343   1.393  0.3145  0.1252 -0.0891
    2PC     C21 1557   1.754   4.458   1.333  0.3465  0.0820 -0.0006
    2PC     O22 1558   1.831   4.554   1.334 -0.2499 -0.0722  0.3326
    3OL     C12 1559   1.614   4.459   1.276  0.2965 -0.1886  0.0650
    3OL     H2R 1560   1.546   4.432   1.357  1.7512 -2.0645  0.7526
    3OL     H2S 1561   1.608   4.378   1.203  1.2575  0.2755 -0.5530
    3OL     C13 1562   1.583   4.588   1.200  0.1541  1.3865  0.3725
    3OL     H3R 1563   1.594   4.678   1.260  0.5869  1.8644 -0.4159
    3OL     H3S 1564   1.478   4.590   1.169  0.5379  1.5086 -0.9606
    3OL     C14 1565   1.659   4.608   1.067  0.1073 -0.1644 -0.0574
    3OL     H4R 1566   1.620   4.531   1.001  0.6311 -0.1420 -0.3925
    3OL     H4S 1567   1.767   4.597   1.077  0.4448  0.9507 -1.9588
    3OL     C15 1568   1.635   4.752   1.016  0.2589 -0.0354  0.4684
    3OL     H5R 1569   1.673   4.761   0.914 -0.2604  0.5438  0.3191
    3OL     H5S 1570   1.694   4.828   1.068  0.0715 -0.5189  1.4065
    3OL     C16 1571   1.495   4.806   0.993  0.1136  0.3886  0.7093
    3OL     H6R 1572   1.445   4.799   1.090 -2.0398  0.3671 -0.3498
    3OL     H6S 1573   1.441   4.722   0.948  1.4988  0.4726 -1.2086
    3OL     C17 1574   1.471   4.941   0.934 -0.3678  0.0615 -0.1541
    3OL     H7R 1575   1.515   5.029   0.980  0.5324  0.2003 -1.2323
    3OL     H7S 1576   1.362   4.954   0.929 -0.4040 -0.1302  0.1175
    3OL     C18 1577   1.506   4.954   0.785  0.1722 -0.0327  0.1336
    3OL     H8R 1578   1.455   4.872   0.735  0.8180 -0.7309  0.6017
    3OL     H8S 1579   1.613   4.940   0.765 -0.4470 -3.2165 -1.5200
    3OL     C19 1580   1.449   5.077   0.718 -0.6776  0.0252  0.5515
    3OL     H9R 1581   1.341   5.091   0.722 -0.4357  1.8506  3.0005
    3OL    C110 1582   1.513   5.173   0.654  1.0360  0.5852  0.7107
    3OL    H10R 1583   1.465   5.255   0.602 -0.7497 -1.6585 -1.4525
    3OL    C111 1584   1.661   5.173   0.640  0.3511 -0.1086  0.2226
    3OL    H11R 1585   1.724   5.104   0.696 -0.8241 -1.5554 -0.1904
    3OL    H11S 1586   1.687   5.267   0.689 -2.3549 -0.1379  1.8917
    3OL    C112 1587   1.697   5.188   0.489 -0.9480  0.2121 -0.5592
    3OL    H12R 1588   1.803   5.160   0.497 -0.6233  1.1620 -1.2842
    3OL    H12S 1589   1.690   5.291   0.454 -3.1722  0.6650  1.0013
    3OL    C113 1590   1.634   5.092   0.402  1.0316  0.0634 -0.2691
    3OL    H13R 1591   1.533   5.118   0.372  2.0747  1.6518 -2.7049
    3OL    H13S 1592   1.639   4.988   0.434  0.9260 -0.6748 -2.5260
    3OL    C114 1593   1.704   5.082   0.268  0.0150  0.9518 -0.1669
    3OL    H14R 1594   1.813   5.094   0.268  0.1029  0.2703  1.1976
    3OL    H14S 1595   1.677   5.171   0.210 -3.7435  0.4748  0.6048
    3OL    C115 1596   1.659   4.969   0.179 -0.0238 -0.1123 -0.0648
    3OL    H15R 1597   1.552   4.954   0.194  0.0308 -0.0820  0.3661
    3OL    H15S 1598   1.695   4.870   0.208 -0.6969 -1.1010 -2.3452
    3OL    C116 1599   1.682   5.000   0.036  0.3581  0.2567 -0.4038
    3OL    H16R 1600   1.788   5.023   0.021 -0.0306  2.7084  0.0858
    3OL    H16S 1601   1.638   5.099   0.017  3.1653  1.6632 -0.1537
    3OL    C117 1602   1.618   4.896  -0.057  0.0235  0.4291  0.3254
    3OL    H17R 1603   1.600   4.932  -0.159 -0.7853 -2.6888 -0.7194
    3OL    H17S 1604   1.511   4.883  -0.037  0.3543 -0.3091  1.7047
    3OL    C118 1605   1.689   4.764  -0.077 -0.0607 -0.3780 -0.4070
    3OL    H18R 1606   1.770   4.785  -0.147  0.6991 -1.3354  0.1583
    3OL    H18S 1607   1.619   4.696  -0.126  1.2206 -3.6112  1.8927
    3OL    H18T 1608   1.720   4.712   0.014  1.3797 -1.4374 -1.4497
    1PA    C116 1609   2.028   1.770   0.560  0.2580  0.1797  0.1067
    1PA    H16R 1610   2.031   1.738   0.456  0.9215  3.2692 -0.9471
    1PA    H16S 1611   2.119   1.823   0.589  0.9086 -1.2437  0.7499
    1PA    H16T 1612   1.958   1.854   0.561 -0.6818 -0.5926 -0.1804
    1PA    C115 1613   1.999   1.659   0.661  0.3552  0.0916 -0.6167
    1PA    H15R 1614   1.959   1.687   0.759 -1.9186 -2.1591 -0.8139
    1PA    H15S 1615   1.910   1.602   0.634 -0.3961  0.2942  1.2469
    1PA    C114 1616   2.114   1.557   0.669  0.8300 -0.0754  0.5143
    1PA    H14R 1617   2.123   1.515   0.569 -2.5830  2.6309 -1.1257
    1PA    H14S 1618   2.211   1.603   0.690  1.8254 -1.6457 -0.4863
    1PA    C113 1619   2.090   1.451   0.773 -0.2653 -0.2276 -0.3369
    1PA    H13R 1620   2.096   1.498   0.872  0.9741  0.5263 -0.7393
    1PA    H13S 1621   1.987   1.419   0.782 -0.1312 -0.5507  0.1033
    1PA    C112 1622   2.186   1.330   0.750  0.3716 -0.3787  0.1641
    1PA    H12R 1623   2.168   1.292   0.650  0.4405  0.5762 -0.2242
    1PA    H12S 1624   2.291   1.360   0.748  0.0031  1.2148 -3.6947
    1PA    C111 1625   2.164   1.221   0.853  0.0626  0.2176 -0.2251
    1PA    H11R 1626   2.193   1.249   0.955  0.3253 -0.0206 -0.2309
    1PA    H11S 1627   2.058   1.196   0.856 -0.0089  0.5432  0.0938
    1PA    C110 1628   2.245   1.096   0.828 -0.5115  0.8320 -0.0484
    1PA    H10R 1629   2.228   1.068   0.724  0.6543  1.7736 -0.5137
    1PA    H10S 1630   2.347   1.134   0.834  0.4887 -1.7066  0.5884
    1PA     C19 1631   2.215   0.974   0.918  0.2777  0.2082 -0.2174
    1PA     H9R 1632   2.206   0.998   1.024  1.4085 -1.5569  0.3135
    1PA     H9S 1633   2.113   0.943   0.892 -0.7899  0.2563  3.3454
    1PA     C18 1634   2.321   0.871   0.913  0.0770  0.2058 -0.7497
    1PA     H8R 1635   2.374   0.892   0.820 -1.1614  1.8103 -1.1419
    1PA     H8S 1636   2.393   0.889   0.993 -0.4148  0.1961 -0.3027
    1PA     C17 1637   2.272   0.723   0.924 -0.0418  0.4830  0.1037
    1PA     H7R 1638   2.229   0.694   0.828 -1.0771 -0.8593  0.9477
    1PA     H7S 1639   2.363   0.664   0.940  2.4314  3.9886 -0.0441
    1PA     C16 1640   2.172   0.677   1.031 -0.8015 -0.2366 -0.1003
    1PA     H6R 1641   2.082   0.736   1.012 -0.2015  0.2819 -1.5266
    1PA     H6S 1642   2.139   0.575   1.013  1.1921 -0.8827 -0.3333
    1PA     C15 1643   2.202   0.701   1.172  0.2138 -0.3680 -0.6018
    1PA     H5R 1644   2.285   0.640   1.207  1.3284  1.7072  0.5641
    1PA     H5S 1645   2.231   0.805   1.189  2.9641 -0.7409 -2.3666
    1PA     C14 1646   2.088   0.653   1.270  0.3577 -0.5458 -0.6867
    1PA     H4R 1647   2.103   0.708   1.364  0.3549 -2.4490  0.4678
    1PA     H4S 1648   1.994   0.700   1.242  1.9212  1.8765 -2.3305
    1PA     C13 1649   2.065   0.505   1.302 -0.1117 -0.0238 -0.1205
    1PA     H3R 1650   1.967   0.492   1.347  0.8533 -0.3853  2.0116
    1PA     H3S 1651   2.069   0.444   1.212 -0.0230 -1.8871  1.0789
    1PA     C12 1652   2.168   0.435   1.390  0.8656 -0.4234 -0.3342
    1PA     H2R 1653   2.138   0.331   1.406 -1.1378  0.1225 -0.1945
    1PA     H2S 1654   2.259   0.438   1.330 -0.3058 -0.8341 -2.2091
    2PC     C11 1655   2.179   0.502   1.525  0.4098 -0.5944  0.6769
    2PC     O12 1656   2.093   0.510   1.613  0.3658  0.3980  0.3120
    2PC     O11 1657   2.289   0.582   1.533 -0.3008  0.6291  0.4102
    2PC      C1 1658   2.321   0.658   1.659 -0.5304  0.1163  0.6069
    2PC      HR 1659   2.369   0.751   1.628  0.7928  0.1203  2.4843
    2PC      HS 1660   2.235   0.707   1.706  0.9405  2.2823  1.2417
    2PC      C2 1661   2.405   0.583   1.767  0.2654  0.4709  0.0445
    2PC      HX 1662   2.371   0.481   1.785  0.1865  0.4981  0.0473
    2PC      C3 1663   2.414   0.655   1.902  0.1131  0.3705 -0.2463
    2PC      HA 1664   2.471   0.748   1.894 -0.4169  0.7968  0.7591
    2PC      HB 1665   2.315   0.681   1.940 -0.8839  0.1114 -2.5134
    2PC     O31 1666   2.474   0.573   1.999  0.5125  0.2505  0.2319
    2PC     P31 1667   2.540   0.639   2.122 -0.0431  0.0841 -0.1012
    2PC     O32 1668   2.415   0.712   2.174  0.8794  0.0093  0.3073
    2PC     C31 1669   2.337   0.649   2.268  0.4274 -0.6311 -0.1910
    2PC     H1A 1670   2.291   0.558   2.227 -1.4137 -0.2285  0.8718
    2PC     H1B 1671   2.397   0.627   2.356  1.7945 -1.2119 -1.2173
    2PC     C32 1672   2.228   0.754   2.287  0.8814  0.4191  0.1781
    2PC     H2A 1673   2.261   0.857   2.296 -0.9357  0.8809  2.4401
    2PC     H2B 1674   2.157   0.738   2.206  0.2684  1.3787  0.5130
    2PC     N31 1675   2.146   0.715   2.415  0.1306  0.9330  0.0084
    2PC     C33 1676   2.036   0.819   2.422  0.6085  0.7514  0.1268
    2PC     H3A 1677   2.071   0.918   2.453  1.3844  0.0030  1.7303
    2PC     H3B 1678   1.992   0.821   2.322  2.4715  1.2461 -0.7286
    2PC     H3C 1679   1.957   0.795   2.492 -2.2042  0.0092 -3.0720
    2PC     C34 1680   2.088   0.578   2.406 -0.6243 -0.3839  0.0795
    2PC     H4A 1681   2.043   0.553   2.502  0.3899  0.5930  0.8429
    2PC     H4B 1682   2.027   0.584   2.316  0.4887 -0.8715 -0.7277
    2PC     H4C 1683   2.167   0.507   2.382 -1.2119 -0.3800 -2.0833
    2PC     C35 1684   2.227   0.728   2.540 -0.0281 -0.1488  0.2061
    2PC     H5A 1685   2.270   0.630   2.560  2.1916  0.6302 -0.3566
    2PC     H5B 1686   2.158   0.762   2.618  0.0709  2.0284 -0.5718
    2PC     H5C 1687   2.320   0.784   2.524  0.1403  0.0803  1.7967
    2PC     O33 1688   2.586   0.543   2.220 -0.0236  0.2045  0.8478
    2PC     O34 1689   2.626   0.740   2.065  0.6225 -0.6672 -0.8447
    2PC     O21 1690   2.536   0.571   1.708 -0.0783 -0.2879  0.3601
    2PC     C21 1691   2.558   0.480   1.612  0.1767  0.2986 -0.4471
    2PC     O22 1692   2.492   0.376   1.601 -0.3809 -0.1202  0.5532
    3OL     C12 1693   2.661   0.521   1.510  0.4765 -0.4943 -0.0330
    3OL     H2R 1694   2.699   0.427   1.468  1.0398  0.9694 -3.0455
    3OL     H2S 1695   2.743   0.570   1.562 -0.8258  1.4742  0.2550
    3OL     C13 1696   2.595   0.593   1.393  0.3422 -0.5843  0.2582
    3OL     H3R 1697   2.499   0.551   1.360  1.0098 -0.5518 -1.9056
    3OL     H3S 1698   2.675   0.581   1.320 -0.6840  0.6299 -1.1418
    3OL     C14 1699   2.591   0.739   1.418  0.5824 -0.2580 -0.1133
    3OL     H4R 1700   2.690   0.780   1.437  0.2980 -0.1820  1.3131
    3OL     H4S 1701   2.543   0.744   1.515  0.4493 -2.5728 -0.0017
    3OL     C15 1702   2.507   0.820   1.308 -0.3944 -0.3355 -0.5730
    3OL     H5R 1703   2.402   0.790   1.306 -1.1631  2.1401 -1.1133
    3OL     H5S 1704   2.540   0.792   1.208 -2.6344 -1.9828 -0.9184
    3OL     C16 1705   2.520   0.973   1.312  0.1326  0.1913 -0.2612
    3OL     H6R 1706   2.485   1.005   1.214 -0.6639  1.3689  0.3912
    3OL     H6S 1707   2.624   1.006   1.318 -0.4450  2.3885 -1.4659
    3OL     C17 1708   2.437   1.046   1.420 -0.7884 -0.0108  0.0661
    3OL     H7R 1709   2.444   1.154   1.407  0.4939  0.0522  1.0802
    3OL     H7S 1710   2.469   1.037   1.524 -0.9607  0.3996  0.1555
    3OL     C18 1711   2.287   1.019   1.404 -0.5232 -1.1007  0.4235
    3OL     H8R 1712   2.277   0.915   1.436 -0.9174 -1.1247  0.2298
    3OL     H8S 1713   2.263   1.007   1.299 -1.2337  0.7820  0.3428
    3OL     C19 1714   2.210   1.117   1.480 -0.7960  0.0062  0.0344
    3OL     H9R 1715   2.237   1.118   1.586  0.8694  2.2958 -0.3429
    3OL    C110 1716   2.128   1.210   1.429  0.4463 -0.5561  0.0041
    3OL    H10R 1717   2.090   1.284   1.499  2.5483  1.7706 -1.1666
    3OL    C111 1718   2.080   1.220   1.287 -0.3292  0.2647 -0.7015
    3OL    H11R 1719   2.039   1.123   1.261 -0.9571  0.4633 -0.4597
    3OL    H11S 1720   2.172   1.238   1.230  0.1874  3.0269  0.7847
    3OL    C112 1721   1.975   1.328   1.258 -0.1387  0.1779 -0.5637
    3OL    H12R 1722   2.014   1.427   1.284 -0.9884  0.5531 -0.6883
    3OL    H12S 1723   1.894   1.310   1.328 -0.7088  0.9041 -1.0234
    3OL    C113 1724   1.914   1.323   1.119 -0.4932 -0.0077 -0.3772
    3OL    H13R 1725   1.888   1.218   1.100  0.8885  0.0219 -2.8180
    3OL    H13S 1726   1.990   1.348   1.046 -0.5270  0.4836 -0.2465
    3OL    C114 1727   1.790   1.415   1.103 -0.0686 -0.1903 -0.2376
    3OL    H14R 1728   1.814   1.518   1.128  1.8186 -0.6144 -0.1319
    3OL    H14S 1729   1.712   1.390   1.175  0.9696  1.4154  1.5247
    3OL    C115 1730   1.727   1.420   0.964 -0.1034 -0.2285 -0.3002
    3OL    H15R 1731   1.792   1.478   0.899 -0.4921  1.3945  0.6964
    3OL    H15S 1732   1.636   1.481   0.968 -0.2711 -0.5232  1.4383
    3OL    C116 1733   1.692   1.278   0.911 -0.2790 -0.8838 -0.1407
    3OL    H16R 1734   1.634   1.227   0.989  0.2953  0.1881  1.0209
    3OL    H16S 1735   1.784   1.220   0.908 -0.0515 -0.5130 -0.3741
    3OL    C117 1736   1.644   1.280   0.770  0.1411 -0.5472 -1.1352
    3OL    H17R 1737   1.543   1.322   0.771  0.2790 -0.2160  0.0788
    3OL    H17S 1738   1.637   1.174   0.742 -1.1487 -0.5663 -0.7857
    3OL    C118 1739   1.716   1.357   0.668  0.4532 -0.7382  0.0002
    3OL    H18R 1740   1.657   1.355   0.576 -0.1662 -0.6247  0.3832
    3OL    H18S 1741   1.816   1.318   0.651  0.2784 -0.4192 -1.9435
    3OL    H18T 1742   1.718   1.460   0.704  1.3590 -0.7942  0.1256
    1PA    C116 1743   2.025   2.102   0.223 -0.5787 -0.3374 -0.1643
    1PA    H16R 1744   1.982   2.003   0.240 -0.4676 -0.2901  0.4417
    1PA    H16S 1745   2.054   2.102   0.118 -0.4188  0.4702 -0.1286
    1PA    H16T 1746   1.952   2.183   0.229 -1.9045 -1.5030 -0.1204
    1PA    C115 1747   2.160   2.130   0.294  0.2422 -0.7164 -0.4658
    1PA    H15R 1748   2.219   2.039   0.281 -1.0240 -2.2503  3.1408
    1PA    H15S 1749   2.218   2.214   0.254  0.3291 -0.4318  0.2215
    1PA    C114 1750   2.127   2.136   0.450 -0.1739  0.0945  0.2677
    1PA    H14R 1751   2.084   2.233   0.477 -2.0304  0.0803 -2.2256
    1PA    H14S 1752   2.052   2.064   0.482  0.9957 -1.0711  0.4844
    1PA    C113 1753   2.239   2.123   0.549  0.1000  0.8023  0.2160
    1PA    H13R 1754   2.306   2.042   0.521 -1.5794 -0.1868 -1.1052
    1PA    H13S 1755   2.308   2.206   0.532  1.9332 -0.5964  0.5746
    1PA    C112 1756   2.202   2.123   0.697  0.0966  0.3146  0.4318
    1PA    H12R 1757   2.121   2.195   0.710 -1.1680 -0.6323 -1.7270
    1PA    H12S 1758   2.163   2.023   0.718  2.9566 -1.2213 -0.9591
    1PA    C111 1759   2.326   2.158   0.780 -0.1876  0.7239  0.3209
    1PA    H11R 1760   2.401   2.086   0.746  1.1466  1.6867  1.1081
    1PA    H11S 1761   2.373   2.253   0.754 -1.3935  0.9846 -1.0037
    1PA    C110 1762   2.304   2.152   0.925  0.7667 -0.0275  0.1746
    1PA    H10R 1763   2.216   2.206   0.960  0.1375 -0.3581 -0.8431
    1PA    H10S 1764   2.294   2.047   0.953  2.7709 -0.4337 -0.4469
    1PA     C19 1765   2.418   2.219   1.000 -0.0722 -0.1285 -0.2172
    1PA     H9R 1766   2.419   2.325   0.976 -0.7433 -0.0059  0.2758
    1PA     H9S 1767   2.402   2.214   1.108  0.0379 -1.9852 -0.2453
    1PA     C18 1768   2.547   2.157   0.963  0.1497 -0.2306 -0.7699
    1PA     H8R 1769   2.537   2.050   0.948 -0.2463 -1.0424  3.7570
    1PA     H8S 1770   2.576   2.202   0.868 -0.1659  1.7444  0.0196
    1PA     C17 1771   2.655   2.175   1.061  0.0768 -0.3202  0.0447
    1PA     H7R 1772   2.748   2.153   1.007 -0.0086  1.3134 -0.8456
    1PA     H7S 1773   2.662   2.283   1.080  3.1731 -0.8254  2.7029
    1PA     C16 1774   2.659   2.083   1.181  0.1803 -0.5817 -0.6222
    1PA     H6R 1775   2.589   2.130   1.249  0.0617  0.7659 -1.6294
    1PA     H6S 1776   2.618   1.983   1.167 -0.4821 -0.2085 -1.5050
    1PA     C15 1777   2.796   2.084   1.252 -0.3648  0.2494  0.4369
    1PA     H5R 1778   2.869   2.063   1.174  0.3917  4.4388 -0.2558
    1PA     H5S 1779   2.830   2.182   1.286  1.0604 -0.5053  1.2889
    1PA     C14 1780   2.805   1.997   1.368  0.3838  0.5854 -0.0755
    1PA     H4R 1781   2.901   2.026   1.413  0.2496  0.4006  0.3351
    1PA     H4S 1782   2.736   2.032   1.444  0.9596 -0.6241  1.0603
    1PA     C13 1783   2.805   1.851   1.340  0.3592  0.1548  0.0241
    1PA     H3R 1784   2.706   1.816   1.311  0.5554 -0.7529  0.4054
    1PA     H3S 1785   2.858   1.829   1.247 -1.4449 -0.9372 -0.7876
    1PA     C12 1786   2.852   1.746   1.441  0.0807  0.5457  0.1708
    1PA     H2R 1787   2.859   1.653   1.385  0.2930  0.1437  0.8576
    1PA     H2S 1788   2.951   1.769   1.481 -0.5915  2.4436  0.8571
    2PC     C11 1789   2.768   1.721   1.563 -0.2580  0.0672  0.1440
    2PC     O12 1790   2.771   1.801   1.658  0.5773  0.0641  0.6158
    2PC     O11 1791   2.695   1.609   1.563  0.5945  0.8027 -0.0849
    2PC      C1 1792   2.616   1.576   1.677  0.2584  0.0003 -0.3608
    2PC      HR 1793   2.580   1.473   1.675  1.5466 -0.5082  0.8190
    2PC      HS 1794   2.676   1.577   1.768  3.8341  0.7521 -2.5275
    2PC      C2 1795   2.490   1.658   1.693 -0.7884 -0.1672  0.2328
    2PC      HX 1796   2.517   1.764   1.697  1.0350 -0.5896 -0.0466
    2PC      C3 1797   2.417   1.632   1.830  0.5578  0.4790 -0.3626
    2PC      HA 1798   2.465   1.666   1.923 -2.5472  1.8110  0.9129
    2PC      HB 1799   2.317   1.674   1.820 -0.6864 -2.0652  0.5970
    2PC     O31 1800   2.399   1.493   1.853 -0.2010  0.5828  0.4222
    2PC     P31 1801   2.354   1.424   1.999  0.2897  0.5272  0.1018
    2PC     O32 1802   2.482   1.441   2.087  0.0336  0.3722  0.1091
    2PC     C31 1803   2.590   1.353   2.087 -0.0471 -0.0312  0.3683
    2PC     H1A 1804   2.550   1.262   2.132 -2.9056  0.0942 -1.6029
    2PC     H1B 1805   2.624   1.335   1.984 -1.4373  1.0875 -0.3294
    2PC     C32 1806   2.697   1.426   2.169 -0.3324  0.3140  0.0969
    2PC     H2A 1807   2.795   1.389   2.138  0.8900  1.4664  2.3484
    2PC     H2B 1808   2.696   1.534   2.154  0.0967  0.6795  2.2927
    2PC     N31 1809   2.706   1.413   2.318  0.1682  0.2682  0.1862
    2PC     C33 1810   2.725   1.277   2.368 -0.6721 -0.0284  0.0736
    2PC     H3A 1811   2.827   1.246   2.348 -0.4840  1.5768 -1.7882
    2PC     H3B 1812   2.702   1.272   2.474 -0.1685 -0.8733  0.1543
    2PC     H3C 1813   2.651   1.208   2.325 -0.4004 -0.4050  0.2042
    2PC     C34 1814   2.814   1.497   2.368  0.1700 -0.9813  0.8091
    2PC     H4A 1815   2.907   1.442   2.350  0.8772 -0.1387  1.8053
    2PC     H4B 1816   2.817   1.578   2.294 -0.2855  0.1385  1.9941
    2PC     H4C 1817   2.796   1.536   2.468  0.9408 -0.4744  0.7628
    2PC     C35 1818   2.583   1.474   2.378 -0.0586 -0.0934  0.2100
    2PC     H5A 1819   2.608   1.491   2.482  0.3291  1.0699 -0.0554
    2PC     H5B 1820   2.500   1.404   2.369  0.7820 -0.9945 -0.8731
    2PC     H5C 1821   2.554   1.565   2.325  1.6220  0.4884  0.2275
    2PC     O33 1822   2.238   1.502   2.050  0.1047  0.4965  0.4176
    2PC     O34 1823   2.332   1.277   1.977 -0.3719 -0.1620 -0.1660
    2PC     O21 1824   2.401   1.633   1.582  0.3407  0.6336  0.0829
    2PC     C21 1825   2.418   1.692   1.464  0.5907 -0.6668 -1.2484
    2PC     O22 1826   2.496   1.786   1.449 -0.1638 -0.0093  0.4752
    3OL     C12 1827   2.326   1.640   1.363 -0.3350  0.5275  0.5079
    3OL     H2R 1828   2.232   1.685   1.396 -0.7924 -0.3799  0.4571
    3OL     H2S 1829   2.310   1.534   1.382 -2.6912  0.8602  0.6604
    3OL     C13 1830   2.364   1.690   1.221  0.0920  0.2140 -0.4678
    3OL     H3R 1831   2.465   1.661   1.193  0.3056  0.2128  0.3009
    3OL     H3S 1832   2.360   1.799   1.222  0.8292  0.2346  0.0201
    3OL     C14 1833   2.276   1.636   1.106  0.1911  0.5183 -0.3787
    3OL     H4R 1834   2.197   1.574   1.151  0.7883  1.4074  2.0207
    3OL     H4S 1835   2.317   1.560   1.039  0.7078  0.7725 -0.3520
    3OL     C15 1836   2.220   1.747   1.022  0.2416  0.1485  0.0440
    3OL     H5R 1837   2.188   1.702   0.928 -0.4963 -0.1589  0.4326
    3OL     H5S 1838   2.289   1.830   1.004  1.4675 -0.6950  0.7330
    3OL     C16 1839   2.091   1.797   1.093  0.0482 -0.1176  0.1292
    3OL     H6R 1840   2.131   1.842   1.183  0.2004  1.8349 -0.8685
    3OL     H6S 1841   2.025   1.717   1.129 -1.1343  1.5678  1.9099
    3OL     C17 1842   2.010   1.895   1.004 -0.5803 -0.1942  0.3355
    3OL     H7R 1843   2.001   1.852   0.904  0.0878 -0.3366  0.3301
    3OL     H7S 1844   2.077   1.977   0.977 -1.3702  0.3716  0.0767
    3OL     C18 1845   1.875   1.938   1.053  0.5587  0.7535  0.5991
    3OL     H8R 1846   1.841   2.016   0.985 -2.0041 -2.2864 -1.9347
    3OL     H8S 1847   1.882   1.989   1.150  0.5123  1.2453  0.3453
    3OL     C19 1848   1.777   1.830   1.053 -0.5447  0.0118  0.1242
    3OL     H9R 1849   1.767   1.773   1.145 -0.2530 -0.2305  0.0098
    3OL    C110 1850   1.697   1.791   0.950 -0.5675  0.1033 -0.1399
    3OL    H10R 1851   1.638   1.700   0.961 -0.9074  0.4651  1.1858
    3OL    C111 1852   1.695   1.844   0.809 -0.0022  0.4405 -0.4418
    3OL    H11R 1853   1.790   1.894   0.790  0.0813 -0.3480 -2.2705
    3OL    H11S 1854   1.623   1.927   0.815 -0.5822 -0.0308 -0.8269
    3OL    C112 1855   1.646   1.743   0.709 -0.2672 -0.1419  0.5340
    3OL    H12R 1856   1.554   1.694   0.741 -2.4196  2.5853 -1.0343
    3OL    H12S 1857   1.736   1.685   0.689  0.3364 -0.1574  2.9129
    3OL    C113 1858   1.606   1.816   0.579  0.3212 -0.3880  0.0949
    3OL    H13R 1859   1.687   1.881   0.544  0.3457 -1.3698 -1.8154
    3OL    H13S 1860   1.520   1.874   0.611 -1.1568 -3.0157  1.1972
    3OL    C114 1861   1.565   1.724   0.462 -0.2474  0.4971 -0.0233
    3OL    H14R 1862   1.548   1.626   0.507 -0.9605  1.0883  1.0550
    3OL    H14S 1863   1.654   1.730   0.399  2.1030  0.7408  3.0656
    3OL    C115 1864   1.440   1.757   0.386 -0.9743 -0.2124  0.3708
    3OL    H15R 1865   1.455   1.858   0.350 -0.4549 -0.7337 -0.9428
    3OL    H15S 1866   1.361   1.773   0.459  0.5866  1.1021  1.8504
    3OL    C116 1867   1.411   1.661   0.280  0.7038 -0.0896  0.2733
    3OL    H16R 1868   1.367   1.567   0.313 -1.9362  1.0370  0.2513
    3OL    H16S 1869   1.505   1.632   0.233  1.2353 -0.2167  1.4068
    3OL    C117 1870   1.315   1.711   0.168 -0.1420  0.0690  0.4540
    3OL    H17R 1871   1.221   1.735   0.217 -0.8230 -2.5537  0.5503
    3OL    H17S 1872   1.295   1.627   0.101 -2.5114  1.1315 -0.2581
    3OL    C118 1873   1.372   1.829   0.090 -0.2900  0.6754  0.3125
    3OL    H18R 1874   1.314   1.848  -0.001 -0.3953  0.9967  0.4482
    3OL    H18S 1875   1.475   1.809   0.057 -0.0833  2.8275 -0.4573
    3OL    H18T 1876   1.375   1.923   0.145 -0.8751  0.3973  0.8291
    1PA    C116 1877   3.383   1.483   0.325 -0.4764 -0.2872 -0.2763
    1PA    H16R 1878   3.380   1.382   0.283 -0.8862 -0.1228 -0.6421
    1PA    H16S 1879   3.451   1.533   0.256 -2.1157  3.5773  0.6889
    1PA    H16T 1880   3.289   1.537   0.316 -0.1789  0.0360 -1.7817
    1PA    C115 1881   3.439   1.469   0.470  0.2420  0.5338  0.2343
    1PA    H15R 1882   3.375   1.413   0.538  0.9653 -2.7941 -1.5518
    1PA    H15S 1883   3.530   1.407   0.463  0.4149  0.4478  2.4572
    1PA    C114 1884   3.456   1.602   0.542  0.3598 -0.4594  0.8635
    1PA    H14R 1885   3.518   1.666   0.478 -0.5840 -1.7160 -1.4006
    1PA    H14S 1886   3.358   1.650   0.545  1.8508  2.8354  1.2819
    1PA    C113 1887   3.519   1.581   0.686 -1.0710  0.1176 -0.4223
    1PA    H13R 1888   3.564   1.674   0.719 -0.4847 -1.2585  3.1033
    1PA    H13S 1889   3.440   1.573   0.761 -0.3009 -1.5049  0.2583
    1PA    C112 1890   3.627   1.471   0.711 -0.5703  0.1334  0.0006
    1PA    H12R 1891   3.580   1.374   0.726 -1.3314  0.5483  0.3535
    1PA    H12S 1892   3.682   1.474   0.616 -2.5851  4.9052 -1.3171
    1PA    C111 1893   3.722   1.484   0.834  0.6138 -0.0788  0.2309
    1PA    H11R 1894   3.766   1.583   0.822  0.1138  0.1952  0.6342
    1PA    H11S 1895   3.642   1.483   0.909 -0.2003 -1.0370 -0.6225
    1PA    C110 1896   3.822   1.384   0.858 -0.7102 -0.3947 -0.1472
    1PA    H10R 1897   3.828   1.316   0.773 -1.3682 -2.4329  1.3506
    1PA    H10S 1898   3.920   1.432   0.867 -0.4381 -1.2055  1.9998
    1PA     C19 1899   3.805   1.308   0.992 -0.0138  0.1704 -0.4659
    1PA     H9R 1900   3.891   1.247   1.020 -1.5526 -1.3850  1.0939
    1PA     H9S 1901   3.796   1.379   1.075 -0.3399  1.0417 -1.2264
    1PA     C18 1902   3.672   1.227   0.991 -0.5584 -0.1875  0.0602
    1PA     H8R 1903   3.593   1.296   1.019 -1.2813 -0.1318 -1.9514
    1PA     H8S 1904   3.664   1.197   0.886  4.1703  1.6572 -1.0956
    1PA     C17 1905   3.670   1.112   1.081 -0.3186 -0.0626 -0.5237
    1PA     H7R 1906   3.749   1.041   1.055 -0.8977 -0.3470 -1.5613
    1PA     H7S 1907   3.705   1.135   1.182 -1.3384 -1.0500  0.0842
    1PA     C16 1908   3.527   1.059   1.086 -0.0359  0.1416 -0.2725
    1PA     H6R 1909   3.511   0.973   1.151  1.9867 -1.2081 -1.4541
    1PA     H6S 1910   3.466   1.141   1.126 -1.8062 -0.4198 -1.7078
    1PA     C15 1911   3.457   1.017   0.958 -0.5822  0.4789 -0.0196
    1PA     H5R 1912   3.468   1.085   0.872 -0.4180 -0.7829 -1.0284
    1PA     H5S 1913   3.500   0.924   0.919  0.0805  0.6756  0.2237
    1PA     C14 1914   3.306   0.993   0.964  0.4398  0.4546  0.5215
    1PA     H4R 1915   3.268   1.088   1.001 -0.5925  0.5254 -0.6676
    1PA     H4S 1916   3.266   0.986   0.863 -0.8144 -2.3665  1.1114
    1PA     C13 1917   3.250   0.885   1.058  0.0492  0.6955 -0.3385
    1PA     H3R 1918   3.203   0.800   1.008 -0.0075 -0.7557  2.0238
    1PA     H3S 1919   3.327   0.846   1.125  0.6929  2.6969  0.1724
    1PA     C12 1920   3.133   0.945   1.147  0.4475  0.2394  0.1224
    1PA     H2R 1921   3.164   1.037   1.197 -0.5612  1.0001 -0.6165
    1PA     H2S 1922   3.048   0.987   1.094 -0.3632  0.9571  1.9237
    2PC     C11 1923   3.087   0.849   1.258  0.4895  0.4278 -0.3440
    2PC     O12 1924   3.096   0.726   1.257  0.5773 -0.4522  0.1773
    2PC     O11 1925   3.054   0.923   1.363 -0.5145  0.1312  0.2403
    2PC      C1 1926   3.018   0.857   1.485 -0.4442  0.0548  0.2055
    2PC      HR 1927   2.919   0.812   1.481  0.9585 -3.4838  1.2842
    2PC      HS 1928   3.090   0.783   1.521 -1.9802 -0.5079  2.3478
    2PC      C2 1929   3.007   0.965   1.593  0.1769  0.5996  1.0753
    2PC      HX 1930   3.106   1.009   1.601  2.8143 -3.8534 -2.3199
    2PC      C3 1931   2.966   0.891   1.729  0.7075 -0.6840  0.3809
    2PC      HA 1932   2.884   0.938   1.784  0.6251 -1.9469  1.3915
    2PC      HB 1933   2.945   0.788   1.699  0.2446 -0.8456  1.2192
    2PC     O31 1934   3.081   0.902   1.805 -1.0875 -0.0916  0.6194
    2PC     P31 1935   3.084   0.865   1.964  0.3355  0.1095 -0.6512
    2PC     O32 1936   3.072   0.706   1.971  0.1164  0.2787 -0.0482
    2PC     C31 1937   2.948   0.639   1.995 -0.0715  0.1077  0.3283
    2PC     H1A 1938   2.866   0.682   1.938  1.1471  2.4337  0.1840
    2PC     H1B 1939   2.957   0.541   1.949 -0.0264  0.7938 -1.1886
    2PC     C32 1940   2.906   0.630   2.135 -0.4169 -0.1862  0.7414
    2PC     H2A 1941   2.932   0.727   2.176  1.3794  0.7154 -2.2607
    2PC     H2B 1942   2.798   0.620   2.143 -0.6290 -0.3463 -1.5721
    2PC     N31 1943   2.976   0.530   2.222 -0.8031 -0.0046 -0.5742
    2PC     C33 1944   3.126   0.529   2.207 -0.0791  0.2956 -0.0531
    2PC     H3A 1945   3.142   0.521   2.099 -1.3032 -0.1712 -0.2113
    2PC     H3B 1946   3.175   0.615   2.253  0.2485  0.0503  0.0621
    2PC     H3C 1947   3.155   0.435   2.253  0.1715  1.2750  1.8586
    2PC     C34 1948   2.944   0.565   2.368 -0.7069 -0.0861  0.3357
    2PC     H4A 1949   3.006   0.646   2.407 -1.5314  0.0211  1.4871
    2PC     H4B 1950   2.836   0.581   2.365 -1.1593 -2.6419 -2.6365
    2PC     H4C 1951   2.952   0.484   2.441 -0.0540  0.9596  1.4673
    2PC     C35 1952   2.922   0.387   2.194 -0.5626 -0.9246 -0.7964
    2PC     H5A 1953   2.827   0.384   2.248  0.8587 -0.4856  1.9020
    2PC     H5B 1954   2.980   0.320   2.257  0.7857  0.6651 -0.2789
    2PC     H5C 1955   2.919   0.366   2.087 -2.1124  2.3274 -1.5286
    2PC     O33 1956   3.223   0.901   2.009 -0.1379  0.1510  0.2667
    2PC     O34 1957   2.971   0.928   2.038  0.6500 -0.1201 -0.6669
    2PC     O21 1958   2.899   1.056   1.560  0.1653 -0.7817  0.7073
    2PC     C21 1959   2.898   1.180   1.611 -0.2468 -0.7582 -0.1417
    2PC     O22 1960   2.979   1.226   1.692  0.7337  0.3449 -0.3077
    3OL     C12 1961   2.786   1.261   1.559 -0.2300 -0.5027  0.0188
    3OL     H2R 1962   2.751   1.322   1.643  4.1353 -0.5331  2.1410
    3OL     H2S 1963   2.704   1.191   1.546 -1.7675  0.7923  2.0323
    3OL     C13 1964   2.825   1.340   1.439  0.7791  0.3598  0.8542
    3OL     H3R 1965   2.907   1.407   1.463  0.9067  0.6362 -0.3116
    3OL     H3S 1966   2.737   1.393   1.400  2.0093  1.4186 -0.6014
    3OL     C14 1967   2.873   1.251   1.320 -0.1341  0.1481  0.5684
    3OL     H4R 1968   2.819   1.156   1.316 -0.3352  0.2822  0.0661
    3OL     H4S 1969   2.981   1.234   1.331 -0.0483  0.6179  0.4429
    3OL     C15 1970   2.858   1.318   1.181 -0.5288 -0.1244 -1.6434
    3OL     H5R 1971   2.913   1.411   1.191 -0.9088 -0.0301 -0.3160
    3OL     H5S 1972   2.755   1.354   1.176 -0.9377 -0.9412  0.2208
    3OL     C16 1973   2.889   1.236   1.061 -0.8096 -0.1752  0.3082
    3OL     H6R 1974   2.987   1.197   1.088 -0.7790  0.2663  0.8650
    3OL     H6S 1975   2.901   1.295   0.970 -1.9099  0.2806  0.4434
    3OL     C17 1976   2.793   1.121   1.037 -0.1054 -0.1611 -0.1346
    3OL     H7R 1977   2.687   1.148   1.029  0.0275  0.5771  0.5478
    3OL     H7S 1978   2.794   1.051   1.121 -0.5213 -0.2210 -0.1755
    3OL     C18 1979   2.828   1.053   0.909  0.1862  0.1090 -0.7261
    3OL     H8R 1980   2.929   1.021   0.931 -0.3490 -1.1738 -0.0365
    3OL     H8S 1981   2.823   1.122   0.824 -1.7636 -0.0195 -0.7606
    3OL     C19 1982   2.741   0.941   0.868 -0.4560  0.1436  0.2532
    3OL     H9R 1983   2.651   0.928   0.928 -0.7495  0.6111 -0.0715
    3OL    C110 1984   2.769   0.848   0.778 -0.8584 -0.4003  0.8707
    3OL    H10R 1985   2.699   0.765   0.772  0.0412 -1.1166  0.2111
    3OL    C111 1986   2.886   0.835   0.688  0.1049 -0.2682  0.1365
    3OL    H11R 1987   2.885   0.730   0.658  1.2698 -0.5881  1.1513
    3OL    H11S 1988   2.980   0.856   0.738  0.0546  2.9623 -0.9021
    3OL    C112 1989   2.856   0.917   0.562 -0.3992  0.4511  0.6351
    3OL    H12R 1990   2.948   0.928   0.504  0.3164  1.7381  1.9378
    3OL    H12S 1991   2.832   1.020   0.590  3.9839  1.7621  0.4031
    3OL    C113 1992   2.739   0.865   0.468  0.2220 -0.0059  0.2483
    3OL    H13R 1993   2.647   0.858   0.526  1.8551  0.1306  3.0052
    3OL    H13S 1994   2.764   0.766   0.429 -1.7801 -1.1318  1.6998
    3OL    C114 1995   2.701   0.956   0.357 -0.6273  0.0628  0.3654
    3OL    H14R 1996   2.638   0.894   0.294  0.6881 -1.8985  0.8728
    3OL    H14S 1997   2.791   0.976   0.298 -0.6725  0.2036  0.3440
    3OL    C115 1998   2.624   1.084   0.391 -0.1182 -0.3855 -0.1344
    3OL    H15R 1999   2.686   1.161   0.438 -0.4648  0.6701 -1.3490
    3OL    H15S 2000   2.550   1.059   0.468 -3.1663  1.4453 -2.2738
    3OL    C116 2001   2.554   1.146   0.274  0.9220  0.5020 -0.3974
    3OL    H16R 2002   2.505   1.071   0.212  0.7358 -1.0166  1.4983
    3OL    H16S 2003   2.629   1.188   0.206  0.9738 -1.2717 -1.4809
    3OL    C117 2004   2.446   1.257   0.321 -0.1053 -0.6561 -0.3359
    3OL    H17R 2005   2.382   1.235   0.406  0.6087 -2.0258 -0.1270
    3OL    H17S 2006   2.394   1.278   0.227  0.4388  2.5745 -0.0285
    3OL    C118 2007   2.514   1.394   0.346 -1.1890  0.9208  0.1102
    3OL    H18R 2008   2.576   1.422   0.260  1.2672 -0.1292  1.4436
    3OL    H18S 2009   2.579   1.392   0.433 -0.6567  0.5581 -0.2913
    3OL    H18T 2010   2.454   1.481   0.375 -1.5190  0.6380  0.2796
    1PA    C116 2011   3.690   1.626   0.181 -0.6621 -0.6205 -0.9709
    1PA    H16R 2012   3.603   1.654   0.240  2.2199  0.9931  2.8623
    1PA    H16S 2013   3.648   1.618   0.080  1.1246 -0.4048 -1.7632
    1PA    H16T 2014   3.761   1.709   0.179 -0.4121 -0.8359 -1.1638
    1PA    C115 2015   3.759   1.493   0.221 -0.5852  0.6040  0.5594
    1PA    H15R 2016   3.678   1.421   0.236  0.5852 -0.4383  2.2793
    1PA    H15S 2017   3.829   1.475   0.139 -0.4904  2.2252  0.2526
    1PA    C114 2018   3.853   1.479   0.346  0.0672 -0.2913 -0.0968
    1PA    H14R 2019   3.938   1.548   0.349 -0.3120  0.4181 -2.6737
    1PA    H14S 2020   3.794   1.519   0.428  2.0793  0.3622  1.0905
    1PA    C113 2021   3.900   1.333   0.373  0.0324  0.3059 -0.1517
    1PA    H13R 2022   3.812   1.270   0.362 -1.5631  2.7294 -2.7077
    1PA    H13S 2023   3.978   1.312   0.300  1.7830 -0.3899  1.8260
    1PA    C112 2024   3.959   1.320   0.513  0.8044 -0.3660 -0.2645
    1PA    H12R 2025   4.027   1.404   0.529 -0.6890  0.5070  1.9775
    1PA    H12S 2026   3.878   1.319   0.585  0.0534 -1.8865 -1.0864
    1PA    C111 2027   4.046   1.190   0.533  0.9425  0.0178 -0.1962
    1PA    H11R 2028   3.962   1.121   0.542  0.0490  1.1219  0.0298
    1PA    H11S 2029   4.108   1.175   0.444 -0.7809  0.4532 -1.5171
    1PA    C110 2030   4.135   1.191   0.654 -0.7010  0.0203  0.2057
    1PA    H10R 2031   4.191   1.284   0.644 -0.0992 -0.1473  1.8779
    1PA    H10S 2032   4.069   1.199   0.740 -1.4249 -2.8272 -0.0026
    1PA     C19 2033   4.230   1.068   0.663 -0.1489 -0.1112  0.2327
    1PA     H9R 2034   4.168   0.990   0.708 -0.8083  0.7626  0.8785
    1PA     H9S 2035   4.260   1.042   0.562  1.0216 -0.4880  0.6641
    1PA     C18 2036   4.360   1.093   0.750  0.2485  0.7498  0.4430
    1PA     H8R 2037   4.426   1.006   0.751 -0.8684 -0.1205  2.0160
    1PA     H8S 2038   4.412   1.177   0.703 -0.2529  0.5148 -0.5617
    1PA     C17 2039   4.316   1.126   0.893 -0.6118 -0.6757  0.2180
    1PA     H7R 2040   4.406   1.135   0.955 -0.6939  4.3962 -0.0041
    1PA     H7S 2041   4.279   1.228   0.889 -2.2704 -1.2965 -1.8286
    1PA     C16 2042   4.214   1.040   0.965 -0.1942  0.1882 -0.2425
    1PA     H6R 2043   4.113   1.061   0.928 -0.2903 -0.9861 -0.6966
    1PA     H6S 2044   4.237   0.937   0.939  0.8396  0.3180  0.1008
    1PA     C15 2045   4.213   1.058   1.114  0.0958  0.1808  0.9177
    1PA     H5R 2046   4.310   1.021   1.148 -0.5947 -1.1732  1.4819
    1PA     H5S 2047   4.221   1.167   1.124  3.2452  0.2806 -1.2073
    1PA     C14 2048   4.086   1.006   1.187  0.2655  0.1003  0.4033
    1PA     H4R 2049   3.998   1.062   1.153  0.3376 -0.3808 -0.6091
    1PA     H4S 2050   4.072   0.904   1.150  0.6788  0.9164 -2.2353
    1PA     C13 2051   4.097   1.008   1.337 -0.4252 -0.2142  0.5733
    1PA     H3R 2052   4.164   0.927   1.366  1.1862  1.0959  0.6604
    1PA     H3S 2053   4.140   1.103   1.371 -0.0631  1.2177 -3.3256
    1PA     C12 2054   3.963   0.986   1.416  0.3754  0.1210 -0.2097
    1PA     H2R 2055   3.912   1.082   1.424  3.7891  2.0754 -0.0942
    1PA     H2S 2056   3.887   0.921   1.372 -0.3723  0.8862 -0.0599
    2PC     C11 2057   3.984   0.954   1.558 -0.9768  0.4973  0.1193
    2PC     O12 2058   3.900   0.980   1.640  0.2760 -1.0005 -0.2471
    2PC     O11 2059   4.105   0.894   1.591 -0.2511 -0.1463 -0.0837
    2PC      C1 2060   4.144   0.852   1.721 -0.3658  0.4003 -0.2750
    2PC      HR 2061   4.133   0.944   1.779  0.5809  0.3755 -0.0483
    2PC      HS 2062   4.079   0.776   1.765 -1.0871  2.3348  2.2774
    2PC      C2 2063   4.285   0.803   1.716 -0.4406 -0.3180  0.4365
    2PC      HX 2064   4.285   0.721   1.644 -1.4565  0.6590 -0.7204
    2PC      C3 2065   4.338   0.769   1.852  0.6048 -0.0406 -0.0048
    2PC      HA 2066   4.299   0.674   1.890 -2.2250  0.6714 -0.8724
    2PC      HB 2067   4.446   0.757   1.853  0.8419  0.9862 -2.9443
    2PC     O31 2068   4.314   0.873   1.942 -0.1313 -0.1124 -0.2272
    2PC     P31 2069   4.330   0.860   2.097  0.2740 -0.0591 -0.0520
    2PC     O32 2070   4.321   1.015   2.144 -0.8049 -0.8657  0.2742
    2PC     C31 2071   4.196   1.089   2.136 -0.0556  0.9802 -0.1870
    2PC     H1A 2072   4.159   1.087   2.033 -0.6838 -0.9930  0.0435
    2PC     H1B 2073   4.118   1.036   2.191 -0.1662 -0.9634 -2.0816
    2PC     C32 2074   4.210   1.236   2.189 -0.1914  0.3681 -0.6289
    2PC     H2A 2075   4.223   1.233   2.297 -1.0724  1.2484 -0.4773
    2PC     H2B 2076   4.309   1.266   2.156  1.6934 -2.9461  1.4048
    2PC     N31 2077   4.110   1.342   2.148  0.2440 -0.0511 -0.3704
    2PC     C33 2078   3.985   1.302   2.217 -0.5242 -0.3140 -0.1585
    2PC     H3A 2079   4.019   1.307   2.321  0.8618  4.8438 -0.6050
    2PC     H3B 2080   3.911   1.379   2.194 -1.4087 -1.5860 -1.8099
    2PC     H3C 2081   3.956   1.205   2.175  0.2748 -0.7576  0.2872
    2PC     C34 2082   4.155   1.469   2.209  0.1822 -0.1870 -0.4069
    2PC     H4A 2083   4.191   1.463   2.312 -1.1931  1.4738  0.2088
    2PC     H4B 2084   4.237   1.511   2.149  4.1089 -1.0711  3.7644
    2PC     H4C 2085   4.071   1.534   2.229 -1.1601 -1.3975 -1.8330
    2PC     C35 2086   4.090   1.352   2.003 -0.4133 -0.1789 -0.1608
    2PC     H5A 2087   4.047   1.446   1.969  0.2940 -0.0115 -0.6143
    2PC     H5B 2088   4.029   1.267   1.973  0.8150 -0.6981 -1.2858
    2PC     H5C 2089   4.181   1.339   1.945  0.8289  3.5656  0.6825
    2PC     O33 2090   4.220   0.789   2.162 -0.2679 -0.1139  0.4511
    2PC     O34 2091   4.466   0.814   2.117 -0.4680  0.6839  0.0214
    2PC     O21 2092   4.369   0.916   1.673  0.2026  0.1888  0.1902
    2PC     C21 2093   4.496   0.889   1.631  0.4330 -0.5965 -0.0201
    2PC     O22 2094   4.544   0.776   1.625 -0.2590 -0.3998  0.4165
    3OL     C12 2095   4.555   1.012   1.571 -0.5564  0.1726 -0.1617
    3OL     H2R 2096   4.570   1.090   1.647  0.7701 -0.7954  0.6108
    3OL     H2S 2097   4.484   1.042   1.494 -0.5156 -1.8390 -1.0355
    3OL     C13 2098   4.689   0.986   1.509  0.1376  0.3121  0.1029
    3OL     H3R 2099   4.752   0.928   1.577  0.7998  0.3679 -0.4476
    3OL     H3S 2100   4.728   1.087   1.496  0.4702  0.1577 -0.1366
    3OL     C14 2101   4.680   0.944   1.366  0.3280 -0.2069 -0.0246
    3OL     H4R 2102   4.637   1.028   1.311 -0.5684 -0.8437 -0.3141
    3OL     H4S 2103   4.599   0.871   1.364  1.1068 -1.0852  0.1407
    3OL     C15 2104   4.805   0.894   1.293  0.3937  0.0495 -0.2522
    3OL     H5R 2105   4.819   0.787   1.309 -0.0768 -0.0699 -0.6191
    3OL     H5S 2106   4.888   0.941   1.346  0.5812 -0.4931 -0.0556
    3OL     C16 2107   4.833   0.939   1.154  0.4419  0.3356 -0.5886
    3OL     H6R 2108   4.937   0.910   1.140  0.0206 -0.7958 -1.5836
    3OL     H6S 2109   4.810   1.046   1.154  1.2939  0.5330 -1.3671
    3OL     C17 2110   4.738   0.873   1.051  0.0307 -0.1472 -0.3184
    3OL     H7R 2111   4.635   0.871   1.086 -0.0111 -1.4954 -0.4537
    3OL     H7S 2112   4.776   0.771   1.045 -0.2897 -0.2164 -1.2959
    3OL     C18 2113   4.743   0.930   0.915  0.2921  0.0180 -0.4808
    3OL     H8R 2114   4.842   0.906   0.878  0.4105  0.7470 -0.6542
    3OL     H8S 2115   4.733   1.039   0.912  0.4345  0.0111 -1.7161
    3OL     C19 2116   4.640   0.869   0.826 -0.2218 -0.3963  0.0244
    3OL     H9R 2117   4.539   0.882   0.864 -0.3505  0.8967 -0.6942
    3OL    C110 2118   4.658   0.791   0.720  0.3229 -0.1666  0.6706
    3OL    H10R 2119   4.571   0.749   0.669  1.0035 -0.2698 -0.4475
    3OL    C111 2120   4.781   0.754   0.648  0.4019 -0.3260  0.3623
    3OL    H11R 2121   4.806   0.650   0.672  1.1674 -0.2958 -0.2857
    3OL    H11S 2122   4.865   0.814   0.685  0.5861  0.4959 -1.3135
    3OL    C112 2123   4.776   0.771   0.498 -0.3649 -0.4353  0.1503
    3OL    H12R 2124   4.805   0.874   0.474  1.4049 -0.8973  0.1350
    3OL    H12S 2125   4.675   0.761   0.458  0.1921  3.8522 -3.2006
    3OL    C113 2126   4.855   0.664   0.424  0.2218 -0.1520 -0.0036
    3OL    H13R 2127   4.801   0.573   0.450  0.8153  0.0279  2.0614
    3OL    H13S 2128   4.958   0.657   0.460  0.7088  1.5103 -0.9344
    3OL    C114 2129   4.875   0.676   0.273  0.4714 -0.0344 -0.3568
    3OL    H14R 2130   4.909   0.775   0.241  0.3231 -0.0058 -0.4225
    3OL    H14S 2131   4.778   0.672   0.224  0.7387  0.1675 -0.9165
    3OL    C115 2132   4.961   0.567   0.215  0.1600  0.0982  0.0956
    3OL    H15R 2133   4.916   0.471   0.241  0.6965  0.0884  1.0519
    3OL    H15S 2134   5.062   0.575   0.256  0.8337 -1.1043 -1.2286
    3OL    C116 2135   4.967   0.570   0.061  0.0539  0.4132 -0.0452
    3OL    H16R 2136   5.005   0.668   0.031  0.3516  0.1496 -0.5298
    3OL    H16S 2137   4.864   0.568   0.028  0.4166  0.8832 -1.2344
    3OL    C117 2138   5.059   0.464   0.009  0.2655  0.5218  0.2044
    3OL    H17R 2139   5.017   0.368   0.039 -3.4441  1.9896  0.2340
    3OL    H17S 2140   5.157   0.467   0.057 -0.0359  0.0400  0.8673
    3OL    C118 2141   5.062   0.468  -0.146  0.0313 -0.0524 -0.2682
    3OL    H18R 2142   5.089   0.569  -0.179  1.5111 -0.1043  0.7036
    3OL    H18S 2143   4.959   0.459  -0.178 -0.2238 -1.6815  0.9324
    3OL    H18T 2144   5.118   0.393  -0.204 -1.4052  0.0036 -1.7861
    1PA    C116 2145   1.062   1.721  -0.258  0.4875  0.3508  0.1899
    1PA    H16R 2146   1.034   1.637  -0.322  0.2432  0.5678  0.0115
    1PA    H16S 2147   1.172   1.718  -0.257  0.7173  4.0659 -0.5187
    1PA    H16T 2148   1.045   1.813  -0.313  0.2293 -0.2490 -0.7516
    1PA    C115 2149   0.992   1.709  -0.120 -0.3876  1.2486 -0.1493
    1PA    H15R 2150   1.030   1.786  -0.052  0.1985  2.4384 -1.7640
    1PA    H15S 2151   0.886   1.735  -0.129 -0.0649  2.1480 -1.8846
    1PA    C114 2152   1.000   1.571  -0.043 -1.3685  0.1169 -0.3304
    1PA    H14R 2153   0.926   1.512  -0.098 -0.7742 -0.1739 -0.8327
    1PA    H14S 2154   1.103   1.538  -0.057 -1.2958  0.0992  0.2284
    1PA    C113 2155   0.949   1.586   0.099 -0.2177 -0.1596 -0.7442
    1PA    H13R 2156   1.017   1.649   0.157 -1.2085  2.3981 -2.1809
    1PA    H13S 2157   0.855   1.640   0.087 -0.7465 -0.2509  2.1426
    1PA    C112 2158   0.920   1.451   0.164  0.2452 -0.0102  0.5761
    1PA    H12R 2159   0.851   1.387   0.107  1.4551 -0.8493  0.0098
    1PA    H12S 2160   1.017   1.401   0.156  0.3005  0.1083  0.5067
    1PA    C111 2161   0.886   1.451   0.307  0.1539  0.2652 -0.5689
    1PA    H11R 2162   0.952   1.519   0.361  0.0360  0.1656 -0.3000
    1PA    H11S 2163   0.790   1.500   0.324 -0.0049 -0.3528  0.3660
    1PA    C110 2164   0.908   1.322   0.385  0.7304  0.0822  0.1891
    1PA    H10R 2165   0.826   1.259   0.351 -0.3242  0.5954  1.6742
    1PA    H10S 2166   0.997   1.265   0.357  0.9183 -0.4048  1.6838
    1PA     C19 2167   0.911   1.338   0.544  0.3285 -0.6627  0.1286
    1PA     H9R 2168   0.825   1.397   0.577  0.1214 -1.1671  0.4951
    1PA     H9S 2169   0.907   1.241   0.594  0.3781 -0.3674  0.7078
    1PA     C18 2170   1.033   1.413   0.599  0.3470  0.2648  0.4924
    1PA     H8R 2171   1.122   1.394   0.539 -0.2531  0.6911 -0.5619
    1PA     H8S 2172   1.032   1.522   0.594  0.6799  0.4315  2.8995
    1PA     C17 2173   1.062   1.373   0.742  0.3965  0.1321  0.5205
    1PA     H7R 2174   0.979   1.397   0.809 -0.3783  2.0318 -1.0175
    1PA     H7S 2175   1.092   1.269   0.751  2.1121  0.5425 -0.1344
    1PA     C16 2176   1.191   1.442   0.784  0.5992  0.3313 -0.6495
    1PA     H6R 2177   1.275   1.416   0.718  0.4580 -0.1918 -0.6330
    1PA     H6S 2178   1.174   1.548   0.767 -1.9649  0.4691  2.0143
    1PA     C15 2179   1.212   1.439   0.935 -0.0588  0.3478  0.0270
    1PA     H5R 2180   1.296   1.506   0.950  0.1571 -0.2179  1.5498
    1PA     H5S 2181   1.126   1.490   0.979 -1.0047  0.2858 -1.6609
    1PA     C14 2182   1.249   1.304   0.993  0.3661  0.0209  0.2987
    1PA     H4R 2183   1.178   1.233   0.951 -0.7998  1.8954 -1.0566
    1PA     H4S 2184   1.346   1.284   0.948  0.2873  0.9559 -0.3224
    1PA     C13 2185   1.249   1.307   1.148 -0.5453 -0.1457 -0.2850
    1PA     H3R 2186   1.301   1.400   1.175 -1.5105  0.6487 -1.0730
    1PA     H3S 2187   1.144   1.320   1.175 -1.9411  0.8934 -5.1725
    1PA     C12 2188   1.327   1.193   1.212 -0.3016 -0.2639  0.0427
    1PA     H2R 2189   1.301   1.089   1.188  1.9797 -1.0115  0.4592
    1PA     H2S 2190   1.435   1.196   1.195 -0.4953 -0.2974 -1.2827
    2PC     C11 2191   1.312   1.201   1.370  0.2421  0.1412  0.4287
    2PC     O12 2192   1.405   1.216   1.444 -0.1274  0.4082 -0.6064
    2PC     O11 2193   1.187   1.187   1.415  0.2868 -0.7549  0.0860
    2PC      C1 2194   1.170   1.180   1.559  0.3959 -0.3588 -1.1295
    2PC      HR 2195   1.072   1.134   1.573  0.0460  0.2855 -1.4366
    2PC      HS 2196   1.249   1.118   1.603 -0.7702 -1.0016  0.1157
    2PC      C2 2197   1.166   1.317   1.633  1.4983  0.4240 -0.2865
    2PC      HX 2198   1.256   1.378   1.628  3.1976 -1.9898 -1.0123
    2PC      C3 2199   1.142   1.292   1.783  0.0449  0.3019  0.3991
    2PC      HA 2200   1.038   1.261   1.791  0.0414  0.1441 -0.1921
    2PC      HB 2201   1.199   1.204   1.814 -1.8329 -1.2717 -0.4046
    2PC     O31 2202   1.172   1.410   1.851 -0.3328 -0.5719  0.0509
    2PC     P31 2203   1.155   1.419   2.001  0.3117  0.8571 -0.0525
    2PC     O32 2204   1.242   1.299   2.060  0.3018  0.4193 -0.0933
    2PC     C31 2205   1.382   1.299   2.027 -0.2416 -0.2699  0.1978
    2PC     H1A 2206   1.388   1.307   1.919  0.0299  0.0163  0.2336
    2PC     H1B 2207   1.417   1.392   2.071 -1.3923  1.2032 -1.8301
    2PC     C32 2208   1.450   1.172   2.089  0.5485  0.0984  0.0781
    2PC     H2A 2209   1.432   1.153   2.195 -1.3601  0.0182 -0.2200
    2PC     H2B 2210   1.404   1.085   2.041 -1.1668  0.1696  1.4956
    2PC     N31 2211   1.602   1.163   2.069 -0.2928  0.0974 -0.2869
    2PC     C33 2212   1.640   1.021   2.082  0.1551  0.3475  0.0953
    2PC     H3A 2213   1.599   0.975   2.172 -0.4915 -0.1077 -0.4232
    2PC     H3B 2214   1.618   0.966   1.991 -3.4397 -0.1697  1.1091
    2PC     H3C 2215   1.747   1.035   2.098 -0.2400  2.5901  1.3282
    2PC     C34 2216   1.647   1.220   1.945 -0.4235 -0.0510 -0.2882
    2PC     H4A 2217   1.575   1.207   1.864 -0.4679 -0.1239 -0.2373
    2PC     H4B 2218   1.669   1.326   1.961  1.0114 -0.4899  0.9684
    2PC     H4C 2219   1.743   1.176   1.914  0.2383  0.2490  1.2391
    2PC     C35 2220   1.664   1.237   2.183 -0.6129 -0.4186 -0.5893
    2PC     H5A 2221   1.623   1.338   2.182  0.0469 -0.1475 -2.3203
    2PC     H5B 2222   1.772   1.236   2.176 -0.3136 -1.9246  2.5075
    2PC     H5C 2223   1.641   1.188   2.278  0.7018  1.3475  0.7026
    2PC     O33 2224   1.211   1.545   2.049  0.0106 -0.2246  0.3462
    2PC     O34 2225   1.019   1.373   2.043  0.0372  0.8698  0.1449
    2PC     O21 2226   1.054   1.399   1.584  0.1293  0.1052  0.4027
    2PC     C21 2227   1.070   1.475   1.476 -0.4899 -0.5052 -0.5898
    2PC     O22 2228   1.177   1.498   1.423  0.1124  0.2434 -0.2519
    3OL     C12 2229   0.935   1.522   1.427 -0.7414  0.0075  0.7030
    3OL     H2R 2230   0.943   1.576   1.332 -2.3902  0.3625  0.7247
    3OL     H2S 2231   0.895   1.594   1.500 -0.3396 -0.2974  1.2313
    3OL     C13 2232   0.838   1.407   1.391  0.1282 -0.8309  0.5081
    3OL     H3R 2233   0.744   1.455   1.361 -0.5577 -0.6048  2.8742
    3OL     H3S 2234   0.810   1.347   1.478  1.1287 -4.7925 -1.6452
    3OL     C14 2235   0.880   1.300   1.286  0.6124  0.0623 -0.1538
    3OL     H4R 2236   0.952   1.222   1.312 -0.9932 -1.1200  0.9443
    3OL     H4S 2237   0.931   1.362   1.212 -0.7249  1.7215  0.2307
    3OL     C15 2238   0.764   1.239   1.212 -0.1273 -0.5244 -0.1166
    3OL     H5R 2239   0.694   1.308   1.165 -1.3064 -0.4217  1.6916
    3OL     H5S 2240   0.700   1.176   1.275 -0.3590 -1.3390 -1.1238
    3OL     C16 2241   0.807   1.146   1.088 -0.3893 -0.1838 -0.3755
    3OL     H6R 2242   0.886   1.074   1.112 -0.1484  0.3124  0.3369
    3OL     H6S 2243   0.851   1.204   1.007  1.2231  0.9695  1.2271
    3OL     C17 2244   0.692   1.054   1.021  0.1860  0.9934  0.2295
    3OL     H7R 2245   0.602   1.113   1.001  0.8034  1.7548 -0.3783
    3OL     H7S 2246   0.661   0.972   1.086 -0.6797  0.2115 -1.1079
    3OL     C18 2247   0.741   0.983   0.889 -0.1951  0.4974 -0.0476
    3OL     H8R 2248   0.821   0.920   0.928 -1.1757 -0.5776  0.3129
    3OL     H8S 2249   0.785   1.057   0.823  2.6721 -0.5763  0.5269
    3OL     C19 2250   0.618   0.920   0.826  0.7666 -0.8308 -0.8406
    3OL     H9R 2251   0.540   0.993   0.808  2.3494  0.7826 -1.4362
    3OL    C110 2252   0.609   0.794   0.792  0.2728  0.3383  0.0741
    3OL    H10R 2253   0.520   0.745   0.755 -0.6397  1.3882  0.8062
    3OL    C111 2254   0.711   0.692   0.807  0.3100  0.1680 -0.0024
    3OL    H11R 2255   0.665   0.607   0.857 -1.3560  2.2974  2.3133
    3OL    H11S 2256   0.787   0.718   0.880  0.2713 -0.7583  0.3767
    3OL    C112 2257   0.781   0.641   0.682  0.7580 -0.1573  0.3405
    3OL    H12R 2258   0.840   0.722   0.638 -2.2840  0.9786 -2.0380
    3OL    H12S 2259   0.701   0.621   0.611  0.1673 -0.7617  1.1639
    3OL    C113 2260   0.854   0.507   0.697  0.1125  0.1533 -0.2726
    3OL    H13R 2261   0.791   0.433   0.747  1.8508 -0.1476  1.5857
    3OL    H13S 2262   0.939   0.525   0.763  1.4815 -0.4012 -1.8212
    3OL    C114 2263   0.903   0.433   0.575  0.9443  0.2695  0.1860
    3OL    H14R 2264   0.821   0.376   0.532  1.1225  2.7175 -3.8668
    3OL    H14S 2265   0.973   0.357   0.612  1.3967  1.0853  1.0398
    3OL    C115 2266   0.967   0.535   0.486  0.2575 -0.5330  0.4380
    3OL    H15R 2267   1.048   0.580   0.543  0.0345  0.6938 -0.1810
    3OL    H15S 2268   0.895   0.612   0.456  1.1650  0.0463 -0.2848
    3OL    C116 2269   1.035   0.479   0.355 -0.2854 -0.0183 -0.4750
    3OL    H16R 2270   1.124   0.420   0.379  0.4926  1.6376  0.9097
    3OL    H16S 2271   1.078   0.560   0.295 -1.0693  0.0767 -0.9102
    3OL    C117 2272   0.951   0.396   0.264 -0.9884  0.5970  0.2640
    3OL    H17R 2273   0.845   0.422   0.274 -1.3966 -0.4935 -0.8672
    3OL    H17S 2274   0.966   0.289   0.279 -1.8396  0.6652  1.6976
    3OL    C118 2275   1.000   0.412   0.122  0.0275 -0.2898  0.0231
    3OL    H18R 2276   1.108   0.402   0.123  0.5200  3.6473 -0.4627
    3OL    H18S 2277   0.970   0.512   0.092  2.2415  0.0580 -1.2242
    3OL    H18T 2278   0.956   0.349   0.044 -1.2739  0.2911  0.2628
    1PA    C116 2279   5.274   3.272   0.336  0.3012  0.5989  0.2514
    1PA    H16R 2280   5.306   3.376   0.340 -4.0957  2.1696 -0.2286
    1PA    H16S 2281   5.167   3.273   0.357  0.3247  0.7937  0.3668
    1PA    H16T 2282   5.309   3.234   0.240 -1.3664  2.7927 -1.3267
    1PA    C115 2283   5.325   3.200   0.465  0.0289 -0.3342 -0.4626
    1PA    H15R 2284   5.433   3.197   0.455  0.0481 -2.7107 -0.1585
    1PA    H15S 2285   5.292   3.250   0.557 -0.3260  1.1066 -1.3396
    1PA    C114 2286   5.272   3.060   0.487  0.2504  0.0571 -0.2409
    1PA    H14R 2287   5.311   3.003   0.402  1.2814 -1.1353  0.9885
    1PA    H14S 2288   5.313   3.016   0.578  0.1515 -0.7839 -0.5925
    1PA    C113 2289   5.121   3.038   0.477  0.4226  0.4062  0.3745
    1PA    H13R 2290   5.066   3.063   0.385  0.2201 -3.8611 -0.8983
    1PA    H13S 2291   5.107   2.929   0.475  0.5833  0.3679  1.0526
    1PA    C112 2292   5.057   3.099   0.597  0.6993 -0.0310  0.5439
    1PA    H12R 2293   5.118   3.076   0.685 -1.9906  0.9350  2.8207
    1PA    H12S 2294   5.042   3.207   0.591  1.2541 -0.0312 -2.0969
    1PA    C111 2295   4.924   3.022   0.620  0.7638 -0.0318 -0.3652
    1PA    H11R 2296   4.875   3.018   0.522  1.4510 -0.3292 -0.7066
    1PA    H11S 2297   4.957   2.924   0.655 -1.1242 -0.3901  0.5269
    1PA    C110 2298   4.839   3.076   0.733  0.2284  0.4060 -0.3936
    1PA    H10R 2299   4.892   3.040   0.822 -2.4882  1.1072  1.6301
    1PA    H10S 2300   4.840   3.185   0.742 -0.5393  0.3930 -0.0475
    1PA     C19 2301   4.699   3.013   0.737 -0.7982  0.0237 -0.1387
    1PA     H9R 2302   4.644   3.091   0.684  0.6408  0.8756 -0.4315
    1PA     H9S 2303   4.697   2.923   0.676 -2.1271 -0.4747  0.6020
    1PA     C18 2304   4.637   2.973   0.874  0.1229 -0.9110 -0.0015
    1PA     H8R 2305   4.533   2.951   0.848 -0.7266  1.4664  1.0592
    1PA     H8S 2306   4.681   2.882   0.915  0.7001 -0.5403  0.2168
    1PA     C17 2307   4.644   3.087   0.977  0.4309  0.3249 -0.0030
    1PA     H7R 2308   4.748   3.094   1.010  0.8673 -0.4757 -1.1510
    1PA     H7S 2309   4.605   3.180   0.934 -1.8867  0.2442  1.7363
    1PA     C16 2310   4.554   3.064   1.094 -0.0041  0.1037 -0.1282
    1PA     H6R 2311   4.575   3.140   1.170 -1.1813 -0.9316  1.2748
    1PA     H6S 2312   4.448   3.073   1.069 -0.1103  0.0849  0.3063
    1PA     C15 2313   4.556   2.931   1.167  0.6845  0.5094  0.3310
    1PA     H5R 2314   4.468   2.926   1.230 -0.0867 -0.5165 -0.7824
    1PA     H5S 2315   4.527   2.845   1.106  0.1720  0.9425 -0.0441
    1PA     C14 2316   4.683   2.907   1.254  0.0136 -0.6485  0.1753
    1PA     H4R 2317   4.751   2.852   1.189  0.2202 -0.1725 -0.0188
    1PA     H4S 2318   4.727   3.001   1.289  0.1983 -0.7820  0.3076
    1PA     C13 2319   4.664   2.822   1.373  0.6455 -0.1488 -0.2696
    1PA     H3R 2320   4.588   2.858   1.443 -1.2533  1.0690 -2.8022
    1PA     H3S 2321   4.631   2.727   1.331  1.9632 -0.0023 -1.7176
    1PA     C12 2322   4.796   2.808   1.444 -0.6255  0.1304  0.6177
    1PA     H2R 2323   4.871   2.786   1.367 -0.3172 -1.3920  1.3125
    1PA     H2S 2324   4.825   2.903   1.491 -1.3036  1.1313 -0.9112
    2PC     C11 2325   4.799   2.698   1.548 -0.4660  0.1431 -0.1157
    2PC     O12 2326   4.726   2.603   1.544  0.8765 -0.2657 -0.2186
    2PC     O11 2327   4.901   2.714   1.641  0.2691 -0.4007 -0.0319
    2PC      C1 2328   4.893   2.629   1.757  0.0962 -0.2525 -0.5800
    2PC      HR 2329   4.872   2.524   1.731  0.4251 -0.6038  0.5137
    2PC      HS 2330   4.992   2.620   1.801  0.2097  2.1388 -0.2508
    2PC      C2 2331   4.802   2.679   1.869  0.4343  0.4282  0.7860
    2PC      HX 2332   4.828   2.784   1.881  0.1120  0.4902  0.9416
    2PC      C3 2333   4.821   2.608   2.001  0.3089  0.0215 -0.0695
    2PC      HA 2334   4.924   2.637   2.025  0.6231  0.7537 -2.0978
    2PC      HB 2335   4.739   2.646   2.062 -0.3007 -1.1695 -0.1259
    2PC     O31 2336   4.804   2.467   1.974 -0.0524 -0.2574 -0.0892
    2PC     P31 2337   4.800   2.353   2.086 -0.4653 -0.3194  0.1112
    2PC     O32 2338   4.668   2.376   2.161  0.0687  0.0601  0.6555
    2PC     C31 2339   4.548   2.347   2.094 -0.5776  0.0265  0.1748
    2PC     H1A 2340   4.553   2.392   1.994  3.8855  2.4968  1.2227
    2PC     H1B 2341   4.534   2.239   2.088 -3.4787  0.3169  0.6219
    2PC     C32 2342   4.430   2.401   2.174 -0.5517 -0.1291 -1.0426
    2PC     H2A 2343   4.464   2.500   2.205  1.3934 -1.2295  0.5896
    2PC     H2B 2344   4.339   2.417   2.115  1.6628  1.4993 -4.3212
    2PC     N31 2345   4.389   2.344   2.305  0.2207  0.3805  0.0403
    2PC     C33 2346   4.509   2.325   2.394  0.1055  0.0545 -0.1305
    2PC     H3A 2347   4.477   2.290   2.492  3.5570 -0.1324  1.0629
    2PC     H3B 2348   4.585   2.257   2.356 -0.6791 -0.6591 -0.4563
    2PC     H3C 2349   4.557   2.423   2.404  1.3023 -0.6003  0.7378
    2PC     C34 2350   4.297   2.429   2.382  0.7121  0.0161 -0.6801
    2PC     H4A 2351   4.204   2.423   2.325  1.1654 -0.0566 -1.4257
    2PC     H4B 2352   4.289   2.381   2.479  1.6742  0.9011 -0.1374
    2PC     H4C 2353   4.326   2.534   2.393 -1.2226  0.7414 -2.0150
    2PC     C35 2354   4.325   2.213   2.277  0.5536  0.8776  0.0128
    2PC     H5A 2355   4.393   2.145   2.226 -0.9564 -2.5612  2.2713
    2PC     H5B 2356   4.240   2.230   2.211 -0.9778 -0.9518  1.4204
    2PC     H5C 2357   4.280   2.169   2.366 -1.9151 -0.0155 -1.5769
    2PC     O33 2358   4.794   2.225   2.019  0.3671  0.5270 -0.1705
    2PC     O34 2359   4.908   2.378   2.182  0.0676  0.2423  0.2807
    2PC     O21 2360   4.666   2.667   1.822 -0.0882  0.4586 -0.2866
    2PC     C21 2361   4.566   2.738   1.879  0.5474 -0.3218  0.5773
    2PC     O22 2362   4.587   2.821   1.965 -0.4976 -0.5559 -0.3174
    3OL     C12 2363   4.428   2.703   1.828  0.2079 -0.3917  0.6307
    3OL     H2R 2364   4.368   2.659   1.909  1.1384 -1.5416  0.7213
    3OL     H2S 2365   4.434   2.625   1.752 -1.0431  1.3742 -1.4074
    3OL     C13 2366   4.352   2.831   1.795  0.6983 -0.0419  0.1618
    3OL     H3R 2367   4.373   2.904   1.874 -2.0212 -0.3928  1.3036
    3OL     H3S 2368   4.246   2.816   1.817  0.1217  3.7845  0.8155
    3OL     C14 2369   4.368   2.894   1.654 -0.3348  0.7134  0.2847
    3OL     H4R 2370   4.350   2.829   1.568  0.3496 -0.8144  1.2441
    3OL     H4S 2371   4.471   2.929   1.643 -0.2118  0.2559 -0.0913
    3OL     C15 2372   4.281   3.013   1.650 -0.3233  0.1237  0.4650
    3OL     H5R 2373   4.321   3.086   1.721 -0.2209 -0.0991  0.6374
    3OL     H5S 2374   4.187   2.974   1.689  0.1865 -1.3296  0.3185
    3OL     C16 2375   4.275   3.069   1.508  0.6183 -0.4142 -0.2384
    3OL     H6R 2376   4.376   3.099   1.478  0.6305 -0.4790 -0.2622
    3OL     H6S 2377   4.225   3.166   1.513 -1.6291 -1.2972 -2.8521
    3OL     C17 2378   4.195   2.985   1.417 -0.4830 -0.1581  0.2434
    3OL     H7R 2379   4.098   2.959   1.461  0.3957 -1.3678  1.5455
    3OL     H7S 2380   4.240   2.886   1.407  2.1482  1.1234 -1.9393
    3OL     C18 2381   4.169   3.052   1.277  0.0377  0.6689  0.3065
    3OL     H8R 2382   4.257   3.040   1.212 -0.3741 -1.9231  0.1624
    3OL     H8S 2383   4.168   3.160   1.298  3.2983  0.7700  0.5702
    3OL     C19 2384   4.046   2.997   1.204  0.1502 -0.1781  0.2237
    3OL     H9R 2385   3.953   3.033   1.246  1.1720 -0.0065  2.5204
    3OL    C110 2386   4.031   2.906   1.110  0.2084 -0.5828 -0.2529
    3OL    H10R 2387   3.935   2.858   1.093  0.2311 -0.9665  0.6272
    3OL    C111 2388   4.139   2.846   1.033  0.1050 -0.2351 -0.7326
    3OL    H11R 2389   4.136   2.740   1.058  0.0937 -0.0342  0.1759
    3OL    H11S 2390   4.236   2.892   1.055  0.0244 -0.7471  0.7875
    3OL    C112 2391   4.110   2.855   0.887 -0.2551  0.0537  0.1812
    3OL    H12R 2392   4.079   2.955   0.854 -1.0047 -0.5239 -0.9197
    3OL    H12S 2393   4.024   2.791   0.869  1.0801 -1.5593 -0.6384
    3OL    C113 2394   4.219   2.796   0.813 -0.6827  0.3002  0.0731
    3OL    H13R 2395   4.237   2.692   0.843 -3.9349 -0.2790  0.3667
    3OL    H13S 2396   4.318   2.841   0.824  0.1829 -1.3715 -0.3828
    3OL    C114 2397   4.188   2.808   0.662 -0.8486  0.3334 -0.5903
    3OL    H14R 2398   4.088   2.777   0.630  0.1401 -0.0290 -3.6316
    3OL    H14S 2399   4.259   2.744   0.610 -0.6093 -0.5932  0.8139
    3OL    C115 2400   4.195   2.952   0.603 -0.2895 -0.1462  0.0364
    3OL    H15R 2401   4.273   3.011   0.651 -0.0369 -1.1603  0.9101
    3OL    H15S 2402   4.103   3.002   0.637 -1.5238 -4.4109  4.0706
    3OL    C116 2403   4.204   2.962   0.448  0.0928  0.3468  0.1441
    3OL    H16R 2404   4.145   2.892   0.390 -0.6299  1.3363 -0.3516
    3OL    H16S 2405   4.305   2.937   0.414 -0.4788  1.0109 -2.2276
    3OL    C117 2406   4.173   3.107   0.390 -0.2850  0.4059 -0.6279
    3OL    H17R 2407   4.243   3.174   0.440  0.0411  0.9669 -1.7974
    3OL    H17S 2408   4.071   3.128   0.421 -0.4545  1.8992 -2.0608
    3OL    C118 2409   4.181   3.114   0.236  0.0630 -0.6879 -0.3834
    3OL    H18R 2410   4.157   3.213   0.197  0.4000 -0.1270  0.7881
    3OL    H18S 2411   4.093   3.060   0.202  0.1499 -0.3727 -1.1290
    3OL    H18T 2412   4.279   3.080   0.202  0.2593 -0.7391  0.2121
    1PA    C116 2413   1.675   3.045  -0.344 -0.2590 -1.2051  0.2149
    1PA    H16R 2414   1.721   2.947  -0.325  0.6132 -0.8057  0.1982
    1PA    H16S 2415   1.751   3.124  -0.345  0.1085 -1.5444  0.6618
    1PA    H16T 2416   1.625   3.037  -0.440  1.5506 -0.6973 -0.8278
    1PA    C115 2417   1.582   3.095  -0.243  0.1330  0.4245  0.0924
    1PA    H15R 2418   1.518   3.176  -0.279  0.2476  0.7524  0.6114
    1PA    H15S 2419   1.521   3.009  -0.215  1.6293 -0.6959  0.0054
    1PA    C114 2420   1.659   3.134  -0.118 -0.2539 -0.2195 -0.2659
    1PA    H14R 2421   1.709   3.046  -0.076  0.8899  1.5680  2.4310
    1PA    H14S 2422   1.746   3.199  -0.133  0.6744 -1.9085 -2.8088
    1PA    C113 2423   1.560   3.191  -0.013 -0.1067  0.0626  0.3436
    1PA    H13R 2424   1.520   3.285  -0.050  0.3476 -0.8987 -2.8451
    1PA    H13S 2425   1.470   3.133   0.005  0.4045 -0.2951  2.0167
    1PA    C112 2426   1.632   3.197   0.119  0.1902 -0.5396 -0.8683
    1PA    H12R 2427   1.658   3.096   0.151 -0.6935 -0.6733 -0.5380
    1PA    H12S 2428   1.729   3.245   0.109  0.0775 -0.2157 -0.4643
    1PA    C111 2429   1.549   3.270   0.219 -0.2704  0.1772 -0.1199
    1PA    H11R 2430   1.537   3.378   0.212 -1.3382  0.0700 -0.0853
    1PA    H11S 2431   1.447   3.233   0.213 -0.3880  0.1843  1.4817
    1PA    C110 2432   1.611   3.262   0.353 -0.5966  0.5635 -0.3191
    1PA    H10R 2433   1.602   3.156   0.376 -0.3004  0.6648  0.3038
    1PA    H10S 2434   1.717   3.285   0.341  0.0566 -1.7845  0.3496
    1PA     C19 2435   1.523   3.324   0.470  0.1753  0.8111 -1.0100
    1PA     H9R 2436   1.489   3.423   0.439  0.4943  1.1347 -0.3387
    1PA     H9S 2437   1.425   3.276   0.481  0.5199  0.1495 -0.7675
    1PA     C18 2438   1.583   3.333   0.605  0.1978  0.1748 -0.0941
    1PA     H8R 2439   1.624   3.235   0.626  0.1150  0.2883  0.6344
    1PA     H8S 2440   1.664   3.406   0.609  0.6151 -0.3288  0.7575
    1PA     C17 2441   1.484   3.369   0.714 -0.3506 -0.1802 -0.1420
    1PA     H7R 2442   1.539   3.404   0.801  1.6911 -1.2589 -0.9482
    1PA     H7S 2443   1.420   3.456   0.695  0.0877  0.0832 -0.4108
    1PA     C16 2444   1.392   3.257   0.764 -0.0173 -0.2495  0.1778
    1PA     H6R 2445   1.345   3.209   0.678 -0.3691 -1.7089  1.1464
    1PA     H6S 2446   1.439   3.166   0.800 -0.1651 -1.0977 -1.6706
    1PA     C15 2447   1.282   3.304   0.856  0.1963 -0.0158  0.0965
    1PA     H5R 2448   1.220   3.381   0.810  2.8670  1.4529 -1.2584
    1PA     H5S 2449   1.213   3.221   0.877  0.7504 -0.8877 -1.3761
    1PA     C14 2450   1.316   3.364   0.991 -0.1754  0.0284  0.6267
    1PA     H4R 2451   1.360   3.283   1.050  1.4525  0.4175  0.0130
    1PA     H4S 2452   1.400   3.431   0.973  2.2489 -2.4014  1.9936
    1PA     C13 2453   1.205   3.431   1.064  0.0095 -0.6126 -0.1818
    1PA     H3R 2454   1.162   3.503   0.994  0.0355  0.5155  0.9379
    1PA     H3S 2455   1.122   3.368   1.097 -1.5892  1.3354 -0.2711
    1PA     C12 2456   1.253   3.505   1.186 -0.8610  0.0867  0.1069
    1PA     H2R 2457   1.331   3.453   1.243  1.0547  1.7261 -0.9008
    1PA     H2S 2458   1.316   3.589   1.157 -1.3257  0.2659 -0.4082
    2PC     C11 2459   1.134   3.541   1.279 -0.2267  0.2753 -0.2298
    2PC     O12 2460   1.033   3.471   1.298 -1.0097 -0.2945 -0.2618
    2PC     O11 2461   1.160   3.654   1.337  0.2809  0.5087 -0.0946
    2PC      C1 2462   1.059   3.705   1.432  0.2861  0.1911  0.0373
    2PC      HR 2463   0.956   3.704   1.397 -0.3378  1.2571  1.7275
    2PC      HS 2464   1.075   3.649   1.525  1.4130 -0.3485 -0.4682
    2PC      C2 2465   1.095   3.856   1.463 -0.2741 -0.0329 -0.2641
    2PC      HX 2466   1.198   3.865   1.428 -0.7727  4.4436 -1.1531
    2PC      C3 2467   1.074   3.891   1.610 -0.4374 -0.6240  0.0221
    2PC      HA 2468   0.972   3.909   1.645 -0.8540 -2.5353 -0.1126
    2PC      HB 2469   1.124   3.826   1.682 -0.1969  0.8362  1.2449
    2PC     O31 2470   1.142   4.019   1.631  0.1197 -0.2173 -0.0795
    2PC     P31 2471   1.131   4.097   1.769  0.0819 -0.1733 -0.1637
    2PC     O32 2472   1.208   3.990   1.868  0.5693 -0.2925 -0.6483
    2PC     C31 2473   1.344   3.957   1.861 -0.4380 -0.1153  0.4390
    2PC     H1A 2474   1.353   3.898   1.770 -3.8362  0.7622 -0.6005
    2PC     H1B 2475   1.406   4.047   1.862 -2.5816  1.5294 -2.2543
    2PC     C32 2476   1.375   3.870   1.988 -0.1924 -0.7868  0.3661
    2PC     H2A 2477   1.322   3.776   1.986 -0.2138 -0.7648 -1.6375
    2PC     H2B 2478   1.479   3.836   1.985 -0.4005 -1.4289  0.4741
    2PC     N31 2479   1.349   3.932   2.124  0.1425  0.0024 -1.1794
    2PC     C33 2480   1.436   4.056   2.144  0.1624  0.5214  0.2386
    2PC     H3A 2481   1.536   4.015   2.157 -0.7570 -2.2218 -0.6970
    2PC     H3B 2482   1.440   4.125   2.058 -2.5937 -0.4432 -0.7642
    2PC     H3C 2483   1.406   4.117   2.229 -0.9241 -0.0360  0.2704
    2PC     C34 2484   1.204   3.969   2.141  0.5511  0.8913  0.0131
    2PC     H4A 2485   1.183   3.987   2.246  1.6474 -2.1573  0.8720
    2PC     H4B 2486   1.199   4.056   2.076  0.5122  0.8257 -0.0726
    2PC     H4C 2487   1.147   3.887   2.095  0.7091  1.8288 -1.9467
    2PC     C35 2488   1.379   3.837   2.230 -0.6418 -0.1721 -0.1499
    2PC     H5A 2489   1.486   3.826   2.247 -0.3912  1.5428 -0.4506
    2PC     H5B 2490   1.329   3.744   2.207 -0.1152 -0.6115  0.4520
    2PC     H5C 2491   1.333   3.881   2.319 -0.4862  1.8446 -1.0139
    2PC     O33 2492   1.218   4.213   1.753 -0.0635 -0.5700 -0.2960
    2PC     O34 2493   0.986   4.112   1.806 -0.9217  0.3967 -0.0080
    2PC     O21 2494   1.012   3.933   1.378  0.2412 -0.4043  0.3781
    2PC     C21 2495   1.042   4.058   1.335  0.2360  0.0550 -0.0788
    2PC     O22 2496   1.148   4.108   1.366  0.0434  0.1018  0.0904
    3OL     C12 2497   0.930   4.117   1.248 -0.1864 -0.5766  0.1096
    3OL     H2R 2498   0.849   4.138   1.318 -0.4121 -1.4925  0.1350
    3OL     H2S 2499   0.874   4.049   1.185 -1.4997  1.7717 -1.4082
    3OL     C13 2500   0.982   4.227   1.155  0.2832 -0.2716 -0.8187
    3OL     H3R 2501   0.907   4.240   1.077 -1.6373 -0.9634  0.8068
    3OL     H3S 2502   1.080   4.201   1.113  0.1349 -0.1422 -1.2444
    3OL     C14 2503   0.986   4.363   1.235 -0.4588  0.8551  0.1243
    3OL     H4R 2504   1.061   4.366   1.315 -0.7607  0.3672  0.4282
    3OL     H4S 2505   0.892   4.382   1.287 -0.3614  1.0052  0.2499
    3OL     C15 2506   0.997   4.483   1.145  0.3676  0.0039 -0.5751
    3OL     H5R 2507   1.024   4.569   1.206  0.0384  0.1360 -0.6104
    3OL     H5S 2508   0.899   4.515   1.109  0.2910  2.0480  1.2629
    3OL     C16 2509   1.095   4.463   1.033 -0.1695  0.4841 -0.2268
    3OL     H6R 2510   1.059   4.399   0.952  3.2918  0.7315 -2.1378
    3OL     H6S 2511   1.179   4.413   1.082 -0.7827 -1.9743 -1.5177
    3OL     C17 2512   1.151   4.583   0.956  0.1832 -0.4319  0.2262
    3OL     H7R 2513   1.191   4.552   0.860  1.4590 -0.2262  0.6738
    3OL     H7S 2514   1.236   4.619   1.016 -0.3150  3.4880 -1.1048
    3OL     C18 2515   1.046   4.697   0.933 -0.0848 -0.5028 -0.1430
    3OL     H8R 2516   1.021   4.748   1.026  0.0691  0.3789 -0.5705
    3OL     H8S 2517   0.963   4.661   0.872 -1.4599  1.6378  0.3577
    3OL     C19 2518   1.115   4.806   0.859 -0.0222 -0.5433 -0.0325
    3OL     H9R 2519   1.214   4.818   0.901  0.4337 -0.9930 -0.9467
    3OL    C110 2520   1.076   4.874   0.752 -0.1069  0.6645  0.0171
    3OL    H10R 2521   1.152   4.940   0.710  0.4140  0.4383  0.6038
    3OL    C111 2522   0.950   4.853   0.671  0.0620 -0.5508 -0.5767
    3OL    H11R 2523   0.909   4.753   0.683 -1.2777 -0.0102 -0.3857
    3OL    H11S 2524   0.969   4.868   0.565 -0.6070 -0.1614 -0.6445
    3OL    C112 2525   0.849   4.957   0.717  0.3289  0.4688  0.0335
    3OL    H12R 2526   0.897   5.053   0.733  2.6014 -0.4325 -0.9355
    3OL    H12S 2527   0.804   4.927   0.812 -1.9719  0.0473 -1.1195
    3OL    C113 2528   0.730   4.972   0.623 -0.1305 -0.0842  0.5942
    3OL    H13R 2529   0.658   5.033   0.678  1.2310  1.3510  0.8486
    3OL    H13S 2530   0.676   4.877   0.614 -1.5643  0.7583 -0.0470
    3OL    C114 2531   0.763   5.031   0.489  0.1613 -0.7851  0.1665
    3OL    H14R 2532   0.816   4.950   0.438  0.1615  0.7311 -2.4176
    3OL    H14S 2533   0.812   5.129   0.489 -1.7078  0.2030 -0.5929
    3OL    C115 2534   0.637   5.051   0.403  0.4152 -0.9245  0.2501
    3OL    H15R 2535   0.569   5.127   0.442  0.3336 -1.0001  0.2562
    3OL    H15S 2536   0.581   4.958   0.390 -0.0330 -0.8188  1.3839
    3OL    C116 2537   0.662   5.092   0.258 -0.5405 -0.0143  0.2355
    3OL    H16R 2538   0.726   5.015   0.212  0.4076 -0.0982  1.6255
    3OL    H16S 2539   0.718   5.185   0.250  1.1650 -1.0303 -0.2945
    3OL    C117 2540   0.534   5.103   0.169 -0.5592 -0.0066 -0.2150
    3OL    H17R 2541   0.483   5.007   0.165 -0.0121 -0.3185  0.2170
    3OL    H17S 2542   0.550   5.132   0.065  0.0383  0.5874  0.0349
    3OL    C118 2543   0.424   5.192   0.233  0.0544 -0.1100  0.1419
    3OL    H18R 2544   0.463   5.286   0.271  3.0737 -1.4959  0.7056
    3OL    H18S 2545   0.396   5.124   0.314  2.2978 -0.0562  1.0076
    3OL    H18T 2546   0.354   5.227   0.157 -0.4062 -0.3684  0.4423
    1PA    C116 2547   1.893   2.113  -0.324  0.4641  0.2824  0.0301
    1PA    H16R 2548   1.860   2.016  -0.286 -1.1851  1.5070  1.9469
    1PA    H16S 2549   1.974   2.087  -0.393 -0.4876 -0.8886 -0.6861
    1PA    H16T 2550   1.816   2.151  -0.392 -1.2882 -1.0824  1.1728
    1PA    C115 2551   1.928   2.194  -0.204 -0.3281  0.2081 -0.1156
    1PA    H15R 2552   2.028   2.161  -0.176 -0.0138  1.2066 -0.0377
    1PA    H15S 2553   1.932   2.296  -0.241 -0.2290  0.1313 -0.3215
    1PA    C114 2554   1.826   2.191  -0.090  0.0478 -0.0102  0.0241
    1PA    H14R 2555   1.814   2.088  -0.055  0.7895 -0.4185 -0.8850
    1PA    H14S 2556   1.882   2.237  -0.009 -0.5033  3.1205 -1.2453
    1PA    C113 2557   1.693   2.264  -0.100  0.1718 -0.6563  0.2777
    1PA    H13R 2558   1.709   2.372  -0.099  0.9624 -0.7687  1.0242
    1PA    H13S 2559   1.640   2.235  -0.191 -1.2985  0.3818  0.7685
    1PA    C112 2560   1.592   2.240   0.014 -0.0881  0.1829 -0.2021
    1PA    H12R 2561   1.514   2.315   0.024  1.1086  1.5204 -0.6645
    1PA    H12S 2562   1.556   2.141  -0.014  1.1882 -0.4576  0.3359
    1PA    C111 2563   1.659   2.216   0.147 -0.1912  0.1861 -0.7329
    1PA    H11R 2564   1.719   2.126   0.141 -1.3837 -0.6596 -0.3799
    1PA    H11S 2565   1.734   2.293   0.168  0.7753 -0.5462 -1.4563
    1PA    C110 2566   1.564   2.188   0.271 -0.3042  0.3772 -0.4732
    1PA    H10R 2567   1.520   2.284   0.300  0.3238  0.8972 -1.2047
    1PA    H10S 2568   1.482   2.123   0.241 -1.1859  0.2262  2.0591
    1PA     C19 2569   1.632   2.126   0.391 -0.1820  0.5560  0.2137
    1PA     H9R 2570   1.562   2.077   0.460  0.1787 -1.4517 -0.7593
    1PA     H9S 2571   1.699   2.047   0.356 -0.5442  0.2554  0.1903
    1PA     C18 2572   1.706   2.226   0.479  0.0597 -0.3871  0.1926
    1PA     H8R 2573   1.792   2.268   0.427  0.5620  0.6808  1.8278
    1PA     H8S 2574   1.630   2.303   0.494 -0.2592 -0.9814  1.7645
    1PA     C17 2575   1.772   2.169   0.607 -0.1374  0.8371 -0.1073
    1PA     H7R 2576   1.701   2.112   0.667 -0.3274  0.3961 -0.7363
    1PA     H7S 2577   1.847   2.092   0.587 -0.2826  0.3331  1.1618
    1PA     C16 2578   1.832   2.285   0.685  1.2078 -1.0641  0.0943
    1PA     H6R 2579   1.923   2.318   0.634  0.1817 -0.0508 -1.1381
    1PA     H6S 2580   1.768   2.372   0.671  1.0044 -1.3947 -1.0875
    1PA     C15 2581   1.868   2.249   0.836 -0.1933  0.6007  0.2163
    1PA     H5R 2582   1.774   2.206   0.871 -0.5992 -0.8864 -2.4031
    1PA     H5S 2583   1.941   2.168   0.826  2.3917  2.6697  1.1456
    1PA     C14 2584   1.925   2.361   0.923 -0.3572  0.4452  1.5417
    1PA     H4R 2585   2.030   2.370   0.893 -0.7124 -2.4348 -1.0274
    1PA     H4S 2586   1.883   2.457   0.894  0.5522  0.2609 -0.5856
    1PA     C13 2587   1.928   2.339   1.073  0.2195  0.0001 -0.4063
    1PA     H3R 2588   1.820   2.334   1.090  0.1291 -1.5863 -1.2113
    1PA     H3S 2589   1.964   2.238   1.097  1.1839  0.2182 -0.8966
    1PA     C12 2590   2.007   2.446   1.160  0.4060 -0.2147  0.4540
    1PA     H2R 2591   2.115   2.443   1.142  0.8638 -1.6521  2.9102
    1PA     H2S 2592   1.974   2.545   1.128 -1.7930 -0.9677  0.2679
    2PC     C11 2593   1.977   2.421   1.304 -0.3560  0.3216 -0.8944
    2PC     O12 2594   2.006   2.496   1.397  0.0842  0.3148  0.5614
    2PC     O11 2595   1.936   2.299   1.325  0.7648 -0.1347 -0.2137
    2PC      C1 2596   1.908   2.258   1.459  0.1906  0.0690  0.0149
    2PC      HR 2597   1.984   2.292   1.530 -0.3178  2.4300 -0.4977
    2PC      HS 2598   1.826   2.319   1.499  0.7070  0.9947 -0.3184
    2PC      C2 2599   1.876   2.110   1.469  0.0958  0.0022 -0.3172
    2PC      HX 2600   1.843   2.085   1.570  2.5163  1.0821  0.8240
    2PC      C3 2601   2.002   2.024   1.430  0.6951 -0.6543 -0.2016
    2PC      HA 2602   2.001   2.009   1.321 -1.4161 -1.4062 -0.1253
    2PC      HB 2603   2.088   2.082   1.464 -1.2552  1.8275  0.8499
    2PC     O31 2604   2.009   1.891   1.483  0.7094 -0.1877  0.3117
    2PC     P31 2605   2.056   1.851   1.625  0.4003  0.4089 -0.2835
    2PC     O32 2606   1.942   1.912   1.723  0.3815 -0.0903 -0.5121
    2PC     C31 2607   1.937   1.870   1.859 -0.3267 -0.1087  0.6390
    2PC     H1A 2608   1.848   1.920   1.899  0.1830  1.2964  0.0760
    2PC     H1B 2609   1.920   1.762   1.855  2.2087 -0.5381 -0.2459
    2PC     C32 2610   2.069   1.910   1.927 -0.2633 -0.0785  0.0080
    2PC     H2A 2611   2.156   1.867   1.879  0.5262 -2.7683  3.4628
    2PC     H2B 2612   2.076   2.018   1.913 -0.7000 -0.0433  0.0437
    2PC     N31 2613   2.079   1.893   2.074 -0.1729 -0.0974  0.2671
    2PC     C33 2614   2.000   1.992   2.150  0.6941 -0.8607 -0.7091
    2PC     H3A 2615   2.048   2.088   2.133 -0.4772 -0.1574 -0.1470
    2PC     H3B 2616   1.899   1.986   2.111  0.4770  0.8389 -0.4549
    2PC     H3C 2617   2.010   1.976   2.258  2.5407  0.8383 -0.5774
    2PC     C34 2618   2.037   1.757   2.115 -0.1981 -0.5223  0.1865
    2PC     H4A 2619   2.098   1.685   2.060  1.6576  0.5246  0.7732
    2PC     H4B 2620   2.057   1.741   2.221  0.4914 -1.8860 -0.1284
    2PC     H4C 2621   1.931   1.735   2.099  0.0016  0.2202 -2.6908
    2PC     C35 2622   2.215   1.927   2.103  0.6752 -0.5417  0.0037
    2PC     H5A 2623   2.289   1.849   2.084  2.8635  1.3325  0.2961
    2PC     H5B 2624   2.214   1.962   2.207 -0.8911 -1.0747  0.1957
    2PC     H5C 2625   2.231   2.014   2.039 -1.7283  1.2830  1.7148
    2PC     O33 2626   2.048   1.707   1.634  0.1699 -0.6453 -0.3687
    2PC     O34 2627   2.179   1.924   1.646 -0.1524 -0.3710 -0.6817
    2PC     O21 2628   1.767   2.078   1.374  0.0991  0.1492  0.7923
    2PC     C21 2629   1.693   1.960   1.383 -0.2850 -0.9355  0.3138
    2PC     O22 2630   1.705   1.869   1.463  0.1647 -0.0499  0.4545
    3OL     C12 2631   1.568   1.964   1.292 -0.0392  0.7801 -0.1518
    3OL     H2R 2632   1.590   1.991   1.189 -2.7072  1.5980 -0.5923
    3OL     H2S 2633   1.502   2.049   1.309  0.4936  1.5074 -1.5678
    3OL     C13 2634   1.485   1.827   1.295 -0.3542 -0.5422  0.8387
    3OL     H3R 2635   1.451   1.799   1.395 -1.1854  0.7733  0.9515
    3OL     H3S 2636   1.542   1.741   1.259  0.6479 -0.6926  2.6374
    3OL     C14 2637   1.357   1.813   1.210 -0.8060 -0.1704  0.0478
    3OL     H4R 2638   1.274   1.862   1.261 -2.2776 -0.2019 -2.1572
    3OL     H4S 2639   1.328   1.708   1.214 -1.5982  0.0374 -0.0904
    3OL     C15 2640   1.360   1.848   1.061 -0.0221  0.0292  0.3356
    3OL     H5R 2641   1.428   1.771   1.025 -1.4092 -1.1874  0.1943
    3OL     H5S 2642   1.426   1.934   1.050  0.7710 -0.3223  2.0046
    3OL     C16 2643   1.231   1.860   0.986  0.9233 -0.8038  0.0988
    3OL     H6R 2644   1.160   1.922   1.042 -0.0779 -1.4582 -0.4042
    3OL     H6S 2645   1.193   1.758   0.986 -1.3695 -0.0213 -0.2441
    3OL     C17 2646   1.246   1.902   0.834  0.7448 -0.2222 -0.1996
    3OL     H7R 2647   1.324   1.847   0.782 -0.2907  0.8091 -3.0766
    3OL     H7S 2648   1.285   2.004   0.822  1.0879 -0.5323 -1.9109
    3OL     C18 2649   1.125   1.878   0.744  0.5548  0.3002  0.7286
    3OL     H8R 2650   1.040   1.933   0.784  0.4511 -0.4684  1.5884
    3OL     H8S 2651   1.106   1.771   0.741  1.9031  0.0566  0.4665
    3OL     C19 2652   1.147   1.914   0.599  0.2294  0.3536 -0.5821
    3OL     H9R 2653   1.251   1.916   0.566 -0.0215 -2.1028 -1.7316
    3OL    C110 2654   1.054   1.956   0.511 -0.8479 -0.1782  0.4504
    3OL    H10R 2655   1.074   2.002   0.415 -0.6057 -0.1375  0.5188
    3OL    C111 2656   0.909   1.950   0.537 -0.6423 -0.7031  0.0696
    3OL    H11R 2657   0.844   2.012   0.476 -0.3008  0.1515  0.5584
    3OL    H11S 2658   0.899   1.994   0.636 -0.5905 -0.1167 -0.1855
    3OL    C112 2659   0.866   1.803   0.528  0.0825  0.9429  0.3279
    3OL    H12R 2660   0.916   1.744   0.605 -0.6575 -0.0391  0.0717
    3OL    H12S 2661   0.901   1.768   0.431 -0.1093  0.1957  0.5171
    3OL    C113 2662   0.713   1.791   0.538  0.1496 -0.1915  0.9102
    3OL    H13R 2663   0.673   1.851   0.620 -0.2778  0.0763  0.5122
    3OL    H13S 2664   0.673   1.691   0.559 -0.0372 -0.1584  0.7100
    3OL    C114 2665   0.639   1.838   0.406 -0.3743 -0.0534  0.1748
    3OL    H14R 2666   0.686   1.795   0.317 -0.1106 -0.3202  0.4406
    3OL    H14S 2667   0.640   1.947   0.394  0.6655 -0.2535 -2.1566
    3OL    C115 2668   0.492   1.789   0.427  0.7047  0.0643 -0.0123
    3OL    H15R 2669   0.462   1.835   0.521  1.7746 -0.5626  0.6507
    3OL    H15S 2670   0.506   1.682   0.442  3.3130  0.2894 -0.4910
    3OL    C116 2671   0.402   1.803   0.302 -0.7454 -0.6973 -0.1768
    3OL    H16R 2672   0.453   1.746   0.224 -0.6749 -1.7586  0.6213
    3OL    H16S 2673   0.412   1.909   0.279  0.5042 -0.3233  1.8663
    3OL    C117 2674   0.252   1.754   0.332 -0.8167  0.4733  0.1970
    3OL    H17R 2675   0.258   1.647   0.354  1.0422  0.5902  0.4772
    3OL    H17S 2676   0.204   1.766   0.235  1.0867  1.6093 -0.6727
    3OL    C118 2677   0.168   1.811   0.442  0.1668  0.3549  0.1049
    3OL    H18R 2678   0.073   1.759   0.457 -0.3105  1.4120  0.9049
    3OL    H18S 2679   0.159   1.920   0.435  3.1543  0.7043  0.3813
    3OL    H18T 2680   0.216   1.816   0.540 -0.2430 -2.3173  0.4947
    1PA    C116 2681   1.055   2.772  -0.271 -0.3730 -0.7499  0.1712
    1PA    H16R 2682   1.052   2.730  -0.371 -2.6521 -0.8925  0.2635
    1PA    H16S 2683   1.046   2.881  -0.267 -1.1062 -0.8344  2.7483
    1PA    H16T 2684   0.958   2.748  -0.229 -1.5818 -1.2890 -2.7438
    1PA    C115 2685   1.178   2.729  -0.192  0.0123 -0.7542 -0.2059
    1PA    H15R 2686   1.169   2.621  -0.202 -0.1076 -0.8159  0.5427
    1PA    H15S 2687   1.275   2.760  -0.232  0.6300 -0.9044  1.1433
    1PA    C114 2688   1.189   2.767  -0.041  0.2636 -0.1452  0.3303
    1PA    H14R 2689   1.215   2.873  -0.038  2.4628 -0.5206 -1.9095
    1PA    H14S 2690   1.092   2.750   0.008  0.9437  0.6526  2.0813
    1PA    C113 2691   1.294   2.689   0.038  0.1009  0.2098  0.1628
    1PA    H13R 2692   1.261   2.585   0.031  1.6290 -0.2984  0.0908
    1PA    H13S 2693   1.390   2.702  -0.013  0.2033 -0.0308  0.2927
    1PA    C112 2694   1.324   2.743   0.181 -0.0379 -0.5105  0.5171
    1PA    H12R 2695   1.340   2.850   0.195  2.4205 -0.5523 -1.2840
    1PA    H12S 2696   1.231   2.728   0.237  0.0068  0.9355  1.0043
    1PA    C111 2697   1.445   2.676   0.253  0.5254 -0.4284  0.0673
    1PA    H11R 2698   1.446   2.568   0.240  0.8464 -0.4082 -0.0850
    1PA    H11S 2699   1.530   2.719   0.199 -0.8028  0.3021 -1.5318
    1PA    C110 2700   1.452   2.712   0.400 -0.0530  1.1578  0.4441
    1PA    H10R 2701   1.381   2.794   0.412 -0.3507  0.9927 -0.1814
    1PA    H10S 2702   1.405   2.632   0.458  0.7296 -3.6011 -4.6033
    1PA     C19 2703   1.598   2.734   0.443  0.1610  0.2911 -0.4005
    1PA     H9R 2704   1.658   2.650   0.407 -1.0550 -0.2226 -1.3182
    1PA     H9S 2705   1.638   2.827   0.403 -0.3084  0.7888  0.2549
    1PA     C18 2706   1.627   2.744   0.598  0.5219  0.1649 -0.0874
    1PA     H8R 2707   1.619   2.851   0.619  0.9017  0.0356  0.7538
    1PA     H8S 2708   1.557   2.676   0.646  0.6883 -0.8160 -1.1756
    1PA     C17 2709   1.768   2.723   0.651 -0.3364 -0.5173 -0.2363
    1PA     H7R 2710   1.808   2.626   0.623  1.2880 -1.2375  3.9617
    1PA     H7S 2711   1.822   2.786   0.579 -0.1362  0.6739  0.9182
    1PA     C16 2712   1.788   2.761   0.797 -0.2310  0.6297 -0.3742
    1PA     H6R 2713   1.733   2.850   0.826 -0.9626 -0.9481  3.9073
    1PA     H6S 2714   1.753   2.683   0.865  0.3779 -0.8124 -1.6425
    1PA     C15 2715   1.944   2.772   0.833  0.1207  0.8853  0.3060
    1PA     H5R 2716   2.006   2.683   0.821  2.0256  2.2418 -0.4754
    1PA     H5S 2717   1.988   2.823   0.747 -2.0543  1.1911 -0.6853
    1PA     C14 2718   1.959   2.833   0.977 -0.8490 -0.1700  0.4157
    1PA     H4R 2719   1.893   2.919   0.981 -2.8528 -1.6514  0.5040
    1PA     H4S 2720   1.926   2.760   1.050 -2.7324 -0.7403 -0.9303
    1PA     C13 2721   2.098   2.850   1.016 -0.6385  0.0578  0.1430
    1PA     H3R 2722   2.144   2.753   1.034 -1.9069 -0.7297 -0.7339
    1PA     H3S 2723   2.147   2.894   0.928 -1.3302 -2.9566 -1.9234
    1PA     C12 2724   2.117   2.944   1.140  0.3377 -0.2774 -0.1215
    1PA     H2R 2725   2.221   2.965   1.162  1.0531 -2.4974 -1.1307
    1PA     H2S 2726   2.061   3.035   1.113 -1.1805 -0.5835  1.7971
    2PC     C11 2727   2.060   2.877   1.265 -0.1156 -0.6674  0.1262
    2PC     O12 2728   2.113   2.782   1.315 -0.4904 -0.0551  0.8871
    2PC     O11 2729   1.964   2.954   1.325 -0.2878  0.8582  0.0424
    2PC      C1 2730   1.905   2.905   1.457  0.1590 -0.5592  0.1788
    2PC      HR 2731   1.893   2.797   1.456  0.1747 -0.5639 -0.9518
    2PC      HS 2732   1.981   2.924   1.533  0.3159  2.1054 -0.5337
    2PC      C2 2733   1.776   2.985   1.478  0.6547  0.4923  0.3378
    2PC      HX 2734   1.799   3.091   1.467  0.1596  0.5057 -0.6194
    2PC      C3 2735   1.726   2.960   1.618  0.4823 -0.1871 -0.0977
    2PC      HA 2736   1.805   3.001   1.682  0.3505 -0.0680 -0.0108
    2PC      HB 2737   1.636   3.018   1.638  1.7790  1.9302 -0.0240
    2PC     O31 2738   1.707   2.826   1.648  0.6058 -0.8017  0.0207
    2PC     P31 2739   1.643   2.777   1.791 -0.0126 -0.2971 -0.2397
    2PC     O32 2740   1.486   2.803   1.766  0.1770 -0.1399 -0.5464
    2PC     C31 2741   1.433   2.756   1.650  0.5874 -0.7460  0.0356
    2PC     H1A 2742   1.498   2.788   1.569  1.7586  0.4795  1.3919
    2PC     H1B 2743   1.439   2.647   1.645  1.0536 -0.6731 -3.9559
    2PC     C32 2744   1.287   2.794   1.643  0.3049 -0.3841  0.2770
    2PC     H2A 2745   1.282   2.900   1.668 -1.1680 -0.0181 -1.3969
    2PC     H2B 2746   1.248   2.779   1.542 -0.5341 -1.2620  0.7063
    2PC     N31 2747   1.180   2.723   1.728 -0.7341  0.5274 -0.0129
    2PC     C33 2748   1.173   2.574   1.704  0.1009 -0.1879 -0.0703
    2PC     H3A 2749   1.093   2.532   1.766 -1.8570  2.5191 -0.5424
    2PC     H3B 2750   1.137   2.565   1.601 -0.9950  0.5106  0.2258
    2PC     H3C 2751   1.269   2.533   1.735  0.3986  0.4607 -0.1308
    2PC     C34 2752   1.218   2.742   1.868 -0.0542  0.0699 -0.7704
    2PC     H4A 2753   1.320   2.704   1.883 -0.8529 -2.7696 -1.7348
    2PC     H4B 2754   1.222   2.849   1.888  1.5860 -0.2888  1.1711
    2PC     H4C 2755   1.150   2.684   1.930 -1.0355 -1.0375 -2.7731
    2PC     C35 2756   1.047   2.775   1.697  0.0096 -0.8983 -0.2679
    2PC     H5A 2757   1.038   2.881   1.724  1.4067 -0.2338 -2.1798
    2PC     H5B 2758   0.978   2.719   1.760 -0.0590 -1.0285 -0.4585
    2PC     H5C 2759   1.028   2.775   1.590 -0.4742  0.2151 -0.1973
    2PC     O33 2760   1.653   2.634   1.808  0.0854  0.0754  0.0934
    2PC     O34 2761   1.687   2.874   1.894  0.4889  0.3390 -0.7954
    2PC     O21 2762   1.677   2.944   1.378  0.1466 -0.6910 -0.7770
    2PC     C21 2763   1.569   3.015   1.352  0.1657 -0.5765  0.3741
    2PC     O22 2764   1.526   3.106   1.427  0.1212 -0.3108  0.3980
    3OL     C12 2765   1.508   2.970   1.221  0.1420  0.2184 -0.0100
    3OL     H2R 2766   1.585   2.946   1.148 -0.9785 -0.6978 -0.9286
    3OL     H2S 2767   1.445   3.048   1.179 -1.3955 -0.7919  0.3463
    3OL     C13 2768   1.423   2.839   1.247 -0.0325  0.2195 -0.1701
    3OL     H3R 2769   1.343   2.865   1.316 -1.0346  1.5114 -1.7498
    3OL     H3S 2770   1.490   2.760   1.284  0.3965  0.4706 -0.4086
    3OL     C14 2771   1.356   2.785   1.124  0.0427  1.1390 -0.3809
    3OL     H4R 2772   1.268   2.848   1.110 -0.2119  0.4960 -1.8043
    3OL     H4S 2773   1.329   2.683   1.153  1.5817 -0.3961 -3.8024
    3OL     C15 2774   1.428   2.789   0.991 -1.0489 -0.2166 -0.0384
    3OL     H5R 2775   1.525   2.741   1.005 -0.9673 -0.0422 -0.0035
    3OL     H5S 2776   1.445   2.891   0.956 -1.0477  0.4053  1.6970
    3OL     C16 2777   1.351   2.709   0.878  0.6148  0.3038 -0.4024
    3OL     H6R 2778   1.327   2.607   0.909  1.0912 -0.6791 -3.0818
    3OL     H6S 2779   1.430   2.692   0.805  0.1632  0.5753 -0.9583
    3OL     C17 2780   1.223   2.768   0.824 -0.1541 -0.4109 -0.1427
    3OL     H7R 2781   1.151   2.774   0.905 -0.2427 -3.1589  0.0570
    3OL     H7S 2782   1.181   2.701   0.748 -0.0573 -1.1304  0.4400
    3OL     C18 2783   1.237   2.918   0.786  0.2376  0.1455  0.3625
    3OL     H8R 2784   1.310   2.934   0.706 -1.1142 -0.1706 -0.9776
    3OL     H8S 2785   1.284   2.959   0.875  1.4865  0.2599 -0.3311
    3OL     C19 2786   1.112   2.998   0.760  0.1422 -0.0913  0.0234
    3OL     H9R 2787   1.084   3.053   0.849  0.3971 -0.6765  0.4718
    3OL    C110 2788   1.039   3.009   0.647  0.1292  0.4878 -0.6180
    3OL    H10R 2789   0.970   3.093   0.651 -0.4685 -0.0313  0.2175
    3OL    C111 2790   1.077   2.949   0.515 -0.0275 -0.0999  0.0462
    3OL    H11R 2791   1.095   2.842   0.516 -0.2892 -0.1454  0.6334
    3OL    H11S 2792   1.170   3.002   0.489 -0.9588  0.6485 -1.9664
    3OL    C112 2793   0.975   2.985   0.415 -0.1419 -0.3134  1.2743
    3OL    H12R 2794   0.927   3.078   0.447 -0.2345  0.0828  0.0419
    3OL    H12S 2795   0.898   2.910   0.396 -1.3692  0.7820  1.7711
    3OL    C113 2796   1.041   2.998   0.277 -0.2629 -0.3239  0.4280
    3OL    H13R 2797   0.973   2.990   0.192 -1.0577  1.7606  0.8094
    3OL    H13S 2798   1.121   2.926   0.257  0.8724  0.8728  0.5300
    3OL    C114 2799   1.103   3.134   0.246 -0.3220 -0.1949 -0.1827
    3OL    H14R 2800   1.184   3.160   0.315  0.7281 -0.0601 -1.4431
    3OL    H14S 2801   1.021   3.204   0.262  0.7802  1.4157 -1.2768
    3OL    C115 2802   1.166   3.167   0.104  0.8049  0.1554  0.5402
    3OL    H15R 2803   1.245   3.093   0.091 -0.0455 -0.4862 -1.3546
    3OL    H15S 2804   1.207   3.268   0.112  1.8023 -0.2568  0.8299
    3OL    C116 2805   1.063   3.162  -0.005 -0.2598  0.7272  0.1602
    3OL    H16R 2806   0.974   3.217   0.024 -0.0999  0.6970  0.7292
    3OL    H16S 2807   1.035   3.057  -0.017 -0.4087  0.7520  0.2867
    3OL    C117 2808   1.107   3.202  -0.144  0.2631 -0.1737 -0.2830
    3OL    H17R 2809   1.135   3.308  -0.149 -1.1212  0.2717  0.7892
    3OL    H17S 2810   1.020   3.194  -0.209 -0.6809 -1.1502  1.0412
    3OL    C118 2811   1.228   3.120  -0.189  0.0416 -0.1679 -0.3206
    3OL    H18R 2812   1.215   3.012  -0.195  0.6107 -0.2039 -1.0577
    3OL    H18S 2813   1.306   3.146  -0.117 -0.9376 -1.5826  1.3250
    3OL    H18T 2814   1.243   3.162  -0.288 -1.9330 -1.8893 -1.4214
    1PA    C116 2815   4.382   3.474  -0.215  0.5901 -0.1603  0.3808
    1PA    H16R 2816   4.467   3.424  -0.261  0.5994 -0.6649  0.9299
    1PA    H16S 2817   4.360   3.573  -0.255 -1.2991 -0.4279  0.6284
    1PA    H16T 2818   4.294   3.414  -0.242  0.9795 -0.2842 -0.6641
    1PA    C115 2819   4.390   3.474  -0.061  0.5973 -0.2968  0.2201
    1PA    H15R 2820   4.412   3.374  -0.025  0.1058 -1.2558 -2.0009
    1PA    H15S 2821   4.480   3.530  -0.036  1.3900 -1.0520 -0.8453
    1PA    C114 2822   4.265   3.531   0.003  0.3819  0.0447  0.5153
    1PA    H14R 2823   4.217   3.600  -0.068 -0.0132 -2.7448 -2.1694
    1PA    H14S 2824   4.189   3.455   0.023  0.3646  0.0579  0.5003
    1PA    C113 2825   4.298   3.600   0.140 -0.1570 -0.2586 -0.2409
    1PA    H13R 2826   4.334   3.524   0.209  2.6971 -0.0914 -1.4121
    1PA    H13S 2827   4.374   3.678   0.136 -1.0239  0.5698 -1.1289
    1PA    C112 2828   4.169   3.660   0.197 -0.3219  0.8091  0.4611
    1PA    H12R 2829   4.130   3.709   0.107  1.5443 -1.1761 -1.5280
    1PA    H12S 2830   4.102   3.580   0.230 -0.9298  2.2814  3.1200
    1PA    C111 2831   4.186   3.754   0.317 -0.4161 -0.1187  0.0054
    1PA    H11R 2832   4.250   3.836   0.286  0.6771  0.2549  2.9202
    1PA    H11S 2833   4.096   3.814   0.330  0.4219  0.8100  1.8974
    1PA    C110 2834   4.234   3.694   0.446  0.3286 -0.0380 -0.0404
    1PA    H10R 2835   4.144   3.643   0.481 -0.4500  0.3432 -1.4138
    1PA    H10S 2836   4.314   3.620   0.433  0.4494  0.3464 -1.7345
    1PA     C19 2837   4.260   3.794   0.562 -0.1080 -0.4877 -0.3621
    1PA     H9R 2838   4.362   3.833   0.556 -0.1900 -0.4369 -1.8834
    1PA     H9S 2839   4.184   3.872   0.560  0.5959  0.2673  0.9262
    1PA     C18 2840   4.254   3.718   0.693  0.1467  0.4768 -0.0663
    1PA     H8R 2841   4.151   3.683   0.700 -0.4320  2.2535  0.9956
    1PA     H8S 2842   4.312   3.626   0.694  0.0449  0.3718  1.9686
    1PA     C17 2843   4.300   3.786   0.826 -0.3240  0.0047  0.9197
    1PA     H7R 2844   4.395   3.837   0.810  0.4129 -0.7590  2.6140
    1PA     H7S 2845   4.229   3.867   0.845 -1.5008 -0.3292 -1.6227
    1PA     C16 2846   4.296   3.689   0.946  0.0153  0.2090 -0.1631
    1PA     H6R 2847   4.195   3.648   0.946  0.8792 -2.2834 -3.2021
    1PA     H6S 2848   4.367   3.608   0.936 -1.3638 -1.7848  3.8530
    1PA     C15 2849   4.323   3.760   1.078 -0.2941 -0.1969  0.2760
    1PA     H5R 2850   4.348   3.687   1.156  0.8436  1.1430  1.2008
    1PA     H5S 2851   4.403   3.833   1.067  0.4083 -0.8890  0.7181
    1PA     C14 2852   4.199   3.842   1.123  0.2486  0.0113 -0.1109
    1PA     H4R 2853   4.164   3.918   1.052 -2.7950 -0.9573  0.1860
    1PA     H4S 2854   4.124   3.763   1.121  0.0966  0.1547 -1.8222
    1PA     C13 2855   4.213   3.885   1.268 -0.0129 -0.1177  0.3432
    1PA     H3R 2856   4.130   3.945   1.307  0.6273  0.3899  0.9388
    1PA     H3S 2857   4.213   3.797   1.331 -0.5297 -0.4612 -0.1210
    1PA     C12 2858   4.343   3.950   1.293 -0.1802  0.1499  0.4296
    1PA     H2R 2859   4.426   3.878   1.294 -1.0389 -0.8700  1.1658
    1PA     H2S 2860   4.367   4.027   1.220  1.0351  0.3006  0.9684
    2PC     C11 2861   4.335   4.014   1.429  0.1570  1.2344 -0.5278
    2PC     O12 2862   4.322   4.133   1.440 -0.3219  0.4961 -0.5267
    2PC     O11 2863   4.317   3.918   1.521  0.2832  0.2724  0.5080
    2PC      C1 2864   4.294   3.953   1.655  0.3978 -0.5051 -0.2479
    2PC      HR 2865   4.294   3.859   1.710 -0.6298 -0.4366 -0.1016
    2PC      HS 2866   4.371   4.026   1.677 -1.4064  2.5524 -3.1502
    2PC      C2 2867   4.151   4.020   1.663 -0.6995  0.4119  0.1218
    2PC      HX 2868   4.166   4.115   1.611  1.8944 -1.2587 -2.4881
    2PC      C3 2869   4.122   4.050   1.813 -0.1187  1.0823 -0.0182
    2PC      HA 2870   4.149   4.153   1.836  2.0502  0.2313  1.6668
    2PC      HB 2871   4.014   4.042   1.827 -0.3967  3.8613 -0.0857
    2PC     O31 2872   4.182   3.964   1.909 -0.7746  0.2127 -0.2509
    2PC     P31 2873   4.112   3.951   2.051  0.1479  0.2840 -0.3652
    2PC     O32 2874   4.134   4.092   2.117 -0.1791  0.5238  0.7052
    2PC     C31 2875   4.250   4.113   2.183  0.3072 -0.5678 -0.4686
    2PC     H1A 2876   4.265   4.051   2.271 -0.5658 -1.6793 -1.0820
    2PC     H1B 2877   4.334   4.096   2.116 -0.0691  0.0083 -1.1035
    2PC     C32 2878   4.258   4.263   2.218  0.0747 -0.0462 -0.7130
    2PC     H2A 2879   4.356   4.301   2.246 -1.2225  2.2636  1.1207
    2PC     H2B 2880   4.223   4.317   2.130  0.0345  0.3545 -0.4560
    2PC     N31 2881   4.171   4.311   2.330  0.5540 -0.2827 -0.5390
    2PC     C33 2882   4.190   4.460   2.343 -0.2664  0.1472 -0.2610
    2PC     H3A 2883   4.285   4.485   2.390 -1.4622  1.1112  1.7959
    2PC     H3B 2884   4.187   4.497   2.241  0.0262 -1.3122 -0.8115
    2PC     H3C 2885   4.102   4.503   2.392 -1.9231 -3.4861  0.3120
    2PC     C34 2886   4.028   4.270   2.315  0.1678  0.2470  0.0875
    2PC     H4A 2887   3.971   4.308   2.399  1.1707  0.8362  0.5265
    2PC     H4B 2888   4.007   4.318   2.219  0.4808  0.3898  0.0882
    2PC     H4C 2889   4.017   4.162   2.308 -1.6367  0.3555  0.8619
    2PC     C35 2890   4.231   4.258   2.458  0.6909 -0.1441  0.0652
    2PC     H5A 2891   4.158   4.297   2.529  0.0575 -0.4927 -0.3899
    2PC     H5B 2892   4.327   4.309   2.474  1.0074 -0.4027 -0.9425
    2PC     H5C 2893   4.229   4.149   2.464  1.5737 -0.3337 -2.0428
    2PC     O33 2894   3.969   3.936   2.027  0.5529 -0.0706 -0.6721
    2PC     O34 2895   4.178   3.843   2.135  0.1899 -0.1582  0.8378
    2PC     O21 2896   4.053   3.928   1.603  0.6000 -0.1849  0.5664
    2PC     C21 2897   3.929   3.975   1.577 -0.3265  0.5185  0.7569
    2PC     O22 2898   3.900   4.096   1.577  0.9793 -0.0108  0.1157
    3OL     C12 2899   3.837   3.871   1.522  0.6451  0.0790 -0.1574
    3OL     H2R 2900   3.735   3.893   1.552  0.4457  0.0808 -0.8291
    3OL     H2S 2901   3.875   3.776   1.562 -1.6701 -1.0369 -0.4193
    3OL     C13 2902   3.857   3.868   1.369 -0.6055 -0.1761  0.2057
    3OL     H3R 2903   3.959   3.844   1.337 -0.1380  0.2131  1.3376
    3OL     H3S 2904   3.840   3.969   1.333  1.1110  0.3147  0.6809
    3OL     C14 2905   3.750   3.778   1.301 -0.3492  0.3188  0.6378
    3OL     H4R 2906   3.656   3.829   1.319 -0.4274  0.2110  0.5384
    3OL     H4S 2907   3.749   3.680   1.350 -0.4924  0.4425  0.8791
    3OL     C15 2908   3.777   3.750   1.153  0.2723 -0.1853 -0.1448
    3OL     H5R 2909   3.709   3.678   1.106 -2.2021  1.9447 -0.0504
    3OL     H5S 2910   3.881   3.717   1.150  0.7138  1.0159  0.8854
    3OL     C16 2911   3.753   3.878   1.073 -0.9057  0.1217 -0.1406
    3OL     H6R 2912   3.809   3.954   1.128  0.4262 -2.0508  1.6363
    3OL     H6S 2913   3.645   3.896   1.072 -0.7025  1.4966 -0.6140
    3OL     C17 2914   3.815   3.859   0.936  0.8996 -0.2695 -0.3344
    3OL     H7R 2915   3.772   3.770   0.889 -0.2976 -0.6211  1.3559
    3OL     H7S 2916   3.920   3.831   0.935  0.4703 -2.1433  1.1439
    3OL     C18 2917   3.793   3.973   0.833  0.4212  0.0121  0.8294
    3OL     H8R 2918   3.848   4.059   0.872  1.7268 -0.4403  0.0144
    3OL     H8S 2919   3.686   3.993   0.840  0.2908 -1.0735  3.1562
    3OL     C19 2920   3.838   3.933   0.696 -0.5900  0.1540  0.8270
    3OL     H9R 2921   3.902   3.845   0.689  0.5074  0.8919  1.3406
    3OL    C110 2922   3.826   3.998   0.580 -0.6477  0.4974  0.3987
    3OL    H10R 2923   3.852   3.940   0.491 -2.3959  0.5505 -0.1969
    3OL    C111 2924   3.736   4.111   0.539  0.5749  0.6437  0.6897
    3OL    H11R 2925   3.663   4.121   0.620 -1.2542  0.0760 -0.8222
    3OL    H11S 2926   3.665   4.093   0.458 -0.8356  0.2764  1.9655
    3OL    C112 2927   3.814   4.240   0.518  0.5922 -0.9295 -0.3516
    3OL    H12R 2928   3.866   4.253   0.613 -0.6464 -0.0391  0.2223
    3OL    H12S 2929   3.747   4.325   0.523  1.6989 -0.0892  1.1969
    3OL    C113 2930   3.915   4.237   0.403 -0.6293 -0.2969  0.7165
    3OL    H13R 2931   3.962   4.139   0.392  0.9675  0.5543 -0.4824
    3OL    H13S 2932   3.994   4.307   0.431 -0.8205 -1.3139  4.1783
    3OL    C114 2933   3.859   4.263   0.266 -0.1874  0.1748  0.1732
    3OL    H14R 2934   3.776   4.191   0.259 -0.3558  0.3694  0.1612
    3OL    H14S 2935   3.929   4.245   0.184  0.2655  2.5371 -0.0090
    3OL    C115 2936   3.802   4.402   0.236  0.0331  0.5151 -0.2172
    3OL    H15R 2937   3.889   4.466   0.252 -0.3386  0.8600  0.4476
    3OL    H15S 2938   3.737   4.430   0.319  1.5026  0.0066  1.1829
    3OL    C116 2939   3.752   4.428   0.098  0.4481 -0.6116  0.1620
    3OL    H16R 2940   3.669   4.359   0.081 -0.6872  1.0618 -1.5038
    3OL    H16S 2941   3.818   4.404   0.014  0.3086 -2.1630  0.4729
    3OL    C117 2942   3.704   4.572   0.057 -0.5956  0.2897 -0.4793
    3OL    H17R 2943   3.605   4.590   0.098 -0.3564  0.1563  0.1656
    3OL    H17S 2944   3.678   4.578  -0.049 -1.6319 -1.7866 -0.3802
    3OL    C118 2945   3.804   4.683   0.088  0.1827  0.1290 -0.2443
    3OL    H18R 2946   3.902   4.658   0.047  1.0531  0.0416  1.8042
    3OL    H18S 2947   3.826   4.698   0.194  0.8238 -0.1292 -0.3335
    3OL    H18T 2948   3.776   4.784   0.057  1.1685  0.2422 -0.8342
    1PA    C116 2949   0.459   2.195   0.468 -0.0296  0.1933  0.4709
    1PA    H16R 2950   0.565   2.170   0.482 -0.0198 -0.2479 -0.3343
    1PA    H16S 2951   0.466   2.302   0.446 -1.4024  0.8305  2.7949
    1PA    H16T 2952   0.420   2.144   0.380 -0.7007 -2.3726  2.1303
    1PA    C115 2953   0.382   2.162   0.591 -0.4890  0.3824 -0.5546
    1PA    H15R 2954   0.380   2.057   0.621 -3.6073  0.8165  1.2415
    1PA    H15S 2955   0.439   2.208   0.672  0.3990  1.2776 -1.6585
    1PA    C114 2956   0.237   2.222   0.583 -0.3085 -0.2597  0.1259
    1PA    H14R 2957   0.246   2.322   0.539  1.2658 -0.2718  0.3652
    1PA    H14S 2958   0.187   2.154   0.514  0.0669  0.5552 -0.9828
    1PA    C113 2959   0.162   2.219   0.717 -0.3321  0.1295 -0.4649
    1PA    H13R 2960   0.068   2.272   0.696 -0.1263  0.4127 -0.6704
    1PA    H13S 2961   0.130   2.116   0.735 -1.1944  0.7126  1.6370
    1PA    C112 2962   0.232   2.286   0.833 -0.4558 -0.0853 -0.1267
    1PA    H12R 2963   0.329   2.241   0.854  0.5071  1.1450 -1.7263
    1PA    H12S 2964   0.253   2.390   0.805  2.6892 -1.2590 -2.6928
    1PA    C111 2965   0.144   2.281   0.961  0.7343 -0.3680  0.1231
    1PA    H11R 2966   0.166   2.365   1.026  1.8577 -1.7878  1.6681
    1PA    H11S 2967   0.040   2.299   0.935  1.4760  0.0363 -2.8480
    1PA    C110 2968   0.169   2.155   1.049 -0.2913  1.0702 -0.0080
    1PA    H10R 2969   0.261   2.175   1.103 -0.7102  0.2376  1.0575
    1PA    H10S 2970   0.103   2.150   1.136 -2.4516 -0.7508 -1.5945
    1PA     C19 2971   0.205   2.019   0.976  0.1642 -0.2741  0.6122
    1PA     H9R 2972   0.126   1.993   0.905  1.5489  0.9300 -1.4735
    1PA     H9S 2973   0.293   2.029   0.913  0.7833  2.3912  1.7543
    1PA     C18 2974   0.228   1.898   1.068 -0.3228  0.1804 -0.3576
    1PA     H8R 2975   0.304   1.934   1.136 -1.5767 -0.2849  1.3556
    1PA     H8S 2976   0.145   1.883   1.138  0.0517 -0.0269  0.0453
    1PA     C17 2977   0.256   1.768   0.986 -0.3816  0.5699  0.3486
    1PA     H7R 2978   0.178   1.746   0.913 -0.1796  0.2870  0.2156
    1PA     H7S 2979   0.354   1.790   0.944 -0.4367  1.0880  0.4796
    1PA     C16 2980   0.276   1.643   1.072  0.8761  0.8399  0.4442
    1PA     H6R 2981   0.183   1.620   1.125 -0.3171 -1.0632 -2.2716
    1PA     H6S 2982   0.287   1.556   1.008  1.3844 -0.5941  2.3893
    1PA     C15 2983   0.400   1.655   1.165  0.2500  0.8668  0.2660
    1PA     H5R 2984   0.486   1.687   1.106 -0.6959  0.6867 -1.2609
    1PA     H5S 2985   0.387   1.745   1.225  1.0479  1.0318  0.2046
    1PA     C14 2986   0.424   1.534   1.254 -0.3350  0.3181 -0.0070
    1PA     H4R 2987   0.337   1.478   1.290  0.4689  0.1930  1.8626
    1PA     H4S 2988   0.475   1.466   1.186 -0.7902 -1.2573  1.1504
    1PA     C13 2989   0.510   1.555   1.383 -0.5547 -0.0682  0.4063
    1PA     H3R 2990   0.532   1.461   1.433  0.8731 -0.9150 -1.6811
    1PA     H3S 2991   0.609   1.591   1.353 -0.9387  1.3393  0.7355
    1PA     C12 2992   0.450   1.652   1.488 -0.4528  0.1420 -0.1074
    1PA     H2R 2993   0.441   1.754   1.448 -0.9211  0.4257  0.6871
    1PA     H2S 2994   0.347   1.624   1.510 -0.1421 -1.7297 -0.8462
    2PC     C11 2995   0.538   1.662   1.618 -0.7605  0.8315  0.1311
    2PC     O12 2996   0.540   1.571   1.701 -0.3030  0.4027  0.4360
    2PC     O11 2997   0.592   1.788   1.637  0.3180  0.5918 -0.1077
    2PC      C1 2998   0.666   1.807   1.764  0.6233 -0.6277 -0.5677
    2PC      HR 2999   0.594   1.800   1.845  1.5898  2.6910  0.7502
    2PC      HS 3000   0.739   1.726   1.773 -1.6931 -2.7639  0.1134
    2PC      C2 3001   0.733   1.947   1.764 -0.3277 -0.3596  0.0309
    2PC      HX 3002   0.824   1.943   1.703  0.7329 -1.1967  1.6040
    2PC      C3 3003   0.755   2.000   1.908  0.0534  0.4520 -0.4880
    2PC      HA 3004   0.833   1.940   1.955  0.0585  0.1005 -0.9448
    2PC      HB 3005   0.786   2.105   1.905  1.4552  0.0395 -1.3264
    2PC     O31 3006   0.638   2.005   1.992 -0.5447  0.0634  0.7626
    2PC     P31 3007   0.640   2.039   2.141 -0.2157  0.0365 -0.4594
    2PC     O32 3008   0.722   1.929   2.208  0.6135 -0.4188 -0.3436
    2PC     C31 3009   0.692   1.795   2.186  1.1085 -0.0232  0.1779
    2PC     H1A 3010   0.584   1.786   2.203  1.0681  2.0907  1.4325
    2PC     H1B 3011   0.739   1.764   2.092 -0.2068 -1.7541  0.0372
    2PC     C32 3012   0.764   1.704   2.283 -0.9469  0.4792 -0.1050
    2PC     H2A 3013   0.753   1.602   2.246 -0.3371 -0.8033  2.9393
    2PC     H2B 3014   0.872   1.718   2.287 -0.8673  0.2676 -1.1777
    2PC     N31 3015   0.723   1.702   2.432  0.1802 -0.4640  0.4913
    2PC     C33 3016   0.589   1.639   2.458 -0.0888 -0.7100  0.1061
    2PC     H3A 3017   0.613   1.533   2.456 -0.6267 -0.8280 -1.2197
    2PC     H3B 3018   0.564   1.673   2.558  1.1303 -1.1606  0.5749
    2PC     H3C 3019   0.513   1.660   2.382 -0.6096 -0.3319  0.7269
    2PC     C34 3020   0.826   1.634   2.512 -0.0514 -0.1110  0.6638
    2PC     H4A 3021   0.799   1.654   2.616  1.1491 -0.8399  1.1433
    2PC     H4B 3022   0.813   1.530   2.482 -1.1742 -0.2577  1.6128
    2PC     H4C 3023   0.928   1.670   2.494  0.4281 -1.0494  1.4354
    2PC     C35 3024   0.710   1.841   2.488  0.2648  0.1457  0.5613
    2PC     H5A 3025   0.665   1.837   2.587 -2.0421 -1.0608 -0.4657
    2PC     H5B 3026   0.637   1.898   2.431  2.8761  1.1381 -2.0947
    2PC     H5C 3027   0.809   1.887   2.486  0.5949 -0.5546  0.4798
    2PC     O33 3028   0.707   2.173   2.167  0.6324  0.0910 -0.1731
    2PC     O34 3029   0.502   2.013   2.195  0.1438 -0.0751 -0.0974
    2PC     O21 3030   0.635   2.043   1.701 -0.8184 -0.0946  0.2152
    2PC     C21 3031   0.672   2.172   1.662  0.6328  0.1852 -0.2009
    2PC     O22 3032   0.781   2.214   1.686 -0.1286 -0.2128  0.5219
    3OL     C12 3033   0.566   2.252   1.584 -0.0368 -0.2679 -0.7333
    3OL     H2R 3034   0.546   2.342   1.641  0.6636 -0.6397  0.1335
    3OL     H2S 3035   0.485   2.179   1.583 -0.4275  0.1284  0.5138
    3OL     C13 3036   0.627   2.275   1.445  0.4032 -0.3250 -0.2309
    3OL     H3R 3037   0.673   2.180   1.419 -0.0536 -0.7299  0.4200
    3OL     H3S 3038   0.707   2.348   1.461 -0.1712  1.0131 -2.8686
    3OL     C14 3039   0.523   2.317   1.338  0.1521  0.1555  0.1378
    3OL     H4R 3040   0.447   2.371   1.396 -0.3234 -0.1051 -0.2300
    3OL     H4S 3041   0.467   2.232   1.298 -0.2488  1.5282 -2.4143
    3OL     C15 3042   0.579   2.410   1.236  0.2570  0.4596  0.4866
    3OL     H5R 3043   0.649   2.362   1.168 -0.4024 -0.0963  0.1974
    3OL     H5S 3044   0.633   2.497   1.275  0.9444  1.4124 -2.3616
    3OL     C16 3045   0.461   2.460   1.141  0.3854 -0.2359 -0.1387
    3OL     H6R 3046   0.406   2.527   1.207 -0.5358 -2.5085  1.5447
    3OL     H6S 3047   0.392   2.376   1.132  1.5913 -1.7834  3.2156
    3OL     C17 3048   0.504   2.519   1.007 -0.2370  0.0901 -0.5280
    3OL     H7R 3049   0.413   2.550   0.954 -0.6412  2.6256  1.4370
    3OL     H7S 3050   0.545   2.441   0.943 -0.8689  1.0181 -2.1103
    3OL     C18 3051   0.598   2.636   1.008  0.2098  0.2617  0.3475
    3OL     H8R 3052   0.622   2.674   0.909  0.2072 -0.5264  0.0357
    3OL     H8S 3053   0.695   2.602   1.045  2.2874  3.0302 -2.0769
    3OL     C19 3054   0.542   2.748   1.081  0.7052 -0.1623 -0.4392
    3OL     H9R 3055   0.489   2.711   1.168  1.9321 -1.0031 -0.0300
    3OL    C110 3056   0.534   2.877   1.059  0.0879 -0.3590  0.5405
    3OL    H10R 3057   0.474   2.937   1.126 -0.4656 -0.0697 -0.2011
    3OL    C111 3058   0.591   2.949   0.941  0.0018 -0.0252 -0.6666
    3OL    H11R 3059   0.513   2.977   0.870  0.6811 -0.3228 -1.5475
    3OL    H11S 3060   0.659   2.890   0.879  2.1714  2.3598 -0.7401
    3OL    C112 3061   0.665   3.074   0.984  0.3725 -0.1889  0.1460
    3OL    H12R 3062   0.722   3.042   1.072  0.7939 -2.1338 -0.7765
    3OL    H12S 3063   0.591   3.145   1.021 -1.1225 -1.1959 -0.7754
    3OL    C113 3064   0.763   3.133   0.878 -0.5290  0.4403  0.1351
    3OL    H13R 3065   0.730   3.117   0.775 -1.9885 -0.6645  0.7541
    3OL    H13S 3066   0.855   3.075   0.886 -1.5238 -1.6663 -2.2161
    3OL    C114 3067   0.783   3.287   0.900 -0.3160 -0.2855  0.1797
    3OL    H14R 3068   0.804   3.317   1.003  0.1598 -0.8676  0.2620
    3OL    H14S 3069   0.696   3.346   0.873  0.2475  0.7192  0.5116
    3OL    C115 3070   0.900   3.331   0.821 -0.3020  0.2506  0.1073
    3OL    H15R 3071   0.972   3.249   0.820 -0.3239  0.1881  1.6829
    3OL    H15S 3072   0.948   3.419   0.865  1.0581 -0.3549 -0.1155
    3OL    C116 3073   0.871   3.349   0.674  0.3316  0.2180 -0.4359
    3OL    H16R 3074   0.788   3.419   0.667 -1.0244 -1.3034 -0.2439
    3OL    H16S 3075   0.835   3.256   0.629 -2.5193 -0.2844  2.4914
    3OL    C117 3076   0.995   3.419   0.609  0.2360  0.0379  0.0081
    3OL    H17R 3077   1.080   3.350   0.607 -0.1903 -0.5671 -3.5246
    3OL    H17S 3078   1.024   3.507   0.667 -0.3246  0.1039  0.1949
    3OL    C118 3079   0.984   3.460   0.465 -0.2160 -0.2638  0.0443
    3OL    H18R 3080   0.961   3.377   0.397 -1.9842 -0.3323  0.6859
    3OL    H18S 3081   1.084   3.493   0.434 -0.8522  2.5771  0.7008
    3OL    H18T 3082   0.915   3.543   0.450 -3.4923 -2.5880  1.1773
    1PA    C116 3083   3.634   4.333  -0.255  0.2378  0.4181 -0.9223
    1PA    H16R 3084   3.719   4.395  -0.283 -0.9610  2.1763 -0.8929
    1PA    H16S 3085   3.608   4.360  -0.152 -1.4224  2.2226 -1.7367
    1PA    H16T 3086   3.545   4.366  -0.310 -0.3603  1.6437  0.6841
    1PA    C115 3087   3.656   4.184  -0.265 -0.7887 -0.6506  0.2172
    1PA    H15R 3088   3.664   4.168  -0.373  1.8116  0.9593  0.0792
    1PA    H15S 3089   3.753   4.150  -0.227 -0.6875 -1.7571 -0.9759
    1PA    C114 3090   3.556   4.090  -0.200 -0.2197  0.0500  0.0413
    1PA    H14R 3091   3.454   4.091  -0.239 -0.6036 -1.4363  0.9065
    1PA    H14S 3092   3.579   3.985  -0.222 -3.1423 -0.4947 -0.8125
    1PA    C113 3093   3.558   4.103  -0.050  0.5416  0.3880 -0.9584
    1PA    H13R 3094   3.651   4.064  -0.008 -0.4646 -0.1581  0.8643
    1PA    H13S 3095   3.551   4.208  -0.020  0.2831 -0.2804  1.5214
    1PA    C112 3096   3.441   4.028   0.015  0.4694  0.7634  0.5836
    1PA    H12R 3097   3.343   4.071  -0.008  0.5620  1.3047  1.1839
    1PA    H12S 3098   3.447   3.924  -0.019 -0.8009  0.8339  0.0832
    1PA    C111 3099   3.451   4.006   0.165  0.0324  0.1001 -0.1471
    1PA    H11R 3100   3.541   3.953   0.197 -1.0464 -1.1776  0.9127
    1PA    H11S 3101   3.458   4.105   0.210  4.0628  1.1099 -2.4396
    1PA    C110 3102   3.328   3.944   0.212  0.2551 -0.4841  0.0711
    1PA    H10R 3103   3.240   3.996   0.173 -0.1040 -1.2360 -0.1400
    1PA    H10S 3104   3.335   3.838   0.188  1.0001 -0.5618  0.6004
    1PA     C19 3105   3.316   3.936   0.361 -0.4051 -1.0027 -0.6157
    1PA     H9R 3106   3.339   4.034   0.403 -0.6482 -1.0335 -0.4067
    1PA     H9S 3107   3.212   3.909   0.382 -0.1914 -0.6450  1.1180
    1PA     C18 3108   3.402   3.824   0.415 -0.1575  0.3983 -0.2964
    1PA     H8R 3109   3.402   3.737   0.349  3.6041 -0.0584  0.0768
    1PA     H8S 3110   3.506   3.856   0.418  0.0618 -0.3897  1.1149
    1PA     C17 3111   3.361   3.784   0.550 -0.1047  0.5235 -0.4253
    1PA     H7R 3112   3.260   3.744   0.540 -1.0849  2.5716  0.5204
    1PA     H7S 3113   3.418   3.703   0.596 -0.2904  0.8270  0.3442
    1PA     C16 3114   3.336   3.890   0.660  0.6062  0.2242  0.1336
    1PA     H6R 3115   3.423   3.956   0.670  0.3255  0.6380 -0.1398
    1PA     H6S 3116   3.256   3.955   0.626  1.9306  1.3625 -0.9673
    1PA     C15 3117   3.309   3.828   0.797  0.0568 -0.0173  0.2476
    1PA     H5R 3118   3.205   3.798   0.788 -0.2248  0.9203  0.3092
    1PA     H5S 3119   3.375   3.741   0.806  1.6151  1.1569  0.5753
    1PA     C14 3120   3.320   3.898   0.933 -0.3844 -0.1533 -0.0642
    1PA     H4R 3121   3.424   3.928   0.946  0.0262 -1.3441 -0.4490
    1PA     H4S 3122   3.248   3.980   0.937  0.7778  0.8937  0.0157
    1PA     C13 3123   3.258   3.817   1.041  0.1483 -0.2724 -0.9628
    1PA     H3R 3124   3.153   3.787   1.033  0.3519 -1.7882  1.2156
    1PA     H3S 3125   3.318   3.726   1.055  2.1083  0.5627 -3.1893
    1PA     C12 3126   3.259   3.891   1.177  0.3666  0.2817  0.4630
    1PA     H2R 3127   3.356   3.937   1.195  0.2509  0.2879  1.0902
    1PA     H2S 3128   3.194   3.978   1.185  0.3757  0.2242  1.2270
    2PC     C11 3129   3.242   3.802   1.300  0.0518 -0.1573 -0.0263
    2PC     O12 3130   3.279   3.837   1.407  0.2131 -0.3891  0.5486
    2PC     O11 3131   3.193   3.677   1.275  0.4099  0.5352  0.5191
    2PC      C1 3132   3.194   3.582   1.383  0.1477  0.4274  0.2447
    2PC      HR 3133   3.165   3.481   1.352  1.3639 -0.0939  0.7561
    2PC      HS 3134   3.295   3.574   1.424  0.8142  0.2181 -1.3750
    2PC      C2 3135   3.095   3.620   1.498 -0.3064  0.1002 -0.5097
    2PC      HX 3136   3.080   3.729   1.494  1.0470  0.2982 -0.8075
    2PC      C3 3137   3.145   3.605   1.641  0.2052 -1.2253 -0.3142
    2PC      HA 3138   3.137   3.504   1.681  2.0486 -0.2038  3.1129
    2PC      HB 3139   3.252   3.626   1.649 -0.2360  1.5724 -0.7988
    2PC     O31 3140   3.063   3.689   1.728 -0.1084  0.1893  0.3533
    2PC     P31 3141   3.061   3.679   1.886 -0.0463  0.3474  0.5482
    2PC     O32 3142   3.043   3.523   1.917 -0.3674 -1.1198  0.0268
    2PC     C31 3143   2.928   3.447   1.890  0.1242 -0.0627  0.0387
    2PC     H1A 3144   2.845   3.484   1.950 -0.0854  1.2154 -1.0034
    2PC     H1B 3145   2.894   3.456   1.787 -0.2652  0.4394  0.2055
    2PC     C32 3146   2.960   3.307   1.936  0.1910  0.3876 -0.0830
    2PC     H2A 3147   3.040   3.270   1.871 -0.6127  1.2445 -1.6201
    2PC     H2B 3148   2.994   3.303   2.039  0.9061  0.5171 -0.3105
    2PC     N31 3149   2.848   3.207   1.930 -0.2181 -0.2950 -0.0602
    2PC     C33 3150   2.903   3.069   1.965  0.4696  0.3035  0.6462
    2PC     H3A 3151   2.832   2.991   1.940  2.9711 -1.9043 -0.0355
    2PC     H3B 3152   2.989   3.049   1.901 -0.8750 -1.9405 -0.5745
    2PC     H3C 3153   2.958   3.063   2.059  3.8086  2.2860 -0.9734
    2PC     C34 3154   2.744   3.242   2.023 -0.1655  0.5677  0.4147
    2PC     H4A 3155   2.698   3.146   2.047 -0.0420 -0.1851 -2.0766
    2PC     H4B 3156   2.786   3.294   2.109  1.5284 -2.3899  1.5529
    2PC     H4C 3157   2.678   3.313   1.975  0.2100 -0.0933 -1.1365
    2PC     C35 3158   2.789   3.186   1.795 -0.4140 -0.4023 -0.0708
    2PC     H5A 3159   2.695   3.133   1.811  0.7851 -1.8369  3.2161
    2PC     H5B 3160   2.854   3.119   1.738  0.1491  0.5862 -0.6285
    2PC     H5C 3161   2.783   3.284   1.748  0.1990 -0.9222 -1.2673
    2PC     O33 3162   3.195   3.718   1.929 -0.7630  0.5955 -0.2982
    2PC     O34 3163   2.945   3.752   1.939  0.0807 -0.1537 -0.2251
    2PC     O21 3164   2.957   3.565   1.481  0.1441  0.0542  0.1305
    2PC     C21 3165   2.933   3.429   1.483  0.6140 -0.3260  0.1383
    2PC     O22 3166   3.024   3.352   1.507 -0.5797  0.1480 -0.3615
    3OL     C12 3167   2.795   3.388   1.449  0.2797 -0.3880 -0.0298
    3OL     H2R 3168   2.732   3.460   1.501  0.2737  0.4536 -1.1707
    3OL     H2S 3169   2.777   3.283   1.470  0.3385 -0.8418 -2.0203
    3OL     C13 3170   2.773   3.425   1.297  0.1506  0.1908  0.1460
    3OL     H3R 3171   2.803   3.529   1.283  0.7645 -0.2114 -1.8140
    3OL     H3S 3172   2.666   3.418   1.275  0.3401 -0.8942 -0.5259
    3OL     C14 3173   2.852   3.339   1.199 -0.8774 -0.2816  0.3206
    3OL     H4R 3174   2.801   3.244   1.187 -1.3999 -0.1577  1.4696
    3OL     H4S 3175   2.947   3.315   1.247  0.3012  0.5814 -1.4420
    3OL     C15 3176   2.888   3.396   1.060  0.5839 -0.2953  0.2539
    3OL     H5R 3177   2.943   3.490   1.054  1.3946 -0.8158 -0.7742
    3OL     H5S 3178   2.788   3.409   1.017 -0.8930 -0.2833  3.4288
    3OL     C16 3179   2.969   3.304   0.975 -0.0900  0.5306  0.0563
    3OL     H6R 3180   2.928   3.203   0.971  1.1951  0.0303 -2.4921
    3OL     H6S 3181   3.070   3.282   1.012  0.2863  0.3147 -1.0397
    3OL     C17 3182   2.959   3.364   0.833 -0.5448 -0.0484  0.0432
    3OL     H7R 3183   2.985   3.469   0.841 -1.6862  0.1863  0.8915
    3OL     H7S 3184   2.852   3.361   0.809 -0.3491  1.1478 -1.0738
    3OL     C18 3185   3.032   3.289   0.718  0.6512  0.3358  0.3447
    3OL     H8R 3186   3.001   3.185   0.707  2.3454 -0.1462 -0.0906
    3OL     H8S 3187   3.137   3.297   0.746  0.1366  1.2447  2.1449
    3OL     C19 3188   3.005   3.367   0.586 -0.6011  0.1062 -0.0973
    3OL     H9R 3189   3.060   3.460   0.576 -1.1217  0.2985 -1.3955
    3OL    C110 3190   2.928   3.336   0.481  0.3193 -0.1716 -0.0415
    3OL    H10R 3191   2.905   3.405   0.400 -1.4708 -1.3900 -0.6476
    3OL    C111 3192   2.841   3.218   0.455  0.4037 -0.2844 -0.9725
    3OL    H11R 3193   2.829   3.158   0.545 -0.0679  0.3132 -0.6308
    3OL    H11S 3194   2.875   3.153   0.374 -1.8251 -2.3198 -0.4127
    3OL    C112 3195   2.699   3.254   0.414 -0.2040  0.3801 -0.2286
    3OL    H12R 3196   2.636   3.165   0.419  0.1638  0.0651 -1.0086
    3OL    H12S 3197   2.699   3.289   0.310  2.0711 -0.9412 -0.7304
    3OL    C113 3198   2.636   3.352   0.521 -0.3557  0.0269  0.5914
    3OL    H13R 3199   2.708   3.433   0.533 -1.6136  0.8373  3.4287
    3OL    H13S 3200   2.631   3.305   0.619  4.8025  1.7255  1.9963
    3OL    C114 3201   2.499   3.401   0.484 -0.0968 -0.5564  0.4139
    3OL    H14R 3202   2.434   3.317   0.510  0.1370 -0.3613  1.7046
    3OL    H14S 3203   2.493   3.416   0.376  1.3998 -1.3007  0.2092
    3OL    C115 3204   2.459   3.530   0.550  0.8583 -0.5602 -0.1439
    3OL    H15R 3205   2.537   3.599   0.515  0.4661  0.4573  0.9096
    3OL    H15S 3206   2.469   3.522   0.659  1.9657 -0.0318 -0.1934
    3OL    C116 3207   2.322   3.577   0.502 -0.2687 -0.4417  0.2375
    3OL    H16R 3208   2.248   3.514   0.551 -1.6575  1.0479  0.1369
    3OL    H16S 3209   2.326   3.564   0.393  0.0617 -0.9659  0.3098
    3OL    C117 3210   2.286   3.722   0.543 -0.2775 -0.7298  0.5923
    3OL    H17R 3211   2.368   3.789   0.518  0.5024 -1.2044  1.7943
    3OL    H17S 3212   2.276   3.720   0.652  0.7116  0.0714  0.7137
    3OL    C118 3213   2.164   3.783   0.481  0.3196  0.3746 -0.0361
    3OL    H18R 3214   2.083   3.712   0.499  2.2595 -1.8867  0.4334
    3OL    H18S 3215   2.171   3.783   0.372 -0.9399  0.2869 -0.1265
    3OL    H18T 3216   2.139   3.886   0.507 -0.3855  0.3425 -0.5596
    1PA    C116 3217   0.657   4.125   0.010  0.6906  0.4107  0.6036
    1PA    H16R 3218   0.580   4.183   0.061 -3.1402 -2.9257 -0.8396
    1PA    H16S 3219   0.603   4.040  -0.032  1.1306  0.8411 -0.9181
    1PA    H16T 3220   0.683   4.182  -0.080  1.3822 -0.1203  0.4599
    1PA    C115 3221   0.779   4.082   0.089  0.2210  0.5158 -0.1123
    1PA    H15R 3222   0.802   3.996   0.025 -1.7525 -0.4487  0.4085
    1PA    H15S 3223   0.867   4.146   0.084  0.9544 -0.4930 -0.4439
    1PA    C114 3224   0.754   4.033   0.232  0.2072  0.2390  0.6532
    1PA    H14R 3225   0.851   4.035   0.282 -0.9014  1.3178  2.8856
    1PA    H14S 3226   0.689   4.104   0.282 -0.9696  0.5155 -1.1556
    1PA    C113 3227   0.682   3.897   0.243  0.4310  0.3596 -0.1917
    1PA    H13R 3228   0.578   3.920   0.219  0.5717  0.4053 -0.7836
    1PA    H13S 3229   0.731   3.818   0.186  4.2433  1.9450  0.5743
    1PA    C112 3230   0.668   3.863   0.387 -0.4066  0.4404  0.6936
    1PA    H12R 3231   0.767   3.843   0.430  0.0067  1.0914  0.0600
    1PA    H12S 3232   0.641   3.948   0.451  0.1184  1.9131 -0.9638
    1PA    C111 3233   0.578   3.739   0.402 -0.7517 -0.4062  0.5927
    1PA    H11R 3234   0.496   3.727   0.331  0.5321 -2.2678 -0.6782
    1PA    H11S 3235   0.640   3.653   0.373 -1.0695 -0.3896 -0.1574
    1PA    C110 3236   0.546   3.699   0.545  0.0811  0.2670 -0.1327
    1PA    H10R 3237   0.637   3.714   0.603  1.2346 -1.9565 -1.2472
    1PA    H10S 3238   0.471   3.766   0.586  0.5236  1.8684 -1.8065
    1PA     C19 3239   0.507   3.551   0.570  0.6942 -0.3914  0.0973
    1PA     H9R 3240   0.432   3.526   0.495 -1.0451 -1.5861  2.1215
    1PA     H9S 3241   0.595   3.491   0.545 -1.1783 -4.0337  1.4475
    1PA     C18 3242   0.460   3.504   0.708 -0.1875 -0.8250  0.6400
    1PA     H8R 3243   0.448   3.396   0.696  0.3123 -0.7738 -0.4348
    1PA     H8S 3244   0.521   3.510   0.798  0.2572 -0.1895  0.2975
    1PA     C17 3245   0.333   3.564   0.760  0.1010 -0.5588  1.3510
    1PA     H7R 3246   0.358   3.670   0.768  2.2455 -1.0775  2.2844
    1PA     H7S 3247   0.263   3.554   0.676  0.9073 -3.3877  0.9021
    1PA     C16 3248   0.276   3.495   0.889  0.9816 -0.3996  0.3353
    1PA     H6R 3249   0.347   3.510   0.970  1.4943  1.9466 -0.4552
    1PA     H6S 3250   0.191   3.553   0.926  1.0274 -0.7123  0.9400
    1PA     C15 3251   0.226   3.350   0.856  0.0477  0.1714 -0.4220
    1PA     H5R 3252   0.180   3.347   0.757  0.5664 -0.0776 -0.6621
    1PA     H5S 3253   0.319   3.294   0.842  0.7648  0.7190  1.7229
    1PA     C14 3254   0.143   3.279   0.960  0.1279 -0.1393  0.1383
    1PA     H4R 3255   0.038   3.309   0.968  0.3548  0.5674  0.6250
    1PA     H4S 3256   0.136   3.173   0.935 -0.9263 -0.3826  1.3478
    1PA     C13 3257   0.204   3.287   1.099 -0.4433  0.5987  0.1868
    1PA     H3R 3258   0.216   3.388   1.138  1.8120  0.6802 -0.5408
    1PA     H3S 3259   0.140   3.246   1.178 -0.5651  1.0784  0.3364
    1PA     C12 3260   0.339   3.215   1.108  0.3418  0.1887 -0.4014
    1PA     H2R 3261   0.352   3.113   1.072 -1.9502 -0.4858  0.5236
    1PA     H2S 3262   0.413   3.273   1.052  2.9169 -2.4927 -0.0510
    2PC     C11 3263   0.394   3.218   1.248  0.2018 -0.7543  0.0093
    2PC     O12 3264   0.371   3.307   1.327 -0.0907 -0.6638 -0.3615
    2PC     O11 3265   0.479   3.116   1.277  0.1953 -0.5614  0.5426
    2PC      C1 3266   0.552   3.129   1.402  0.4815  0.1755  0.6006
    2PC      HR 3267   0.638   3.196   1.407  0.1636  0.5546  1.1354
    2PC      HS 3268   0.480   3.139   1.484  0.2256 -1.7655  0.6536
    2PC      C2 3269   0.611   2.987   1.429  0.7828  0.3094  0.3841
    2PC      HX 3270   0.542   2.909   1.394  1.1921 -0.2254  0.7488
    2PC      C3 3271   0.644   2.972   1.582  0.0976 -0.3057 -0.0019
    2PC      HA 3272   0.553   3.012   1.627 -0.4604  2.5495 -3.2586
    2PC      HB 3273   0.662   2.868   1.612 -2.1444 -0.6492  0.3413
    2PC     O31 3274   0.750   3.051   1.616 -0.0773 -0.1587 -0.0341
    2PC     P31 3275   0.768   3.102   1.769 -0.3223 -0.2034  0.2694
    2PC     O32 3276   0.636   3.197   1.799 -0.0486  0.1016  0.0490
    2PC     C31 3277   0.627   3.333   1.761 -0.1394  0.7178 -0.4558
    2PC     H1A 3278   0.702   3.385   1.821  0.4925 -1.4037  0.7163
    2PC     H1B 3279   0.648   3.346   1.655 -1.8554  0.9686 -0.7893
    2PC     C32 3280   0.479   3.366   1.784  0.5282  0.2186  0.7339
    2PC     H2A 3281   0.446   3.443   1.714  0.9441 -1.1540 -1.0500
    2PC     H2B 3282   0.430   3.271   1.760  0.7760  0.4596 -0.8175
    2PC     N31 3283   0.425   3.410   1.919 -0.3476  0.1255  0.0878
    2PC     C33 3284   0.277   3.434   1.914  0.0175 -0.4788 -0.3221
    2PC     H3A 3285   0.254   3.513   1.842 -1.2089 -0.7991 -0.3108
    2PC     H3B 3286   0.234   3.345   1.869  3.0571 -2.1268 -0.1995
    2PC     H3C 3287   0.236   3.456   2.013 -0.6102 -1.2696 -0.3990
    2PC     C34 3288   0.436   3.295   2.019 -0.2696 -0.2348  0.1149
    2PC     H4A 3289   0.373   3.211   1.991 -0.4737  0.3103 -1.1102
    2PC     H4B 3290   0.540   3.260   2.009 -0.4967 -0.5143 -1.5230
    2PC     H4C 3291   0.422   3.337   2.119  1.2581  0.0859  0.2175
    2PC     C35 3292   0.490   3.535   1.974  0.2989  0.3024  0.7920
    2PC     H5A 3293   0.506   3.600   1.888  2.3651 -1.8853 -0.5891
    2PC     H5B 3294   0.583   3.505   2.021 -0.1615 -1.3840  0.6773
    2PC     H5C 3295   0.432   3.602   2.039 -1.8977  1.6131 -2.2343
    2PC     O33 3296   0.761   2.989   1.862  0.7357  0.5404  0.1787
    2PC     O34 3297   0.888   3.188   1.777  0.2801 -0.1655  0.2030
    2PC     O21 3298   0.730   2.963   1.346  0.0699  0.0701 -0.3580
    2PC     C21 3299   0.781   2.838   1.336  0.8818  0.9086  0.6338
    2PC     O22 3300   0.732   2.732   1.383 -0.4917 -0.0320 -0.0859
    3OL     C12 3301   0.914   2.836   1.272 -0.0236 -0.0250  0.2607
    3OL     H2R 3302   0.973   2.818   1.362 -0.3237 -0.7909  0.3154
    3OL     H2S 3303   0.929   2.937   1.235 -2.7311  0.2167 -0.3694
    3OL     C13 3304   0.925   2.729   1.164 -0.5395 -0.5951  0.8536
    3OL     H3R 3305   1.012   2.760   1.105 -2.9258  1.1300 -2.0529
    3OL     H3S 3306   0.840   2.733   1.095 -0.7917  0.9487  1.2148
    3OL     C14 3307   0.951   2.589   1.232  0.1564 -0.0914 -0.4675
    3OL     H4R 3308   0.858   2.540   1.263  0.3725 -0.5728 -0.5643
    3OL     H4S 3309   1.017   2.585   1.320  1.3566 -0.5685 -1.3576
    3OL     C15 3310   1.016   2.481   1.148 -0.8331  0.3282  0.5156
    3OL     H5R 3311   1.124   2.496   1.145 -0.9283  1.0875  0.5351
    3OL     H5S 3312   0.983   2.496   1.045 -2.5149 -0.8648  0.8261
    3OL     C16 3313   0.995   2.342   1.203 -0.4448 -0.1094  0.1153
    3OL     H6R 3314   0.887   2.330   1.213 -1.0648  2.5284 -2.1262
    3OL     H6S 3315   1.046   2.335   1.300  0.0603 -1.3100 -0.2197
    3OL     C17 3316   1.056   2.229   1.121  0.2782  0.0821 -0.1052
    3OL     H7R 3317   1.044   2.140   1.184  2.5354  0.0463  0.3374
    3OL     H7S 3318   1.164   2.245   1.123  0.3884 -0.5704 -0.3467
    3OL     C18 3319   1.031   2.213   0.971 -0.0464 -0.5144 -0.2423
    3OL     H8R 3320   1.107   2.147   0.928  1.0039  0.2602  0.3634
    3OL     H8S 3321   1.067   2.307   0.929 -2.3190  1.1457  1.2387
    3OL     C19 3322   0.887   2.184   0.927 -0.3308  0.5167 -0.8837
    3OL     H9R 3323   0.820   2.144   1.002  0.9409  1.2210  0.6744
    3OL    C110 3324   0.836   2.232   0.817  0.1660 -0.1383  0.4158
    3OL    H10R 3325   0.731   2.209   0.801 -0.0371 -0.0210  1.5290
    3OL    C111 3326   0.905   2.324   0.721  0.2698  0.0038 -0.0854
    3OL    H11R 3327   0.873   2.304   0.618 -2.4403 -0.4439  0.7470
    3OL    H11S 3328   1.012   2.311   0.737 -0.1313 -1.4324  1.9035
    3OL    C112 3329   0.883   2.471   0.759  0.4796 -0.1747 -0.0549
    3OL    H12R 3330   0.967   2.534   0.728  0.1181  0.1326 -0.4256
    3OL    H12S 3331   0.871   2.472   0.867  3.7520 -0.2113  0.4146
    3OL    C113 3332   0.761   2.518   0.678  0.4486  0.2790 -0.4896
    3OL    H13R 3333   0.671   2.475   0.725 -0.1777 -0.8250 -2.6026
    3OL    H13S 3334   0.759   2.487   0.574  1.6873  1.1557 -0.7945
    3OL    C114 3335   0.752   2.675   0.666  0.3150 -0.1043 -1.2902
    3OL    H14R 3336   0.846   2.722   0.635  0.8257  1.2984  1.9316
    3OL    H14S 3337   0.732   2.723   0.762 -0.3107 -2.1498 -0.3441
    3OL    C115 3338   0.632   2.709   0.583  0.0023 -0.7226  0.3124
    3OL    H15R 3339   0.650   2.676   0.481 -0.1500  0.4989 -0.1276
    3OL    H15S 3340   0.620   2.816   0.565 -2.3989 -0.8337  0.8857
    3OL    C116 3341   0.505   2.650   0.624  1.0235  0.2238 -0.1337
    3OL    H16R 3342   0.496   2.626   0.730  2.8270 -2.9678 -0.5634
    3OL    H16S 3343   0.509   2.548   0.585  2.3407  0.1324  0.1945
    3OL    C117 3344   0.392   2.730   0.561  0.0192 -0.6084  0.6034
    3OL    H17R 3345   0.405   2.731   0.453 -0.1589 -1.7135  0.5572
    3OL    H17S 3346   0.404   2.832   0.598 -0.6577 -1.1310  2.3611
    3OL    C118 3347   0.250   2.682   0.608  0.1398 -0.0786 -0.1324
    3OL    H18R 3348   0.215   2.614   0.531 -1.1836 -0.1283  0.4669
    3OL    H18S 3349   0.175   2.761   0.619  1.3063  1.4629 -2.5143
    3OL    H18T 3350   0.249   2.625   0.702 -2.8358  3.0600  2.0269
    1PA    C116 3351   2.953   0.523   0.983  0.0033  0.3109  0.6439
    1PA    H16R 3352   2.962   0.422   0.942 -2.8552  0.1371  0.2453
    1PA    H16S 3353   2.993   0.529   1.084  0.2261 -1.4425  0.7003
    1PA    H16T 3354   3.024   0.569   0.915  0.6010 -1.0290  0.3221
    1PA    C115 3355   2.807   0.559   0.949  0.6480 -0.2052 -0.2863
    1PA    H15R 3356   2.786   0.664   0.973 -2.8118 -0.9633  0.4546
    1PA    H15S 3357   2.795   0.550   0.841 -0.2428  0.1174 -0.2205
    1PA    C114 3358   2.690   0.491   1.020  0.5845 -0.0170 -0.2032
    1PA    H14R 3359   2.704   0.525   1.123  1.0177 -0.7609  0.0010
    1PA    H14S 3360   2.593   0.526   0.985  0.5010 -0.3518 -0.3139
    1PA    C113 3361   2.719   0.337   1.027 -0.7019  0.0107  0.1432
    1PA    H13R 3362   2.706   0.308   0.923 -0.2149  0.7399 -0.1312
    1PA    H13S 3363   2.822   0.314   1.052 -1.2411  0.0428  2.7287
    1PA    C112 3364   2.609   0.256   1.112  0.2106  0.0499 -0.0917
    1PA    H12R 3365   2.626   0.148   1.112  0.2623  0.0227  1.7233
    1PA    H12S 3366   2.604   0.295   1.214  0.5911  0.0580 -0.0772
    1PA    C111 3367   2.466   0.276   1.066  0.2448  0.2007  0.1814
    1PA    H11R 3368   2.405   0.209   1.127 -0.3868 -0.0744 -0.7204
    1PA    H11S 3369   2.425   0.373   1.094 -2.7883 -1.1460  0.8784
    1PA    C110 3370   2.437   0.256   0.918  0.0863 -0.4337  0.3426
    1PA    H10R 3371   2.495   0.312   0.845  0.0463 -0.6422  0.1473
    1PA    H10S 3372   2.452   0.150   0.893 -0.2617 -0.1434 -1.1662
    1PA     C19 3373   2.288   0.285   0.886 -0.1288  0.0744 -0.5008
    1PA     H9R 3374   2.269   0.392   0.901  1.0528  0.4691 -1.6125
    1PA     H9S 3375   2.262   0.287   0.780 -0.4305 -0.6168 -0.4480
    1PA     C18 3376   2.186   0.214   0.973  0.2154  0.3104 -0.5855
    1PA     H8R 3377   2.177   0.111   0.940  2.8713 -0.0071 -0.4731
    1PA     H8S 3378   2.209   0.209   1.080  2.6979 -0.6942 -1.1239
    1PA     C17 3379   2.046   0.275   0.958 -0.0246  0.2483  0.1813
    1PA     H7R 3380   2.048   0.382   0.978 -1.0231  0.3452 -0.1981
    1PA     H7S 3381   2.004   0.267   0.857 -1.4977  3.6208  0.3833
    1PA     C16 3382   1.946   0.194   1.049 -1.2241  0.6426 -0.3449
    1PA     H6R 3383   1.977   0.090   1.049 -1.8759  0.4331  0.9804
    1PA     H6S 3384   1.963   0.231   1.150 -0.1194 -1.6662  0.3693
    1PA     C15 3385   1.804   0.190   1.012  0.0435  0.7039 -0.0143
    1PA     H5R 3386   1.809   0.154   0.909  0.7997  0.1014  0.2244
    1PA     H5S 3387   1.747   0.114   1.065 -0.5356 -0.3698 -2.0621
    1PA     C14 3388   1.724   0.318   0.999  0.1948  0.2310 -0.6325
    1PA     H4R 3389   1.779   0.369   0.920 -1.7838 -0.9826 -2.9207
    1PA     H4S 3390   1.623   0.311   0.958 -0.1177  1.6009 -0.1478
    1PA     C13 3391   1.721   0.404   1.127  0.0046  0.6492  0.2599
    1PA     H3R 3392   1.814   0.435   1.173 -0.7210  1.5201  1.1687
    1PA     H3S 3393   1.689   0.502   1.090 -1.8260 -0.6433 -1.8412
    1PA     C12 3394   1.626   0.339   1.235  0.0965 -0.1916 -0.0938
    1PA     H2R 3395   1.527   0.309   1.200  0.9186 -2.0801 -0.8936
    1PA     H2S 3396   1.668   0.249   1.280 -0.1039  0.3441  1.2266
    2PC     C11 3397   1.603   0.451   1.336 -0.0964  0.5487 -0.0806
    2PC     O12 3398   1.673   0.467   1.435  0.1386  0.2503 -0.7474
    2PC     O11 3399   1.500   0.540   1.315  0.0672  0.2357 -0.3751
    2PC      C1 3400   1.454   0.628   1.419 -0.8657 -0.1529  0.4016
    2PC      HR 3401   1.359   0.674   1.390 -0.5875  0.7305  0.8613
    2PC      HS 3402   1.453   0.577   1.515  2.6374  0.2603  0.7733
    2PC      C2 3403   1.558   0.741   1.431  0.0524  0.0675  0.0669
    2PC      HX 3404   1.656   0.693   1.420  0.4426  1.0595 -0.8445
    2PC      C3 3405   1.566   0.800   1.573  0.0124  0.2377  0.1328
    2PC      HA 3406   1.618   0.718   1.623 -1.7461 -1.2707 -0.3959
    2PC      HB 3407   1.623   0.894   1.575  0.5341 -0.0516 -0.6429
    2PC     O31 3408   1.445   0.820   1.628  0.1464  0.7310 -0.3696
    2PC     P31 3409   1.437   0.890   1.774 -0.1031 -0.4091 -0.1172
    2PC     O32 3410   1.495   0.782   1.867  0.4639  0.3241  0.0774
    2PC     C31 3411   1.434   0.657   1.871 -0.3764 -0.5759  0.4224
    2PC     H1A 3412   1.325   0.671   1.874 -0.2590  0.6039 -0.2619
    2PC     H1B 3413   1.463   0.599   1.783  1.5911 -0.6958  1.1178
    2PC     C32 3414   1.473   0.588   1.999  0.6596 -0.0109 -0.3702
    2PC     H2A 3415   1.574   0.557   1.970 -0.1633 -2.1347 -1.1162
    2PC     H2B 3416   1.467   0.657   2.084  1.0363 -2.3364  1.6490
    2PC     N31 3417   1.395   0.461   2.026  0.2409  0.0210  0.0021
    2PC     C33 3418   1.251   0.485   2.061 -0.4829 -0.2019  0.1508
    2PC     H3A 3419   1.202   0.558   1.996 -0.0763  2.2793  2.4526
    2PC     H3B 3420   1.201   0.389   2.053  0.7137 -0.6782 -3.0229
    2PC     H3C 3421   1.261   0.522   2.163 -1.0369 -1.5061  0.7019
    2PC     C34 3422   1.405   0.361   1.916 -0.1420  0.6392 -0.2685
    2PC     H4A 3423   1.387   0.262   1.957  0.0063  1.7990  2.8338
    2PC     H4B 3424   1.327   0.381   1.842 -1.0971  0.5715  0.6982
    2PC     H4C 3425   1.501   0.370   1.864 -0.4645 -0.7043 -1.1621
    2PC     C35 3426   1.454   0.393   2.148  0.2976  0.0754  0.3873
    2PC     H5A 3427   1.406   0.295   2.154  1.8138 -0.7573 -0.5124
    2PC     H5B 3428   1.423   0.448   2.237  0.0089 -0.1418  0.4200
    2PC     H5C 3429   1.562   0.386   2.137  0.2552  1.2858 -1.3108
    2PC     O33 3430   1.535   0.999   1.775 -0.1017 -0.4316 -0.0151
    2PC     O34 3431   1.291   0.909   1.805  0.1549 -0.8646  0.1592
    2PC     O21 3432   1.539   0.835   1.319 -0.1225  0.1353 -0.7080
    2PC     C21 3433   1.636   0.924   1.298  0.0987  0.1971 -0.7932
    2PC     O22 3434   1.717   0.954   1.381  0.2543 -0.2592  0.3826
    3OL     C12 3435   1.624   0.981   1.160  0.1741 -0.1484 -0.3898
    3OL     H2R 3436   1.634   1.089   1.163 -1.6973  0.0386  1.4703
    3OL     H2S 3437   1.527   0.963   1.113  0.0232 -0.0024 -0.1334
    3OL     C13 3438   1.736   0.926   1.082  0.3451 -0.8881  0.1080
    3OL     H3R 3439   1.818   0.924   1.155 -0.7282  0.5672  1.4202
    3OL     H3S 3440   1.760   0.986   0.994 -0.4817 -0.9694 -0.1811
    3OL     C14 3441   1.701   0.788   1.026  0.5478  0.6437 -0.3609
    3OL     H4R 3442   1.606   0.789   0.972 -1.4581  2.7459  2.8657
    3OL     H4S 3443   1.685   0.718   1.108 -1.5328  1.0720 -0.3430
    3OL     C15 3444   1.796   0.732   0.919  0.2423 -0.0435  0.4361
    3OL     H5R 3445   1.751   0.644   0.874 -0.9051  0.7037  0.0749
    3OL     H5S 3446   1.887   0.699   0.969  0.7049  0.9053  0.2606
    3OL     C16 3447   1.828   0.821   0.797  0.1213 -0.2665 -0.1914
    3OL     H6R 3448   1.883   0.912   0.822 -1.3934  1.7914 -3.6981
    3OL     H6S 3449   1.736   0.848   0.746  0.1949 -1.1035 -0.7778
    3OL     C17 3450   1.904   0.758   0.684 -0.4459 -0.7337 -0.5027
    3OL     H7R 3451   1.850   0.668   0.653 -1.8260 -0.4532  0.9627
    3OL     H7S 3452   2.006   0.734   0.715 -1.2467  1.1516  4.5676
    3OL     C18 3453   1.907   0.854   0.563 -0.2756 -0.0204  0.1154
    3OL     H8R 3454   1.806   0.894   0.553 -0.8320 -1.0244  1.5314
    3OL     H8S 3455   1.931   0.805   0.468  0.2772 -1.3572  0.9318
    3OL     C19 3456   2.006   0.967   0.569 -0.1357  0.3172  0.4883
    3OL     H9R 3457   2.008   1.021   0.664  1.6760  3.4165 -1.1593
    3OL    C110 3458   2.092   1.008   0.474  0.6029  0.3970 -0.0143
    3OL    H10R 3459   2.164   1.087   0.497  1.6266 -0.4500 -0.2106
    3OL    C111 3460   2.133   0.934   0.347 -0.8001  0.0464  0.5002
    3OL    H11R 3461   2.193   1.006   0.291  0.9115 -0.9126  1.0359
    3OL    H11S 3462   2.053   0.908   0.277 -1.1727  1.6257  0.2934
    3OL    C112 3463   2.212   0.814   0.390  0.3841  0.0550  0.5842
    3OL    H12R 3464   2.139   0.743   0.429  0.2999 -0.0088  0.3127
    3OL    H12S 3465   2.274   0.837   0.477  0.8783 -1.8647  0.7792
    3OL    C113 3466   2.291   0.736   0.285 -0.4771 -0.6207 -0.1757
    3OL    H13R 3467   2.367   0.806   0.248  1.9995 -2.5857  0.8362
    3OL    H13S 3468   2.234   0.718   0.193 -0.1611  0.2517 -0.5575
    3OL    C114 3469   2.362   0.602   0.343 -0.0445  0.4830 -0.0304
    3OL    H14R 3470   2.399   0.545   0.258  1.4808  1.4748 -0.0709
    3OL    H14S 3471   2.284   0.544   0.393  1.1973 -0.9662  0.2704
    3OL    C115 3472   2.475   0.621   0.438 -0.0359 -1.5311  0.0573
    3OL    H15R 3473   2.434   0.657   0.533  0.9249  3.5853 -1.1559
    3OL    H15S 3474   2.537   0.703   0.400 -0.8583 -1.6459 -1.6542
    3OL    C116 3475   2.551   0.495   0.475 -0.1601 -0.7897  0.4795
    3OL    H16R 3476   2.597   0.458   0.383  0.0728  2.5205 -0.8655
    3OL    H16S 3477   2.480   0.416   0.500  0.7652 -2.5955 -2.1422
    3OL    C117 3478   2.656   0.506   0.584  0.1072  0.3260 -0.2522
    3OL    H17R 3479   2.609   0.507   0.683  0.2413  0.3255 -0.1881
    3OL    H17S 3480   2.695   0.607   0.572  0.6629  0.0281 -1.0156
    3OL    C118 3481   2.765   0.396   0.563 -0.1222 -0.1209  0.1404
    3OL    H18R 3482   2.831   0.408   0.649 -0.8937  2.8175  0.4394
    3OL    H18S 3483   2.829   0.406   0.475 -2.0304 -0.2208 -1.3376
    3OL    H18T 3484   2.717   0.300   0.543  0.0045  0.3298 -2.7173
    1PA    C116 3485   2.564   2.953   0.004  0.7351 -0.9254 -0.0571
    1PA    H16R 3486   2.531   3.053   0.034  0.3275 -1.1872  0.3776
    1PA    H16S 3487   2.529   2.934  -0.098  0.4182 -1.1090  0.0876
    1PA    H16T 3488   2.672   2.937   0.010  0.7211 -0.4248  3.2863
    1PA    C115 3489   2.510   2.850   0.110  0.4390 -0.2425  0.1243
    1PA    H15R 3490   2.416   2.820   0.064  1.1000 -0.0880 -1.3641
    1PA    H15S 3491   2.580   2.766   0.116  0.3025 -0.2911  1.4520
    1PA    C114 3492   2.499   2.904   0.254 -0.2156 -0.2733  0.2282
    1PA    H14R 3493   2.541   2.837   0.329  1.2719  2.8584  2.4009
    1PA    H14S 3494   2.562   2.992   0.269  0.3194 -0.3953 -1.1051
    1PA    C113 3495   2.362   2.965   0.275 -0.1382 -0.5422 -0.3643
    1PA    H13R 3496   2.342   3.042   0.199 -1.6364  1.2899  1.7633
    1PA    H13S 3497   2.281   2.894   0.257 -0.9748  0.7869 -2.2124
    1PA    C112 3498   2.341   3.027   0.409 -0.0565  0.3708  0.3453
    1PA    H12R 3499   2.355   2.962   0.496 -0.2969 -2.3440 -1.5243
    1PA    H12S 3500   2.413   3.109   0.403 -0.3493  0.5073 -2.7541
    1PA    C111 3501   2.204   3.100   0.416  0.7942  0.0555 -0.1213
    1PA    H11R 3502   2.200   3.180   0.342  0.5355  1.1451  1.0315
    1PA    H11S 3503   2.122   3.033   0.392  2.1274 -1.2697 -1.1138
    1PA    C110 3504   2.174   3.159   0.562 -0.6683  0.3654  0.1519
    1PA    H10R 3505   2.170   3.077   0.634 -0.0265 -0.2138 -0.4584
    1PA    H10S 3506   2.262   3.213   0.600 -0.1192 -0.4259  0.0348
    1PA     C19 3507   2.050   3.238   0.567 -1.2225 -0.3996  0.4033
    1PA     H9R 3508   2.077   3.323   0.504 -1.8996  2.0366  3.1453
    1PA     H9S 3509   1.975   3.184   0.509  0.6592  1.2706 -4.0514
    1PA     C18 3510   2.010   3.296   0.697  0.8303  0.4869 -0.3298
    1PA     H8R 3511   2.094   3.346   0.747  0.1762  2.2251 -0.9003
    1PA     H8S 3512   1.946   3.381   0.673  1.3159 -0.0223 -4.0783
    1PA     C17 3513   1.931   3.203   0.792  0.7828 -0.3183  0.4637
    1PA     H7R 3514   1.832   3.184   0.749  1.3956  0.5378 -1.4242
    1PA     H7S 3515   1.984   3.109   0.807  1.3955  0.2183  1.7882
    1PA     C16 3516   1.892   3.283   0.912  0.0851 -0.1191 -0.3128
    1PA     H6R 3517   1.990   3.287   0.959 -0.3066 -2.3415  0.8452
    1PA     H6S 3518   1.866   3.383   0.879  1.2254 -0.0691 -1.0709
    1PA     C15 3519   1.793   3.213   1.013  0.1268  0.0109 -0.5723
    1PA     H5R 3520   1.707   3.174   0.958 -1.8097  2.5338  0.4537
    1PA     H5S 3521   1.848   3.123   1.042 -0.5383 -0.0731  0.4665
    1PA     C14 3522   1.758   3.283   1.144 -0.0901  0.1714  0.2889
    1PA     H4R 3523   1.686   3.214   1.188 -1.1924  1.1753  0.1143
    1PA     H4S 3524   1.849   3.302   1.202 -0.2011 -1.8272  1.1862
    1PA     C13 3525   1.702   3.423   1.115 -0.0785 -0.3880 -0.1518
    1PA     H3R 3526   1.777   3.496   1.082 -1.7688  0.5044 -2.2410
    1PA     H3S 3527   1.635   3.411   1.030 -1.9375  0.2389  1.1725
    1PA     C12 3528   1.609   3.479   1.223  0.2658  0.6430  0.1298
    1PA     H2R 3529   1.559   3.567   1.182  2.1824  1.3717 -0.7892
    1PA     H2S 3530   1.534   3.410   1.261  2.2875 -1.5856  0.3128
    2PC     C11 3531   1.690   3.528   1.335  0.9495 -0.7138  0.2935
    2PC     O12 3532   1.807   3.519   1.357 -0.1827 -0.3589  0.3932
    2PC     O11 3533   1.597   3.589   1.419 -0.3979 -0.0024  0.3331
    2PC      C1 3534   1.646   3.661   1.538  0.1975 -0.5332 -0.1529
    2PC      HR 3535   1.694   3.582   1.597  0.8599 -0.9714 -1.2436
    2PC      HS 3536   1.725   3.729   1.504  1.0147 -2.4236 -2.3521
    2PC      C2 3537   1.527   3.726   1.610 -0.2960 -0.6082 -1.0323
    2PC      HX 3538   1.549   3.757   1.713  0.7785  0.0685 -1.4525
    2PC      C3 3539   1.403   3.621   1.615 -0.2524  0.0237  0.1978
    2PC      HA 3540   1.328   3.663   1.547  0.6476  2.6146  0.6927
    2PC      HB 3541   1.434   3.525   1.574  1.0984  1.3732 -2.2026
    2PC     O31 3542   1.329   3.601   1.727 -0.1887  0.2491 -0.4147
    2PC     P31 3543   1.254   3.460   1.761  0.0588  0.5182 -0.4668
    2PC     O32 3544   1.345   3.399   1.874  0.0458  0.8641  0.5698
    2PC     C31 3545   1.303   3.278   1.934 -0.2471  0.0510  0.2706
    2PC     H1A 3546   1.208   3.289   1.986  0.0575  0.2413  0.7849
    2PC     H1B 3547   1.280   3.205   1.856  1.2017 -1.2848  1.0341
    2PC     C32 3548   1.421   3.240   2.025  0.5381  0.6002  1.2344
    2PC     H2A 3549   1.506   3.234   1.957 -0.5675  1.1288 -0.2339
    2PC     H2B 3550   1.428   3.319   2.101 -1.0763  0.6722  1.3380
    2PC     N31 3551   1.405   3.111   2.096  0.8878 -0.1326 -0.1011
    2PC     C33 3552   1.536   3.085   2.153  0.2694 -0.3130  0.2849
    2PC     H3A 3553   1.604   3.058   2.071 -2.2580  1.1212 -2.4560
    2PC     H3B 3554   1.566   3.179   2.199 -1.7048  0.2085  0.5974
    2PC     H3C 3555   1.520   3.006   2.227  2.4894 -0.0616  1.1214
    2PC     C34 3556   1.312   3.123   2.213 -0.1155  0.0591 -0.4814
    2PC     H4A 3557   1.208   3.135   2.186 -0.9806 -1.9351  1.5822
    2PC     H4B 3558   1.322   3.031   2.271  0.5164 -0.1159 -0.8488
    2PC     H4C 3559   1.339   3.211   2.271  0.8448 -0.6527  0.1936
    2PC     C35 3560   1.379   2.981   2.023 -0.1190  0.2499 -0.4149
    2PC     H5A 3561   1.349   2.909   2.098  1.3607 -0.7213 -0.7004
    2PC     H5B 3562   1.474   2.947   1.980  0.4310  3.1702 -1.7684
    2PC     H5C 3563   1.315   2.998   1.936  0.5810 -1.2896 -1.2780
    2PC     O33 3564   1.120   3.486   1.817  0.2833  0.3293 -0.4552
    2PC     O34 3565   1.271   3.367   1.649 -0.1665 -0.0205  0.2254
    2PC     O21 3566   1.479   3.847   1.544 -0.2370  0.4076 -0.3510
    2PC     C21 3567   1.538   3.960   1.576 -0.6361 -0.5611  0.1842
    2PC     O22 3568   1.615   3.981   1.670  0.3912 -0.0531  0.5396
    3OL     C12 3569   1.495   4.067   1.484  0.4347  0.3096 -0.7740
    3OL     H2R 3570   1.574   4.143   1.487 -0.7734  1.6631  3.3379
    3OL     H2S 3571   1.414   4.126   1.527  1.4101  1.0589  0.1002
    3OL     C13 3572   1.457   4.020   1.341 -0.4771 -0.0210 -0.0524
    3OL     H3R 3573   1.397   4.098   1.293 -2.3593 -0.6492  1.1793
    3OL     H3S 3574   1.384   3.940   1.330 -1.2660  0.5650  0.7752
    3OL     C14 3575   1.585   3.990   1.261 -0.7559  0.2302  0.3956
    3OL     H4R 3576   1.645   3.916   1.315 -0.3366  0.0593 -0.2948
    3OL     H4S 3577   1.644   4.082   1.259 -3.3064  2.0313  1.5923
    3OL     C15 3578   1.563   3.928   1.117 -0.6371  0.2207 -0.6113
    3OL     H5R 3579   1.539   3.822   1.131 -2.3077  0.8310  1.7242
    3OL     H5S 3580   1.653   3.928   1.055  0.6820  2.6947  1.1491
    3OL     C16 3581   1.458   4.000   1.027 -1.1763  0.4705 -0.3115
    3OL     H6R 3582   1.364   3.993   1.083 -1.2088  0.6246 -0.3456
    3OL     H6S 3583   1.453   3.932   0.941  0.2948 -0.1973  0.1095
    3OL     C17 3584   1.476   4.144   0.992  0.1873 -0.0258 -0.1121
    3OL     H7R 3585   1.572   4.166   0.945  1.8932 -1.7171  2.3335
    3OL     H7S 3586   1.483   4.191   1.091 -3.8702 -0.8282  0.7440
    3OL     C18 3587   1.354   4.218   0.930 -0.1906  0.3801  0.0556
    3OL     H8R 3588   1.380   4.321   0.955  3.5392 -0.9855  2.8672
    3OL     H8S 3589   1.260   4.198   0.982 -0.9541 -0.6341 -1.6576
    3OL     C19 3590   1.347   4.182   0.791 -0.0692 -0.0401  0.5879
    3OL     H9R 3591   1.325   4.079   0.766 -0.8436  0.1615  0.4141
    3OL    C110 3592   1.372   4.265   0.692  0.0213  0.3059  0.7990
    3OL    H10R 3593   1.356   4.217   0.596  0.5181 -1.4823  1.5674
    3OL    C111 3594   1.400   4.408   0.703 -0.7810 -0.7533  0.3541
    3OL    H11R 3595   1.505   4.440   0.706 -1.4575  1.7059 -0.2033
    3OL    H11S 3596   1.341   4.462   0.777 -3.4769  0.5160 -2.4968
    3OL    C112 3597   1.343   4.456   0.565 -0.2811 -0.8174  0.0105
    3OL    H12R 3598   1.239   4.426   0.550 -0.5066 -0.7378  1.3332
    3OL    H12S 3599   1.407   4.414   0.487 -0.1864  0.7384 -0.7845
    3OL    C113 3600   1.342   4.606   0.539 -0.0230  0.0590  0.2413
    3OL    H13R 3601   1.448   4.631   0.545  0.5875 -2.1496 -0.3826
    3OL    H13S 3602   1.291   4.653   0.623 -1.1402 -1.5056  0.4912
    3OL    C114 3603   1.289   4.651   0.400 -0.1281  0.3513 -0.1084
    3OL    H14R 3604   1.180   4.644   0.397 -0.1497 -1.2306  2.0610
    3OL    H14S 3605   1.324   4.586   0.319 -0.4011 -0.7973  0.6760
    3OL    C115 3606   1.322   4.798   0.376 -0.1552 -0.3404  0.1063
    3OL    H15R 3607   1.426   4.811   0.405  0.1241 -1.7812 -0.1818
    3OL    H15S 3608   1.268   4.865   0.443 -1.2697 -0.9215 -0.1733
    3OL    C116 3609   1.289   4.839   0.233  0.5104 -0.3464  0.6822
    3OL    H16R 3610   1.247   4.754   0.180  0.5134 -0.6053  1.0984
    3OL    H16S 3611   1.387   4.861   0.190 -0.0715  1.2119  0.0725
    3OL    C117 3612   1.190   4.953   0.221 -0.9684 -0.2438  0.0249
    3OL    H17R 3613   1.159   4.952   0.116  1.8032 -0.6845 -0.8671
    3OL    H17S 3614   1.239   5.050   0.217 -2.9365  0.8342  0.5656
    3OL    C118 3615   1.075   4.956   0.322 -0.1083 -0.4826 -0.7053
    3OL    H18R 3616   1.017   4.864   0.327 -0.4828 -0.1849  2.7687
    3OL    H18S 3617   1.005   5.034   0.292 -0.6325 -0.9062 -0.5930
    3OL    H18T 3618   1.105   4.977   0.425  0.0264  0.4941 -0.9266
    1PA    C116 3619   2.318   4.571   0.477 -0.2515 -0.8299 -0.5070
    1PA    H16R 3620   2.298   4.512   0.388 -0.7204 -0.0342 -0.9432
    1PA    H16S 3621   2.251   4.657   0.468 -0.5301 -0.9262  0.5623
    1PA    H16T 3622   2.285   4.522   0.568 -3.0969  2.5295  0.4716
    1PA    C115 3623   2.467   4.619   0.480  0.0962 -0.4608  0.3278
    1PA    H15R 3624   2.528   4.529   0.488 -1.3780 -1.4177  1.3767
    1PA    H15S 3625   2.498   4.693   0.407  0.4480 -0.1331  0.8043
    1PA    C114 3626   2.492   4.687   0.614 -0.3804 -0.2489 -0.1350
    1PA    H14R 3627   2.443   4.783   0.627  0.5422  0.0647  1.2985
    1PA    H14S 3628   2.457   4.620   0.693 -0.3597  0.2736  0.3249
    1PA    C113 3629   2.642   4.711   0.627 -0.5884  0.1566 -0.8036
    1PA    H13R 3630   2.695   4.619   0.600 -0.6337 -0.5620  1.3395
    1PA    H13S 3631   2.685   4.783   0.558 -0.8350  0.3727 -0.7313
    1PA    C112 3632   2.691   4.720   0.774 -0.3396 -0.8103  0.4025
    1PA    H12R 3633   2.659   4.633   0.832 -0.8363  0.0745  1.4903
    1PA    H12S 3634   2.800   4.713   0.778 -0.2837 -1.0004 -0.9831
    1PA    C111 3635   2.645   4.848   0.853  0.0185  0.3802  0.5294
    1PA    H11R 3636   2.536   4.852   0.840  0.2137  1.1172 -1.1330
    1PA    H11S 3637   2.677   4.848   0.958  1.3106 -0.4172  0.1538
    1PA    C110 3638   2.701   4.982   0.799  0.9919 -0.0415 -0.4735
    1PA    H10R 3639   2.702   5.000   0.691  0.3778  2.1377 -0.1666
    1PA    H10S 3640   2.623   5.053   0.826 -0.0460 -0.4813 -2.1205
    1PA     C19 3641   2.838   5.016   0.845  0.1771 -0.5448 -0.1058
    1PA     H9R 3642   2.832   5.046   0.950 -0.8877  0.0382 -0.3169
    1PA     H9S 3643   2.904   4.929   0.848  0.7791 -0.0811  0.8836
    1PA     C18 3644   2.902   5.132   0.759  0.7767  0.3063 -1.2704
    1PA     H8R 3645   2.890   5.109   0.653  2.0326 -0.5101 -1.2529
    1PA     H8S 3646   2.849   5.222   0.790  1.9929  0.6162  0.0023
    1PA     C17 3647   3.049   5.166   0.787  0.5343 -0.2656 -0.1422
    1PA     H7R 3648   3.066   5.242   0.710 -1.0524 -0.4625 -0.7324
    1PA     H7S 3649   3.060   5.214   0.884 -0.4346  0.3972 -0.3424
    1PA     C16 3650   3.145   5.046   0.773  0.1540  0.1011 -0.8055
    1PA     H6R 3651   3.101   4.953   0.737 -0.2792  0.4759 -1.2627
    1PA     H6S 3652   3.218   5.073   0.696 -0.1087  1.4547 -0.5868
    1PA     C15 3653   3.217   5.022   0.904  0.4328 -0.0885 -0.2436
    1PA     H5R 3654   3.276   5.109   0.933 -0.9535  1.0196 -0.6883
    1PA     H5S 3655   3.141   5.007   0.981  1.3713 -0.6412  0.6017
    1PA     C14 3656   3.296   4.896   0.887  0.2842 -0.4629 -0.1064
    1PA     H4R 3657   3.223   4.819   0.863 -1.0343  0.4366  0.9101
    1PA     H4S 3658   3.360   4.921   0.802  0.1714 -2.7838 -0.9399
    1PA     C13 3659   3.369   4.868   1.010 -0.3945  0.3863  0.0349
    1PA     H3R 3660   3.418   4.960   1.041 -1.0041  2.0477 -3.4498
    1PA     H3S 3661   3.303   4.844   1.094 -0.3452  1.0249  0.2567
    1PA     C12 3662   3.469   4.743   0.998 -0.1925 -0.4774  0.7143
    1PA     H2R 3663   3.408   4.653   0.986  0.1862 -0.6636  0.1148
    1PA     H2S 3664   3.534   4.749   0.910 -0.7347 -2.7685  0.0756
    2PC     C11 3665   3.552   4.725   1.123  0.8883 -0.7689  0.0263
    2PC     O12 3666   3.664   4.682   1.125  0.1289  0.3033  0.2931
    2PC     O11 3667   3.481   4.760   1.238 -0.1577  0.2475  0.0174
    2PC      C1 3668   3.533   4.718   1.363  0.2302 -0.2436  0.3989
    2PC      HR 3669   3.642   4.733   1.370 -0.0308  1.5389  1.1828
    2PC      HS 3670   3.499   4.793   1.435  0.6177 -0.3661  0.7177
    2PC      C2 3671   3.471   4.585   1.411 -0.7466 -0.0326 -0.0680
    2PC      HX 3672   3.363   4.578   1.393 -0.4689 -1.7876 -1.2339
    2PC      C3 3673   3.479   4.556   1.563 -0.8706  0.2237 -0.1581
    2PC      HA 3674   3.448   4.650   1.609  0.2943  0.1300  0.8514
    2PC      HB 3675   3.410   4.479   1.601 -0.8086  0.4220  0.3618
    2PC     O31 3676   3.618   4.534   1.596  0.1251 -0.2032 -0.0648
    2PC     P31 3677   3.646   4.474   1.740  0.3643  0.4146 -0.0596
    2PC     O32 3678   3.561   4.561   1.843 -0.0953 -0.1772 -0.3096
    2PC     C31 3679   3.614   4.682   1.893  0.4735 -0.6639  1.0184
    2PC     H1A 3680   3.723   4.687   1.900  0.7155  1.6763 -2.3613
    2PC     H1B 3681   3.582   4.755   1.819 -0.5847 -1.4806  0.6453
    2PC     C32 3682   3.544   4.726   2.024  0.1478  0.0951 -0.6395
    2PC     H2A 3683   3.563   4.646   2.096  1.9295  1.0505  0.0424
    2PC     H2B 3684   3.586   4.819   2.064  2.2668 -1.3675  0.7361
    2PC     N31 3685   3.397   4.743   2.038 -0.3829 -0.1527  0.7142
    2PC     C33 3686   3.353   4.856   1.953  0.5288  0.0778 -0.0548
    2PC     H3A 3687   3.342   4.823   1.850 -1.3033 -1.4498  0.5676
    2PC     H3B 3688   3.254   4.895   1.975 -0.1900 -1.0939 -1.1036
    2PC     H3C 3689   3.422   4.940   1.965  1.5654 -0.7728  0.1168
    2PC     C34 3690   3.322   4.625   1.995  0.0922 -0.0690  0.5658
    2PC     H4A 3691   3.348   4.630   1.889 -1.1985  1.8881  0.2843
    2PC     H4B 3692   3.364   4.539   2.048 -0.2709  0.2816  1.4273
    2PC     H4C 3693   3.214   4.637   2.007 -0.2343  1.6293 -2.8442
    2PC     C35 3694   3.365   4.787   2.174  0.4549 -0.2963 -0.2626
    2PC     H5A 3695   3.387   4.702   2.239  1.1843 -0.6257 -0.9260
    2PC     H5B 3696   3.259   4.810   2.162  0.0432 -1.3420  1.1286
    2PC     H5C 3697   3.428   4.872   2.198 -0.5339  0.5501 -0.5738
    2PC     O33 3698   3.593   4.335   1.744  0.7523  0.5918  0.0050
    2PC     O34 3699   3.792   4.500   1.773  0.1463  0.6980 -0.3003
    2PC     O21 3700   3.540   4.477   1.347 -0.0356  0.4194  0.4350
    2PC     C21 3701   3.490   4.354   1.341  0.5199 -0.5746  0.0566
    2PC     O22 3702   3.396   4.316   1.408 -0.2961  0.3695  0.0034
    3OL     C12 3703   3.569   4.258   1.260  0.7196 -0.4633  0.4462
    3OL     H2R 3704   3.513   4.165   1.244 -0.3953  0.1674  0.5984
    3OL     H2S 3705   3.655   4.225   1.319  1.0956 -0.8655 -0.3146
    3OL     C13 3706   3.634   4.314   1.139  0.6706  0.1619  0.3622
    3OL     H3R 3707   3.694   4.237   1.092  0.3341  0.6678 -0.9394
    3OL     H3S 3708   3.691   4.404   1.162  2.0469 -0.4382 -0.5736
    3OL     C14 3709   3.539   4.358   1.023 -0.0017 -0.5225 -0.6187
    3OL     H4R 3710   3.599   4.407   0.945  1.9848 -0.3679  0.9508
    3OL     H4S 3711   3.488   4.446   1.065 -0.8469 -0.6156 -1.3997
    3OL     C15 3712   3.434   4.261   0.959 -0.3583  0.4208  0.8515
    3OL     H5R 3713   3.333   4.300   0.968 -0.3962  0.1206  1.8728
    3OL     H5S 3714   3.428   4.166   1.011  1.4777  0.3763  1.0648
    3OL     C16 3715   3.468   4.224   0.822  0.8061 -0.2748  0.5049
    3OL     H6R 3716   3.397   4.152   0.780  0.6913  1.3259 -2.2752
    3OL     H6S 3717   3.568   4.181   0.821 -0.1573 -2.6896 -0.4595
    3OL     C17 3718   3.457   4.341   0.717  1.0617 -0.3654 -0.5838
    3OL     H7R 3719   3.545   4.404   0.732  0.6405  0.5346 -1.7061
    3OL     H7S 3720   3.378   4.409   0.750  2.6287  1.2314  0.0294
    3OL     C18 3721   3.434   4.327   0.566 -0.1106  0.0890  0.3587
    3OL     H8R 3722   3.350   4.259   0.552  0.1881 -0.3818  0.7874
    3OL     H8S 3723   3.523   4.285   0.518 -1.2151  0.5488 -2.2663
    3OL     C19 3724   3.422   4.463   0.494 -0.1715 -0.2636  0.8551
    3OL     H9R 3725   3.479   4.545   0.536  1.9232 -1.5189  0.6361
    3OL    C110 3726   3.345   4.489   0.388  0.0176 -0.9117  0.0860
    3OL    H10R 3727   3.349   4.589   0.345  1.5037 -0.7010  0.6882
    3OL    C111 3728   3.269   4.385   0.307 -0.0826 -0.1632  0.5061
    3OL    H11R 3729   3.165   4.400   0.337  0.3951 -0.2691  2.3747
    3OL    H11S 3730   3.299   4.281   0.321  0.1387 -0.2255 -0.4168
    3OL    C112 3731   3.274   4.419   0.164  0.0581  0.4009 -0.6727
    3OL    H12R 3732   3.372   4.411   0.117  0.9970 -0.7057  1.3632
    3OL    H12S 3733   3.230   4.518   0.151 -0.3707  0.2235 -0.6050
    3OL    C113 3734   3.190   4.322   0.080 -0.2429  0.5129 -0.2900
    3OL    H13R 3735   3.083   4.327   0.104 -0.2696  2.2860 -0.6399
    3OL    H13S 3736   3.211   4.218   0.107 -0.3881  0.2868 -1.0231
    3OL    C114 3737   3.217   4.345  -0.067  0.6162  0.3106 -0.3976
    3OL    H14R 3738   3.323   4.353  -0.093 -0.0631  1.6655 -3.1967
    3OL    H14S 3739   3.187   4.447  -0.092  1.5876  1.4665  2.7614
    3OL    C115 3740   3.153   4.238  -0.156 -0.1815  0.4231 -0.0613
    3OL    H15R 3741   3.047   4.224  -0.135 -0.3051 -0.1213 -1.0030
    3OL    H15S 3742   3.194   4.139  -0.136 -2.1205 -0.0829  1.8604
    3OL    C116 3743   3.169   4.243  -0.304 -0.5673  0.0701  0.1663
    3OL    H16R 3744   3.145   4.149  -0.353  0.1460 -0.1014  0.1309
    3OL    H16S 3745   3.273   4.253  -0.334 -0.3279  0.8662  1.2091
    3OL    C117 3746   3.106   4.363  -0.373 -0.2305 -0.0808 -0.1407
    3OL    H17R 3747   3.179   4.441  -0.397 -1.3341  0.8794 -0.4428
    3OL    H17S 3748   3.039   4.411  -0.302 -0.3929  0.6317 -0.7672
    3OL    C118 3749   3.019   4.315  -0.484 -0.2877 -0.2719 -0.3733
    3OL    H18R 3750   3.087   4.251  -0.541  0.9819  2.3586 -2.0080
    3OL    H18S 3751   2.979   4.398  -0.542 -0.7426 -0.7067 -0.6875
    3OL    H18T 3752   2.934   4.254  -0.453  0.1478 -0.4985  0.3938
    1PA    C116 3753   0.879   5.057  -0.070  0.0029  0.2103 -0.2610
    1PA    H16R 3754   0.814   5.109   0.002 -0.8649  1.5466 -1.9222
    1PA    H16S 3755   0.906   5.125  -0.151  0.4849 -2.1514 -2.1955
    1PA    H16T 3756   0.973   5.024  -0.027 -0.7617 -1.2246  0.3955
    1PA    C115 3757   0.796   4.944  -0.135 -0.3358  0.1589 -0.9428
    1PA    H15R 3758   0.714   4.998  -0.183 -2.5988  2.5061  4.7039
    1PA    H15S 3759   0.857   4.898  -0.213  0.9264  1.3024 -0.6668
    1PA    C114 3760   0.734   4.836  -0.035  0.5813 -0.5184 -0.1168
    1PA    H14R 3761   0.689   4.882   0.053 -1.9466 -1.9260 -0.5868
    1PA    H14S 3762   0.649   4.787  -0.083 -0.4445  0.3670  0.7536
    1PA    C113 3763   0.834   4.732   0.020 -0.1715  0.2726  0.1732
    1PA    H13R 3764   0.872   4.675  -0.066 -0.1733  1.6855 -0.7974
    1PA    H13S 3765   0.926   4.776   0.059  0.2094 -2.9980  3.5098
    1PA    C112 3766   0.774   4.644   0.133 -0.0349  0.3883  0.0573
    1PA    H12R 3767   0.687   4.590   0.095  0.9181 -0.5724 -0.8232
    1PA    H12S 3768   0.849   4.567   0.150  0.9008  0.7722 -2.1078
    1PA    C111 3769   0.755   4.721   0.262  0.1915 -0.2312 -0.4620
    1PA    H11R 3770   0.842   4.785   0.280  0.1937 -0.2142 -0.5320
    1PA    H11S 3771   0.671   4.789   0.247  0.3483 -0.1090 -0.8078
    1PA    C110 3772   0.745   4.623   0.378  0.7348 -0.4672  0.8661
    1PA    H10R 3773   0.669   4.658   0.449 -0.5209 -0.4511 -0.4380
    1PA    H10S 3774   0.680   4.548   0.332 -2.2436  3.1156 -1.2948
    1PA     C19 3775   0.878   4.566   0.436 -0.4023 -0.1340 -0.5578
    1PA     H9R 3776   0.944   4.526   0.358  0.5677  0.2762  0.0289
    1PA     H9S 3777   0.935   4.654   0.468 -1.4663  0.2346  0.4040
    1PA     C18 3778   0.870   4.483   0.563  0.4493  0.1289  0.6522
    1PA     H8R 3779   0.971   4.456   0.594  0.0611 -1.8609  0.3213
    1PA     H8S 3780   0.830   4.548   0.640  0.3465  1.8746 -0.8246
    1PA     C17 3781   0.781   4.361   0.549  0.1225 -1.6421 -0.1752
    1PA     H7R 3782   0.679   4.396   0.532  0.6406  0.0082 -0.1517
    1PA     H7S 3783   0.801   4.310   0.455 -0.6555 -0.7458 -0.8485
    1PA     C16 3784   0.763   4.268   0.673 -0.4324 -1.3089 -0.2198
    1PA     H6R 3785   0.862   4.224   0.684 -0.3008 -0.7185  1.1683
    1PA     H6S 3786   0.749   4.319   0.769  0.1538 -0.5980 -0.5051
    1PA     C15 3787   0.665   4.163   0.645  0.0360  0.0795 -0.0453
    1PA     H5R 3788   0.567   4.209   0.646 -0.1998 -0.3318 -1.5732
    1PA     H5S 3789   0.682   4.114   0.549 -2.4203 -0.6769 -0.1396
    1PA     C14 3790   0.649   4.054   0.753 -0.3045 -0.6760 -0.3651
    1PA     H4R 3791   0.559   3.994   0.734 -1.4563  0.9562 -0.2837
    1PA     H4S 3792   0.741   3.995   0.757 -0.5229 -0.9520  1.1447
    1PA     C13 3793   0.619   4.117   0.889 -0.1724 -0.3927 -0.5917
    1PA     H3R 3794   0.681   4.202   0.922 -0.2773 -0.5760  0.0835
    1PA     H3S 3795   0.521   4.164   0.880  0.1366  0.1581 -1.2156
    1PA     C12 3796   0.612   4.015   1.002  0.4787  0.4853 -0.4129
    1PA     H2R 3797   0.532   3.943   0.986 -0.2568  0.3180  3.1338
    1PA     H2S 3798   0.703   3.958   1.024  0.0600  0.3009  0.9592
    2PC     C11 3799   0.573   4.086   1.134 -0.6387  0.0658 -0.3480
    2PC     O12 3800   0.616   4.052   1.246  0.1595  0.0592 -0.2153
    2PC     O11 3801   0.488   4.190   1.129 -0.2676  0.6412  0.3882
    2PC      C1 3802   0.451   4.259   1.254  0.1081 -0.1337  0.1891
    2PC      HR 3803   0.353   4.305   1.243 -0.4167 -1.3804 -0.5256
    2PC      HS 3804   0.445   4.182   1.331  1.4190 -1.8419 -1.3198
    2PC      C2 3805   0.558   4.359   1.296 -0.2845 -0.8468 -0.0255
    2PC      HX 3806   0.655   4.313   1.275  0.4342  0.4224  0.4280
    2PC      C3 3807   0.548   4.382   1.442  0.4944  0.3860  0.1819
    2PC      HA 3808   0.584   4.289   1.487 -0.2207 -0.3416 -0.7129
    2PC      HB 3809   0.613   4.467   1.465  2.1836 -0.9678  0.6110
    2PC     O31 3810   0.409   4.407   1.470  0.0563 -0.2077  0.0535
    2PC     P31 3811   0.359   4.408   1.618 -0.0801 -0.4714 -0.0079
    2PC     O32 3812   0.418   4.271   1.676  0.4885  0.0406 -0.4065
    2PC     C31 3813   0.324   4.165   1.697  0.2573  0.6405  0.7596
    2PC     H1A 3814   0.252   4.184   1.777  1.8314  0.4237  2.2875
    2PC     H1B 3815   0.267   4.154   1.604 -0.8893  1.4733  1.3309
    2PC     C32 3816   0.422   4.053   1.715  0.3842  0.3225  0.9124
    2PC     H2A 3817   0.362   3.961   1.708 -1.1810  1.3534  0.0218
    2PC     H2B 3818   0.485   4.064   1.627 -1.2423  0.5551 -0.2859
    2PC     N31 3819   0.513   4.053   1.835  0.5215  0.3623  0.1086
    2PC     C33 3820   0.433   4.055   1.959 -0.4243 -0.1977  0.3857
    2PC     H3A 3821   0.494   4.039   2.048  0.9634  0.4802 -0.3975
    2PC     H3B 3822   0.396   4.158   1.959  0.1041  0.0132 -0.7815
    2PC     H3C 3823   0.348   3.989   1.948 -0.5049  0.0101 -0.2858
    2PC     C34 3824   0.588   3.930   1.834  0.3422  0.2023  0.4619
    2PC     H4A 3825   0.633   3.906   1.931  0.6987 -1.6846 -0.1176
    2PC     H4B 3826   0.522   3.850   1.799 -0.1209  1.7268 -2.3836
    2PC     H4C 3827   0.664   3.928   1.756  0.3190  1.4304  0.3982
    2PC     C35 3828   0.612   4.158   1.837  0.2247  0.5125 -0.1051
    2PC     H5A 3829   0.651   4.169   1.736  1.5791 -1.7275  0.0944
    2PC     H5B 3830   0.698   4.124   1.895  1.0326  1.7035 -0.5731
    2PC     H5C 3831   0.567   4.252   1.870  2.5926  1.9997 -0.8281
    2PC     O33 3832   0.426   4.524   1.686 -0.5772  0.2687 -0.0430
    2PC     O34 3833   0.213   4.408   1.620  0.2419 -0.3589  0.5502
    2PC     O21 3834   0.527   4.481   1.219  0.3464 -0.6514  0.1727
    2PC     C21 3835   0.619   4.585   1.226 -0.1327  0.4928  0.1937
    2PC     O22 3836   0.722   4.581   1.295 -0.3635  0.0029  0.7381
    3OL     C12 3837   0.580   4.707   1.148 -0.1883 -0.2071 -0.3348
    3OL     H2R 3838   0.575   4.795   1.213  2.5895 -1.3346  1.6012
    3OL     H2S 3839   0.476   4.686   1.122 -0.3710 -1.7196  1.3853
    3OL     C13 3840   0.672   4.716   1.025  1.0335  0.2736 -0.0587
    3OL     H3R 3841   0.780   4.726   1.035  1.4218 -1.5325 -1.8250
    3OL     H3S 3842   0.652   4.812   0.976  0.4334  0.5062  0.6219
    3OL     C14 3843   0.664   4.602   0.925 -0.4566  0.2721 -0.1694
    3OL     H4R 3844   0.691   4.507   0.972 -2.7584 -0.0781  0.5541
    3OL     H4S 3845   0.731   4.626   0.842  1.2228  1.9168  1.5227
    3OL     C15 3846   0.527   4.584   0.861  0.2893 -0.1915 -0.6828
    3OL     H5R 3847   0.449   4.595   0.936  1.3967  0.3872  0.4140
    3OL     H5S 3848   0.520   4.482   0.822 -1.1777  0.1629 -1.4293
    3OL     C16 3849   0.488   4.695   0.761 -0.4194  0.3800  0.3751
    3OL     H6R 3850   0.578   4.726   0.708  0.6790  1.1938  2.5716
    3OL     H6S 3851   0.462   4.788   0.812  1.9116  0.9294  0.6749
    3OL     C17 3852   0.382   4.658   0.656  0.2301  0.9913  0.1644
    3OL     H7R 3853   0.328   4.575   0.702  0.1242  1.6369  1.2434
    3OL     H7S 3854   0.436   4.623   0.568 -0.2130 -5.6330  2.0400
    3OL     C18 3855   0.275   4.769   0.611  0.0982  0.4454  0.1320
    3OL     H8R 3856   0.333   4.855   0.576  1.8991 -0.8168 -0.0707
    3OL     H8S 3857   0.222   4.787   0.705 -0.5147  0.8288 -0.2793
    3OL     C19 3858   0.174   4.725   0.511 -0.3313 -0.4753  0.3669
    3OL     H9R 3859   0.099   4.657   0.550 -1.4229  0.3292 -0.2507
    3OL    C110 3860   0.156   4.764   0.381 -0.5903  0.2640  0.0208
    3OL    H10R 3861   0.065   4.724   0.336 -0.7623 -0.3591  0.8984
    3OL    C111 3862   0.245   4.843   0.290 -0.7494 -0.6988  0.3858
    3OL    H11R 3863   0.340   4.869   0.338 -1.1854 -0.5313  1.1714
    3OL    H11S 3864   0.192   4.938   0.280 -2.1987 -1.6238 -1.1229
    3OL    C112 3865   0.264   4.786   0.152 -0.2432  0.1438 -0.3000
    3OL    H12R 3866   0.266   4.870   0.083  2.4797 -0.1770 -0.7115
    3OL    H12S 3867   0.178   4.731   0.113 -0.2759  0.9697 -1.4269
    3OL    C113 3868   0.390   4.697   0.139  0.5194 -0.7676  0.3943
    3OL    H13R 3869   0.403   4.650   0.237 -0.2382 -1.9332 -0.0400
    3OL    H13S 3870   0.479   4.761   0.136  0.9019 -1.3142 -0.7946
    3OL    C114 3871   0.383   4.580   0.040 -0.7538  0.4585  0.3618
    3OL    H14R 3872   0.309   4.508   0.075 -0.7610  0.7521  0.9563
    3OL    H14S 3873   0.473   4.519   0.050 -0.2440  1.3767  1.7211
    3OL    C115 3874   0.374   4.617  -0.110 -0.3868  0.8586 -0.2746
    3OL    H15R 3875   0.450   4.689  -0.140  2.1149 -2.1852 -1.8335
    3OL    H15S 3876   0.278   4.663  -0.134 -0.9681  0.1252  0.5662
    3OL    C116 3877   0.382   4.498  -0.199 -0.5996 -0.0920  0.1081
    3OL    H16R 3878   0.285   4.447  -0.199 -0.4592 -0.4477 -1.6975
    3OL    H16S 3879   0.449   4.422  -0.158 -2.3252 -2.0191 -0.4545
    3OL    C117 3880   0.420   4.540  -0.340 -0.0834 -0.4079  0.2638
    3OL    H17R 3881   0.519   4.585  -0.347 -0.7819  1.0417 -0.9311
    3OL    H17S 3882   0.343   4.615  -0.360 -0.3397  0.3665  3.6003
    3OL    C118 3883   0.421   4.421  -0.423  0.2866 -0.3411 -0.1075
    3OL    H18R 3884   0.488   4.339  -0.396  0.3149 -1.9948 -4.4433
    3OL    H18S 3885   0.432   4.436  -0.531  0.9891  1.0002  0.1270
    3OL    H18T 3886   0.325   4.375  -0.398 -0.2753  1.1561  0.6189
    1PA    C116 3887  -0.259   1.698   0.167 -0.2511 -1.0164 -0.4043
    1PA    H16R 3888  -0.332   1.629   0.124 -1.0267 -0.2075 -0.3951
    1PA    H16S 3889  -0.180   1.635   0.209 -1.9509 -0.9752  3.1681
    1PA    H16T 3890  -0.210   1.753   0.087  0.0435  0.5241  0.7913
    1PA    C115 3891  -0.312   1.782   0.280 -0.1442  0.4599  0.4645
    1PA    H15R 3892  -0.406   1.830   0.253 -0.2463 -0.9524 -1.9726
    1PA    H15S 3893  -0.345   1.714   0.359 -0.7464  0.0767 -0.1105
    1PA    C114 3894  -0.206   1.882   0.342  0.5234 -0.0702  0.2694
    1PA    H14R 3895  -0.108   1.835   0.351  0.5992 -0.8232 -3.1955
    1PA    H14S 3896  -0.203   1.969   0.276 -0.0438  0.0858  0.4474
    1PA    C113 3897  -0.262   1.946   0.475 -1.2844  0.2051  0.2005
    1PA    H13R 3898  -0.354   2.002   0.455 -0.8892  0.8967  0.3024
    1PA    H13S 3899  -0.289   1.863   0.540 -0.3133 -1.7400 -1.7569
    1PA    C112 3900  -0.166   2.035   0.548  0.0721  0.4028 -0.4151
    1PA    H12R 3901  -0.081   1.971   0.571  1.1759  1.9404 -0.0957
    1PA    H12S 3902  -0.125   2.108   0.479 -0.1068 -1.7889 -3.0214
    1PA    C111 3903  -0.211   2.103   0.671 -0.7640  0.2303  0.2713
    1PA    H11R 3904  -0.148   2.193   0.673  2.1911 -1.7037  1.4540
    1PA    H11S 3905  -0.316   2.134   0.673 -1.0894 -0.5224 -2.2793
    1PA    C110 3906  -0.186   2.021   0.802 -0.0589 -0.4243 -0.4683
    1PA    H10R 3907  -0.227   1.920   0.793  1.7311 -1.2423  0.0259
    1PA    H10S 3908  -0.077   2.020   0.814 -0.0428  0.2350 -0.5208
    1PA     C19 3909  -0.256   2.085   0.919 -0.4236 -0.0736  0.7417
    1PA     H9R 3910  -0.203   2.180   0.935  0.2086 -0.3164  0.1289
    1PA     H9S 3911  -0.357   2.114   0.891 -0.2458 -1.0545 -1.0652
    1PA     C18 3912  -0.249   2.003   1.045 -0.7314 -0.0591 -0.2768
    1PA     H8R 3913  -0.312   1.914   1.039 -1.4619  0.4019  0.3916
    1PA     H8S 3914  -0.147   1.966   1.056 -0.8550 -0.0714  0.9513
    1PA     C17 3915  -0.290   2.082   1.166 -0.4506 -0.5212 -0.4695
    1PA     H7R 3916  -0.382   2.140   1.163  0.2160  0.5506 -0.6327
    1PA     H7S 3917  -0.303   2.012   1.249  0.1632  1.9107  1.8153
    1PA     C16 3918  -0.182   2.191   1.216 -0.1328  0.5036 -0.8901
    1PA     H6R 3919  -0.084   2.145   1.201  0.7404  1.6976  0.8165
    1PA     H6S 3920  -0.175   2.272   1.143 -0.7922  2.6976  1.3415
    1PA     C15 3921  -0.209   2.259   1.356 -0.0084  0.5946 -0.1430
    1PA     H5R 3922  -0.311   2.293   1.373 -0.9779 -1.3943 -1.5872
    1PA     H5S 3923  -0.211   2.183   1.434 -3.1545  1.9739  1.2837
    1PA     C14 3924  -0.102   2.355   1.395 -0.7263 -0.3216  0.2215
    1PA     H4R 3925  -0.112   2.437   1.324 -1.7252 -1.5465 -1.1371
    1PA     H4S 3926  -0.137   2.380   1.495 -1.5310  0.7940 -0.3205
    1PA     C13 3927   0.043   2.303   1.404 -0.3469 -0.5982  0.2900
    1PA     H3R 3928   0.084   2.293   1.303  0.5535  2.6537  0.2309
    1PA     H3S 3929   0.101   2.383   1.449  1.6775 -1.5433 -0.5088
    1PA     C12 3930   0.069   2.187   1.502  0.1682 -0.1785  0.5412
    1PA     H2R 3931   0.018   2.093   1.477 -0.2383  0.1350  0.1600
    1PA     H2S 3932   0.176   2.172   1.487  0.4673  2.4622 -0.5795
    2PC     C11 3933   0.046   2.211   1.647  0.6436  0.2052 -0.0331
    2PC     O12 3934  -0.035   2.156   1.720  0.9607  0.0988  0.0761
    2PC     O11 3935   0.132   2.300   1.703  0.2465  0.2339  0.0959
    2PC      C1 3936   0.114   2.333   1.842  0.4633 -0.2636 -0.1242
    2PC      HR 3937   0.014   2.374   1.856  0.1635 -0.8331 -0.5425
    2PC      HS 3938   0.126   2.242   1.901  1.1959 -1.6054 -2.2336
    2PC      C2 3939   0.219   2.433   1.885 -0.4449  0.4319  0.3777
    2PC      HX 3940   0.316   2.382   1.883 -0.6853 -0.0816  1.2674
    2PC      C3 3941   0.210   2.484   2.032 -0.2886  0.6977  0.3199
    2PC      HA 3942   0.112   2.526   2.058 -1.1483  0.9728 -2.8770
    2PC      HB 3943   0.243   2.411   2.106 -0.0729 -0.1854 -0.6192
    2PC     O31 3944   0.305   2.589   2.052  0.3936 -0.2992 -0.1346
    2PC     P31 3945   0.321   2.650   2.199 -0.0422 -0.3301 -0.4449
    2PC     O32 3946   0.342   2.524   2.292  0.2777  0.1431  0.0989
    2PC     C31 3947   0.337   2.539   2.426  0.4265 -1.1023 -0.4266
    2PC     H1A 3948   0.411   2.609   2.464 -1.4991  0.9270 -0.2009
    2PC     H1B 3949   0.244   2.591   2.450  1.4807  0.5428  0.2011
    2PC     C32 3950   0.360   2.409   2.510 -0.5053 -0.0612  0.5487
    2PC     H2A 3951   0.358   2.442   2.614  1.5365 -1.5649  1.1248
    2PC     H2B 3952   0.291   2.327   2.493 -0.3520 -0.2876  0.9929
    2PC     N31 3953   0.497   2.344   2.494 -0.9386  0.3133  0.3465
    2PC     C33 3954   0.506   2.221   2.566 -0.8197  0.3329 -0.7077
    2PC     H3A 3955   0.429   2.154   2.528 -0.4908 -1.3204  1.3431
    2PC     H3B 3956   0.599   2.170   2.539 -1.2666  0.0641 -1.7940
    2PC     H3C 3957   0.483   2.249   2.669 -2.8626 -0.1458 -1.0010
    2PC     C34 3958   0.509   2.301   2.354  0.4259  0.1983 -0.4431
    2PC     H4A 3959   0.423   2.239   2.331  1.0197 -0.1756 -1.8052
    2PC     H4B 3960   0.512   2.389   2.289 -0.4729 -0.1907 -1.0285
    2PC     H4C 3961   0.604   2.250   2.339  0.7053  0.9676 -1.3980
    2PC     C35 3962   0.611   2.427   2.527 -0.6436 -0.5248 -0.0060
    2PC     H5A 3963   0.702   2.366   2.531  0.4220  0.6553 -3.0396
    2PC     H5B 3964   0.591   2.473   2.624 -1.0785  1.0773 -0.8145
    2PC     H5C 3965   0.623   2.514   2.463 -2.1159 -0.1157  0.2487
    2PC     O33 3966   0.441   2.734   2.202 -0.6112  0.1460 -0.4345
    2PC     O34 3967   0.189   2.710   2.241 -0.5191  0.4835  0.4122
    2PC     O21 3968   0.229   2.537   1.801 -0.0885 -0.0365 -0.4915
    2PC     C21 3969   0.339   2.594   1.754 -0.6007  0.5067  0.1244
    2PC     O22 3970   0.452   2.547   1.760  0.7612 -0.3724 -0.1988
    3OL     C12 3971   0.309   2.717   1.675  0.2619  0.6983 -0.1498
    3OL     H2R 3972   0.404   2.771   1.674  0.2967  0.6462  0.4583
    3OL     H2S 3973   0.231   2.771   1.728 -0.3743  0.1591 -0.5256
    3OL     C13 3974   0.257   2.686   1.537 -0.0801 -0.6450  0.4714
    3OL     H3R 3975   0.160   2.638   1.546 -0.5136 -0.4304 -2.2549
    3OL     H3S 3976   0.327   2.614   1.493 -1.4374 -2.1998  0.7400
    3OL     C14 3977   0.246   2.804   1.447 -0.2459 -0.2232 -0.5853
    3OL     H4R 3978   0.343   2.847   1.422  0.4064 -1.5936 -0.5185
    3OL     H4S 3979   0.184   2.877   1.500 -1.2744 -2.3849  1.3764
    3OL     C15 3980   0.189   2.780   1.309  0.0146  0.7224 -0.0441
    3OL     H5R 3981   0.091   2.733   1.320  1.5273 -2.2731  1.9783
    3OL     H5S 3982   0.238   2.696   1.258  1.4279  0.9152  0.9347
    3OL     C16 3983   0.193   2.900   1.217  0.3343 -0.3620 -0.2390
    3OL     H6R 3984   0.289   2.951   1.225 -0.0843  0.3517  0.3597
    3OL     H6S 3985   0.116   2.974   1.237  1.0446  0.5041 -0.6432
    3OL     C17 3986   0.162   2.859   1.071  0.5024 -0.0304  0.2783
    3OL     H7R 3987   0.247   2.804   1.031 -0.3532  1.6991 -4.5412
    3OL     H7S 3988   0.161   2.947   1.006  0.1200 -0.6191 -0.5221
    3OL     C18 3989   0.020   2.800   1.048  0.3690  0.2407 -0.1421
    3OL     H8R 3990  -0.020   2.834   0.952 -1.5951 -2.0733 -0.2524
    3OL     H8S 3991  -0.059   2.827   1.118  0.9304 -2.5026  1.7619
    3OL     C19 3992   0.025   2.653   1.045 -0.2612  0.3824  0.1506
    3OL     H9R 3993   0.114   2.616   1.095 -0.5407  1.8451  1.8507
    3OL    C110 3994  -0.062   2.574   0.991  0.5438  0.1531 -0.2953
    3OL    H10R 3995  -0.040   2.470   1.013 -0.8476  0.0788  0.8896
    3OL    C111 3996  -0.196   2.594   0.930 -0.7653 -0.4015 -0.9705
    3OL    H11R 3997  -0.264   2.658   0.985  1.7848 -0.5758  2.7594
    3OL    H11S 3998  -0.233   2.492   0.944  4.2739 -2.2987  0.8653
    3OL    C112 3999  -0.182   2.638   0.781 -0.2334 -0.8817  0.1159
    3OL    H12R 4000  -0.120   2.728   0.776 -0.0892 -1.0434 -3.5640
    3OL    H12S 4001  -0.276   2.672   0.739 -0.1057 -1.9232 -1.0629
    3OL    C113 4002  -0.109   2.545   0.686  0.0214  1.1183 -0.0408
    3OL    H13R 4003  -0.167   2.452   0.680  0.0337  1.1622 -1.0889
    3OL    H13S 4004  -0.009   2.507   0.706 -0.9499 -0.4281  2.2471
    3OL    C114 4005  -0.099   2.587   0.541  0.5330 -0.1014 -0.3370
    3OL    H14R 4006  -0.021   2.662   0.527  0.6553  0.1139  1.3282
    3OL    H14S 4007  -0.197   2.630   0.520 -0.0125 -2.1071 -2.2529
    3OL    C115 4008  -0.060   2.471   0.449  0.1795  0.5991  0.1487
    3OL    H15R 4009  -0.131   2.392   0.475  1.0208 -0.5591 -0.9424
    3OL    H15S 4010   0.043   2.444   0.471  0.0428 -1.3587 -1.3221
    3OL    C116 4011  -0.073   2.494   0.297  0.3162  0.4710  0.1189
    3OL    H16R 4012  -0.018   2.581   0.259  1.2869 -0.7887 -1.4803
    3OL    H16S 4013  -0.175   2.529   0.283 -0.1305 -0.3323  1.2035
    3OL    C117 4014  -0.045   2.370   0.214 -0.8391 -0.7075 -0.8725
    3OL    H17R 4015  -0.112   2.291   0.246  1.3204 -2.3773 -0.2305
    3OL    H17S 4016   0.052   2.322   0.226 -0.9650 -0.7274  0.1366
    3OL    C118 4017  -0.071   2.403   0.073 -0.0659 -0.1476 -0.0586
    3OL    H18R 4018  -0.012   2.479   0.022 -0.7133  0.3226 -0.1107
    3OL    H18S 4019  -0.177   2.424   0.060 -0.2273 -1.0757 -0.3378
    3OL    H18T 4020  -0.069   2.321   0.001 -0.9693 -0.9381  0.7824
    1PA    C116 4021   0.447   3.323  -0.463  0.2817 -0.6639 -0.4929
    1PA    H16R 4022   0.518   3.268  -0.401 -1.0444  0.4570  2.1663
    1PA    H16S 4023   0.500   3.389  -0.532  3.1797  0.2522  2.4011
    1PA    H16T 4024   0.401   3.247  -0.527 -0.1169 -0.9767  0.1607
    1PA    C115 4025   0.344   3.392  -0.370  0.3192 -0.8344  0.7765
    1PA    H15R 4026   0.372   3.497  -0.359  2.1041 -0.8016 -2.7059
    1PA    H15S 4027   0.259   3.379  -0.438  0.5390 -1.2719  0.5780
    1PA    C114 4028   0.334   3.324  -0.238  0.5705 -0.3264 -0.1865
    1PA    H14R 4029   0.322   3.218  -0.259 -2.8154 -0.1028  0.0795
    1PA    H14S 4030   0.433   3.338  -0.193  0.9481 -1.8498 -0.5031
    1PA    C113 4031   0.224   3.367  -0.134 -0.5495 -0.0132  0.0496
    1PA    H13R 4032   0.124   3.349  -0.174 -0.5427  0.6205 -0.2552
    1PA    H13S 4033   0.236   3.290  -0.057  0.2342  0.7683  0.7342
    1PA    C112 4034   0.255   3.504  -0.080  0.5519 -0.0005 -0.4764
    1PA    H12R 4035   0.362   3.515  -0.062  1.1534 -3.7820 -0.7777
    1PA    H12S 4036   0.240   3.583  -0.155 -1.8447  2.0916  2.0259
    1PA    C111 4037   0.173   3.520   0.050  0.1447  0.2821  0.2275
    1PA    H11R 4038   0.068   3.489   0.050  0.3237 -0.3683  0.9721
    1PA    H11S 4039   0.226   3.458   0.122  0.2219 -0.3564 -0.3619
    1PA    C110 4040   0.179   3.666   0.099 -0.2814 -0.4298  0.5011
    1PA    H10R 4041   0.284   3.685   0.125 -1.2520  3.0827  2.4506
    1PA    H10S 4042   0.170   3.739   0.019 -0.2760 -0.2707  0.6442
    1PA     C19 4043   0.093   3.697   0.231 -0.6876  0.7822 -0.5116
    1PA     H9R 4044   0.094   3.798   0.272  0.1785  0.0824  1.2856
    1PA     H9S 4045  -0.013   3.701   0.206 -0.7464 -0.2040 -0.4646
    1PA     C18 4046   0.118   3.614   0.354 -0.6579  0.3601  0.0093
    1PA     H8R 4047   0.114   3.506   0.340  1.4235 -0.0698  2.2161
    1PA     H8S 4048   0.222   3.618   0.384 -0.4021 -2.1535 -0.3442
    1PA     C17 4049   0.040   3.649   0.484 -0.4096  0.8614  0.2157
    1PA     H7R 4050  -0.068   3.646   0.467 -0.9279 -0.7610  3.2253
    1PA     H7S 4051   0.051   3.557   0.542 -2.2587 -0.5541 -1.5214
    1PA     C16 4052   0.100   3.777   0.559  0.7141  0.1216 -0.1287
    1PA     H6R 4053   0.204   3.772   0.591  0.2197 -1.0626  1.4530
    1PA     H6S 4054   0.080   3.862   0.495  1.7138  2.2379  2.1777
    1PA     C15 4055   0.041   3.793   0.696  0.0380  0.2773  0.0657
    1PA     H5R 4056  -0.065   3.817   0.683 -0.2116  1.3695  3.1822
    1PA     H5S 4057   0.043   3.701   0.755  1.6318 -0.8807 -1.6950
    1PA     C14 4058   0.110   3.904   0.781 -0.2286 -1.3507 -0.0933
    1PA     H4R 4059   0.214   3.871   0.769 -0.1299 -0.2376 -3.3028
    1PA     H4S 4060   0.105   4.003   0.734 -3.0998  0.7033  3.9181
    1PA     C13 4061   0.074   3.924   0.923  0.2910 -0.5665 -0.1765
    1PA     H3R 4062  -0.006   3.996   0.913  2.5223  1.9283 -1.5466
    1PA     H3S 4063   0.040   3.833   0.974 -1.1368  0.3185  0.5145
    1PA     C12 4064   0.193   3.985   1.011  0.3750 -0.4113  0.0828
    1PA     H2R 4065   0.283   3.924   0.999  1.4164  0.4153  2.9206
    1PA     H2S 4066   0.214   4.090   0.991 -2.6733 -0.0088 -1.5708
    2PC     C11 4067   0.157   3.988   1.160  0.3065  0.0057  0.1550
    2PC     O12 4068   0.040   3.975   1.200  0.4688 -0.1844 -0.1068
    2PC     O11 4069   0.267   3.993   1.241  0.1801 -0.5114 -0.6969
    2PC      C1 4070   0.257   3.948   1.381 -0.2961 -0.0868  0.6693
    2PC      HR 4071   0.348   3.971   1.436 -0.6927 -1.8093  2.1241
    2PC      HS 4072   0.177   3.996   1.438  0.3058 -0.4179  1.8057
    2PC      C2 4073   0.225   3.795   1.372  0.0761  0.6034 -0.1929
    2PC      HX 4074   0.158   3.762   1.292  1.6024  0.0778 -1.2863
    2PC      C3 4075   0.153   3.761   1.510  0.0715  1.0680  0.3914
    2PC      HA 4076   0.054   3.807   1.518  0.3730  2.5438 -2.7692
    2PC      HB 4077   0.140   3.652   1.513 -1.7372  1.2514  0.0812
    2PC     O31 4078   0.235   3.801   1.614  0.1444 -0.0062 -0.0668
    2PC     P31 4079   0.192   3.766   1.761 -0.1797 -0.4577 -0.3255
    2PC     O32 4080   0.133   3.902   1.822  0.3778 -0.1692 -0.1624
    2PC     C31 4081   0.007   3.951   1.780  0.5314  0.2137  0.2816
    2PC     H1A 4082   0.017   3.960   1.671 -2.5993 -0.8723 -0.2062
    2PC     H1B 4083  -0.075   3.883   1.806  1.0175 -0.1324  0.9500
    2PC     C32 4084  -0.020   4.090   1.843 -0.6217 -0.0050  0.2311
    2PC     H2A 4085   0.060   4.163   1.838  0.0448 -0.7957 -2.3491
    2PC     H2B 4086  -0.109   4.132   1.796 -1.5677  1.7312  3.2557
    2PC     N31 4087  -0.065   4.089   1.982 -0.7035 -0.2825 -0.3643
    2PC     C33 4088   0.056   4.049   2.065  0.5019  0.6758  0.3075
    2PC     H3A 4089   0.101   3.953   2.040 -0.8925 -0.6201  2.4944
    2PC     H3B 4090   0.130   4.130   2.066 -0.8204  1.9823 -1.2888
    2PC     H3C 4091   0.021   4.034   2.167 -1.0757 -2.4833 -0.6063
    2PC     C34 4092  -0.097   4.232   2.023 -0.1214  0.2675 -0.6095
    2PC     H4A 4093  -0.192   4.264   1.981 -0.0029  1.0169 -0.3255
    2PC     H4B 4094  -0.109   4.231   2.132 -1.1520 -0.2878 -0.7099
    2PC     H4C 4095  -0.014   4.296   1.994 -1.0772  1.8677  0.0659
    2PC     C35 4096  -0.183   4.006   1.996 -0.2438  0.6843 -0.0424
    2PC     H5A 4097  -0.259   4.044   1.928 -1.3964 -0.1076  0.7646
    2PC     H5B 4098  -0.215   3.998   2.100 -3.0422  1.2019 -0.7762
    2PC     H5C 4099  -0.157   3.903   1.971 -4.2882 -1.1178  2.1628
    2PC     O33 4100   0.084   3.666   1.769 -0.0462 -0.0777  0.2629
    2PC     O34 4101   0.323   3.749   1.831 -0.3845  0.1529 -0.5622
    2PC     O21 4102   0.348   3.729   1.376  0.1384  0.3262 -0.8289
    2PC     C21 4103   0.412   3.692   1.267 -0.1788 -0.2641  0.2643
    2PC     O22 4104   0.375   3.725   1.156 -0.3384  0.2657  0.2027
    3OL     C12 4105   0.548   3.619   1.289  0.1125  0.4176 -0.1348
    3OL     H2R 4106   0.531   3.546   1.368  0.4149  1.7748  1.2171
    3OL     H2S 4107   0.620   3.692   1.325 -1.4096  1.5181  0.8021
    3OL     C13 4108   0.599   3.544   1.163  0.2059 -0.5104  0.0849
    3OL     H3R 4109   0.513   3.482   1.138 -1.5451  1.7407  0.2113
    3OL     H3S 4110   0.674   3.473   1.197  0.9525  0.3289  0.2270
    3OL     C14 4111   0.653   3.639   1.065 -0.0928 -0.0221  1.0664
    3OL     H4R 4112   0.595   3.730   1.052  1.1533  0.9153  1.8464
    3OL     H4S 4113   0.644   3.589   0.968 -0.8935 -0.5621  1.4041
    3OL     C15 4114   0.796   3.673   1.097 -0.2720  0.7134 -0.3829
    3OL     H5R 4115   0.852   3.580   1.115  0.4154  1.2353  0.2549
    3OL     H5S 4116   0.805   3.733   1.188 -2.2555 -1.6571  1.5410
    3OL     C16 4117   0.870   3.729   0.975  0.1190  0.3211 -0.6585
    3OL     H6R 4118   0.817   3.819   0.942  1.0495  1.5092  0.9025
    3OL     H6S 4119   0.869   3.660   0.891  1.2664 -1.1450  0.4810
    3OL     C17 4120   1.015   3.770   1.012 -0.6152  0.3680 -0.0948
    3OL     H7R 4121   1.048   3.710   1.097 -4.9955 -0.4178  1.3191
    3OL     H7S 4122   1.020   3.869   1.057  1.0630 -0.2340  1.1464
    3OL     C18 4123   1.124   3.768   0.901  0.0791  0.3669 -0.5679
    3OL     H8R 4124   1.142   3.681   0.836  1.3476  0.8122 -0.8482
    3OL     H8S 4125   1.224   3.785   0.941 -1.3830  2.0932  2.6464
    3OL     C19 4126   1.102   3.885   0.806  0.1898  0.4542 -0.2177
    3OL     H9R 4127   1.091   3.978   0.860 -0.5222 -0.1973  0.7855
    3OL    C110 4128   1.104   3.891   0.668 -0.8187 -0.0796 -0.1406
    3OL    H10R 4129   1.083   3.983   0.615  1.4074 -1.7294 -4.3454
    3OL    C111 4130   1.128   3.777   0.572 -0.0280  0.9164 -0.7793
    3OL    H11R 4131   1.032   3.728   0.555  0.5882 -0.9613  0.7415
    3OL    H11S 4132   1.195   3.705   0.620 -2.2775  0.1739  1.4699
    3OL    C112 4133   1.197   3.821   0.446  0.7774 -0.4583  0.1769
    3OL    H12R 4134   1.221   3.721   0.408 -1.3778 -0.4529 -1.3629
    3OL    H12S 4135   1.290   3.876   0.461  2.0097 -2.8008  1.8275
    3OL    C113 4136   1.103   3.897   0.345  0.3106 -0.1697  0.4762
    3OL    H13R 4137   1.060   3.972   0.411  1.9402  2.2059 -1.0276
    3OL    H13S 4138   1.027   3.828   0.306  2.2701 -0.8042 -2.5838
    3OL    C114 4139   1.161   3.982   0.231  0.3412 -0.5154 -0.1655
    3OL    H14R 4140   1.084   4.024   0.166  0.2136  0.0767  0.3671
    3OL    H14S 4141   1.203   3.902   0.168 -1.9414 -2.5698  0.7469
    3OL    C115 4142   1.261   4.088   0.267 -0.3689  1.0297  0.2927
    3OL    H15R 4143   1.298   4.126   0.172  3.1295 -1.5614  0.4256
    3OL    H15S 4144   1.350   4.050   0.318 -0.0427  0.3004 -0.7892
    3OL    C116 4145   1.208   4.207   0.347 -1.3104 -0.4734  0.2865
    3OL    H16R 4146   1.274   4.293   0.355 -2.4858  0.5362 -0.4199
    3OL    H16S 4147   1.191   4.172   0.449 -0.4058 -1.9479 -0.0374
    3OL    C117 4148   1.079   4.266   0.299  0.2359 -0.2574  0.0568
    3OL    H17R 4149   1.059   4.340   0.377 -0.6477  0.3098 -0.6782
    3OL    H17S 4150   0.991   4.202   0.299 -0.6334  0.8898  0.9277
    3OL    C118 4151   1.082   4.348   0.167  0.1505  0.0634  0.1241
    3OL    H18R 4152   1.177   4.401   0.171 -1.3936  3.0733 -0.2691
    3OL    H18S 4153   1.007   4.428   0.168 -1.0031 -0.9665 -0.4664
    3OL    H18T 4154   1.076   4.293   0.073 -0.3062 -0.6437  0.5558
    1PA    C116 4155   4.932   1.119  -0.174  0.9547  0.2641  0.3582
    1PA    H16R 4156   4.941   1.201  -0.245 -0.9584 -1.0643 -1.5212
    1PA    H16S 4157   4.944   1.173  -0.080 -0.4958  1.0538  0.1168
    1PA    H16T 4158   4.830   1.080  -0.170  0.6341  1.1663  1.5588
    1PA    C115 4159   5.033   1.017  -0.195 -0.3066  0.2688 -0.3431
    1PA    H15R 4160   5.019   0.949  -0.279 -1.0297 -0.0495  0.0288
    1PA    H15S 4161   5.126   1.073  -0.205  0.1453  0.2572  2.7571
    1PA    C114 4162   5.054   0.925  -0.078 -0.2880 -0.4692 -0.1675
    1PA    H14R 4163   4.961   0.870  -0.065 -1.5141  1.7488  0.9485
    1PA    H14S 4164   5.135   0.859  -0.109  1.5804  1.2819  0.7709
    1PA    C113 4165   5.086   0.992   0.052  0.0928 -0.0565 -0.2002
    1PA    H13R 4166   5.125   1.094   0.043  0.5091  0.0493  2.2602
    1PA    H13S 4167   4.991   1.001   0.103 -0.0932  0.4783 -0.6257
    1PA    C112 4168   5.190   0.918   0.132  0.5149 -0.7452 -0.0883
    1PA    H12R 4169   5.136   0.825   0.154 -2.0182  0.8626  1.0168
    1PA    H12S 4170   5.278   0.910   0.068  2.2731 -0.1733  2.1245
    1PA    C111 4171   5.234   0.989   0.259 -0.2291 -0.5923  0.7222
    1PA    H11R 4172   5.331   0.949   0.290  0.0916  1.2505  2.2680
    1PA    H11S 4173   5.253   1.093   0.231 -3.6673  0.0041  0.2598
    1PA    C110 4174   5.139   0.984   0.378  0.1885  0.2796  0.4166
    1PA    H10R 4175   5.042   1.023   0.345 -1.0780 -1.8110  1.4723
    1PA    H10S 4176   5.119   0.879   0.398  0.1490 -0.4346 -2.8397
    1PA     C19 4177   5.194   1.048   0.505 -0.0380 -0.0525  0.3245
    1PA     H9R 4178   5.290   1.009   0.538 -0.3263 -0.3677  0.8101
    1PA     H9S 4179   5.211   1.154   0.484  0.5972 -0.2814 -0.3716
    1PA     C18 4180   5.106   1.032   0.632  0.2910 -0.1022  0.2909
    1PA     H8R 4181   5.004   1.050   0.597  0.3568  0.4296  0.3690
    1PA     H8S 4182   5.098   0.933   0.676 -1.2691 -0.5893 -1.0042
    1PA     C17 4183   5.155   1.130   0.738 -0.1315  0.2627  0.7136
    1PA     H7R 4184   5.261   1.125   0.767  0.5748  0.1469 -1.7064
    1PA     H7S 4185   5.141   1.230   0.697 -1.4738 -0.2391 -0.0975
    1PA     C16 4186   5.068   1.106   0.862 -0.4689  0.0995  0.1533
    1PA     H6R 4187   4.964   1.127   0.837  0.4788  1.0909 -3.4729
    1PA     H6S 4188   5.065   0.998   0.879 -0.8970  0.0989  0.0920
    1PA     C15 4189   5.122   1.180   0.983 -0.4545 -0.1170 -0.7132
    1PA     H5R 4190   5.147   1.284   0.963  0.1163  0.2602  1.6287
    1PA     H5S 4191   5.048   1.182   1.063  1.1066  2.1882  0.7790
    1PA     C14 4192   5.252   1.127   1.047  0.2586 -0.0857  0.5642
    1PA     H4R 4193   5.233   1.020   1.063  1.4828 -0.5276 -0.7567
    1PA     H4S 4194   5.332   1.131   0.973 -1.0275 -0.0817 -0.8780
    1PA     C13 4195   5.289   1.181   1.190  0.3999 -0.1614 -0.4661
    1PA     H3R 4196   5.386   1.142   1.222 -0.4404 -0.5332  1.8063
    1PA     H3S 4197   5.292   1.289   1.178 -0.9509 -0.2536 -1.9233
    1PA     C12 4198   5.190   1.160   1.303 -0.2993 -0.2582 -0.6085
    1PA     H2R 4199   5.095   1.207   1.279  0.8304  1.9272 -1.0214
    1PA     H2S 4200   5.181   1.054   1.330  0.0310 -0.0335  0.4254
    2PC     C11 4201   5.223   1.232   1.436  0.1729  0.5450  0.7840
    2PC     O12 4202   5.325   1.291   1.453 -0.3730  0.1028 -0.1994
    2PC     O11 4203   5.112   1.224   1.515 -0.4321 -0.1611  0.1304
    2PC      C1 4204   5.108   1.315   1.624 -0.0007 -0.1301 -0.4787
    2PC      HR 4205   5.156   1.276   1.714  1.6369  0.1887 -1.1699
    2PC      HS 4206   5.154   1.410   1.594 -2.4840  1.0534 -0.8140
    2PC      C2 4207   4.964   1.350   1.654  0.4303 -0.1974 -0.3585
    2PC      HX 4208   4.962   1.449   1.700  2.3854 -0.4064  0.2443
    2PC      C3 4209   4.909   1.246   1.762  0.0090  0.2149  0.2892
    2PC      HA 4210   4.834   1.185   1.711  0.7953  2.6452 -4.3369
    2PC      HB 4211   4.984   1.185   1.813 -0.8202 -0.5470  0.6285
    2PC     O31 4212   4.845   1.311   1.867  0.5964 -0.5211  0.5536
    2PC     P31 4213   4.933   1.382   1.976  0.7373  0.2067 -0.4043
    2PC     O32 4214   4.997   1.266   2.073  0.2127  0.5421  0.4018
    2PC     C31 4215   4.912   1.166   2.131  0.0927 -0.0485  0.0428
    2PC     H1A 4216   4.849   1.214   2.206  1.9787  1.5006  0.7446
    2PC     H1B 4217   4.856   1.113   2.054  0.8477  2.7551 -2.6418
    2PC     C32 4218   4.998   1.062   2.199 -0.0575  0.1553 -1.0253
    2PC     H2A 4219   5.026   0.992   2.120  1.3977  0.3815 -0.7496
    2PC     H2B 4220   5.080   1.113   2.250 -0.9003 -0.2497  0.8134
    2PC     N31 4221   4.931   0.975   2.304  0.1374 -0.0248  0.0501
    2PC     C33 4222   5.031   0.865   2.323 -0.0951 -0.0334 -0.5080
    2PC     H3A 4223   5.061   0.822   2.228  1.8289 -1.6892  0.7579
    2PC     H3B 4224   5.120   0.906   2.372 -1.3602  0.3174  1.6197
    2PC     H3C 4225   4.994   0.785   2.388  3.4003 -0.2180  1.5099
    2PC     C34 4226   4.912   1.033   2.433 -0.5109 -0.1831  0.1847
    2PC     H4A 4227   4.818   1.089   2.425  0.2273  1.1080  0.2196
    2PC     H4B 4228   4.897   0.952   2.504  1.1601  0.0373  0.8318
    2PC     H4C 4229   4.997   1.093   2.465 -0.0714 -0.4471 -0.4859
    2PC     C35 4230   4.814   0.918   2.242  0.1241  0.2333  0.2055
    2PC     H5A 4231   4.732   0.989   2.232 -0.2229 -0.3331 -1.1385
    2PC     H5B 4232   4.786   0.843   2.316 -0.4703 -0.2773 -0.5222
    2PC     H5C 4233   4.819   0.873   2.143 -0.5579  0.7016 -0.0470
    2PC     O33 4234   5.042   1.463   1.914 -0.2671 -0.0457 -0.4374
    2PC     O34 4235   4.838   1.452   2.068 -0.4607  0.0535 -0.3921
    2PC     O21 4236   4.880   1.344   1.539  0.1430 -0.6716  0.5947
    2PC     C21 4237   4.913   1.425   1.433  0.5563 -0.6489 -0.2676
    2PC     O22 4238   4.998   1.516   1.430 -0.9769 -0.2138  0.3012
    3OL     C12 4239   4.827   1.393   1.313  0.2264 -0.4069  0.8780
    3OL     H2R 4240   4.722   1.378   1.336  0.1407  1.4102  1.8535
    3OL     H2S 4241   4.860   1.296   1.276  0.2525 -0.3660  0.7942
    3OL     C13 4242   4.833   1.505   1.210 -0.3206  0.2012 -0.4633
    3OL     H3R 4243   4.933   1.535   1.177 -0.8683  0.0843 -2.3614
    3OL     H3S 4244   4.786   1.591   1.256  1.3111  0.9811 -0.1851
    3OL     C14 4245   4.756   1.482   1.077 -0.0602  0.2336 -0.1562
    3OL     H4R 4246   4.733   1.574   1.023  2.8053  1.4493  0.5180
    3OL     H4S 4247   4.654   1.451   1.099 -0.0597  0.2288 -0.1602
    3OL     C15 4248   4.818   1.387   0.980 -0.8361  0.6512  0.0441
    3OL     H5R 4249   4.744   1.309   0.965  0.7822 -0.4748 -2.8161
    3OL     H5S 4250   4.909   1.345   1.024 -0.3086  2.2049  0.5287
    3OL     C16 4251   4.862   1.449   0.848  0.6618  0.1646  0.4508
    3OL     H6R 4252   4.770   1.457   0.790  0.2477  0.4905  1.1380
    3OL     H6S 4253   4.920   1.369   0.801 -0.7467 -0.3141 -0.5641
    3OL     C17 4254   4.939   1.580   0.855 -0.0518  0.3082  0.1119
    3OL     H7R 4255   5.028   1.573   0.917  0.0970 -0.6959 -0.1907
    3OL     H7S 4256   4.879   1.664   0.889 -1.7116 -0.1613 -1.4985
    3OL     C18 4257   4.985   1.632   0.720  0.7070  0.0750  0.4557
    3OL     H8R 4258   5.074   1.578   0.687  2.4756  2.0673  1.7621
    3OL     H8S 4259   5.023   1.733   0.738 -2.5422  0.9103  3.8420
    3OL     C19 4260   4.883   1.643   0.615 -0.0899  0.3412 -0.0157
    3OL     H9R 4261   4.817   1.729   0.628  0.2503  0.6803 -0.4737
    3OL    C110 4262   4.881   1.568   0.501  0.4916  0.1122 -0.2689
    3OL    H10R 4263   4.812   1.602   0.425  2.7129  1.2182 -1.9198
    3OL    C111 4264   4.965   1.451   0.463  0.3408  0.0051  0.6181
    3OL    H11R 4265   5.055   1.437   0.522  1.1688  0.5806 -0.4758
    3OL    H11S 4266   5.000   1.464   0.360  0.4615 -1.7735  0.4095
    3OL    C112 4267   4.892   1.310   0.457 -0.5076 -0.2654  0.0647
    3OL    H12R 4268   4.854   1.293   0.558  0.6451  0.3058  0.6189
    3OL    H12S 4269   4.961   1.225   0.452 -0.6297 -0.4055  0.6090
    3OL    C113 4270   4.797   1.299   0.347 -0.0818  0.4206  0.1975
    3OL    H13R 4271   4.848   1.303   0.250 -0.2210  3.9810  0.1534
    3OL    H13S 4272   4.744   1.394   0.354  0.9855  0.9194  2.1940
    3OL    C114 4273   4.695   1.183   0.348  0.0481  0.4565 -0.1422
    3OL    H14R 4274   4.641   1.172   0.442  1.7117 -1.3151  0.6661
    3OL    H14S 4275   4.752   1.091   0.339 -0.4338  0.2571 -1.2631
    3OL    C115 4276   4.599   1.168   0.229 -0.8073 -0.0099 -0.1846
    3OL    H15R 4277   4.663   1.154   0.141  0.8983 -0.3217  1.0529
    3OL    H15S 4278   4.538   1.258   0.220 -0.9125 -0.2022 -1.7274
    3OL    C116 4279   4.504   1.048   0.250  0.6542  0.7265  0.1491
    3OL    H16R 4280   4.411   1.069   0.197 -0.8475 -2.9517  1.0524
    3OL    H16S 4281   4.467   1.039   0.352  0.7828  0.1487  0.1478
    3OL    C117 4282   4.554   0.908   0.200  0.0638 -0.8429 -0.2576
    3OL    H17R 4283   4.494   0.826   0.238 -0.0995 -1.1186 -1.0986
    3OL    H17S 4284   4.652   0.890   0.245 -0.0617  1.0739  0.9048
    3OL    C118 4285   4.567   0.912   0.043 -0.5889 -0.5355 -0.6996
    3OL    H18R 4286   4.641   0.985   0.010  1.6022 -2.5901 -0.5526
    3OL    H18S 4287   4.471   0.945   0.002  0.2213  0.5320 -1.8094
    3OL    H18T 4288   4.584   0.812   0.004 -1.3631 -0.3199 -1.6521
    1PA    C116 4289  -0.332   4.668   0.027 -0.1167 -0.3476 -0.1736
    1PA    H16R 4290  -0.313   4.672   0.135  1.3715 -0.9301 -0.3882
    1PA    H16S 4291  -0.236   4.686  -0.022 -0.8698  3.2515 -0.6056
    1PA    H16T 4292  -0.356   4.565   0.003  0.5457  0.0042 -2.6415
    1PA    C115 4293  -0.431   4.763  -0.029  0.0775  0.3993  0.5590
    1PA    H15R 4294  -0.441   4.743  -0.136  0.8224  1.2725  0.3190
    1PA    H15S 4295  -0.526   4.739   0.019 -1.3128  1.3871 -1.5663
    1PA    C114 4296  -0.381   4.911  -0.011  0.2279  0.1333 -0.4230
    1PA    H14R 4297  -0.296   4.922  -0.078  0.9102  1.9010  0.6786
    1PA    H14S 4298  -0.435   4.995  -0.054  1.0387 -0.7959 -3.5579
    1PA    C113 4299  -0.352   4.955   0.132 -0.2567 -0.0204 -0.2908
    1PA    H13R 4300  -0.439   5.009   0.167 -0.7199 -0.6485 -0.4403
    1PA    H13S 4301  -0.351   4.868   0.198  0.1783 -0.6310 -1.0778
    1PA    C112 4302  -0.220   5.023   0.155  0.4917  0.5047  0.5299
    1PA    H12R 4303  -0.154   4.973   0.085  0.2325 -0.7325  1.1461
    1PA    H12S 4304  -0.214   5.125   0.116 -0.8725 -0.2400 -1.7971
    1PA    C111 4305  -0.178   5.022   0.307  0.7594 -0.4639  0.7623
    1PA    H11R 4306  -0.269   5.049   0.362 -0.4626 -1.2536 -0.7810
    1PA    H11S 4307  -0.139   4.924   0.331  1.1013 -0.4884  0.1234
    1PA    C110 4308  -0.072   5.127   0.330 -0.3126 -0.9966  0.0398
    1PA    H10R 4309   0.006   5.109   0.255 -0.3204 -0.5264 -0.0826
    1PA    H10S 4310  -0.117   5.224   0.309  0.0300 -1.1892 -1.8218
    1PA     C19 4311  -0.011   5.140   0.468 -0.5940 -0.5140 -0.0965
    1PA     H9R 4312  -0.083   5.135   0.550 -0.2966 -1.1599  0.1268
    1PA     H9S 4313   0.065   5.063   0.477  0.7330  0.9254  1.6213
    1PA     C18 4314   0.062   5.272   0.486 -0.4157 -0.5942 -0.5908
    1PA     H8R 4315   0.118   5.302   0.398 -0.4140 -1.5985 -0.9512
    1PA     H8S 4316  -0.010   5.353   0.474 -0.6665 -0.8721 -0.9557
    1PA     C17 4317   0.137   5.286   0.624  0.1661 -0.7252  0.5866
    1PA     H7R 4318   0.190   5.381   0.617 -1.4203  0.1250 -0.7373
    1PA     H7S 4319   0.062   5.286   0.703 -0.1998 -2.5404  0.2873
    1PA     C16 4320   0.235   5.170   0.661 -0.0935 -0.0069 -0.6766
    1PA     H6R 4321   0.197   5.069   0.648  0.6260 -0.5096  0.8732
    1PA     H6S 4322   0.314   5.166   0.585  1.1051  0.3797  0.4998
    1PA     C15 4323   0.298   5.199   0.791 -0.0279  0.1619 -0.8066
    1PA     H5R 4324   0.352   5.294   0.786 -0.0622  0.2469  0.3606
    1PA     H5S 4325   0.216   5.216   0.861 -0.4642  1.2505 -1.5399
    1PA     C14 4326   0.402   5.090   0.823 -0.2167 -0.5901 -0.5761
    1PA     H4R 4327   0.384   4.991   0.780  1.5284 -0.9228 -0.6545
    1PA     H4S 4328   0.495   5.131   0.782 -0.8011  0.7503 -0.5978
    1PA     C13 4329   0.445   5.090   0.964  0.2240  1.0107 -0.2144
    1PA     H3R 4330   0.352   5.062   1.014 -0.3329  0.4240 -1.5592
    1PA     H3S 4331   0.513   5.008   0.989 -0.1089  0.1367 -2.0614
    1PA     C12 4332   0.499   5.226   1.026 -0.3573  0.5439  0.4772
    1PA     H2R 4333   0.605   5.233   1.002 -0.4492  0.3610  0.0107
    1PA     H2S 4334   0.453   5.312   0.977  0.7385  1.6868  1.3899
    2PC     C11 4335   0.469   5.235   1.173 -0.1530  0.2985  0.2584
    2PC     O12 4336   0.477   5.341   1.231 -0.2379 -0.2765 -0.0225
    2PC     O11 4337   0.442   5.119   1.234  0.8850 -0.1875 -0.4261
    2PC      C1 4338   0.413   5.115   1.376  0.6114  0.4182  0.5686
    2PC      HR 4339   0.425   5.016   1.419 -0.8754  0.3178  0.8135
    2PC      HS 4340   0.470   5.187   1.435  0.8718  1.2108 -0.6142
    2PC      C2 4341   0.264   5.148   1.397  0.0016  0.2309 -0.4212
    2PC      HX 4342   0.247   5.248   1.356 -1.1781  0.8600  1.4276
    2PC      C3 4343   0.225   5.154   1.548  0.0409 -0.0554  0.5744
    2PC      HA 4344   0.272   5.241   1.595 -0.4419  1.3567 -1.4286
    2PC      HB 4345   0.118   5.169   1.564 -0.4222 -2.3089 -0.1559
    2PC     O31 4346   0.270   5.042   1.616  0.0133 -0.1063  0.1776
    2PC     P31 4347   0.276   5.048   1.773  0.2606  0.1592  0.2000
    2PC     O32 4348   0.211   4.903   1.821 -0.6981  0.1603 -0.1974
    2PC     C31 4349   0.155   4.894   1.951  0.1670 -0.7555  0.6661
    2PC     H1A 4350   0.240   4.905   2.018  0.2795  0.8692  0.2807
    2PC     H1B 4351   0.097   4.982   1.978  1.0107  1.3549 -3.5429
    2PC     C32 4352   0.089   4.765   1.959  0.3498  0.2335  0.0120
    2PC     H2A 4353   0.000   4.762   1.895  0.5659 -1.6644 -0.2735
    2PC     H2B 4354   0.167   4.695   1.928 -0.4746 -0.2125 -1.1519
    2PC     N31 4355   0.047   4.710   2.090 -0.4085 -0.5651  0.0596
    2PC     C33 4356  -0.043   4.598   2.072 -0.3367  0.3553 -0.7378
    2PC     H3A 4357  -0.133   4.626   2.016  0.9733  1.9829 -2.1271
    2PC     H3B 4358   0.015   4.510   2.045  2.2308  1.6126  0.4052
    2PC     H3C 4359  -0.070   4.566   2.172 -0.2036 -1.3146 -1.1866
    2PC     C34 4360   0.168   4.665   2.167 -0.2498  0.0546  0.3986
    2PC     H4A 4361   0.141   4.640   2.269 -0.0211 -1.7776  0.0393
    2PC     H4B 4362   0.207   4.579   2.113 -0.2256  0.7809 -0.7946
    2PC     H4C 4363   0.237   4.750   2.169 -0.7620  0.5016 -0.3361
    2PC     C35 4364  -0.027   4.813   2.175 -0.0603  0.6057  0.1692
    2PC     H5A 4365   0.051   4.875   2.219 -0.8743  1.8675 -0.1027
    2PC     H5B 4366  -0.075   4.759   2.257  1.3974  1.1808  1.4598
    2PC     H5C 4367  -0.100   4.871   2.118  0.8491 -0.4201 -2.1506
    2PC     O33 4368   0.414   5.050   1.813 -0.2813 -0.5957  0.3761
    2PC     O34 4369   0.183   5.155   1.814 -0.0650  0.4106  0.0769
    2PC     O21 4370   0.181   5.051   1.324  0.0442 -0.7471 -0.4200
    2PC     C21 4371   0.132   5.069   1.198  0.0486 -0.1436 -0.4590
    2PC     O22 4372   0.146   5.170   1.130  0.3446 -0.2021  0.5246
    3OL     C12 4373   0.070   4.944   1.147  0.2866  0.5103  0.2761
    3OL     H2R 4374   0.003   4.920   1.230 -0.3440 -0.0285 -0.3899
    3OL     H2S 4375   0.153   4.872   1.150 -0.7617 -0.7148  0.6126
    3OL     C13 4376  -0.000   4.971   1.011 -0.5187 -0.2834  0.9254
    3OL     H3R 4377   0.072   4.972   0.929 -1.5837 -0.6334 -0.0454
    3OL     H3S 4378  -0.048   5.068   1.000  0.7629  0.2955  0.2657
    3OL     C14 4379  -0.106   4.862   0.990  0.3044  0.3241 -0.0675
    3OL     H4R 4380  -0.189   4.868   1.061  1.4390 -1.2811  1.4863
    3OL     H4S 4381  -0.054   4.769   1.011 -0.8574 -0.5675 -1.0114
    3OL     C15 4382  -0.177   4.875   0.852 -0.6267  0.1088  0.4590
    3OL     H5R 4383  -0.099   4.916   0.788  1.3171  1.1693  3.3375
    3OL     H5S 4384  -0.254   4.951   0.866 -0.1264  0.7120  0.0036
    3OL     C16 4385  -0.229   4.746   0.795 -0.1960 -0.1495 -0.1970
    3OL     H6R 4386  -0.276   4.684   0.872  0.7902 -2.2770 -1.2283
    3OL     H6S 4387  -0.150   4.682   0.755 -0.7354 -0.9585 -0.0116
    3OL     C17 4388  -0.345   4.765   0.692 -0.4412 -0.6372  0.1755
    3OL     H7R 4389  -0.306   4.835   0.618  1.1527 -1.0048  0.6327
    3OL     H7S 4390  -0.427   4.826   0.730  0.8577  0.6726  0.9936
    3OL     C18 4391  -0.385   4.643   0.616 -0.1967 -0.3324 -0.7668
    3OL     H8R 4392  -0.298   4.582   0.592  0.5948 -0.2356  1.5564
    3OL     H8S 4393  -0.438   4.667   0.524 -0.0425 -0.6021 -0.9248
    3OL     C19 4394  -0.472   4.559   0.705  0.0969 -1.2936  0.1360
    3OL     H9R 4395  -0.572   4.600   0.717  0.4359 -0.4540  0.1156
    3OL    C110 4396  -0.431   4.459   0.779 -0.5410 -0.1162 -1.1375
    3OL    H10R 4397  -0.504   4.432   0.855 -3.0377  1.9229 -2.6334
    3OL    C111 4398  -0.296   4.405   0.795 -0.5897 -0.2318  0.0833
    3OL    H11R 4399  -0.242   4.433   0.886 -0.1428 -3.4901  0.9710
    3OL    H11S 4400  -0.226   4.424   0.713 -0.6864 -0.0654  0.0387
    3OL    C112 4401  -0.288   4.252   0.802  0.3452 -0.1499 -0.3508
    3OL    H12R 4402  -0.355   4.211   0.877 -0.2021  1.1509 -0.0878
    3OL    H12S 4403  -0.185   4.231   0.833  0.2958  0.4274  0.2323
    3OL    C113 4404  -0.324   4.191   0.676 -0.8322 -0.3172  0.3804
    3OL    H13R 4405  -0.236   4.205   0.613 -0.8473  3.9174  1.0289
    3OL    H13S 4406  -0.400   4.243   0.617  0.5807 -0.7170 -1.9209
    3OL    C114 4407  -0.353   4.040   0.689  0.4730  0.1566 -0.0139
    3OL    H14R 4408  -0.434   4.028   0.762  1.5267 -0.7065  1.0525
    3OL    H14S 4409  -0.262   3.989   0.720  1.0563 -0.1238 -2.0609
    3OL    C115 4410  -0.403   3.969   0.559  0.2278  0.5847 -0.6696
    3OL    H15R 4411  -0.500   4.019   0.551 -0.7862 -0.6649  2.3287
    3OL    H15S 4412  -0.434   3.868   0.583 -0.6976  1.2233  1.0044
    3OL    C116 4413  -0.317   3.962   0.437  0.5370  0.2041 -0.4544
    3OL    H16R 4414  -0.227   3.909   0.470 -0.1205  0.2414  1.5605
    3OL    H16S 4415  -0.287   4.064   0.413  0.3259  0.2742 -0.4214
    3OL    C117 4416  -0.362   3.876   0.318  0.1197  0.0070 -0.3544
    3OL    H17R 4417  -0.310   3.899   0.225 -1.8037 -1.6131 -1.9318
    3OL    H17S 4418  -0.462   3.899   0.281  0.1677  2.0107  0.6500
    3OL    C118 4419  -0.352   3.722   0.342  0.0304 -0.4001  0.4198
    3OL    H18R 4420  -0.251   3.687   0.367 -0.4384 -1.7266  0.5155
    3OL    H18S 4421  -0.384   3.661   0.257 -1.0862 -1.3603  1.5001
    3OL    H18T 4422  -0.419   3.700   0.425 -1.5287  0.5705 -0.5305
    1PA    C116 4423   4.820   3.180  -0.190 -0.4934  0.2529  0.9812
    1PA    H16R 4424   4.863   3.273  -0.227 -3.7156  0.8931 -1.5152
    1PA    H16S 4425   4.714   3.174  -0.213 -1.1381  0.6660  3.5097
    1PA    H16T 4426   4.864   3.098  -0.248 -0.8595 -1.0569  2.4632
    1PA    C115 4427   4.848   3.163  -0.043  0.2002  0.0682 -0.0050
    1PA    H15R 4428   4.830   3.058  -0.022  3.1016 -0.4300  0.4467
    1PA    H15S 4429   4.954   3.178  -0.018 -0.3070  1.4073  1.5401
    1PA    C114 4430   4.749   3.245   0.044 -0.3166  0.4459  0.6696
    1PA    H14R 4431   4.724   3.344   0.005 -1.0842  0.3560  0.9172
    1PA    H14S 4432   4.655   3.190   0.046  0.3804 -0.8546 -0.1434
    1PA    C113 4433   4.797   3.257   0.186 -0.0516 -0.0756  0.1635
    1PA    H13R 4434   4.821   3.162   0.236  0.3984 -0.2778 -0.4283
    1PA    H13S 4435   4.892   3.311   0.191 -0.0912  0.0023  0.0603
    1PA    C112 4436   4.705   3.330   0.286 -0.7945 -0.4317 -0.6608
    1PA    H12R 4437   4.696   3.436   0.260 -1.1239 -0.4438 -0.5956
    1PA    H12S 4438   4.601   3.297   0.276 -0.7475 -0.9640  0.4797
    1PA    C111 4439   4.756   3.325   0.426  0.3337  0.1833  0.6858
    1PA    H11R 4440   4.752   3.222   0.463 -1.0908  0.8196  2.4423
    1PA    H11S 4441   4.861   3.355   0.421  0.2651  0.2585 -0.7083
    1PA    C110 4442   4.668   3.406   0.514  0.6506 -0.2099 -0.3806
    1PA    H10R 4443   4.608   3.481   0.463  0.0949 -0.9801 -0.8813
    1PA    H10S 4444   4.589   3.334   0.539 -0.5503  1.3176  0.4230
    1PA     C19 4445   4.718   3.465   0.643 -0.2117 -0.0686  0.4374
    1PA     H9R 4446   4.796   3.399   0.683 -0.1472 -0.1734  0.1409
    1PA     H9S 4447   4.770   3.556   0.610 -1.8902  1.5609  2.0813
    1PA     C18 4448   4.607   3.512   0.730  0.7991 -0.4461  0.4429
    1PA     H8R 4449   4.532   3.564   0.670  2.4717  1.3132 -0.2192
    1PA     H8S 4450   4.562   3.424   0.777  0.8062  0.4569  2.2648
    1PA     C17 4451   4.651   3.598   0.850  0.2416 -0.7120  0.6259
    1PA     H7R 4452   4.707   3.682   0.810 -0.8246 -0.2629  0.0409
    1PA     H7S 4453   4.557   3.644   0.882  0.6462 -0.5517  1.6123
    1PA     C16 4454   4.725   3.512   0.956 -0.1316  0.3353  0.0504
    1PA     H6R 4455   4.650   3.439   0.987 -1.2332  0.6769 -1.6528
    1PA     H6S 4456   4.818   3.467   0.923 -1.2184 -1.4004 -0.7847
    1PA     C15 4457   4.753   3.595   1.086 -0.6917 -0.0446 -0.5361
    1PA     H5R 4458   4.838   3.663   1.076 -0.3330 -0.6081 -1.4313
    1PA     H5S 4459   4.665   3.657   1.103 -0.2437  0.7520 -1.0717
    1PA     C14 4460   4.764   3.501   1.207 -0.1951 -0.5791 -0.1594
    1PA     H4R 4461   4.770   3.556   1.301  4.1057  0.2357 -0.7009
    1PA     H4S 4462   4.670   3.447   1.223  0.1647 -0.7901  1.4122
    1PA     C13 4463   4.882   3.399   1.201  0.7594  0.2201 -0.2756
    1PA     H3R 4464   4.901   3.369   1.097 -0.1758 -2.2280  0.1849
    1PA     H3S 4465   4.972   3.456   1.225  0.2618  0.3387  1.3947
    1PA     C12 4466   4.866   3.264   1.279  0.1779  1.0208 -0.4021
    1PA     H2R 4467   4.783   3.219   1.223  0.6399 -1.6156  0.8830
    1PA     H2S 4468   4.950   3.197   1.261  1.0975  2.0386  0.0019
    2PC     C11 4469   4.826   3.292   1.423  0.4024 -0.3992 -0.4981
    2PC     O12 4470   4.895   3.357   1.504  0.2806  0.3280  0.1386
    2PC     O11 4471   4.716   3.225   1.460 -0.5489 -0.0369 -0.0869
    2PC      C1 4472   4.662   3.246   1.591  0.1789 -0.0431  0.3136
    2PC      HR 4473   4.575   3.186   1.621  0.2677  0.6527  2.1059
    2PC      HS 4474   4.745   3.242   1.662 -0.0983 -1.2852  0.6048
    2PC      C2 4475   4.604   3.390   1.596 -0.2668  0.0196  0.2617
    2PC      HX 4476   4.674   3.457   1.546 -0.4897  0.4867  0.5662
    2PC      C3 4477   4.591   3.431   1.736 -0.0042  0.0767 -0.5027
    2PC      HA 4478   4.693   3.434   1.775  0.2002  1.1174 -1.0673
    2PC      HB 4479   4.547   3.531   1.746 -0.8502 -0.3793  0.4783
    2PC     O31 4480   4.509   3.348   1.811 -0.1310  0.0730  0.0227
    2PC     P31 4481   4.459   3.382   1.951  0.0263 -0.0588 -0.7388
    2PC     O32 4482   4.534   3.272   2.034 -0.0707  0.3945 -0.9013
    2PC     C31 4483   4.673   3.270   2.053  0.3089 -0.4275  0.3476
    2PC     H1A 4484   4.732   3.273   1.961 -0.9084  0.6378 -0.4340
    2PC     H1B 4485   4.706   3.351   2.120 -0.1725 -0.6430  0.8491
    2PC     C32 4486   4.688   3.134   2.116  0.4751  0.0824  0.6364
    2PC     H2A 4487   4.594   3.087   2.088  0.2374  1.0161 -0.1802
    2PC     H2B 4488   4.768   3.075   2.072 -0.8460 -0.3853 -1.2365
    2PC     N31 4489   4.696   3.116   2.267 -0.1502  0.2296 -0.0569
    2PC     C33 4490   4.704   2.974   2.288 -0.0714  0.3438  0.0906
    2PC     H3A 4491   4.712   2.960   2.396 -1.0044  2.8900  0.5883
    2PC     H3B 4492   4.603   2.937   2.267  0.0137 -0.7261  1.4594
    2PC     H3C 4493   4.779   2.922   2.229  1.0935  0.6217  1.2936
    2PC     C34 4494   4.815   3.184   2.328 -0.0867 -0.4135 -0.3846
    2PC     H4A 4495   4.794   3.291   2.331  0.8651 -0.2447  1.6523
    2PC     H4B 4496   4.821   3.140   2.427 -0.5543 -0.4243 -0.3591
    2PC     H4C 4497   4.900   3.167   2.262  0.2578  1.4648 -0.4767
    2PC     C35 4498   4.575   3.167   2.336 -0.4833 -0.2635 -0.2086
    2PC     H5A 4499   4.486   3.108   2.311  1.3129 -1.6999 -3.9664
    2PC     H5B 4500   4.563   3.273   2.312  0.6327 -0.0192  0.2842
    2PC     H5C 4501   4.588   3.157   2.443  0.4738  1.0551 -0.1739
    2PC     O33 4502   4.509   3.515   2.000 -0.1562 -0.4858  0.2721
    2PC     O34 4503   4.314   3.347   1.957 -0.0245  0.2830 -0.1803
    2PC     O21 4504   4.475   3.391   1.525  0.0382 -0.0197 -0.0475
    2PC     C21 4505   4.443   3.489   1.444  0.1276 -0.0517  0.2476
    2PC     O22 4506   4.517   3.592   1.435 -0.2071  0.3420 -0.3397
    3OL     C12 4507   4.313   3.457   1.375 -0.2585 -0.7653  0.5235
    3OL     H2R 4508   4.273   3.559   1.375 -0.7397 -0.8553  3.3705
    3OL     H2S 4509   4.250   3.403   1.446 -0.5514  2.1862  2.7357
    3OL     C13 4510   4.322   3.407   1.230  0.3884  0.6570  0.3955
    3OL     H3R 4511   4.345   3.300   1.237 -0.4787  0.4235 -0.2377
    3OL     H3S 4512   4.398   3.455   1.168  0.2296 -1.0032 -1.1774
    3OL     C14 4513   4.193   3.415   1.152  0.1537 -0.0841 -0.5404
    3OL     H4R 4514   4.158   3.518   1.161 -1.8741 -0.7399 -0.4779
    3OL     H4S 4515   4.115   3.362   1.206  0.8842 -0.1696  0.4560
    3OL     C15 4516   4.206   3.363   1.012 -0.8983  0.6427 -0.2128
    3OL     H5R 4517   4.239   3.259   1.001  0.9433  1.1881 -0.1929
    3OL     H5S 4518   4.284   3.420   0.963 -0.7258 -0.5996 -1.4564
    3OL     C16 4519   4.082   3.384   0.926  0.0980 -0.6898 -0.1070
    3OL     H6R 4520   4.049   3.487   0.939  2.1301 -0.1384  1.1734
    3OL     H6S 4521   3.999   3.322   0.959 -1.6031 -0.2211 -3.1352
    3OL     C17 4522   4.096   3.339   0.775  0.0995 -0.0639  0.3917
    3OL     H7R 4523   4.128   3.235   0.766 -0.6242 -0.8359  4.6886
    3OL     H7S 4524   4.172   3.395   0.721  0.2560 -1.5108 -0.9777
    3OL     C18 4525   3.960   3.346   0.698  0.3028 -0.3916 -0.3477
    3OL     H8R 4526   3.894   3.267   0.731  0.1130 -0.2692 -0.4314
    3OL     H8S 4527   3.976   3.318   0.594  2.3324  0.4301 -0.3148
    3OL     C19 4528   3.894   3.479   0.710 -0.3522  0.5141  0.5793
    3OL     H9R 4529   3.903   3.517   0.811  0.3964  1.1065  0.2972
    3OL    C110 4530   3.845   3.563   0.620  0.2595  0.4950 -0.0577
    3OL    H10R 4531   3.808   3.655   0.664  1.6334  1.0305  0.0308
    3OL    C111 4532   3.814   3.555   0.474  0.0459  0.2441  0.0021
    3OL    H11R 4533   3.778   3.453   0.459 -0.7453  0.5709 -0.3395
    3OL    H11S 4534   3.915   3.557   0.431  0.3549  1.1729  0.7404
    3OL    C112 4535   3.707   3.655   0.426  0.2402 -0.5736 -0.0699
    3OL    H12R 4536   3.741   3.754   0.458 -0.0573  0.2777 -2.2368
    3OL    H12S 4537   3.610   3.631   0.470  0.1595 -0.2401 -0.0646
    3OL    C113 4538   3.692   3.636   0.275  0.1178  0.1626 -0.2231
    3OL    H13R 4539   3.602   3.677   0.229  0.8509 -0.0469 -1.9317
    3OL    H13S 4540   3.683   3.530   0.247 -2.6097  0.4720 -0.8129
    3OL    C114 4541   3.810   3.682   0.198  0.3783 -0.4533 -0.4675
    3OL    H14R 4542   3.892   3.619   0.232  1.5287  0.1710 -1.9697
    3OL    H14S 4543   3.834   3.785   0.225  0.2584 -0.5692  0.0806
    3OL    C115 4544   3.802   3.655   0.047  0.4313 -0.3606  0.1938
    3OL    H15R 4545   3.735   3.572   0.024 -1.8324  1.0952  1.2533
    3OL    H15S 4546   3.905   3.635   0.016  0.2353 -1.1970  0.0368
    3OL    C116 4547   3.760   3.777  -0.031  0.3773 -0.2141 -0.6615
    3OL    H16R 4548   3.789   3.860   0.034 -2.6084  0.4418 -0.0501
    3OL    H16S 4549   3.653   3.778  -0.014  0.7087  2.5541  2.1906
    3OL    C117 4550   3.793   3.790  -0.180 -0.2727  0.3276  0.2750
    3OL    H17R 4551   3.891   3.750  -0.207 -0.1197  1.1722 -0.4557
    3OL    H17S 4552   3.808   3.896  -0.200 -3.1857  1.3046  2.4207
    3OL    C118 4553   3.698   3.727  -0.274  0.4468 -0.4873  0.3637
    3OL    H18R 4554   3.727   3.737  -0.379 -1.2345  0.2854 -0.0608
    3OL    H18S 4555   3.596   3.765  -0.263  0.0888 -1.7298  1.7434
    3OL    H18T 4556   3.685   3.621  -0.251 -1.9279 -0.1131  1.0240
    1PA    C116 4557   1.496   1.320   0.197 -0.7727  0.1138 -0.2742
    1PA    H16R 4558   1.505   1.260   0.106  0.4399 -0.1571  0.0134
    1PA    H16S 4559   1.575   1.395   0.205  1.9518 -2.4297 -1.5043
    1PA    H16T 4560   1.402   1.376   0.191 -2.2103 -2.0915  0.4481
    1PA    C115 4561   1.496   1.237   0.325 -0.1544  0.8679 -0.6993
    1PA    H15R 4562   1.464   1.302   0.407  1.4806  3.0343 -1.6620
    1PA    H15S 4563   1.421   1.159   0.315  1.4115 -0.5321 -2.2758
    1PA    C114 4564   1.632   1.177   0.358  0.2745  0.6526 -0.2344
    1PA    H14R 4565   1.709   1.255   0.360  0.7509  0.2059 -0.8548
    1PA    H14S 4566   1.633   1.144   0.462  0.5499  0.9554 -0.1401
    1PA    C113 4567   1.679   1.066   0.267  0.4600  0.2862 -0.1539
    1PA    H13R 4568   1.673   1.116   0.170 -1.5541  0.6880  0.1436
    1PA    H13S 4569   1.784   1.040   0.283  0.5604  1.6139  1.6008
    1PA    C112 4570   1.588   0.939   0.263 -0.1789  0.4930  0.6609
    1PA    H12R 4571   1.495   0.971   0.215 -0.2516 -0.1050  0.3888
    1PA    H12S 4572   1.628   0.864   0.194 -0.9948 -0.3252  1.0479
    1PA    C111 4573   1.539   0.877   0.389 -0.3297  0.4952 -0.0950
    1PA    H11R 4574   1.628   0.875   0.451 -1.7199  1.5208  2.0354
    1PA    H11S 4575   1.484   0.948   0.450 -0.8678  2.2221 -2.4343
    1PA    C110 4576   1.479   0.734   0.369 -0.2936 -0.3285 -0.4279
    1PA    H10R 4577   1.395   0.738   0.299 -3.9397 -0.9975  3.4638
    1PA    H10S 4578   1.546   0.665   0.316 -1.1387 -1.0937 -0.5302
    1PA     C19 4579   1.432   0.652   0.491 -0.3322  0.2558 -0.8978
    1PA     H9R 4580   1.332   0.686   0.519 -0.7575 -1.1565 -0.5965
    1PA     H9S 4581   1.421   0.554   0.444  1.4486 -0.4795  0.1016
    1PA     C18 4582   1.530   0.657   0.619 -0.2894  0.1816  0.5200
    1PA     H8R 4583   1.629   0.634   0.577 -0.3782  0.7335  0.0044
    1PA     H8S 4584   1.520   0.762   0.647  0.1660  0.5450 -0.6237
    1PA     C17 4585   1.490   0.554   0.725  0.0395  0.4078 -0.4487
    1PA     H7R 4586   1.548   0.467   0.694  1.7196  1.4446 -0.3330
    1PA     H7S 4587   1.526   0.579   0.825 -1.3866  0.6689  0.0242
    1PA     C16 4588   1.335   0.526   0.736 -0.0167  0.3061 -0.7265
    1PA     H6R 4589   1.283   0.615   0.772 -0.7258 -0.4842  0.2891
    1PA     H6S 4590   1.289   0.477   0.650 -2.2423  0.8193  0.1060
    1PA     C15 4591   1.318   0.418   0.848 -0.0296  0.1715 -0.2300
    1PA     H5R 4592   1.384   0.339   0.812 -0.1748 -0.5471  1.0133
    1PA     H5S 4593   1.369   0.443   0.941 -0.2121 -3.5153  1.0286
    1PA     C14 4594   1.172   0.375   0.876  0.4844 -0.2159 -0.3225
    1PA     H4R 4595   1.118   0.471   0.871  4.3916  2.1801 -0.4087
    1PA     H4S 4596   1.145   0.301   0.801  0.1399 -1.1471  0.6868
    1PA     C13 4597   1.163   0.289   0.999  0.2218 -0.4684 -0.9064
    1PA     H3R 4598   1.260   0.249   1.031 -1.0327 -1.5826  1.7806
    1PA     H3S 4599   1.149   0.353   1.086 -0.2521 -2.0737  0.2309
    1PA     C12 4600   1.050   0.179   0.998 -0.2059  0.5786  0.3218
    1PA     H2R 4601   0.958   0.235   0.978 -0.0792  0.3527 -1.0013
    1PA     H2S 4602   1.077   0.105   0.923  2.3724  0.6361  1.1092
    2PC     C11 4603   1.037   0.115   1.131 -0.2850 -0.3127  0.2214
    2PC     O12 4604   1.125   0.043   1.180 -0.0023  0.4145 -0.6047
    2PC     O11 4605   0.922   0.150   1.185  0.4052 -0.6506  0.3349
    2PC      C1 4606   0.903   0.140   1.326  0.8492  0.3962 -0.0471
    2PC      HR 4607   0.796   0.148   1.345  0.6834 -1.7139  0.0526
    2PC      HS 4608   0.936   0.043   1.363 -1.4328 -1.0042 -1.4523
    2PC      C2 4609   0.975   0.256   1.400  0.0598  0.2896 -0.7122
    2PC      HX 4610   1.072   0.267   1.351 -0.3933  0.9566 -1.4874
    2PC      C3 4611   0.984   0.238   1.550 -1.1688  0.4527 -0.4268
    2PC      HA 4612   1.084   0.200   1.571 -1.6633 -0.1454  0.8870
    2PC      HB 4613   0.978   0.339   1.593  1.1755  0.6236 -0.3977
    2PC     O31 4614   0.899   0.145   1.608 -0.7853 -0.5005 -0.2021
    2PC     P31 4615   0.924   0.107   1.761 -0.2706 -0.4235 -0.1202
    2PC     O32 4616   1.021  -0.030   1.754  1.1919  0.7100 -0.6093
    2PC     C31 4617   0.978  -0.133   1.668 -0.6764 -0.0287 -0.0118
    2PC     H1A 4618   0.869  -0.132   1.670 -0.6682  1.5148  1.0376
    2PC     H1B 4619   1.028  -0.110   1.573 -0.2743  1.4095  0.5283
    2PC     C32 4620   1.039  -0.268   1.726  0.1449  0.1305  0.0998
    2PC     H2A 4621   1.146  -0.247   1.733  0.1145 -0.1417  1.6275
    2PC     H2B 4622   1.007  -0.274   1.830  1.3845 -1.5321  0.4309
    2PC     N31 4623   1.008  -0.394   1.662  0.1731  0.1935 -0.0373
    2PC     C33 4624   0.863  -0.419   1.641 -0.7397 -0.2341 -0.4896
    2PC     H3A 4625   0.850  -0.517   1.595  1.7996 -2.1576  2.4819
    2PC     H3B 4626   0.808  -0.424   1.734 -1.1036  1.1716 -0.6080
    2PC     H3C 4627   0.818  -0.335   1.588 -4.5295 -1.5753  0.3069
    2PC     C34 4628   1.066  -0.396   1.527  0.2201 -0.7907  0.2249
    2PC     H4A 4629   1.174  -0.382   1.528  0.1141  0.9596 -2.2889
    2PC     H4B 4630   1.045  -0.495   1.486  0.0095 -0.9482  0.7153
    2PC     H4C 4631   1.022  -0.306   1.484  1.8493 -0.3753 -0.6801
    2PC     C35 4632   1.063  -0.501   1.749 -0.2378 -0.2822  0.1342
    2PC     H5A 4633   1.001  -0.503   1.839  1.3619 -2.1705  1.2772
    2PC     H5B 4634   1.165  -0.473   1.775 -1.1122  1.9895  1.5172
    2PC     H5C 4635   1.051  -0.596   1.697 -0.8249 -0.0791 -0.1165
    2PC     O33 4636   0.997   0.209   1.827 -0.2343  0.6839  0.0769
    2PC     O34 4637   0.798   0.071   1.826  0.0346  0.4714  0.7417
    2PC     O21 4638   0.891   0.377   1.375 -0.3359 -0.2078  0.1674
    2PC     C21 4639   0.944   0.500   1.370  0.3447 -0.2597 -0.3009
    2PC     O22 4640   1.056   0.517   1.416 -0.0461  0.0714  0.1522
    3OL     C12 4641   0.861   0.594   1.283 -0.4715  0.3615  0.1982
    3OL     H2R 4642   0.832   0.682   1.342 -0.4372  0.5410 -0.0497
    3OL     H2S 4643   0.771   0.555   1.235 -0.9585  0.4835  0.9907
    3OL     C13 4644   0.953   0.640   1.168 -0.2899 -0.6454  0.8021
    3OL     H3R 4645   0.891   0.680   1.087  1.4959  0.6011 -0.0192
    3OL     H3S 4646   0.994   0.547   1.130  2.7186  0.5672  0.8141
    3OL     C14 4647   1.068   0.735   1.213  0.0803  0.3604  0.5991
    3OL     H4R 4648   1.152   0.676   1.248 -1.2478 -1.6068  0.6351
    3OL     H4S 4649   1.019   0.785   1.297 -2.3469  1.7373 -1.4945
    3OL     C15 4650   1.115   0.833   1.106  0.1056  0.3899 -0.0537
    3OL     H5R 4651   1.169   0.913   1.157  2.2611  0.4185 -2.2118
    3OL     H5S 4652   1.025   0.870   1.056 -0.3510 -1.7793 -0.9340
    3OL     C16 4653   1.202   0.765   1.012 -0.4632 -0.1312 -0.6177
    3OL     H6R 4654   1.144   0.691   0.958 -0.6865 -3.3866  3.5867
    3OL     H6S 4655   1.277   0.704   1.062 -0.4916  0.7149  0.5046
    3OL     C17 4656   1.276   0.863   0.914  0.0904  0.0651  0.1018
    3OL     H7R 4657   1.332   0.810   0.837  0.2860  0.7711 -0.2507
    3OL     H7S 4658   1.351   0.908   0.979 -0.2390 -0.9082  1.1943
    3OL     C18 4659   1.189   0.974   0.845  0.3585 -0.2004  0.5142
    3OL     H8R 4660   1.245   1.051   0.791 -2.1305  1.0038 -0.4983
    3OL     H8S 4661   1.138   1.025   0.928  1.1770 -0.8988  1.4800
    3OL     C19 4662   1.088   0.909   0.753 -0.0346  0.7435 -0.4741
    3OL     H9R 4663   1.016   0.848   0.806  1.3797 -0.0399  0.6354
    3OL    C110 4664   1.065   0.919   0.626 -0.1475  0.2033  0.0105
    3OL    H10R 4665   0.985   0.854   0.592  1.8655 -1.4079 -1.9620
    3OL    C111 4666   1.151   1.001   0.531  0.1071 -0.0985  0.2712
    3OL    H11R 4667   1.251   0.979   0.569  0.3204 -1.2273 -0.8647
    3OL    H11S 4668   1.130   1.107   0.539  3.1169  0.6907 -1.0982
    3OL    C112 4669   1.144   0.952   0.384 -0.4136  0.4496 -0.6333
    3OL    H12R 4670   1.183   0.851   0.374  1.4047  0.8980  1.2177
    3OL    H12S 4671   1.207   1.021   0.327  2.1325 -1.8586 -0.7826
    3OL    C113 4672   1.005   0.968   0.314  0.3990  0.0153 -0.6516
    3OL    H13R 4673   0.955   1.061   0.342 -1.5220 -0.8216 -1.1211
    3OL    H13S 4674   0.948   0.881   0.349 -0.9628  2.0152  2.5652
    3OL    C114 4675   1.001   0.966   0.162  0.2828  0.0487 -0.0537
    3OL    H14R 4676   1.070   0.890   0.123  0.5283 -1.1457  2.5102
    3OL    H14S 4677   1.048   1.060   0.132  1.0196  0.0939  1.1738
    3OL    C115 4678   0.866   0.954   0.094  0.1767  0.2630  0.3144
    3OL    H15R 4679   0.819   0.856   0.106 -1.3301  1.0199  0.9854
    3OL    H15S 4680   0.881   0.954  -0.014 -0.4559 -1.4167  0.1885
    3OL    C116 4681   0.768   1.074   0.125  0.4770 -0.5919  0.0387
    3OL    H16R 4682   0.829   1.165   0.121 -0.2479 -0.1048 -0.2898
    3OL    H16S 4683   0.731   1.068   0.227 -3.4968 -2.7182 -1.3247
    3OL    C117 4684   0.661   1.084   0.011  0.1134 -0.1809  0.2606
    3OL    H17R 4685   0.706   1.103  -0.087 -0.7669  1.5143  0.1398
    3OL    H17S 4686   0.613   1.179   0.036  1.7343  1.0388 -0.9736
    3OL    C118 4687   0.555   0.974   0.002  0.5179 -0.3174  0.1460
    3OL    H18R 4688   0.606   0.878  -0.011  1.9946  0.6517 -1.7636
    3OL    H18S 4689   0.482   0.989  -0.078  1.0086  0.3369 -0.1935
    3OL    H18T 4690   0.512   0.975   0.102 -0.0617  0.8589 -0.1027
    1PA    C116 4691   2.402   4.616  -0.266 -0.4865  0.9365 -0.1683
    1PA    H16R 4692   2.470   4.545  -0.219 -1.5459  1.1418  1.7975
    1PA    H16S 4693   2.359   4.563  -0.351  0.3285  0.4518 -0.2805
    1PA    H16T 4694   2.468   4.695  -0.303  1.1425  0.9549  2.4772
    1PA    C115 4695   2.296   4.675  -0.179 -0.2062 -0.3783 -0.2487
    1PA    H15R 4696   2.345   4.739  -0.105 -0.4492  0.2249 -0.5970
    1PA    H15S 4697   2.234   4.744  -0.237 -0.2133  0.1909  0.4224
    1PA    C114 4698   2.204   4.576  -0.111 -1.0748  0.2435 -0.2849
    1PA    H14R 4699   2.134   4.527  -0.179 -1.1979  0.6936 -0.4898
    1PA    H14S 4700   2.267   4.494  -0.076 -1.7589  0.4099  1.4530
    1PA    C113 4701   2.115   4.614   0.011 -0.0560  1.0835  0.4171
    1PA    H13R 4702   2.034   4.674  -0.032 -0.3623  0.0472 -0.4905
    1PA    H13S 4703   2.078   4.522   0.056 -0.3453  2.1275  2.4206
    1PA    C112 4704   2.172   4.713   0.108  0.1455  0.4487 -0.2109
    1PA    H12R 4705   2.272   4.681   0.138 -0.2626 -0.4929  0.1668
    1PA    H12S 4706   2.192   4.812   0.065 -2.0062  0.7062 -0.7144
    1PA    C111 4707   2.087   4.722   0.234 -0.6348  0.0344  0.4281
    1PA    H11R 4708   1.987   4.729   0.191 -0.6637 -0.8967  0.3223
    1PA    H11S 4709   2.098   4.626   0.286 -0.4726 -0.9879 -1.4099
    1PA    C110 4710   2.114   4.844   0.314 -0.1032  0.3380 -0.2745
    1PA    H10R 4711   2.213   4.846   0.360 -0.8272  1.6902  1.3238
    1PA    H10S 4712   2.124   4.924   0.239 -0.5807 -2.0709 -3.1007
    1PA     C19 4713   2.012   4.880   0.416  0.2140 -0.2593  0.6803
    1PA     H9R 4714   1.998   4.987   0.431  0.2848 -0.0145 -0.8042
    1PA     H9S 4715   1.911   4.854   0.384 -1.1382  0.6020  3.9153
    1PA     C18 4716   2.036   4.833   0.556  0.6712 -0.2897 -0.2368
    1PA     H8R 4717   2.039   4.724   0.557  3.0584 -0.2909 -0.2191
    1PA     H8S 4718   2.136   4.868   0.585  0.2237  1.3960 -0.6568
    1PA     C17 4719   1.936   4.889   0.655 -0.1433  0.5868  0.8428
    1PA     H7R 4720   1.956   4.995   0.668  2.2418  0.2819  0.0792
    1PA     H7S 4721   1.840   4.872   0.604  1.0096  0.0538 -1.2534
    1PA     C16 4722   1.931   4.805   0.785  0.5355 -0.4320 -0.3188
    1PA     H6R 4723   1.832   4.821   0.829 -0.1340 -0.0495 -1.8796
    1PA     H6S 4724   1.933   4.697   0.772  0.5323 -0.3935 -0.6391
    1PA     C15 4725   2.044   4.831   0.885  0.1785  0.4052 -0.2390
    1PA     H5R 4726   2.127   4.815   0.815 -1.1940  0.9578 -2.0432
    1PA     H5S 4727   2.056   4.933   0.921 -0.6914  0.7637 -0.9363
    1PA     C14 4728   2.045   4.750   1.016 -0.4040  0.2433  0.2568
    1PA     H4R 4729   2.116   4.799   1.083 -1.1401 -0.5326  1.6499
    1PA     H4S 4730   1.953   4.763   1.073 -0.4375 -1.4301  0.6105
    1PA     C13 4731   2.102   4.607   0.983  0.2689  0.1710  0.0991
    1PA     H3R 4732   2.040   4.555   0.909  2.0928  0.2065 -1.5349
    1PA     H3S 4733   2.199   4.611   0.932  0.3005  0.1363  0.1562
    1PA     C12 4734   2.112   4.507   1.096 -0.2418  0.0978  0.7892
    1PA     H2R 4735   2.016   4.506   1.147  0.1106 -0.1975  1.4664
    1PA     H2S 4736   2.126   4.408   1.052 -0.3572  1.1771 -1.8740
    2PC     C11 4737   2.223   4.535   1.199  0.5411 -0.2899 -0.2062
    2PC     O12 4738   2.305   4.625   1.193 -0.1092  0.4409 -0.1940
    2PC     O11 4739   2.207   4.451   1.302  0.1540 -0.7910  0.1026
    2PC      C1 4740   2.305   4.445   1.406 -0.0034 -0.4467 -0.4002
    2PC      HR 4741   2.403   4.464   1.361  0.0057  0.7436  0.0704
    2PC      HS 4742   2.291   4.526   1.479 -0.1085 -1.3085  0.5660
    2PC      C2 4743   2.291   4.306   1.474  0.2220  0.1316 -0.2765
    2PC      HX 4744   2.183   4.297   1.489  0.4375 -0.0427  1.3161
    2PC      C3 4745   2.379   4.295   1.600  0.5269 -0.1231  0.3087
    2PC      HA 4746   2.353   4.368   1.677 -1.1944 -1.2191  0.8273
    2PC      HB 4747   2.353   4.201   1.649 -1.3683 -0.0446 -0.4710
    2PC     O31 4748   2.519   4.307   1.567 -0.6517 -0.3724 -0.6728
    2PC     P31 4749   2.622   4.248   1.670 -0.1662 -0.3018  0.1114
    2PC     O32 4750   2.769   4.251   1.602  0.1694 -0.2268  0.1918
    2PC     C31 4751   2.817   4.153   1.525  0.8189  0.8717 -0.0518
    2PC     H1A 4752   2.811   4.057   1.577 -2.4532  0.2872 -1.2971
    2PC     H1B 4753   2.756   4.160   1.435  1.7812  0.2320 -0.7817
    2PC     C32 4754   2.964   4.190   1.500 -0.2374 -0.0099 -0.1823
    2PC     H2A 4755   2.995   4.147   1.405  0.0953 -0.7544  0.2602
    2PC     H2B 4756   2.964   4.300   1.502  0.8921  0.0212  2.9857
    2PC     N31 4757   3.062   4.141   1.603  0.1072  0.1141 -0.3636
    2PC     C33 4758   3.200   4.182   1.569 -0.0372 -1.0074  0.0632
    2PC     H3A 4759   3.268   4.173   1.654  1.3494  0.4206 -0.8396
    2PC     H3B 4760   3.231   4.127   1.481 -2.8193  0.1720 -1.8060
    2PC     H3C 4761   3.203   4.289   1.546  1.9082 -1.0921 -0.1857
    2PC     C34 4762   3.030   4.204   1.743 -0.7363 -0.0124  0.8899
    2PC     H4A 4763   2.941   4.156   1.783  0.3981 -0.2565  3.2573
    2PC     H4B 4764   3.108   4.174   1.813 -0.5948  0.4781  0.9399
    2PC     H4C 4765   3.020   4.312   1.730 -3.6352 -0.4318 -1.6597
    2PC     C35 4766   3.077   3.993   1.617 -0.0751  0.1762 -0.2022
    2PC     H5A 4767   2.982   3.939   1.623 -1.1474  1.9750 -0.2305
    2PC     H5B 4768   3.136   3.985   1.708 -0.1905  0.8973 -0.0582
    2PC     H5C 4769   3.143   3.968   1.535  0.4900 -0.4401  0.4376
    2PC     O33 4770   2.622   4.340   1.788 -0.0731 -0.7461  0.2618
    2PC     O34 4771   2.578   4.112   1.692  0.1571 -0.3168 -0.8143
    2PC     O21 4772   2.336   4.209   1.385  0.2471 -0.1447 -0.3913
    2PC     C21 4773   2.295   4.086   1.415 -0.0026  0.8687 -0.0427
    2PC     O22 4774   2.231   4.055   1.514 -0.3571  0.0535  0.3702
    3OL     C12 4775   2.313   3.991   1.298  0.0004  0.4632  0.5719
    3OL     H2R 4776   2.258   4.033   1.213  0.2039 -0.5306 -0.0773
    3OL     H2S 4777   2.267   3.894   1.319  3.7217 -0.9873  2.9289
    3OL     C13 4778   2.452   3.963   1.267 -0.7514  0.1107  0.2755
    3OL     H3R 4779   2.504   3.928   1.356 -0.1261  1.6535  0.5440
    3OL     H3S 4780   2.494   4.064   1.264 -1.2452  0.3324  0.6679
    3OL     C14 4781   2.469   3.888   1.133 -0.4060  0.3519  0.2957
    3OL     H4R 4782   2.401   3.930   1.058  1.7663 -0.3107 -2.1954
    3OL     H4S 4783   2.434   3.784   1.136  2.0728 -0.5216  1.1493
    3OL     C15 4784   2.610   3.900   1.069 -0.2347  0.6114  0.5754
    3OL     H5R 4785   2.676   3.878   1.153 -0.9408  0.2127  1.0374
    3OL     H5S 4786   2.634   4.002   1.039 -1.0122  1.1505  1.6924
    3OL     C16 4787   2.649   3.787   0.967 -0.1982  0.6948  0.0032
    3OL     H6R 4788   2.556   3.780   0.910  0.8461  1.6583 -1.9313
    3OL     H6S 4789   2.668   3.694   1.020  0.8317 -0.0023 -1.5372
    3OL     C17 4790   2.782   3.806   0.889 -1.0453  0.2478  0.0685
    3OL     H7R 4791   2.858   3.813   0.968 -1.9036  1.0409  0.8612
    3OL     H7S 4792   2.780   3.902   0.836 -1.8998  0.6054  0.7133
    3OL     C18 4793   2.824   3.696   0.796  0.5049  0.1384  0.3323
    3OL     H8R 4794   2.744   3.698   0.722 -0.5627  1.5651  1.4504
    3OL     H8S 4795   2.817   3.602   0.851  1.2544  0.8996  1.7775
    3OL     C19 4796   2.960   3.727   0.744 -0.6184  0.1166  0.7656
    3OL     H9R 4797   3.024   3.737   0.831 -2.1603 -0.9484  2.0837
    3OL    C110 4798   2.999   3.749   0.621  0.2902  0.5065  0.2235
    3OL    H10R 4799   3.101   3.782   0.604  0.5273  1.3833  2.9906
    3OL    C111 4800   2.923   3.708   0.498 -0.0153 -0.1045 -0.2377
    3OL    H11R 4801   2.851   3.627   0.515 -0.9222  1.1602  2.5018
    3OL    H11S 4802   2.991   3.658   0.429 -1.3081  0.5974 -2.0864
    3OL    C112 4803   2.847   3.814   0.423 -0.5670  0.0409  0.6316
    3OL    H12R 4804   2.925   3.875   0.380  0.7948 -1.5839  0.6848
    3OL    H12S 4805   2.800   3.879   0.497  2.0439  1.8901  0.7560
    3OL    C113 4806   2.748   3.764   0.318  1.1936  0.2172 -0.2337
    3OL    H13R 4807   2.659   3.827   0.328  2.0230  1.2643  0.8504
    3OL    H13S 4808   2.715   3.661   0.338  0.0664  0.6221  0.0727
    3OL    C114 4809   2.812   3.763   0.175  0.6494 -0.5090  0.1107
    3OL    H14R 4810   2.868   3.671   0.158 -0.5496 -0.7701 -3.1766
    3OL    H14S 4811   2.876   3.850   0.163  1.1187 -0.4701  2.4598
    3OL    C115 4812   2.714   3.760   0.064 -0.5200 -0.1936 -0.5589
    3OL    H15R 4813   2.640   3.840   0.066 -1.2488 -0.8647 -0.0073
    3OL    H15S 4814   2.654   3.670   0.080  0.4581 -0.5311  1.6354
    3OL    C116 4815   2.779   3.760  -0.076 -0.6057  0.1121 -0.1887
    3OL    H16R 4816   2.702   3.725  -0.145  1.0566 -1.4917 -1.3017
    3OL    H16S 4817   2.857   3.685  -0.087 -0.3765  0.3625 -0.2719
    3OL    C117 4818   2.830   3.894  -0.117 -0.0543  0.5630 -0.3433
    3OL    H17R 4819   2.917   3.916  -0.054 -0.3591  2.0884 -0.4208
    3OL    H17S 4820   2.758   3.975  -0.107 -1.2091 -0.4998  0.1047
    3OL    C118 4821   2.869   3.895  -0.262  0.2477 -0.1176  0.8718
    3OL    H18R 4822   2.780   3.883  -0.323  0.7843  0.9295 -0.1399
    3OL    H18S 4823   2.932   3.811  -0.292 -1.4312 -0.6819 -1.2750
    3OL    H18T 4824   2.915   3.991  -0.287 -1.7410  0.3676 -1.2415
    1PA    C116 4825  -0.773  -0.324   0.176  0.2212  0.0161 -0.4501
    1PA    H16R 4826  -0.875  -0.362   0.171  0.1231  0.1010  0.7162
    1PA    H16S 4827  -0.706  -0.407   0.154  0.0583 -0.1136 -0.4527
    1PA    H16T 4828  -0.769  -0.241   0.105  1.1366  2.1708  1.9509
    1PA    C115 4829  -0.758  -0.278   0.322  0.1607 -0.4314  0.1147
    1PA    H15R 4830  -0.850  -0.226   0.350  0.1445 -0.1139 -0.5065
    1PA    H15S 4831  -0.753  -0.369   0.382 -0.4032 -0.3783  0.2541
    1PA    C114 4832  -0.643  -0.188   0.356 -0.3155 -0.2072 -0.7769
    1PA    H14R 4833  -0.555  -0.249   0.377 -1.3131 -0.4996  3.4521
    1PA    H14S 4834  -0.619  -0.130   0.267  0.2508  1.0146  0.1557
    1PA    C113 4835  -0.650  -0.093   0.479 -0.1695  0.2883  0.0898
    1PA    H13R 4836  -0.747  -0.052   0.505  0.3817  1.0295  1.0174
    1PA    H13S 4837  -0.632  -0.152   0.569  0.5532  0.6133  0.1711
    1PA    C112 4838  -0.546   0.017   0.474  0.2927  0.7383 -0.7214
    1PA    H12R 4839  -0.448  -0.031   0.466  0.2320  0.4254  0.2869
    1PA    H12S 4840  -0.566   0.080   0.387 -0.6361  0.4982 -0.6933
    1PA    C111 4841  -0.540   0.102   0.596  0.3314 -0.2363 -0.5029
    1PA    H11R 4842  -0.590   0.199   0.586  1.7440  0.9073  2.3260
    1PA    H11S 4843  -0.586   0.063   0.686  0.5256  0.2872 -0.1689
    1PA    C110 4844  -0.394   0.138   0.642 -0.5272  0.0266 -0.1922
    1PA    H10R 4845  -0.347   0.060   0.702  0.0826  0.9461  0.5619
    1PA    H10S 4846  -0.329   0.147   0.555  0.8001 -3.4818  0.2758
    1PA     C19 4847  -0.379   0.271   0.730  0.2852  0.1915  0.5023
    1PA     H9R 4848  -0.406   0.359   0.672  0.7597  1.3886  2.0088
    1PA     H9S 4849  -0.453   0.259   0.810  0.9487 -2.4449  0.8328
    1PA     C18 4850  -0.236   0.294   0.783  0.6928 -0.1225 -0.4583
    1PA     H8R 4851  -0.210   0.195   0.822 -3.3238 -1.3484 -0.4154
    1PA     H8S 4852  -0.162   0.330   0.711  2.2642  1.4842  1.8268
    1PA     C17 4853  -0.236   0.395   0.901 -0.5967  1.0266  0.9157
    1PA     H7R 4854  -0.260   0.495   0.864 -2.9867 -0.9480 -3.6228
    1PA     H7S 4855  -0.314   0.371   0.973  0.7822  1.0267  2.4517
    1PA     C16 4856  -0.099   0.414   0.965  0.2425  0.0367 -0.5227
    1PA     H6R 4857  -0.053   0.317   0.986  1.0800  0.4268 -0.4965
    1PA     H6S 4858  -0.021   0.464   0.906  0.7634  2.6210  2.1316
    1PA     C15 4859  -0.103   0.494   1.097 -0.8891  0.4720 -0.5505
    1PA     H5R 4860  -0.002   0.534   1.090 -0.7735  0.0684 -1.3028
    1PA     H5S 4861  -0.164   0.580   1.069 -0.6790  0.8737  0.2010
    1PA     C14 4862  -0.115   0.418   1.221  0.0489 -0.4766 -0.0454
    1PA     H4R 4863  -0.216   0.376   1.225  1.1556 -3.3163  0.3017
    1PA     H4S 4864  -0.051   0.332   1.240  0.4846 -0.5094 -1.5092
    1PA     C13 4865  -0.100   0.494   1.351  0.2449 -0.4948 -0.0920
    1PA     H3R 4866  -0.174   0.575   1.356  0.3693 -0.1031 -2.7223
    1PA     H3S 4867  -0.130   0.430   1.434  0.1284 -0.8032 -0.3679
    1PA     C12 4868   0.032   0.557   1.367  0.4687  0.2845  0.1218
    1PA     H2R 4869   0.108   0.481   1.349 -1.7380 -1.5744 -1.9941
    1PA     H2S 4870   0.053   0.643   1.304  1.0336  0.6315  0.7706
    2PC     C11 4871   0.040   0.617   1.503  0.6580  0.5457 -1.3497
    2PC     O12 4872   0.054   0.548   1.603 -0.6958 -0.1956 -0.0078
    2PC     O11 4873   0.026   0.751   1.504 -0.4404  0.1348  0.5605
    2PC      C1 4874   0.037   0.817   1.635  0.3144 -0.4483 -0.3596
    2PC      HR 4875  -0.015   0.912   1.622 -2.6948 -1.7716  1.0325
    2PC      HS 4876  -0.026   0.761   1.705  1.3989  1.4111  2.2743
    2PC      C2 4877   0.180   0.827   1.687  0.2579  0.4211 -0.0507
    2PC      HX 4878   0.225   0.729   1.704  3.4934  1.5572 -1.3479
    2PC      C3 4879   0.189   0.924   1.804 -0.2127  0.1762  0.6554
    2PC      HA 4880   0.283   0.980   1.800  0.5754 -1.1454 -0.0296
    2PC      HB 4881   0.113   1.003   1.808  0.6695  1.0142  1.6708
    2PC     O31 4882   0.171   0.843   1.921 -0.0980 -1.0024 -0.2722
    2PC     P31 4883   0.289   0.784   2.014  0.3011 -0.2236 -0.2169
    2PC     O32 4884   0.377   0.705   1.911 -0.0189  0.0942 -0.2517
    2PC     C31 4885   0.354   0.565   1.873 -0.1357  0.0601  0.5138
    2PC     H1A 4886   0.352   0.503   1.963 -1.0303  0.1085  0.5310
    2PC     H1B 4887   0.260   0.551   1.818  0.8833 -0.8305 -1.0924
    2PC     C32 4888   0.463   0.519   1.770  0.7372  0.3683  0.8735
    2PC     H2A 4889   0.433   0.425   1.724 -0.8853  1.4355 -0.4183
    2PC     H2B 4890   0.452   0.595   1.692 -3.6792 -1.6489 -0.7744
    2PC     N31 4891   0.606   0.495   1.806 -0.4067  0.0898  0.3975
    2PC     C33 4892   0.682   0.451   1.675  0.1917  0.1206 -0.2075
    2PC     H3A 4893   0.782   0.419   1.705 -0.1126 -1.2353 -0.5747
    2PC     H3B 4894   0.633   0.361   1.637  2.1078 -1.2885  0.5226
    2PC     H3C 4895   0.680   0.534   1.605  3.9306 -0.4585 -1.2236
    2PC     C34 4896   0.668   0.619   1.854 -0.8498  0.8114  0.2420
    2PC     H4A 4897   0.632   0.650   1.951 -1.4270 -2.9411  1.3726
    2PC     H4B 4898   0.776   0.599   1.856 -0.7040  0.6938 -2.9949
    2PC     H4C 4899   0.646   0.697   1.780 -0.1831 -0.1866 -1.0647
    2PC     C35 4900   0.607   0.387   1.906 -0.3516  0.2951  0.2363
    2PC     H5A 4901   0.703   0.391   1.958 -0.0867  0.1902 -0.2474
    2PC     H5B 4902   0.608   0.293   1.852 -0.2316 -0.7795  2.0127
    2PC     H5C 4903   0.517   0.390   1.969  0.1466 -0.4046  0.9900
    2PC     O33 4904   0.370   0.896   2.074 -0.0436 -0.3818 -0.5249
    2PC     O34 4905   0.226   0.683   2.094  0.3494 -0.3121 -0.4633
    2PC     O21 4906   0.255   0.886   1.578 -0.0286 -0.0814  0.0502
    2PC     C21 4907   0.335   0.804   1.501 -0.0275  0.0192 -0.2708
    2PC     O22 4908   0.335   0.683   1.507  0.2258  0.3793 -0.7992
    3OL     C12 4909   0.413   0.876   1.403 -0.2202  0.2479  0.0475
    3OL     H2R 4910   0.450   0.963   1.458 -1.4447  0.8381 -0.0402
    3OL     H2S 4911   0.343   0.914   1.329 -1.3477 -1.4569  0.1929
    3OL     C13 4912   0.529   0.803   1.335  0.2120  0.5297 -0.6726
    3OL     H3R 4913   0.579   0.745   1.412 -0.6155  1.0820  0.3003
    3OL     H3S 4914   0.607   0.871   1.301  0.8830 -0.1941 -0.6020
    3OL     C14 4915   0.493   0.699   1.226 -0.3675 -0.6428  0.1446
    3OL     H4R 4916   0.442   0.619   1.280  0.0823  0.4696  2.3488
    3OL     H4S 4917   0.577   0.648   1.179 -0.2751 -0.9973  0.6966
    3OL     C15 4918   0.410   0.765   1.114 -0.4567 -0.6846 -0.4594
    3OL     H5R 4919   0.467   0.837   1.055  0.1095  0.2220  1.1300
    3OL     H5S 4920   0.332   0.819   1.169  1.5175  1.9833 -0.0690
    3OL     C16 4921   0.345   0.667   1.022  0.0030  0.5138  1.0779
    3OL     H6R 4922   0.277   0.607   1.082 -1.1715  0.6729 -0.0621
    3OL     H6S 4923   0.414   0.592   0.982 -2.1190 -0.9999  0.0964
    3OL     C17 4924   0.269   0.726   0.904 -0.0025  0.5942  0.1141
    3OL     H7R 4925   0.335   0.796   0.852  1.0749 -0.4506  0.0294
    3OL     H7S 4926   0.178   0.778   0.935 -0.9392  0.0759 -1.6148
    3OL     C18 4927   0.231   0.619   0.805  0.2101  0.0908 -0.2645
    3OL     H8R 4928   0.163   0.547   0.852  1.5133 -0.9193  0.1445
    3OL     H8S 4929   0.323   0.562   0.787  0.0828  0.3901 -2.0319
    3OL     C19 4930   0.165   0.669   0.689 -0.4566 -0.1708  0.3063
    3OL     H9R 4931   0.058   0.685   0.697 -0.3377  1.5025 -0.8193
    3OL    C110 4932   0.219   0.684   0.568 -0.1956 -0.7830 -0.0458
    3OL    H10R 4933   0.153   0.694   0.482 -1.3348  2.1745  1.0605
    3OL    C111 4934   0.363   0.663   0.526  0.1240  0.3446 -0.3490
    3OL    H11R 4935   0.399   0.590   0.598 -2.4939  0.7728  1.5784
    3OL    H11S 4936   0.422   0.755   0.528 -0.0188  0.4313 -0.0864
    3OL    C112 4937   0.363   0.613   0.380  0.2982 -0.7112 -0.7093
    3OL    H12R 4938   0.316   0.694   0.324 -1.2161 -1.0848 -0.0411
    3OL    H12S 4939   0.293   0.530   0.374 -1.4374  0.7387 -1.5058
    3OL    C113 4940   0.493   0.577   0.312 -0.0070  0.5019  0.9760
    3OL    H13R 4941   0.507   0.474   0.347 -0.4834  0.1208  0.0798
    3OL    H13S 4942   0.571   0.646   0.344  2.4452 -0.4483 -2.3855
    3OL    C114 4943   0.484   0.589   0.158  0.0017  0.1010  0.4446
    3OL    H14R 4944   0.460   0.693   0.136 -2.1665 -0.2432  0.9850
    3OL    H14S 4945   0.401   0.525   0.128  0.9302 -1.0342  0.1848
    3OL    C115 4946   0.623   0.560   0.090 -0.2891 -0.1064 -0.5680
    3OL    H15R 4947   0.665   0.471   0.137 -1.0602 -0.6048 -0.7990
    3OL    H15S 4948   0.683   0.645   0.122 -1.5488  0.1139  1.4673
    3OL    C116 4949   0.634   0.547  -0.063 -0.2704 -0.0339 -0.0702
    3OL    H16R 4950   0.739   0.549  -0.094  0.0584 -1.9818  0.7746
    3OL    H16S 4951   0.586   0.640  -0.096 -0.1492  0.2827  0.6128
    3OL    C117 4952   0.583   0.421  -0.123 -0.2884  0.3462  0.1815
    3OL    H17R 4953   0.606   0.327  -0.072  0.1794 -0.1730 -0.9393
    3OL    H17S 4954   0.627   0.415  -0.223 -0.0559  0.9627  0.2431
    3OL    C118 4955   0.434   0.415  -0.144 -1.0890 -0.4058  0.2880
    3OL    H18R 4956   0.407   0.375  -0.242  2.3226  2.9559 -2.3206
    3OL    H18S 4957   0.383   0.509  -0.120 -0.4707 -0.3607  1.5167
    3OL    H18T 4958   0.397   0.349  -0.065 -1.0503  1.2926  1.8085
    1PA    C116 4959   1.974   3.495   9.341 -0.1204  0.7874  0.8921
    1PA    H16R 4960   2.044   3.412   9.330 -0.2588  0.8870 -1.2663
    1PA    H16S 4961   1.876   3.454   9.316 -0.4092  1.1505  1.4102
    1PA    H16T 4962   1.974   3.507   9.449  0.6098  0.8308  0.8906
    1PA    C115 4963   2.004   3.625   9.268 -0.0188  0.1805 -0.4621
    1PA    H15R 4964   1.932   3.698   9.307 -1.2158 -0.1036 -2.0470
    1PA    H15S 4965   2.104   3.661   9.292  0.3769 -0.3054 -1.3332
    1PA    C114 4966   2.016   3.617   9.114  0.3658 -0.4446  0.1581
    1PA    H14R 4967   2.027   3.718   9.071  0.1072 -1.0853 -1.5135
    1PA    H14S 4968   2.103   3.558   9.083 -0.1131 -1.3109  0.4534
    1PA    C113 4969   1.878   3.566   9.057 -0.6691 -0.1217  0.1160
    1PA    H13R 4970   1.831   3.481   9.108 -0.6726  0.0344  0.3781
    1PA    H13S 4971   1.806   3.648   9.064 -0.8156 -0.1927 -0.5061
    1PA    C112 4972   1.886   3.525   8.909 -0.0773 -0.4537  0.1346
    1PA    H12R 4973   1.973   3.460   8.897 -1.0367 -1.4656 -1.9269
    1PA    H12S 4974   1.800   3.458   8.898  1.1201 -2.3972  1.9266
    1PA    C111 4975   1.891   3.648   8.812 -0.1468 -0.5119  0.2000
    1PA    H11R 4976   1.797   3.702   8.823 -0.2731 -1.0698  2.2714
    1PA    H11S 4977   1.960   3.727   8.844 -1.5334  1.4525 -1.3983
    1PA    C110 4978   1.917   3.604   8.662  0.9595  0.0192  0.0476
    1PA    H10R 4979   1.881   3.685   8.597 -1.8642 -2.1589 -1.3404
    1PA    H10S 4980   2.020   3.604   8.624  0.8167 -1.2169 -0.3757
    1PA     C19 4981   1.838   3.485   8.602 -0.1198  0.0820  0.2182
    1PA     H9R 4982   1.873   3.463   8.501 -0.6560 -0.9632  0.2382
    1PA     H9S 4983   1.865   3.395   8.658 -0.3857  2.1327  3.9476
    1PA     C18 4984   1.688   3.516   8.598  0.0746  0.4358  0.4411
    1PA     H8R 4985   1.660   3.558   8.694 -1.0526 -1.4007  0.9617
    1PA     H8S 4986   1.672   3.600   8.529 -0.6593  0.3573  0.5107
    1PA     C17 4987   1.601   3.388   8.576 -0.7319  0.3641 -0.4864
    1PA     H7R 4988   1.628   3.334   8.486 -0.6061 -1.3192  0.5120
    1PA     H7S 4989   1.619   3.316   8.657  0.1605 -0.7957 -1.6698
    1PA     C16 4990   1.456   3.426   8.564  0.0148 -0.8993 -0.0155
    1PA     H6R 4991   1.399   3.333   8.554 -0.0679 -1.1263  2.0028
    1PA     H6S 4992   1.424   3.472   8.658  2.2967 -0.6132  0.6746
    1PA     C15 4993   1.426   3.517   8.445  0.1514  0.5159 -0.2002
    1PA     H5R 4994   1.325   3.556   8.459  1.4470  3.0387  3.9150
    1PA     H5S 4995   1.482   3.608   8.468 -1.7642  1.2413  1.9400
    1PA     C14 4996   1.443   3.460   8.304  0.4559 -0.0250  0.1559
    1PA     H4R 4997   1.546   3.432   8.283  0.5502  0.6731 -0.3529
    1PA     H4S 4998   1.394   3.363   8.302 -0.8421  0.5971  0.6240
    1PA     C13 4999   1.401   3.547   8.187  0.2826 -0.2058 -0.4639
    1PA     H3R 5000   1.309   3.604   8.200  1.7614  2.6595 -1.6355
    1PA     H3S 5001   1.459   3.639   8.178 -1.6921  1.3168  1.2468
    1PA     C12 5002   1.407   3.461   8.054  0.3864  0.5277  0.0300
    1PA     H2R 5003   1.510   3.435   8.027  0.8216  2.2702 -0.1429
    1PA     H2S 5004   1.352   3.369   8.070 -0.5289  1.4141  2.6759
    2PC     C11 5005   1.345   3.543   7.952 -0.0853 -0.4421  0.5834
    2PC     O12 5006   1.267   3.641   7.969 -0.8640  0.2488  0.0833
    2PC     O11 5007   1.381   3.500   7.836 -0.5815 -0.0978  0.4963
    2PC      C1 5008   1.321   3.565   7.723  0.4066  0.5695 -0.6642
    2PC      HR 5009   1.212   3.557   7.732  0.6186 -1.4107  0.7746
    2PC      HS 5010   1.347   3.671   7.725  0.8160  0.4644  0.0970
    2PC      C2 5011   1.372   3.503   7.588 -0.7289 -0.9035 -0.2686
    2PC      HX 5012   1.481   3.488   7.590 -0.3433  1.5009 -0.3734
    2PC      C3 5013   1.339   3.601   7.468  0.2617  0.4488 -0.1424
    2PC      HA 5014   1.415   3.679   7.462  2.3080 -1.3279  1.2888
    2PC      HB 5015   1.328   3.551   7.371  0.9039 -0.3121  0.1671
    2PC     O31 5016   1.216   3.681   7.487 -0.6479  0.3197  0.3229
    2PC     P31 5017   1.163   3.782   7.373  0.6703  0.1532 -0.4445
    2PC     O32 5018   1.045   3.696   7.320  0.5033 -0.8157  0.5192
    2PC     C31 5019   1.050   3.631   7.193  0.3199  0.4546  0.5066
    2PC     H1A 5020   1.107   3.685   7.118 -0.3200  1.2556  0.5851
    2PC     H1B 5021   1.091   3.530   7.199  0.8259  0.6108 -0.2645
    2PC     C32 5022   0.901   3.628   7.153 -0.8146  0.7561  0.4922
    2PC     H2A 5023   0.834   3.626   7.239 -1.5113 -0.9573 -0.0605
    2PC     H2B 5024   0.891   3.717   7.091 -0.9206 -1.8992 -3.7628
    2PC     N31 5025   0.860   3.517   7.057 -0.2422  0.5615 -0.5611
    2PC     C33 5026   0.731   3.555   7.005  0.1568  0.0517 -0.0794
    2PC     H3A 5027   0.723   3.487   6.920  1.1731 -0.2329  0.0373
    2PC     H3B 5028   0.658   3.546   7.086  0.5215  0.3694  0.2883
    2PC     H3C 5029   0.737   3.650   6.951 -0.3619 -0.3425 -0.8494
    2PC     C34 5030   0.962   3.526   6.944  0.2962  0.4888 -0.2334
    2PC     H4A 5031   0.914   3.494   6.852 -1.0527 -0.7678  0.8509
    2PC     H4B 5032   0.999   3.628   6.932 -0.2714  0.7010 -0.2310
    2PC     H4C 5033   1.044   3.461   6.975  2.0135  1.1240 -3.0915
    2PC     C35 5034   0.857   3.380   7.107 -0.5228 -0.6671  0.2107
    2PC     H5A 5035   0.959   3.348   7.126 -0.8729 -3.1483 -1.6222
    2PC     H5B 5036   0.806   3.312   7.038  1.7062 -1.7728 -0.4106
    2PC     H5C 5037   0.814   3.381   7.208  0.5252 -0.7181  0.6651
    2PC     O33 5038   1.102   3.898   7.439 -0.1200  0.2827  0.2260
    2PC     O34 5039   1.265   3.807   7.268  0.0806 -0.1594  0.0672
    2PC     O21 5040   1.300   3.381   7.559  0.0513 -0.2348 -0.2852
    2PC     C21 5041   1.367   3.290   7.489 -0.4036 -0.0976  0.0281
    2PC     O22 5042   1.467   3.311   7.425  0.0904 -0.2895  0.0037
    3OL     C12 5043   1.313   3.154   7.521  0.5761 -0.0908  0.0781
    3OL     H2R 5044   1.318   3.094   7.430 -0.7239  0.9812 -0.7503
    3OL     H2S 5045   1.207   3.170   7.543  0.9749  0.5249  1.7020
    3OL     C13 5046   1.387   3.074   7.624  0.1637  0.0028 -0.6569
    3OL     H3R 5047   1.485   3.061   7.577  0.4100  1.3295 -0.5591
    3OL     H3S 5048   1.355   2.970   7.629  0.8024 -0.1524  0.9670
    3OL     C14 5049   1.398   3.125   7.768  0.6743 -0.0158  0.1997
    3OL     H4R 5050   1.299   3.161   7.798  1.7255  1.6063  1.9405
    3OL     H4S 5051   1.459   3.215   7.768  0.0029  0.4484 -0.1272
    3OL     C15 5052   1.446   3.028   7.871  0.3021 -0.3542 -0.5556
    3OL     H5R 5053   1.544   2.995   7.836 -0.3486 -1.2715 -1.5636
    3OL     H5S 5054   1.383   2.940   7.882 -1.5412  1.1184  1.6355
    3OL     C16 5055   1.462   3.096   8.004 -0.3809 -0.4162 -0.2540
    3OL     H6R 5056   1.364   3.128   8.041 -0.2471  0.1595 -0.3906
    3OL     H6S 5057   1.520   3.188   8.010  1.7357 -1.7603  1.3740
    3OL     C17 5058   1.518   3.009   8.106  0.7982  0.0698  0.1589
    3OL     H7R 5059   1.614   2.967   8.076  1.3698 -1.6193  3.7146
    3OL     H7S 5060   1.449   2.925   8.112  1.6178 -0.7568 -1.4922
    3OL     C18 5061   1.537   3.076   8.239  0.7830  0.3568  0.4274
    3OL     H8R 5062   1.446   3.130   8.268 -0.6435 -1.6767 -0.1090
    3OL     H8S 5063   1.623   3.143   8.233  0.6785  0.3463 -1.8921
    3OL     C19 5064   1.565   2.966   8.333  0.0239 -0.8399 -0.1728
    3OL     H9R 5065   1.660   2.916   8.316  0.2735 -1.0567  1.6419
    3OL    C110 5066   1.483   2.933   8.437  0.3750  0.7494 -0.3679
    3OL    H10R 5067   1.507   2.845   8.497 -0.1731  0.4784 -0.5309
    3OL    C111 5068   1.357   2.990   8.489 -0.4270 -0.0122 -0.0341
    3OL    H11R 5069   1.323   3.078   8.433 -1.0274 -0.0941  0.1967
    3OL    H11S 5070   1.377   3.021   8.591 -1.6905  0.3685  0.1173
    3OL    C112 5071   1.249   2.881   8.499 -0.3085 -0.0926  0.3590
    3OL    H12R 5072   1.155   2.924   8.535 -1.1999  0.6539 -2.6006
    3OL    H12S 5073   1.290   2.813   8.574  0.0361 -1.7818 -1.2849
    3OL    C113 5074   1.199   2.794   8.374  0.0901 -0.3867 -0.6083
    3OL    H13R 5075   1.130   2.722   8.418  1.4413 -0.2351  1.9468
    3OL    H13S 5076   1.278   2.732   8.333  2.0626  1.3455  0.4009
    3OL    C114 5077   1.153   2.873   8.251 -0.7005  0.1442  0.1810
    3OL    H14R 5078   1.233   2.933   8.208 -0.3601 -0.9656 -0.7994
    3OL    H14S 5079   1.086   2.956   8.272 -0.0058  0.6298  0.5026
    3OL    C115 5080   1.101   2.791   8.126 -0.0909 -0.6429 -0.2913
    3OL    H15R 5081   1.011   2.739   8.160  0.8349 -1.9838  0.2004
    3OL    H15S 5082   1.174   2.712   8.107  0.4592  0.1603 -1.6171
    3OL    C116 5083   1.075   2.873   7.999 -0.4815 -0.0291  0.2753
    3OL    H16R 5084   1.157   2.944   7.981  0.0165 -0.8416 -0.8294
    3OL    H16S 5085   0.999   2.948   8.023 -0.4550  0.0962 -0.0177
    3OL    C117 5086   1.050   2.792   7.873  0.5754 -0.2131 -0.1973
    3OL    H17R 5087   0.979   2.843   7.808 -0.1853  1.0569  1.5359
    3OL    H17S 5088   0.988   2.705   7.896 -2.4255  1.1025 -2.6417
    3OL    C118 5089   1.170   2.758   7.795 -0.0553 -0.6682 -0.0065
    3OL    H18R 5090   1.252   2.729   7.862  0.0788 -0.1750  0.0505
    3OL    H18S 5091   1.190   2.851   7.742  0.1423 -1.2680 -1.0093
    3OL    H18T 5092   1.161   2.676   7.724  0.8847 -0.3840 -0.4691
    1PA    C116 5093   2.700   3.378   9.026  0.1787 -0.1909  0.8173
    1PA    H16R 5094   2.797   3.392   9.073  1.0935  1.2327 -1.3480
    1PA    H16S 5095   2.628   3.313   9.077 -0.3300 -1.0393 -0.9283
    1PA    H16T 5096   2.660   3.479   9.011  0.2206 -0.2057  0.5981
    1PA    C115 5097   2.721   3.324   8.890 -0.5590 -0.0980  0.1280
    1PA    H15R 5098   2.821   3.280   8.879  0.6741  1.8668  2.3825
    1PA    H15S 5099   2.653   3.239   8.880 -2.3750  1.2089  0.8992
    1PA    C114 5100   2.705   3.427   8.781  0.1690 -0.6400  0.4639
    1PA    H14R 5101   2.610   3.479   8.795  1.0679  0.8103  1.5612
    1PA    H14S 5102   2.789   3.497   8.786 -1.7117  1.8863 -1.0754
    1PA    C113 5103   2.702   3.380   8.629  0.1938 -0.4153 -0.1840
    1PA    H13R 5104   2.604   3.333   8.619 -2.1988  3.4732  2.3587
    1PA    H13S 5105   2.699   3.472   8.571 -0.2349 -1.1068 -1.2971
    1PA    C112 5106   2.817   3.288   8.601 -0.0567  0.0009 -0.0956
    1PA    H12R 5107   2.900   3.304   8.670  0.9400  0.1707 -1.3137
    1PA    H12S 5108   2.781   3.186   8.615  2.6652 -0.7757  2.1971
    1PA    C111 5109   2.887   3.331   8.475  0.0855 -0.9563 -0.0082
    1PA    H11R 5110   2.823   3.354   8.390  1.0322 -2.1031 -1.0561
    1PA    H11S 5111   2.948   3.419   8.498 -1.4793  0.1438  0.1523
    1PA    C110 5112   2.988   3.232   8.420 -0.7208 -0.4516 -0.0055
    1PA    H10R 5113   3.064   3.213   8.497 -0.2768 -0.5865 -0.4740
    1PA    H10S 5114   2.938   3.137   8.398 -0.4941 -0.7959  0.9049
    1PA     C19 5115   3.068   3.284   8.307  0.4241 -0.1651  0.5581
    1PA     H9R 5116   3.008   3.313   8.221  0.6437 -2.2982 -0.3694
    1PA     H9S 5117   3.121   3.369   8.351  3.3251 -1.1986 -0.6664
    1PA     C18 5118   3.183   3.198   8.251 -0.5327 -0.0216  0.0939
    1PA     H8R 5119   3.228   3.240   8.161 -1.8235  1.7416  0.1972
    1PA     H8S 5120   3.254   3.192   8.333  2.1695  0.2423 -2.0905
    1PA     C17 5121   3.123   3.065   8.206  0.4248 -0.0552  0.5594
    1PA     H7R 5122   3.064   3.015   8.283  3.4970 -1.1540  2.3689
    1PA     H7S 5123   3.052   3.089   8.126 -0.8695  1.2713  2.0537
    1PA     C16 5124   3.218   2.952   8.159  0.5123 -0.4051  0.0120
    1PA     H6R 5125   3.231   2.955   8.050  0.1265  1.6344 -0.0265
    1PA     H6S 5126   3.315   2.964   8.208  1.5291 -1.3559 -1.6751
    1PA     C15 5127   3.157   2.810   8.177  0.9044  0.6091  0.7289
    1PA     H5R 5128   3.128   2.803   8.282  0.9726  0.6189  0.7483
    1PA     H5S 5129   3.064   2.810   8.120  0.8923 -0.6034  0.7339
    1PA     C14 5130   3.253   2.710   8.141  0.1022  0.1331 -1.0283
    1PA     H4R 5131   3.355   2.752   8.139  0.7751 -1.4038 -0.3282
    1PA     H4S 5132   3.281   2.647   8.225  2.8847  2.2816 -0.1623
    1PA     C13 5133   3.219   2.627   8.023 -0.4833  0.7805 -0.2284
    1PA     H3R 5134   3.307   2.562   8.014 -1.7157 -0.8379 -1.2872
    1PA     H3S 5135   3.139   2.565   8.064  1.4433 -1.8631 -0.1888
    1PA     C12 5136   3.190   2.696   7.894 -0.2787  0.5680 -0.1285
    1PA     H2R 5137   3.098   2.753   7.888 -0.5623  0.0572 -0.7697
    1PA     H2S 5138   3.273   2.765   7.876  0.7392 -0.3867  0.7286
    2PC     C11 5139   3.183   2.592   7.786 -0.1030  0.1950  0.0610
    2PC     O12 5140   3.187   2.622   7.665  0.0779 -0.4558 -0.2078
    2PC     O11 5141   3.140   2.470   7.822  0.5375  0.5710 -0.6600
    2PC      C1 5142   3.103   2.376   7.718 -1.3682 -0.4419  0.3342
    2PC      HR 5143   3.046   2.292   7.757 -0.5579 -0.9616  0.4216
    2PC      HS 5144   3.039   2.422   7.642  1.7242  1.9648 -1.0457
    2PC      C2 5145   3.233   2.321   7.652 -0.2026  1.0938  0.5168
    2PC      HX 5146   3.293   2.396   7.599  2.3833  0.2690  2.1070
    2PC      C3 5147   3.185   2.215   7.543 -0.4553  0.0863 -0.0866
    2PC      HA 5148   3.126   2.139   7.594  0.7058 -0.0132  1.1685
    2PC      HB 5149   3.123   2.266   7.469  2.1926  2.0629 -1.1064
    2PC     O31 5150   3.295   2.155   7.480  0.1657 -0.7226 -0.3356
    2PC     P31 5151   3.282   2.088   7.331  0.2295 -0.0567 -0.3255
    2PC     O32 5152   3.142   2.009   7.333  0.1478  0.2213  0.0988
    2PC     C31 5153   3.138   1.882   7.390  0.4475 -0.2375 -0.1504
    2PC     H1A 5154   3.238   1.839   7.397  0.6681  0.2436 -0.3047
    2PC     H1B 5155   3.082   1.884   7.484  0.4110  1.7326 -0.1894
    2PC     C32 5156   3.061   1.792   7.289  0.0177 -0.0807  0.4719
    2PC     H2A 5157   3.099   1.821   7.191 -2.7540  0.8587 -0.4016
    2PC     H2B 5158   3.096   1.691   7.310  0.0704  0.0928  1.2777
    2PC     N31 5159   2.911   1.778   7.280  0.0146 -0.3822 -0.5858
    2PC     C33 5160   2.855   1.883   7.199  0.1610  0.3239 -0.6970
    2PC     H3A 5161   2.915   1.885   7.108  0.8127  1.0301 -0.2545
    2PC     H3B 5162   2.750   1.857   7.179  0.0736 -0.9288  1.1342
    2PC     H3C 5163   2.869   1.979   7.249 -0.7554 -0.6001  1.4706
    2PC     C34 5164   2.888   1.656   7.206  0.2041  0.4037 -0.7198
    2PC     H4A 5165   2.915   1.567   7.263  0.0552  0.8892  0.1326
    2PC     H4B 5166   2.781   1.662   7.184  0.1017 -0.3758 -0.4590
    2PC     H4C 5167   2.941   1.663   7.111 -0.0938 -0.0522 -0.9185
    2PC     C35 5168   2.845   1.768   7.415  0.3167 -0.1083  0.3036
    2PC     H5A 5169   2.889   1.684   7.468 -2.0218 -1.5516  0.0664
    2PC     H5B 5170   2.739   1.752   7.398  0.6191 -0.9175 -1.0123
    2PC     H5C 5171   2.872   1.859   7.469 -0.2417 -0.3669  1.0224
    2PC     O33 5172   3.267   2.200   7.233  0.7908  0.1914  0.0401
    2PC     O34 5173   3.393   1.995   7.305  0.0365 -0.1701 -0.8672
    2PC     O21 5174   3.318   2.257   7.754 -0.7921  0.6009 -0.4675
    2PC     C21 5175   3.429   2.314   7.798 -0.4205  0.1620 -0.2880
    2PC     O22 5176   3.466   2.425   7.761  0.2379 -0.5315  0.0181
    3OL     C12 5177   3.499   2.221   7.890 -0.3912  0.2717  0.2867
    3OL     H2R 5178   3.606   2.241   7.877  0.4729 -2.6581  2.0315
    3OL     H2S 5179   3.483   2.116   7.867 -1.1546  0.0329  1.7512
    3OL     C13 5180   3.456   2.248   8.041  0.1705  0.1261  0.7200
    3OL     H3R 5181   3.488   2.349   8.063 -1.3871  0.5952  0.9671
    3OL     H3S 5182   3.512   2.185   8.111 -1.0538  0.3123  1.9002
    3OL     C14 5183   3.301   2.234   8.068  0.1349  0.7588 -0.4872
    3OL     H4R 5184   3.270   2.130   8.054 -0.3604  0.8303  0.0314
    3OL     H4S 5185   3.240   2.290   7.997 -0.9713 -0.8593 -0.8656
    3OL     C15 5186   3.267   2.282   8.210 -0.0013 -0.1053 -0.4553
    3OL     H5R 5187   3.304   2.384   8.228  1.7464 -0.2897 -2.6417
    3OL     H5S 5188   3.300   2.226   8.298  1.4812  0.4236 -0.6375
    3OL     C16 5189   3.119   2.284   8.232  0.2390 -0.3125 -0.5282
    3OL     H6R 5190   3.079   2.182   8.240  1.5821 -0.7521  1.1565
    3OL     H6S 5191   3.061   2.325   8.149  0.5058 -0.5048 -0.8139
    3OL     C17 5192   3.079   2.362   8.366 -0.2850 -0.1832  0.3656
    3OL     H7R 5193   3.060   2.468   8.350  4.1475  0.9300  1.1822
    3OL     H7S 5194   3.162   2.345   8.434  0.7341  0.7779 -0.6018
    3OL     C18 5195   2.953   2.297   8.436  0.0238  0.0354 -0.5945
    3OL     H8R 5196   2.980   2.195   8.463  0.7829  0.9528  2.5334
    3OL     H8S 5197   2.861   2.296   8.376 -2.0303  0.7132  2.2977
    3OL     C19 5198   2.929   2.375   8.561  1.2103 -0.2160 -0.6398
    3OL     H9R 5199   2.940   2.483   8.549 -2.2854  0.6454  2.2002
    3OL    C110 5200   2.883   2.338   8.683 -0.0917 -0.1105 -0.8143
    3OL    H10R 5201   2.871   2.418   8.755  0.6514 -0.6546 -0.0627
    3OL    C111 5202   2.862   2.194   8.724 -0.4124 -0.1454 -0.4066
    3OL    H11R 5203   2.889   2.116   8.652  0.5574  0.8138 -1.1233
    3OL    H11S 5204   2.755   2.186   8.745 -0.1866  0.9230  1.2803
    3OL    C112 5205   2.942   2.161   8.854  0.2464 -0.8656 -0.4708
    3OL    H12R 5206   2.895   2.234   8.920  0.8539 -0.3523 -0.6011
    3OL    H12S 5207   3.049   2.179   8.863  0.8152 -3.1053 -2.1375
    3OL    C113 5208   2.911   2.028   8.908  0.1569  0.1726  0.1150
    3OL    H13R 5209   2.985   1.957   8.869 -0.8635 -1.9968  1.9417
    3OL    H13S 5210   2.811   1.995   8.882 -0.6379  2.9528 -0.7495
    3OL    C114 5211   2.908   2.028   9.057  0.0356  0.2127  0.0557
    3OL    H14R 5212   2.825   2.092   9.091 -0.4357  0.1501 -0.9678
    3OL    H14S 5213   3.001   2.066   9.101  0.1341  0.4025 -0.3142
    3OL    C115 5214   2.895   1.881   9.109  0.3891 -0.1800 -0.3729
    3OL    H15R 5215   2.985   1.829   9.073  0.5283  1.1083 -2.0145
    3OL    H15S 5216   2.818   1.830   9.051  1.2802 -2.6757  0.4753
    3OL    C116 5217   2.871   1.868   9.264 -0.9809 -0.1881  0.3280
    3OL    H16R 5218   2.783   1.930   9.287 -0.5025  1.2507 -1.4048
    3OL    H16S 5219   2.959   1.922   9.300  0.3132 -0.9921 -1.5176
    3OL    C117 5220   2.852   1.726   9.303  0.4144  0.1391  0.0814
    3OL    H17R 5221   2.884   1.719   9.407 -1.2064  2.7472  0.8610
    3OL    H17S 5222   2.923   1.663   9.249 -1.2069 -1.1040 -0.6915
    3OL    C118 5223   2.714   1.674   9.276 -0.2312  0.1861 -0.1822
    3OL    H18R 5224   2.677   1.687   9.174 -0.8582  1.2350  0.1596
    3OL    H18S 5225   2.642   1.735   9.331 -1.3681 -0.5973 -0.7522
    3OL    H18T 5226   2.712   1.570   9.308  1.5773  0.7289  1.9153
    1PA    C116 5227   0.745   2.028   9.057 -0.4708 -0.5348 -0.3108
    1PA    H16R 5228   0.850   2.057   9.056 -0.5630 -0.0332 -2.9787
    1PA    H16S 5229   0.737   1.922   9.082 -0.3850 -0.6752 -0.8859
    1PA    H16T 5230   0.696   2.088   9.135  2.4894  4.2623 -1.7575
    1PA    C115 5231   0.671   2.065   8.934  0.0393  0.1457  1.0098
    1PA    H15R 5232   0.594   1.988   8.931  1.9169 -1.8064 -1.6194
    1PA    H15S 5233   0.622   2.163   8.933  1.0447  0.6686  0.4058
    1PA    C114 5234   0.761   2.055   8.808  0.4842 -0.7047  0.5966
    1PA    H14R 5235   0.844   2.124   8.825 -0.5076  0.6436  0.0811
    1PA    H14S 5236   0.814   1.959   8.806  2.7224  0.3908  2.0861
    1PA    C113 5237   0.679   2.089   8.683 -0.0593  0.3289  0.0582
    1PA    H13R 5238   0.592   2.024   8.678 -0.0383  0.2819  0.2877
    1PA    H13S 5239   0.638   2.189   8.696 -1.8571 -0.3681  0.0191
    1PA    C112 5240   0.753   2.070   8.551 -0.0180 -0.8230  0.1812
    1PA    H12R 5241   0.680   2.095   8.475  2.2906  0.4758 -1.7333
    1PA    H12S 5242   0.821   2.155   8.549 -0.3609 -0.4509  1.9669
    1PA    C111 5243   0.812   1.928   8.535  0.5102  0.1804  0.1584
    1PA    H11R 5244   0.806   1.876   8.631  1.1268  0.8198  0.5541
    1PA    H11S 5245   0.748   1.871   8.468  1.5819  0.6114 -1.2915
    1PA    C110 5246   0.957   1.937   8.486 -0.5636 -0.3321 -0.1332
    1PA    H10R 5247   1.019   1.984   8.562 -1.4962  1.1291 -0.2276
    1PA    H10S 5248   1.000   1.837   8.483 -1.3973 -0.6696 -1.4312
    1PA     C19 5249   0.998   2.006   8.362  0.2776  0.1716 -0.1275
    1PA     H9R 5250   1.008   2.115   8.369 -0.3552  0.1247  2.1846
    1PA     H9S 5251   1.100   1.976   8.336  0.8526  0.6003  1.5205
    1PA     C18 5252   0.907   1.975   8.243  0.5027  0.3125  0.1346
    1PA     H8R 5253   0.933   1.878   8.202  1.3956 -0.6872  2.8338
    1PA     H8S 5254   0.801   1.982   8.270  0.0101  2.8148 -2.0166
    1PA     C17 5255   0.927   2.075   8.126  0.1426 -0.1185 -0.2037
    1PA     H7R 5256   0.873   2.041   8.036  0.8219  0.4184 -0.8259
    1PA     H7S 5257   0.881   2.168   8.158  0.6196  0.9198 -2.3581
    1PA     C16 5258   1.077   2.097   8.100  0.9127 -0.5151  0.2159
    1PA     H6R 5259   1.134   2.126   8.188  0.9717  1.2572 -0.3663
    1PA     H6S 5260   1.135   2.008   8.078 -0.0665 -1.0853 -0.1025
    1PA     C15 5261   1.114   2.206   7.997  0.5654  0.2589 -0.4173
    1PA     H5R 5262   1.057   2.185   7.906  0.6997  0.3767 -0.5304
    1PA     H5S 5263   1.086   2.308   8.025  0.0012  0.6568 -2.2741
    1PA     C14 5264   1.268   2.215   7.969 -0.2023 -0.2860  0.9361
    1PA     H4R 5265   1.321   2.259   8.053  1.7354  0.2605 -0.5084
    1PA     H4S 5266   1.315   2.116   7.968  0.4044  0.0019  0.7250
    1PA     C13 5267   1.294   2.307   7.847  0.1924 -0.1192 -0.2093
    1PA     H3R 5268   1.250   2.260   7.759 -2.5951  0.8840  0.5588
    1PA     H3S 5269   1.241   2.402   7.855  0.8661  0.1203  1.7810
    1PA     C12 5270   1.439   2.334   7.816  0.4780  0.1475  0.1968
    1PA     H2R 5271   1.487   2.365   7.909  0.0640 -2.2984  1.2923
    1PA     H2S 5272   1.494   2.242   7.793  0.7701  0.6057 -1.0146
    2PC     C11 5273   1.451   2.437   7.703 -1.1809  0.5024  0.0077
    2PC     O12 5274   1.362   2.510   7.669  0.1297  0.8277  0.0578
    2PC     O11 5275   1.564   2.426   7.633 -0.0366 -0.1130  0.3069
    2PC      C1 5276   1.575   2.483   7.502 -0.3246  0.4617 -0.0865
    2PC      HR 5277   1.671   2.458   7.456  0.3254  3.5520 -0.5865
    2PC      HS 5278   1.500   2.442   7.433 -1.8673 -0.9357  2.2708
    2PC      C2 5279   1.589   2.638   7.506  0.2403 -0.4997 -0.0567
    2PC      HX 5280   1.515   2.672   7.579  0.3053 -0.2594 -0.1032
    2PC      C3 5281   1.565   2.693   7.367 -0.4847 -0.0803 -0.4423
    2PC      HA 5282   1.467   2.670   7.323  1.3183 -2.4144 -3.6783
    2PC      HB 5283   1.574   2.802   7.365  0.4297 -0.0473  2.3063
    2PC     O31 5284   1.670   2.641   7.286 -0.2921 -0.2771  0.3576
    2PC     P31 5285   1.703   2.697   7.143  0.1404  0.1259  0.1984
    2PC     O32 5286   1.790   2.581   7.081 -0.7112 -0.6670  0.7809
    2PC     C31 5287   1.731   2.460   7.056  0.8102 -0.2249  0.0824
    2PC     H1A 5288   1.701   2.412   7.150  0.6356  0.7189  0.5295
    2PC     H1B 5289   1.636   2.474   7.004  1.2560 -1.2071 -1.0339
    2PC     C32 5290   1.822   2.376   6.964 -0.4885  0.0719  0.1334
    2PC     H2A 5291   1.923   2.362   7.004  0.2596 -0.1044 -1.7492
    2PC     H2B 5292   1.772   2.279   6.954  0.0656 -0.0198 -2.2170
    2PC     N31 5293   1.847   2.424   6.824 -0.1271  0.0039  0.5214
    2PC     C33 5294   1.723   2.466   6.758 -0.5190  0.8952  0.6492
    2PC     H3A 5295   1.751   2.499   6.659  1.5130 -0.8376  0.5671
    2PC     H3B 5296   1.658   2.380   6.739  1.9226 -0.6524 -1.4292
    2PC     H3C 5297   1.674   2.543   6.818 -2.3708 -0.0610  0.4250
    2PC     C34 5298   1.938   2.543   6.814  0.2783 -0.6505 -0.0683
    2PC     H4A 5299   1.892   2.620   6.877 -0.2475  0.7997 -2.1421
    2PC     H4B 5300   2.041   2.525   6.847  0.5887 -0.0381 -0.7069
    2PC     H4C 5301   1.935   2.580   6.712  2.7374  0.1750  0.1036
    2PC     C35 5302   1.902   2.308   6.749 -0.4746 -0.4929  0.4750
    2PC     H5A 5303   1.947   2.357   6.662 -1.3734  1.0219  0.8162
    2PC     H5B 5304   1.832   2.226   6.730  0.1509 -0.9367  0.0557
    2PC     H5C 5305   1.982   2.272   6.813  0.8634 -0.2952 -1.0287
    2PC     O33 5306   1.578   2.719   7.065  0.2705 -0.1479 -0.0916
    2PC     O34 5307   1.788   2.813   7.161 -0.7247  0.0540 -0.3981
    2PC     O21 5308   1.720   2.673   7.558 -0.1340 -0.0891  0.3897
    2PC     C21 5309   1.769   2.796   7.559  0.7335 -0.5078 -0.4938
    2PC     O22 5310   1.695   2.896   7.532  0.0084  0.4566  0.4859
    3OL     C12 5311   1.910   2.804   7.606  1.0295  0.1442 -1.1721
    3OL     H2R 5312   1.952   2.902   7.582 -0.0702  0.5397 -1.5483
    3OL     H2S 5313   1.963   2.736   7.538 -1.4460 -2.6613 -0.5342
    3OL     C13 5314   1.934   2.769   7.746  0.5261  0.5010 -0.5845
    3OL     H3R 5315   2.042   2.782   7.759  0.6461 -0.9399  0.1379
    3OL     H3S 5316   1.929   2.660   7.743  0.6639  0.4943 -0.5696
    3OL     C14 5317   1.867   2.841   7.857 -0.2320  0.0415  0.2134
    3OL     H4R 5318   1.758   2.837   7.853 -0.2225 -0.4901  0.4547
    3OL     H4S 5319   1.902   2.944   7.846  0.5737 -0.3132 -0.6568
    3OL     C15 5320   1.891   2.778   7.994  0.3464 -0.1744 -0.5257
    3OL     H5R 5321   1.844   2.841   8.070 -1.0329  0.2648 -1.6952
    3OL     H5S 5322   1.996   2.786   8.020 -0.0602  0.7769  0.9094
    3OL     C16 5323   1.861   2.633   8.006  0.2719 -0.5495 -0.4929
    3OL     H6R 5324   1.893   2.591   8.102 -1.7108  0.4784  0.6675
    3OL     H6S 5325   1.914   2.578   7.928  1.9225 -0.5353  0.5763
    3OL     C17 5326   1.715   2.600   7.987  0.1869 -0.3194 -0.7662
    3OL     H7R 5327   1.701   2.492   7.979  0.7054 -0.5313  0.9074
    3OL     H7S 5328   1.666   2.649   7.903 -0.7500  1.3569  0.6861
    3OL     C18 5329   1.638   2.635   8.114 -0.1597 -0.0760  0.4464
    3OL     H8R 5330   1.664   2.738   8.140 -0.8969  0.4489 -0.8078
    3OL     H8S 5331   1.688   2.576   8.192  0.6953  1.3946  1.0531
    3OL     C19 5332   1.488   2.618   8.098 -0.4517 -0.1394  0.2487
    3OL     H9R 5333   1.449   2.694   8.032 -2.7764 -0.0486  1.6049
    3OL    C110 5334   1.401   2.537   8.159  0.2039 -0.0702 -0.3306
    3OL    H10R 5335   1.295   2.553   8.145  0.2321  1.2631  0.7792
    3OL    C111 5336   1.432   2.449   8.268 -0.4117 -0.2742 -0.1132
    3OL    H11R 5337   1.490   2.503   8.342 -1.1258  1.3805 -0.7146
    3OL    H11S 5338   1.490   2.368   8.223  0.5540 -0.0065  0.6205
    3OL    C112 5339   1.305   2.414   8.350 -0.0532  0.3387 -0.0146
    3OL    H12R 5340   1.221   2.373   8.294 -0.3226  0.4006  0.3429
    3OL    H12S 5341   1.277   2.507   8.399  0.5413  0.1353  0.7404
    3OL    C113 5342   1.343   2.319   8.459  0.4799  0.3838 -0.4136
    3OL    H13R 5343   1.422   2.365   8.521  0.8398  1.0905 -1.3667
    3OL    H13S 5344   1.379   2.222   8.424 -0.2530 -0.5898  1.3747
    3OL    C114 5345   1.222   2.281   8.544 -0.0804  0.3353  0.4930
    3OL    H14R 5346   1.144   2.227   8.490  0.8368  0.3551 -0.8762
    3OL    H14S 5347   1.159   2.364   8.576  1.1077  1.4556 -0.0180
    3OL    C115 5348   1.255   2.202   8.673  0.1309  0.2592  0.1966
    3OL    H15R 5349   1.329   2.257   8.733 -0.2726  0.5124  0.4711
    3OL    H15S 5350   1.305   2.106   8.661 -1.7713 -0.9126  1.2142
    3OL    C116 5351   1.126   2.173   8.753  0.1226 -0.2881  0.0275
    3OL    H16R 5352   1.049   2.124   8.693  0.2236 -0.7626  0.2769
    3OL    H16S 5353   1.081   2.270   8.776  1.2829  0.6073 -1.3263
    3OL    C117 5354   1.147   2.089   8.877  0.1314 -0.4989 -0.5286
    3OL    H17R 5355   1.190   1.992   8.850  1.0412 -0.5475  0.9311
    3OL    H17S 5356   1.049   2.059   8.914  1.1781 -2.7725  0.6349
    3OL    C118 5357   1.240   2.147   8.974 -0.3723  0.9420 -0.3376
    3OL    H18R 5358   1.340   2.128   8.935 -0.2870 -4.8774  1.6896
    3OL    H18S 5359   1.251   2.079   9.059  2.1572 -1.3860 -2.3321
    3OL    H18T 5360   1.214   2.246   9.011 -0.4287  0.4352  1.0548
    1PA    C116 5361   2.651  -0.333   8.102  0.5937  0.5453  0.4109
    1PA    H16R 5362   2.665  -0.421   8.038  0.4614  0.3087  0.7037
    1PA    H16S 5363   2.746  -0.281   8.112  1.2159 -0.3291 -0.6966
    1PA    H16T 5364   2.588  -0.260   8.051 -0.0942 -0.6335 -0.5044
    1PA    C115 5365   2.589  -0.376   8.229  0.2492  0.0548 -0.5552
    1PA    H15R 5366   2.498  -0.431   8.203  1.5067 -0.9763 -3.1784
    1PA    H15S 5367   2.662  -0.445   8.274  1.3496  0.6402 -1.4002
    1PA    C114 5368   2.537  -0.279   8.341 -0.2527 -0.8218 -0.0265
    1PA    H14R 5369   2.478  -0.204   8.288  1.1804 -0.6892 -1.5105
    1PA    H14S 5370   2.472  -0.327   8.414 -1.4934 -1.4819 -1.5126
    1PA    C113 5371   2.657  -0.228   8.428  0.1115  0.4311  0.0761
    1PA    H13R 5372   2.699  -0.319   8.470  2.7525  1.0260 -1.0635
    1PA    H13S 5373   2.731  -0.186   8.359 -0.3593 -0.2969 -0.8973
    1PA    C112 5374   2.620  -0.140   8.545  0.9434  0.4414 -0.1240
    1PA    H12R 5375   2.530  -0.161   8.603  1.4186 -0.9960  0.1149
    1PA    H12S 5376   2.695  -0.164   8.620  0.1827 -0.4063  0.3910
    1PA    C111 5377   2.627   0.003   8.520  0.5527  0.1905 -0.0958
    1PA    H11R 5378   2.729   0.038   8.501  1.5984 -1.4997  1.9962
    1PA    H11S 5379   2.583   0.019   8.422  1.0747 -1.9221 -0.7245
    1PA    C110 5380   2.556   0.085   8.633  0.0307 -0.0017 -0.0740
    1PA    H10R 5381   2.577   0.039   8.730  1.9945  2.3680  0.7486
    1PA    H10S 5382   2.602   0.184   8.641  3.4643 -1.5291  0.6896
    1PA     C19 5383   2.406   0.093   8.604 -0.3200  0.1212 -0.3679
    1PA     H9R 5384   2.365  -0.008   8.611 -0.5200  0.3013  1.5158
    1PA     H9S 5385   2.376   0.153   8.690  3.1252  0.4208  0.7843
    1PA     C18 5386   2.345   0.165   8.478 -0.1509  0.1170  0.1314
    1PA     H8R 5387   2.274   0.229   8.530 -0.3702 -2.5794  3.5435
    1PA     H8S 5388   2.409   0.236   8.426 -2.7545  1.7079 -1.0694
    1PA     C17 5389   2.291   0.064   8.375 -0.0342 -0.4962  0.2527
    1PA     H7R 5390   2.372  -0.002   8.348  0.5217 -0.7216  2.3310
    1PA     H7S 5391   2.218   0.002   8.427 -1.7144  1.3071  0.1851
    1PA     C16 5392   2.212   0.138   8.271  0.1500  0.2156 -0.6110
    1PA     H6R 5393   2.126   0.185   8.318 -1.2668 -0.8426 -2.0151
    1PA     H6S 5394   2.274   0.219   8.233 -1.5547  1.4541 -0.8603
    1PA     C15 5395   2.141   0.058   8.157  0.6753 -0.2089 -0.1936
    1PA     H5R 5396   2.225   0.037   8.090  1.4042 -0.8161  0.8825
    1PA     H5S 5397   2.106  -0.032   8.207 -1.2189  0.1786 -0.7576
    1PA     C14 5398   2.032   0.138   8.096  0.5905 -0.1876  0.0937
    1PA     H4R 5399   1.976   0.187   8.177 -2.5817 -2.3862 -0.5610
    1PA     H4S 5400   2.076   0.226   8.049  0.4752 -0.4873 -0.5766
    1PA     C13 5401   1.930   0.057   8.016 -0.0301 -0.4476  0.1539
    1PA     H3R 5402   1.982  -0.002   7.942 -0.9632  0.0435 -0.9379
    1PA     H3S 5403   1.869  -0.010   8.076 -1.9640  0.7781 -0.3389
    1PA     C12 5404   1.828   0.136   7.933  0.9385  0.6065  0.5096
    1PA     H2R 5405   1.777   0.064   7.868 -0.0577  0.5484  1.3193
    1PA     H2S 5406   1.749   0.183   7.991  0.6612 -0.5082  1.0630
    2PC     C11 5407   1.889   0.227   7.829  0.4994  0.4548 -0.6220
    2PC     O12 5408   1.960   0.318   7.858 -0.1652  0.1070 -0.6353
    2PC     O11 5409   1.868   0.185   7.702  0.2235 -0.6170  0.2884
    2PC      C1 5410   1.935   0.247   7.591  0.1887 -0.3823 -0.6678
    2PC      HR 5411   1.869   0.229   7.506 -2.7120  3.1352  0.6153
    2PC      HS 5412   1.936   0.356   7.595 -2.3213 -0.3458  0.5537
    2PC      C2 5413   2.070   0.171   7.566 -0.8985 -0.0571 -0.0341
    2PC      HX 5414   2.126   0.223   7.487 -0.5696 -0.5692 -0.1434
    2PC      C3 5415   2.049   0.027   7.535  0.3636  0.1247 -0.3330
    2PC      HA 5416   2.018  -0.028   7.623  1.3138 -1.6767 -1.0872
    2PC      HB 5417   1.981   0.011   7.451 -0.1470  0.1458  0.0763
    2PC     O31 5418   2.171  -0.020   7.488 -0.0313  0.0482  0.1224
    2PC     P31 5419   2.202  -0.018   7.334  0.0847 -0.2181  0.3063
    2PC     O32 5420   2.167  -0.167   7.291  0.4002 -0.2101  0.5799
    2PC     C31 5421   2.033  -0.211   7.277 -0.0617  0.2472 -0.4790
    2PC     H1A 5422   1.972  -0.225   7.367 -0.6346  0.6555 -0.7960
    2PC     H1B 5423   1.989  -0.142   7.204 -0.4263  1.7621  1.0942
    2PC     C32 5424   2.038  -0.351   7.212  0.4601  0.5309  0.1724
    2PC     H2A 5425   2.113  -0.410   7.264  0.6749  0.5775 -0.0819
    2PC     H2B 5426   1.939  -0.391   7.232  0.8821 -0.4864  0.2958
    2PC     N31 5427   2.062  -0.360   7.059  0.4479 -0.1553 -0.4367
    2PC     C33 5428   2.063  -0.506   7.024  0.4995  0.6956  0.2241
    2PC     H3A 5429   2.153  -0.555   7.060 -0.4780 -2.4846 -1.2613
    2PC     H3B 5430   1.984  -0.560   7.077  0.0898  0.7090 -0.3530
    2PC     H3C 5431   2.040  -0.516   6.917  0.9615 -1.1379  0.2649
    2PC     C34 5432   1.948  -0.306   6.989 -0.3644 -0.3091  0.3356
    2PC     H4A 5433   1.862  -0.369   7.009  0.6521 -1.6519  0.5845
    2PC     H4B 5434   1.945  -0.198   7.007 -1.6247 -0.1084 -0.8667
    2PC     H4C 5435   1.967  -0.312   6.882 -0.8661 -0.5126  0.2550
    2PC     C35 5436   2.185  -0.291   7.027  0.4174  0.3235  0.0428
    2PC     H5A 5437   2.218  -0.341   6.936  1.8646 -0.9649  1.2105
    2PC     H5B 5438   2.261  -0.300   7.106 -0.9723  1.4297  1.5931
    2PC     H5C 5439   2.169  -0.183   7.015  2.8215  0.5884 -1.4799
    2PC     O33 5440   2.111   0.072   7.266 -0.0736  0.2020 -0.4849
    2PC     O34 5441   2.343  -0.000   7.309 -0.5358  0.7353  0.4758
    2PC     O21 5442   2.158   0.187   7.679 -0.0333 -0.4804 -0.9859
    2PC     C21 5443   2.204   0.307   7.706 -0.6702  0.0013 -0.0365
    2PC     O22 5444   2.198   0.400   7.627  0.0993  0.5860 -0.4977
    3OL     C12 5445   2.301   0.298   7.821 -0.3279  0.2615 -0.0835
    3OL     H2R 5446   2.383   0.241   7.777 -0.0429  0.7053 -0.1449
    3OL     H2S 5447   2.257   0.236   7.899  0.7946  1.2505  1.3972
    3OL     C13 5448   2.331   0.435   7.888 -0.8671  0.5369 -0.3800
    3OL     H3R 5449   2.250   0.493   7.932  1.0320  1.4779  2.1532
    3OL     H3S 5450   2.386   0.500   7.819  1.0374  0.2925  0.8182
    3OL     C14 5451   2.425   0.433   8.005  0.3993  0.3555  0.1168
    3OL     H4R 5452   2.522   0.389   7.982  0.5455  1.2726 -1.1291
    3OL     H4S 5453   2.381   0.355   8.067 -0.8911  0.5168 -0.5432
    3OL     C15 5454   2.437   0.561   8.086 -0.4119  0.2985  0.1386
    3OL     H5R 5455   2.463   0.645   8.021 -2.5831  1.0836  0.1907
    3OL     H5S 5456   2.523   0.549   8.151  0.6344  1.6410 -0.9392
    3OL     C16 5457   2.302   0.616   8.144 -0.6999 -0.0254  1.0592
    3OL     H6R 5458   2.249   0.666   8.062 -1.1868 -1.3875  0.5051
    3OL     H6S 5459   2.317   0.705   8.205 -2.4113  0.7154  0.4756
    3OL     C17 5460   2.213   0.522   8.218 -0.4084 -0.5421 -0.2870
    3OL     H7R 5461   2.266   0.503   8.312 -1.4545 -0.4843  0.3399
    3OL     H7S 5462   2.209   0.425   8.168 -0.6098 -2.3440  2.9021
    3OL     C18 5463   2.077   0.576   8.253 -0.1271 -0.1252 -0.7432
    3OL     H8R 5464   2.036   0.633   8.170 -0.5656  0.2863 -0.2545
    3OL     H8S 5465   2.080   0.637   8.344 -1.4460  1.6022 -1.8014
    3OL     C19 5466   1.982   0.467   8.260  0.9078  0.3991 -0.0145
    3OL     H9R 5467   2.000   0.404   8.173  0.8804  0.2802  0.0660
    3OL    C110 5468   1.875   0.447   8.334 -0.1169  0.3666 -0.9863
    3OL    H10R 5469   1.802   0.369   8.315 -1.2077  0.6228  1.6288
    3OL    C111 5470   1.822   0.534   8.443 -0.0618 -0.1523 -0.0838
    3OL    H11R 5471   1.739   0.587   8.396  1.5488  0.9594 -1.8374
    3OL    H11S 5472   1.900   0.604   8.473  1.3460 -0.8875 -1.8556
    3OL    C112 5473   1.769   0.440   8.548  0.3593 -0.2738  0.2358
    3OL    H12R 5474   1.853   0.375   8.572  1.0214  0.1858 -0.7942
    3OL    H12S 5475   1.700   0.364   8.509  0.9751  0.4509 -2.4671
    3OL    C113 5476   1.705   0.509   8.674 -0.1774  0.4835 -0.3072
    3OL    H13R 5477   1.622   0.457   8.721 -0.1774  0.2526 -0.5591
    3OL    H13S 5478   1.639   0.584   8.629 -0.9242 -0.1610 -0.2985
    3OL    C114 5479   1.791   0.567   8.784 -0.0048 -0.2324  0.6828
    3OL    H14R 5480   1.876   0.620   8.741 -2.0677  2.6228 -0.1376
    3OL    H14S 5481   1.817   0.486   8.854  1.0409  1.3050  2.1498
    3OL    C115 5482   1.712   0.661   8.876  1.0059  0.5293 -0.4058
    3OL    H15R 5483   1.621   0.608   8.905  1.5054 -0.2790 -0.2966
    3OL    H15S 5484   1.669   0.741   8.815 -1.0371  0.4133  0.7857
    3OL    C116 5485   1.791   0.724   8.991  0.5333  0.8327 -1.0830
    3OL    H16R 5486   1.726   0.797   9.041 -1.0580 -1.0477 -0.2729
    3OL    H16S 5487   1.872   0.788   8.956 -0.0828  1.7305 -0.9073
    3OL    C117 5488   1.852   0.631   9.091 -0.0790  0.4130  0.8675
    3OL    H17R 5489   1.898   0.547   9.037 -1.0178  0.6681 -0.3789
    3OL    H17S 5490   1.778   0.575   9.150  1.7527 -3.3259 -0.0884
    3OL    C118 5491   1.943   0.701   9.191 -0.3680 -0.2909 -0.2205
    3OL    H18R 5492   1.998   0.617   9.235  1.0734  0.7626  0.0715
    3OL    H18S 5493   1.889   0.763   9.263 -0.3141  1.5426 -1.7091
    3OL    H18T 5494   2.021   0.763   9.146  1.9618 -2.1826  1.0016
    1PA    C116 5495   1.480   5.358   9.291 -0.1806  0.3438 -0.3526
    1PA    H16R 5496   1.379   5.376   9.329  0.2975  0.7486  0.7644
    1PA    H16S 5497   1.559   5.378   9.364  3.9894 -2.0410 -3.7322
    1PA    H16T 5498   1.488   5.251   9.272  1.4059  0.0588  1.5167
    1PA    C115 5499   1.497   5.431   9.157  0.0223  0.0186  0.5910
    1PA    H15R 5500   1.477   5.538   9.162  1.5044  0.7030 -3.7848
    1PA    H15S 5501   1.599   5.417   9.123  0.2967  1.1660  0.8916
    1PA    C114 5502   1.396   5.395   9.047 -0.2360 -0.2115  0.7750
    1PA    H14R 5503   1.290   5.408   9.073 -0.6802 -2.6119  0.4118
    1PA    H14S 5504   1.403   5.460   8.959  0.5429 -0.1866  0.8523
    1PA    C113 5505   1.424   5.252   9.001  0.1108  0.9069  0.5401
    1PA    H13R 5506   1.528   5.239   8.969  0.3870  0.2941  1.5991
    1PA    H13S 5507   1.403   5.176   9.077  0.0945 -0.1587 -0.5025
    1PA    C112 5508   1.343   5.229   8.880 -0.2099  0.2819  0.2245
    1PA    H12R 5509   1.241   5.268   8.878 -1.1187 -1.7152  2.1421
    1PA    H12S 5510   1.402   5.279   8.804 -0.3055  0.3110  0.1698
    1PA    C111 5511   1.340   5.080   8.834 -0.4322  0.1840 -0.3161
    1PA    H11R 5512   1.443   5.044   8.828 -0.3201  0.8133 -3.8069
    1PA    H11S 5513   1.287   5.017   8.906 -0.3737 -1.4887 -1.6655
    1PA    C110 5514   1.273   5.063   8.696 -0.3704 -0.2346  0.2631
    1PA    H10R 5515   1.167   5.088   8.702 -0.3794  0.8069 -2.4852
    1PA    H10S 5516   1.329   5.133   8.633 -0.6885  0.9281  1.2233
    1PA     C19 5517   1.286   4.920   8.643 -0.0487  0.1405  0.6054
    1PA     H9R 5518   1.392   4.896   8.652  0.8911  3.1709 -1.1080
    1PA     H9S 5519   1.217   4.856   8.699 -0.2799  1.1670  1.5256
    1PA     C18 5520   1.253   4.918   8.496  0.4098 -0.3216  0.2561
    1PA     H8R 5521   1.149   4.948   8.483  0.9016  0.1833 -3.7598
    1PA     H8S 5522   1.321   4.991   8.453 -0.6651  0.5415 -0.0128
    1PA     C17 5523   1.260   4.780   8.435 -0.2240 -0.2991 -0.4316
    1PA     H7R 5524   1.366   4.752   8.433 -0.3751 -0.8617 -1.4153
    1PA     H7S 5525   1.209   4.707   8.499  1.3005 -1.1104 -0.0948
    1PA     C16 5526   1.198   4.785   8.299 -0.6462 -0.0426 -0.7044
    1PA     H6R 5527   1.102   4.832   8.320 -0.6016 -0.1925 -0.1288
    1PA     H6S 5528   1.264   4.841   8.233  0.4750  1.0422  1.2305
    1PA     C15 5529   1.204   4.639   8.241  0.0054  0.6034  0.0173
    1PA     H5R 5530   1.308   4.606   8.235 -0.4514 -1.1666  1.1598
    1PA     H5S 5531   1.153   4.560   8.297  1.3419 -0.2654  0.0500
    1PA     C14 5532   1.140   4.629   8.103  0.1991  0.0697  0.3512
    1PA     H4R 5533   1.194   4.706   8.047 -0.4308  2.2468  2.5680
    1PA     H4S 5534   1.173   4.541   8.047  1.7339  1.3197 -0.8357
    1PA     C13 5535   0.984   4.655   8.102  0.1190  0.2748  0.3720
    1PA     H3R 5536   0.928   4.601   8.179 -1.2107  0.4013 -0.4748
    1PA     H3S 5537   0.967   4.757   8.138  1.0133  0.7743 -0.5778
    1PA     C12 5538   0.904   4.632   7.960 -0.4713  0.6802  0.4604
    1PA     H2R 5539   0.913   4.528   7.930 -0.0380  1.2940 -1.6529
    1PA     H2S 5540   0.798   4.657   7.975 -0.0924  1.7575  1.5167
    2PC     C11 5541   0.965   4.721   7.854  0.8177  0.0540  0.2136
    2PC     O12 5542   1.063   4.698   7.786 -0.1758 -0.1253 -0.3239
    2PC     O11 5543   0.911   4.848   7.850 -0.1187 -0.1446  0.1710
    2PC      C1 5544   0.946   4.936   7.738  0.2521 -0.2934 -0.4107
    2PC      HR 5545   0.896   5.031   7.759  0.5257 -0.2906  0.2492
    2PC      HS 5546   1.055   4.951   7.740  0.2756 -0.4790  1.7298
    2PC      C2 5547   0.895   4.885   7.607  0.5842  0.2761 -0.7055
    2PC      HX 5548   0.924   4.781   7.589  1.2418 -0.6802  4.2642
    2PC      C3 5549   0.944   4.974   7.494  0.9380 -0.0009  0.2952
    2PC      HA 5550   0.894   5.070   7.485 -1.2163 -1.0513  0.2275
    2PC      HB 5551   1.051   4.984   7.512  1.2476 -2.0448 -0.1540
    2PC     O31 5552   0.919   4.903   7.371  0.0663 -0.1781  0.5737
    2PC     P31 5553   1.013   4.934   7.238  0.1750 -0.0084  0.1368
    2PC     O32 5554   1.142   4.865   7.261  0.7071  0.4266 -0.3079
    2PC     C31 5555   1.146   4.724   7.231 -0.0378 -0.4928  0.0673
    2PC     H1A 5556   1.085   4.675   7.307 -0.9957  0.6110  0.0400
    2PC     H1B 5557   1.114   4.686   7.133  1.1673 -0.1063 -0.4944
    2PC     C32 5558   1.293   4.682   7.255  0.1816  0.1775  0.9216
    2PC     H2A 5559   1.327   4.737   7.343  0.8941 -2.8811  2.7236
    2PC     H2B 5560   1.300   4.578   7.287 -0.9526 -1.1800 -2.7184
    2PC     N31 5561   1.383   4.706   7.144 -0.1596  0.1936 -0.3705
    2PC     C33 5562   1.347   4.619   7.030 -0.0823 -0.0922 -0.1030
    2PC     H3A 5563   1.338   4.515   7.064  0.0696  0.3600  1.3949
    2PC     H3B 5564   1.263   4.655   6.971  0.5116 -1.4786 -1.9122
    2PC     H3C 5565   1.430   4.628   6.960  0.5645 -0.8512  0.5478
    2PC     C34 5566   1.397   4.848   7.099  0.2849  0.1858 -0.0038
    2PC     H4A 5567   1.307   4.869   7.041 -0.6191 -1.0483  0.8955
    2PC     H4B 5568   1.404   4.915   7.185  0.2642  0.9700 -0.6056
    2PC     H4C 5569   1.487   4.856   7.038  0.9363 -3.1190  0.3220
    2PC     C35 5570   1.521   4.668   7.185 -0.2274  0.0122 -1.2161
    2PC     H5A 5571   1.579   4.694   7.096 -1.8593  1.9336 -1.8129
    2PC     H5B 5572   1.511   4.566   7.223  1.9365 -0.0735 -0.7562
    2PC     H5C 5573   1.551   4.740   7.261  0.5864 -0.0906 -1.4398
    2PC     O33 5574   0.953   4.874   7.123  0.3799 -0.5480  0.2558
    2PC     O34 5575   1.034   5.075   7.237  0.4438  0.0939  0.2152
    2PC     O21 5576   0.750   4.888   7.617  0.1207 -0.8780 -0.0122
    2PC     C21 5577   0.676   4.776   7.625 -0.5123  0.2704  0.3352
    2PC     O22 5578   0.724   4.663   7.622  1.0000  0.3483 -0.5193
    3OL     C12 5579   0.529   4.796   7.641 -0.0073 -0.5571  0.3397
    3OL     H2R 5580   0.500   4.849   7.550  2.8536 -2.1420 -1.6370
    3OL     H2S 5581   0.515   4.855   7.732 -2.8424  0.1467 -0.4625
    3OL     C13 5582   0.446   4.670   7.659  0.4641  0.5696 -0.2285
    3OL     H3R 5583   0.489   4.599   7.730 -0.9794  1.1692  1.3173
    3OL     H3S 5584   0.458   4.629   7.559  0.6531 -0.3571  0.1675
    3OL     C14 5585   0.307   4.688   7.713 -0.1239  0.1611 -0.4026
    3OL     H4R 5586   0.242   4.604   7.689 -0.4971  0.1307  0.6177
    3OL     H4S 5587   0.265   4.783   7.678  2.2099  2.0036  1.3928
    3OL     C15 5588   0.301   4.710   7.860 -0.0020  0.2136  0.4379
    3OL     H5R 5589   0.350   4.807   7.874  0.2440  0.7087 -3.0485
    3OL     H5S 5590   0.365   4.647   7.922  2.1635 -1.4157 -3.1323
    3OL     C16 5591   0.161   4.697   7.927 -0.3777  0.4864 -0.5734
    3OL     H6R 5592   0.098   4.616   7.890  0.6695 -0.6020 -0.0393
    3OL     H6S 5593   0.102   4.788   7.913 -0.8725 -0.0064 -1.8802
    3OL     C17 5594   0.177   4.670   8.075 -0.4135 -0.2029  0.1442
    3OL     H7R 5595   0.228   4.574   8.086  0.9889  0.3249 -1.2932
    3OL     H7S 5596   0.081   4.673   8.126  0.8161  0.6213  2.5605
    3OL     C18 5597   0.256   4.779   8.153 -0.0606  0.2414 -0.2892
    3OL     H8R 5598   0.224   4.880   8.126  2.3240  1.8063  2.2174
    3OL     H8S 5599   0.360   4.779   8.120  0.1372  2.6168  0.1444
    3OL     C19 5600   0.246   4.754   8.302 -0.4248  0.3358 -0.2547
    3OL     H9R 5601   0.147   4.735   8.342  0.4229  1.5320  2.6360
    3OL    C110 5602   0.359   4.751   8.374 -0.8061 -0.1630 -0.2501
    3OL    H10R 5603   0.351   4.738   8.481  2.2172 -1.8189 -0.1072
    3OL    C111 5604   0.502   4.777   8.323 -0.2746  0.3890  0.0549
    3OL    H11R 5605   0.506   4.865   8.259  0.5149  1.4216  1.4669
    3OL    H11S 5606   0.530   4.694   8.257  0.1073 -0.3533  1.1237
    3OL    C112 5607   0.591   4.792   8.452 -0.6143 -0.3239 -0.7431
    3OL    H12R 5608   0.608   4.695   8.499  0.2419  0.4915  0.6826
    3OL    H12S 5609   0.546   4.851   8.532  1.3947  1.3309 -0.7490
    3OL    C113 5610   0.732   4.849   8.419 -0.1706  0.0568 -0.7295
    3OL    H13R 5611   0.728   4.953   8.385  0.6520  0.3152 -0.0543
    3OL    H13S 5612   0.768   4.790   8.334  0.4064 -2.7695  1.3257
    3OL    C114 5613   0.840   4.831   8.533 -0.4993 -0.4510  0.1844
    3OL    H14R 5614   0.825   4.886   8.627 -2.0412 -1.0548  0.3070
    3OL    H14S 5615   0.934   4.872   8.494 -0.6414  0.4831  0.7809
    3OL    C115 5616   0.872   4.688   8.571 -0.1615  0.7046  0.7194
    3OL    H15R 5617   0.796   4.641   8.634 -1.3736  0.4366 -0.8576
    3OL    H15S 5618   0.963   4.688   8.630  0.2891  0.5938  0.0306
    3OL    C116 5619   0.878   4.589   8.451 -0.4662 -0.1168  0.9289
    3OL    H16R 5620   0.929   4.632   8.364  0.2105 -1.6311  0.5485
    3OL    H16S 5621   0.777   4.568   8.415  0.1805 -0.2322 -0.9225
    3OL    C117 5622   0.945   4.453   8.464 -0.0591  0.0112  0.4538
    3OL    H17R 5623   0.980   4.431   8.363  1.6491 -2.1517  1.4059
    3OL    H17S 5624   0.871   4.376   8.485 -2.3734  1.4041 -2.0073
    3OL    C118 5625   1.077   4.448   8.550  0.1174 -0.1155 -0.2312
    3OL    H18R 5626   1.054   4.448   8.657 -0.0958  0.6529 -0.2717
    3OL    H18S 5627   1.154   4.516   8.515 -1.6096  1.6390 -0.8323
    3OL    H18T 5628   1.119   4.350   8.528 -1.0511 -0.5960 -0.4314
    1PA    C116 5629   2.080   2.135   8.333  0.4711 -0.1253 -0.1722
    1PA    H16R 5630   2.011   2.049   8.329 -1.1458  1.1455 -0.7225
    1PA    H16S 5631   2.049   2.178   8.429  0.6982  0.0274 -0.1681
    1PA    H16T 5632   2.183   2.109   8.358  0.4962 -1.4882 -1.5174
    1PA    C115 5633   2.080   2.232   8.216  0.0077  0.4123  0.0123
    1PA    H15R 5634   2.124   2.181   8.130 -2.4228  0.1542 -1.1759
    1PA    H15S 5635   1.978   2.261   8.191 -0.1131 -0.4628 -0.5428
    1PA    C114 5636   2.143   2.368   8.239 -0.1500  0.0047  0.1924
    1PA    H14R 5637   2.069   2.443   8.267  1.1307  1.6534 -0.6945
    1PA    H14S 5638   2.214   2.367   8.322 -1.6043  0.0517  1.4807
    1PA    C113 5639   2.229   2.432   8.130 -0.5583 -0.1730 -0.0732
    1PA    H13R 5640   2.314   2.367   8.107 -0.8936  0.4270 -3.6182
    1PA    H13S 5641   2.176   2.437   8.035 -2.0712  1.5047  0.7992
    1PA    C112 5642   2.276   2.569   8.165 -0.3418 -0.1021 -0.9535
    1PA    H12R 5643   2.196   2.631   8.207  0.1276 -0.1877  0.1202
    1PA    H12S 5644   2.362   2.579   8.231 -0.9692 -0.2676 -0.0849
    1PA    C111 5645   2.327   2.651   8.048  0.1596 -0.0073  0.1313
    1PA    H11R 5646   2.389   2.589   7.983  1.0808  0.2645  0.7284
    1PA    H11S 5647   2.235   2.683   7.999 -0.5091  1.7153  2.3440
    1PA    C110 5648   2.398   2.778   8.075 -0.8912  0.4988  0.2251
    1PA    H10R 5649   2.497   2.755   8.115  0.4118  0.0047 -2.9908
    1PA    H10S 5650   2.416   2.841   7.988 -1.1343 -0.1228 -0.2775
    1PA     C19 5651   2.322   2.879   8.166 -0.1473  0.2926 -0.1401
    1PA     H9R 5652   2.227   2.911   8.122 -0.1461  0.1104 -0.2760
    1PA     H9S 5653   2.303   2.817   8.254 -4.3228  1.2934 -0.1448
    1PA     C18 5654   2.407   3.000   8.205  0.0094 -0.2573  0.5238
    1PA     H8R 5655   2.363   3.041   8.296  1.1986  0.8059  0.6467
    1PA     H8S 5656   2.507   2.961   8.222  0.0627 -2.1807 -3.0944
    1PA     C17 5657   2.449   3.107   8.101  0.0717  0.4792  0.2090
    1PA     H7R 5658   2.463   3.061   8.003 -0.2061 -1.4086  1.0229
    1PA     H7S 5659   2.365   3.176   8.093 -0.9267 -0.5206  1.6328
    1PA     C16 5660   2.575   3.185   8.143 -0.2719  0.5162 -0.3893
    1PA     H6R 5661   2.578   3.233   8.241  2.0640 -4.0193  2.0987
    1PA     H6S 5662   2.657   3.113   8.143  0.0779  0.9056  0.2996
    1PA     C15 5663   2.607   3.293   8.036  0.5322 -0.0329  0.1929
    1PA     H5R 5664   2.655   3.240   7.954 -1.2394 -0.0001 -0.9297
    1PA     H5S 5665   2.514   3.337   7.998  0.8303 -0.4685 -1.0953
    1PA     C14 5666   2.688   3.413   8.092  0.0248  0.6195  0.5094
    1PA     H4R 5667   2.642   3.465   8.176 -2.2352 -0.3958 -0.0112
    1PA     H4S 5668   2.781   3.371   8.130  0.3617 -0.1455 -1.0469
    1PA     C13 5669   2.714   3.522   7.979 -0.4378  0.3319 -0.2020
    1PA     H3R 5670   2.782   3.596   8.022  0.0868 -0.0780 -0.3077
    1PA     H3S 5671   2.766   3.472   7.897  0.4826  1.5493 -0.3845
    1PA     C12 5672   2.591   3.590   7.918  0.3091 -0.7824  0.4003
    1PA     H2R 5673   2.510   3.518   7.907  0.0816 -0.5292  0.4001
    1PA     H2S 5674   2.550   3.661   7.991  2.2376  0.3896  0.4059
    2PC     C11 5675   2.614   3.646   7.776  0.2160  1.0822 -0.3252
    2PC     O12 5676   2.724   3.685   7.750 -0.5354  0.2267 -0.2730
    2PC     O11 5677   2.515   3.634   7.693  0.2870 -0.0282  0.7308
    2PC      C1 5678   2.535   3.667   7.548 -0.0482  0.6626  0.1523
    2PC      HR 5679   2.437   3.690   7.505  0.3755  0.5509 -0.9010
    2PC      HS 5680   2.606   3.750   7.542  0.7914  0.0799  1.4908
    2PC      C2 5681   2.602   3.555   7.470  0.4925 -0.4822  0.3772
    2PC      HX 5682   2.692   3.519   7.520  0.4353 -1.5775 -0.2732
    2PC      C3 5683   2.629   3.604   7.321 -0.7583 -0.1559 -0.3857
    2PC      HA 5684   2.534   3.642   7.282 -0.1876  1.1954 -0.4930
    2PC      HB 5685   2.710   3.676   7.314  0.6574 -1.4704  1.3941
    2PC     O31 5686   2.663   3.501   7.239  0.0366  0.0053  0.5664
    2PC     P31 5687   2.664   3.507   7.086  0.5298  0.2119  0.4394
    2PC     O32 5688   2.814   3.505   7.040 -0.1175 -0.2737 -0.5857
    2PC     C31 5689   2.894   3.404   7.084  0.2329 -0.2751  0.6770
    2PC     H1A 5690   2.899   3.393   7.193  0.1258 -1.5399  0.5622
    2PC     H1B 5691   2.868   3.306   7.044  1.8699 -0.5204  0.1499
    2PC     C32 5692   3.038   3.429   7.028 -0.2359 -0.2907 -0.7448
    2PC     H2A 5693   3.080   3.519   7.073 -0.2477  0.5488 -2.3330
    2PC     H2B 5694   3.098   3.346   7.066  0.5644  0.0338 -1.2681
    2PC     N31 5695   3.060   3.448   6.882  0.7706 -0.0623  0.2715
    2PC     C33 5696   3.018   3.581   6.822 -1.3864  0.1271 -0.3058
    2PC     H3A 5697   2.998   3.563   6.717  0.8868  0.2529 -0.8037
    2PC     H3B 5698   2.926   3.616   6.870 -1.1694 -0.8558  0.8833
    2PC     H3C 5699   3.100   3.650   6.845 -0.2346 -0.9955 -0.9492
    2PC     C34 5700   3.202   3.434   6.849 -0.1042 -0.2173 -0.8414
    2PC     H4A 5701   3.227   3.425   6.743  0.2137 -0.3104 -0.7615
    2PC     H4B 5702   3.256   3.520   6.888 -1.2936  0.6826 -1.1456
    2PC     H4C 5703   3.234   3.344   6.901  1.4023  0.6363 -0.2271
    2PC     C35 5704   2.997   3.344   6.802 -0.2825 -0.6201 -0.1332
    2PC     H5A 5705   3.035   3.346   6.700 -1.4824 -2.3943 -0.6733
    2PC     H5B 5706   2.891   3.363   6.814 -0.0184  0.1913  1.0309
    2PC     H5C 5707   3.020   3.248   6.850  1.8768 -0.7964 -1.4045
    2PC     O33 5708   2.593   3.380   7.034 -0.0402 -0.7893 -0.3016
    2PC     O34 5709   2.611   3.642   7.042  0.1896  0.4371 -0.0336
    2PC     O21 5710   2.505   3.453   7.445  0.2543  0.1785 -0.1252
    2PC     C21 5711   2.514   3.333   7.504  0.3561 -0.4458  0.6055
    2PC     O22 5712   2.614   3.298   7.568  0.4267  0.1031 -0.2094
    3OL     C12 5713   2.395   3.242   7.475 -0.3526  0.7410 -0.2594
    3OL     H2R 5714   2.402   3.204   7.372 -1.5848  1.6562 -0.7125
    3OL     H2S 5715   2.299   3.295   7.473 -0.3263  0.7859 -0.3759
    3OL     C13 5716   2.390   3.124   7.570 -0.3874  0.0869  0.1453
    3OL     H3R 5717   2.417   3.164   7.669  3.4837  1.3203 -1.2431
    3OL     H3S 5718   2.474   3.055   7.569 -0.8705 -0.5582  1.3615
    3OL     C14 5719   2.258   3.047   7.577 -0.3205 -0.1818 -0.6926
    3OL     H4R 5720   2.275   2.950   7.622 -0.3883 -0.5520 -1.4410
    3OL     H4S 5721   2.226   3.022   7.475 -2.0014  1.1195 -0.5358
    3OL     C15 5722   2.142   3.123   7.642 -0.5849  0.5856 -0.6158
    3OL     H5R 5723   2.047   3.074   7.621 -0.2357 -0.8472  0.9322
    3OL     H5S 5724   2.127   3.223   7.601 -2.7377 -0.1794 -1.8078
    3OL     C16 5725   2.159   3.115   7.797  0.8983  0.0402  0.3650
    3OL     H6R 5726   2.261   3.145   7.819  1.2603  0.4394 -1.6492
    3OL     H6S 5727   2.148   3.011   7.828 -0.8753 -0.0774 -0.5109
    3OL     C17 5728   2.060   3.203   7.861 -0.5055  0.8861 -0.1787
    3OL     H7R 5729   1.959   3.192   7.819 -0.0125 -0.6058 -1.0835
    3OL     H7S 5730   2.084   3.305   7.831  0.3891  0.5551 -0.6220
    3OL     C18 5731   2.058   3.183   8.013 -0.4583 -0.3789  0.3157
    3OL     H8R 5732   2.160   3.194   8.049  0.0632 -0.8612 -0.9800
    3OL     H8S 5733   2.025   3.085   8.048  0.5890 -0.4359  1.1868
    3OL     C19 5734   1.988   3.290   8.085  0.0443  0.9589 -0.4774
    3OL     H9R 5735   1.982   3.382   8.028 -0.3568  0.1699 -1.7556
    3OL    C110 5736   1.938   3.292   8.215  0.3436 -0.1414  0.6681
    3OL    H10R 5737   1.905   3.390   8.249 -1.3410 -0.4384  0.0057
    3OL    C111 5738   1.937   3.194   8.327  0.2656  0.5161 -0.8459
    3OL    H11R 5739   1.836   3.179   8.367  0.1853  0.0088 -1.2209
    3OL    H11S 5740   1.984   3.233   8.418 -0.9365  0.2135 -0.0636
    3OL    C112 5741   1.970   3.046   8.297 -0.4584 -0.8929  0.5405
    3OL    H12R 5742   2.074   3.046   8.264 -0.2057  0.2526  1.2595
    3OL    H12S 5743   1.910   3.015   8.212 -1.4766 -0.4638  1.0861
    3OL    C113 5744   1.936   2.945   8.406  0.1447  0.3980 -0.1113
    3OL    H13R 5745   1.836   2.906   8.387 -1.0566  2.8072  0.7983
    3OL    H13S 5746   1.938   3.005   8.498  2.9197  2.5808 -1.4512
    3OL    C114 5747   2.037   2.828   8.403  0.3769 -0.3084 -0.5268
    3OL    H14R 5748   2.135   2.875   8.408  0.1309  0.1139  0.4597
    3OL    H14S 5749   2.038   2.795   8.298 -0.1181 -0.9881 -0.3278
    3OL    C115 5750   2.018   2.719   8.514  0.0014  0.6540  0.1057
    3OL    H15R 5751   2.035   2.762   8.613  0.6448 -0.2451  0.4012
    3OL    H15S 5752   2.105   2.653   8.506  0.2398  0.9476  0.2241
    3OL    C116 5753   1.893   2.636   8.504 -0.1168  0.1049  0.4601
    3OL    H16R 5754   1.877   2.615   8.398  0.3220  2.3190 -0.1007
    3OL    H16S 5755   1.818   2.712   8.528  0.6855  1.4874 -1.1095
    3OL    C117 5756   1.885   2.505   8.585  0.0070  0.1504  0.3973
    3OL    H17R 5757   1.917   2.536   8.685  0.1126 -1.3994  0.8566
    3OL    H17S 5758   1.960   2.433   8.553  0.8904  2.7826 -4.4062
    3OL    C118 5759   1.742   2.456   8.598  0.2808  0.6228 -0.3059
    3OL    H18R 5760   1.738   2.370   8.665  1.4215 -0.9386 -2.1486
    3OL    H18S 5761   1.698   2.411   8.509  0.6830 -3.3409  1.3093
    3OL    H18T 5762   1.673   2.532   8.635  0.1289  0.8756 -1.0855
    1PA    C116 5763   3.642   2.378   9.175  0.9115 -0.2255  0.1223
    1PA    H16R 5764   3.658   2.474   9.224  0.6942 -0.6617  1.0553
    1PA    H16S 5765   3.722   2.314   9.213  1.3916  0.4989  0.3545
    1PA    H16T 5766   3.552   2.329   9.213 -0.4564  1.0212 -1.3424
    1PA    C115 5767   3.654   2.394   9.021 -1.1563 -0.1644  0.3384
    1PA    H15R 5768   3.565   2.444   8.983 -1.4666 -0.2459  0.9448
    1PA    H15S 5769   3.741   2.455   8.994 -2.4714  1.7573  0.2989
    1PA    C114 5770   3.671   2.252   8.961  0.1082 -0.1323  0.5009
    1PA    H14R 5771   3.586   2.192   8.994 -0.1741  0.9533  1.8269
    1PA    H14S 5772   3.665   2.270   8.853 -1.9578  0.8117  0.7242
    1PA    C113 5773   3.804   2.174   8.984  0.1524  0.2981  0.0997
    1PA    H13R 5774   3.823   2.161   9.091 -0.7748  1.9360  0.5020
    1PA    H13S 5775   3.790   2.068   8.960  1.6036  0.0977  0.0940
    1PA    C112 5776   3.924   2.233   8.910  0.1335  0.5896 -0.5696
    1PA    H12R 5777   3.937   2.341   8.921 -0.1228  0.5803 -0.1506
    1PA    H12S 5778   4.011   2.198   8.966 -1.1916 -1.4671  0.3343
    1PA    C111 5779   3.932   2.196   8.767 -0.6408 -0.4241  1.2253
    1PA    H11R 5780   3.892   2.095   8.757 -2.6038  0.4110  0.0374
    1PA    H11S 5781   3.866   2.260   8.708 -0.9059 -0.9192  0.9746
    1PA    C110 5782   4.072   2.196   8.703  0.2719  0.3903  0.1981
    1PA    H10R 5783   4.124   2.289   8.726  0.3422  0.1716  0.9829
    1PA    H10S 5784   4.136   2.124   8.756  2.9476  1.7679 -0.9695
    1PA     C19 5785   4.068   2.167   8.555 -0.5846  0.4777 -0.0573
    1PA     H9R 5786   4.017   2.072   8.538 -0.0861  0.2382 -0.2272
    1PA     H9S 5787   4.015   2.252   8.512  0.9505  1.5611  0.0990
    1PA     C18 5788   4.212   2.170   8.486  0.2103 -0.2148  0.0486
    1PA     H8R 5789   4.279   2.244   8.531  1.2243 -1.0297 -0.0747
    1PA     H8S 5790   4.255   2.070   8.499 -0.9376 -0.6415  0.7429
    1PA     C17 5791   4.205   2.211   8.336  0.0410  0.3583 -0.3303
    1PA     H7R 5792   4.158   2.131   8.279 -2.5554  1.1124  0.6161
    1PA     H7S 5793   4.149   2.304   8.328 -0.7426 -0.0612  0.1658
    1PA     C16 5794   4.344   2.243   8.277 -0.6850 -0.1319 -0.1527
    1PA     H6R 5795   4.407   2.303   8.343 -0.4747 -1.6396  1.0910
    1PA     H6S 5796   4.395   2.147   8.270 -0.8817 -0.2872  0.5039
[truncated: 1,211,327 more chars]
