# Supplementary material for: Physical Chemistry of Chloroquine Permeation through the Cell Membrane with Atomistic Detail
Source: J Chem Inf Model. 2023 Nov 10;63(22):7124–32. doi: 10.1021/acs.jcim.3c01363 (PMC10685453; doi:10.1021/acs.jcim.3c01363)
Supplement: Supplementary file 2 — ci3c01363_si_002.zip [file ci3c01363_si_002.zip › CQ_POPC_POPS/start_CQ_POPC_POPS.gro]

CQ POPC POPS 
24677
    1PA    C116    1   0.798   4.353   0.075 -0.1393  0.1855 -0.3877
    1PA    H16R    2   0.799   4.336   0.183 -3.8197 -0.7276 -0.3761
    1PA    H16S    3   0.900   4.367   0.037 -0.1519  0.2994 -0.3821
    1PA    H16T    4   0.765   4.259   0.032  1.7807 -1.5016  1.5842
    1PA    C115    5   0.715   4.469   0.039 -0.0064  0.5020 -1.2068
    1PA    H15R    6   0.774   4.560   0.046  1.5047 -0.5701  1.7846
    1PA    H15S    7   0.697   4.456  -0.068  2.3755 -0.9055 -1.5202
    1PA    C114    8   0.574   4.473   0.097  0.2857 -0.6522  0.1163
    1PA    H14R    9   0.509   4.547   0.050 -0.7171 -1.6964 -0.1773
    1PA    H14S   10   0.520   4.380   0.081  0.4571 -0.8200  0.4996
    1PA    C113   11   0.576   4.524   0.240 -0.0101  0.4700  0.1971
    1PA    H13R   12   0.621   4.459   0.315  0.5789  1.6870  0.9175
    1PA    H13S   13   0.633   4.616   0.245  3.3158 -1.1739 -3.0744
    1PA    C112   14   0.432   4.543   0.280 -0.3324 -0.2410  1.0170
    1PA    H12R   15   0.391   4.630   0.227 -2.8372 -1.0349  1.4949
    1PA    H12S   16   0.373   4.457   0.248 -0.0848 -0.4776  1.2030
    1PA    C111   17   0.419   4.570   0.423  0.4255 -0.8422  0.0949
    1PA    H11R   18   0.465   4.484   0.472  1.7324 -2.4275 -3.5503
    1PA    H11S   19   0.488   4.654   0.437  1.5342 -1.2118 -2.5800
    1PA    C110   20   0.277   4.591   0.485 -0.0962 -0.1168  0.3900
    1PA    H10R   21   0.226   4.669   0.428 -1.2004 -0.3499  1.0364
    1PA    H10S   22   0.206   4.511   0.463 -0.6106  0.7350 -1.2140
    1PA     C19   23   0.277   4.624   0.634  0.2653  0.2194  0.1370
    1PA     H9R   24   0.344   4.546   0.671 -1.1801 -1.1537 -0.0589
    1PA     H9S   25   0.329   4.715   0.666  0.7245 -0.6875  2.0769
    1PA     C18   26   0.144   4.610   0.699 -0.2441  0.4343  0.7745
    1PA     H8R   27   0.075   4.674   0.644  0.2575 -0.6367 -1.2149
    1PA     H8S   28   0.115   4.507   0.677  4.2975 -0.6659 -0.9811
    1PA     C17   29   0.138   4.636   0.846  0.6638  0.0187  0.5131
    1PA     H7R   30   0.160   4.741   0.866  0.4200  0.4020 -1.1557
    1PA     H7S   31   0.035   4.620   0.879  0.5588 -1.2829 -0.3712
    1PA     C16   32   0.214   4.550   0.947  0.3756  0.1008  0.0117
    1PA     H6R   33   0.172   4.450   0.943 -2.3559  1.2079 -1.5321
    1PA     H6S   34   0.317   4.549   0.909  0.3124  3.5092 -0.6285
    1PA     C15   35   0.205   4.597   1.094 -0.2222  0.7560  1.0265
    1PA     H5R   36   0.222   4.705   1.099  0.9268  0.6627 -0.3346
    1PA     H5S   37   0.105   4.600   1.138 -1.7422  0.9517 -2.1415
    1PA     C14   38   0.318   4.542   1.181  0.2599 -0.1520 -0.0764
    1PA     H4R   39   0.321   4.435   1.160 -0.6909  0.4673 -4.0803
    1PA     H4S   40   0.413   4.582   1.144  1.1980 -0.3004  2.0284
    1PA     C13   41   0.296   4.575   1.327 -0.2685  0.0684  0.4552
    1PA     H3R   42   0.246   4.670   1.348  1.0769  0.9427 -0.1627
    1PA     H3S   43   0.218   4.501   1.342  0.5437 -0.8355  0.2912
    1PA     C12   44   0.414   4.542   1.413  0.2716 -0.2647  0.2205
    1PA     H2R   45   0.425   4.433   1.415 -1.4951 -0.4670  0.8689
    1PA     H2S   46   0.503   4.598   1.384 -0.9447  3.6178  3.0695
    2PC     C11   47   0.384   4.570   1.558  0.2099 -0.1316  0.3716
    2PC     O12   48   0.273   4.553   1.606 -0.0336 -0.2951 -0.5213
    2PC     O11   49   0.487   4.584   1.637 -0.0431  0.5503 -0.2858
    2PC      C1   50   0.458   4.585   1.780 -0.4048 -0.6462 -0.4344
    2PC      HR   51   0.419   4.684   1.804  0.2914 -0.0784 -1.5558
    2PC      HS   52   0.383   4.509   1.802 -0.0655 -0.8973 -0.1331
    2PC      C2   53   0.574   4.549   1.863  0.3134 -0.3369 -0.4353
    2PC      HX   54   0.586   4.442   1.844 -0.0051 -0.2671 -1.0359
    2PC      C3   55   0.565   4.588   2.020  0.5109 -0.6060  0.4227
    2PC      HA   56   0.563   4.697   2.015 -3.2728 -0.5858 -0.6525
    2PC      HB   57   0.472   4.540   2.051 -0.1448  0.0050 -0.5312
    2PC     O31   58   0.670   4.519   2.093  0.3212  0.1324 -0.7199
    2PC     P31   59   0.664   4.499   2.252  0.0783  0.1825 -0.1724
    2PC     O32   60   0.525   4.421   2.270  0.0879  0.2713  0.1488
    2PC     C31   61   0.424   4.474   2.345 -0.1869  0.1391 -0.1344
    2PC     H1A   62   0.466   4.505   2.441  2.1562  0.0091 -1.0423
    2PC     H1B   63   0.387   4.566   2.300  1.2656  1.0396  0.4455
    2PC     C32   64   0.329   4.352   2.353  0.3961  0.2183 -1.1772
    2PC     H2A   65   0.280   4.326   2.259 -1.6400 -3.0530  0.5699
    2PC     H2B   66   0.386   4.262   2.377 -0.6944 -0.0187  0.8060
    2PC     N31   67   0.206   4.367   2.441 -0.0231 -0.7785  0.1424
    2PC     C33   68   0.254   4.408   2.576  0.1240  0.2161 -0.1210
    2PC     H3A   69   0.285   4.512   2.566 -2.0420  0.9964  0.5634
    2PC     H3B   70   0.171   4.403   2.647 -0.2155 -0.4909 -0.5631
    2PC     H3C   71   0.331   4.336   2.604 -0.6228 -0.4189  0.3486
    2PC     C34   72   0.124   4.481   2.383  0.3997 -0.5956 -0.1060
    2PC     H4A   73   0.177   4.576   2.388 -1.4603  0.4547  1.1571
    2PC     H4B   74   0.104   4.444   2.283  1.5431 -2.6072  0.3416
    2PC     H4C   75   0.029   4.480   2.438 -0.6477 -2.5687 -1.8151
    2PC     C35   76   0.130   4.238   2.443  0.2285  0.2525  0.1161
    2PC     H5A   77   0.097   4.215   2.342 -0.9174  0.8793  0.3373
    2PC     H5B   78   0.042   4.237   2.507 -0.3910  2.9001 -0.5666
    2PC     H5C   79   0.203   4.164   2.478 -1.0752 -1.2280 -0.1897
    2PC     O33   80   0.774   4.408   2.295 -0.7095 -0.1183  1.1185
    2PC     O34   81   0.652   4.629   2.312 -0.3216 -0.3162 -0.1771
    2PC     O21   82   0.689   4.629   1.809  0.8320  0.2324 -0.1994
    2PC     C21   83   0.812   4.576   1.828 -0.4148  0.6154  0.2915
    2PC     O22   84   0.830   4.468   1.883 -0.0102 -0.0578 -0.5420
    3OL     C12   85   0.916   4.663   1.766  0.0819 -0.4321  0.5230
    3OL     H2R   86   1.008   4.679   1.821  0.8273  2.1891 -1.2838
    3OL     H2S   87   0.880   4.766   1.769 -0.2381 -0.5636  2.0709
    3OL     C13   88   0.945   4.613   1.620 -0.1899 -0.7036 -0.9124
    3OL     H3R   89   0.956   4.505   1.607  0.6782 -0.6733 -0.4632
    3OL     H3S   90   1.045   4.655   1.607 -1.5676  3.2111 -0.2122
    3OL     C14   91   0.846   4.664   1.507 -0.0439 -0.1466 -0.2073
    3OL     H4R   92   0.863   4.771   1.496 -1.8863  0.0571 -1.5818
    3OL     H4S   93   0.741   4.639   1.524 -0.2952  1.3261  0.4654
    3OL     C15   94   0.884   4.609   1.370  0.3960  0.7200 -0.2630
    3OL     H5R   95   0.861   4.505   1.345  1.4750  0.8158 -1.8282
    3OL     H5S   96   0.988   4.624   1.341  0.7283  2.7322  1.7133
    3OL     C16   97   0.798   4.690   1.272  0.4361 -0.5775 -0.0609
    3OL     H6R   98   0.781   4.795   1.298  1.7907 -0.1934 -0.6389
    3OL     H6S   99   0.699   4.649   1.292  0.6213 -1.1750 -0.3626
    3OL     C17  100   0.850   4.683   1.126  0.5572 -0.0931  0.6004
    3OL     H7R  101   0.833   4.586   1.078  0.9431 -0.1352  0.5497
    3OL     H7S  102   0.958   4.698   1.132  0.7244 -1.2515  0.7040
    3OL     C18  103   0.784   4.790   1.034 -0.3505  0.0469 -0.0926
    3OL     H8R  104   0.858   4.802   0.954 -1.0515  1.8400 -0.5278
    3OL     H8S  105   0.769   4.886   1.084  0.5085  0.3835 -0.4651
    3OL     C19  106   0.658   4.746   0.970  0.5622  0.6157  0.0156
    3OL     H9R  107   0.580   4.712   1.038  1.8034 -0.7380  0.8229
    3OL    C110  108   0.641   4.730   0.842  0.1849  0.1656  0.2878
    3OL    H10R  109   0.544   4.703   0.800  0.7801 -0.2451 -0.8753
    3OL    C111  110   0.733   4.775   0.728  0.1027 -0.6489 -0.6745
    3OL    H11R  111   0.805   4.848   0.766 -1.6710  0.2070  1.2030
    3OL    H11S  112   0.669   4.821   0.652 -1.1262 -1.4150 -0.1239
    3OL    C112  113   0.801   4.655   0.656  0.0513  0.8076 -0.1381
    3OL    H12R  114   0.727   4.579   0.631  1.4756 -0.4031 -0.8163
    3OL    H12S  115   0.872   4.601   0.720 -1.0651 -2.0650 -1.1797
    3OL    C113  116   0.881   4.697   0.536  0.0699 -0.3977  0.7046
    3OL    H13R  117   0.970   4.751   0.569  1.0277  0.2961 -2.6559
    3OL    H13S  118   0.825   4.763   0.469  1.3628 -0.2293 -0.2463
    3OL    C114  119   0.934   4.570   0.471  0.8115 -0.2038  0.7954
    3OL    H14R  120   0.852   4.507   0.435 -0.0333  0.2510  1.8607
    3OL    H14S  121   0.989   4.510   0.544  0.0383  0.1896  1.7289
    3OL    C115  122   1.024   4.604   0.358 -0.5529  0.4483  0.0110
    3OL    H15R  123   1.080   4.695   0.380 -2.2705  1.9463 -1.4621
    3OL    H15S  124   0.958   4.612   0.272 -0.8943 -2.0312 -0.0436
    3OL    C116  125   1.117   4.481   0.323  0.2753 -1.1450 -0.3899
    3OL    H16R  126   1.054   4.409   0.272 -2.4885  1.1915 -0.5071
    3OL    H16S  127   1.159   4.439   0.415  0.1593  0.7814  0.5985
    3OL    C117  128   1.237   4.515   0.231  0.0662 -0.2260  0.7126
    3OL    H17R  129   1.303   4.585   0.283  0.7011  1.0874 -1.7288
    3OL    H17S  130   1.184   4.568   0.152  1.6943  1.0907  0.4477
    3OL    C118  131   1.309   4.392   0.172 -0.1578 -0.7390  0.7051
    3OL    H18R  132   1.361   4.409   0.078 -1.0654 -0.8013  0.1884
    3OL    H18S  133   1.224   4.327   0.150 -0.9553  1.3474 -3.0088
    3OL    H18T  134   1.371   4.352   0.253 -1.7384 -0.3994  2.1333
    1PA    C116  135   0.713   2.517   0.260  0.1635 -0.2307  0.3628
    1PA    H16R  136   0.731   2.413   0.232 -0.0542  0.2459 -1.6270
    1PA    H16S  137   0.798   2.550   0.320 -0.3165  0.6022  0.6017
    1PA    H16T  138   0.713   2.585   0.175 -2.6198 -0.7674 -0.1510
    1PA    C115  139   0.586   2.537   0.343  0.0584 -0.7086 -0.1215
    1PA    H15R  140   0.599   2.503   0.446 -2.0816 -1.2719  0.0168
    1PA    H15S  141   0.566   2.644   0.353  0.3715 -0.8555  2.8806
    1PA    C114  142   0.462   2.474   0.293  0.4256 -0.2547 -0.2354
    1PA    H14R  143   0.370   2.489   0.350 -1.2453 -1.7666 -2.3447
    1PA    H14S  144   0.435   2.526   0.200 -2.0447  1.4209  1.2953
    1PA    C113  145   0.477   2.325   0.276 -0.1699 -0.6237 -0.2292
    1PA    H13R  146   0.381   2.290   0.237  0.4277 -1.2416 -1.2090
    1PA    H13S  147   0.554   2.316   0.198  0.2705  1.4091 -0.0924
    1PA    C112  148   0.525   2.244   0.393  0.6294  0.4437 -0.0783
    1PA    H12R  149   0.534   2.141   0.358  0.3152 -0.5478  2.5288
    1PA    H12S  150   0.616   2.284   0.438  1.6689  1.3222 -2.8185
    1PA    C111  151   0.412   2.255   0.502 -0.1654  1.0729  0.5814
    1PA    H11R  152   0.384   2.359   0.524 -2.0142  0.4203  1.6117
    1PA    H11S  153   0.317   2.207   0.475  0.9957 -0.6769 -0.5601
    1PA    C110  154   0.445   2.200   0.635  0.2007  0.0282  0.2395
    1PA    H10R  155   0.526   2.255   0.683  0.1444  0.5162 -0.2189
    1PA    H10S  156   0.357   2.202   0.699 -0.0634 -1.3648 -0.0304
    1PA     C19  157   0.503   2.052   0.626  1.0244  0.2507 -0.3346
    1PA     H9R  158   0.450   1.989   0.553 -0.2865 -0.7225  1.3792
    1PA     H9S  159   0.605   2.053   0.588  1.4191  3.4382  0.5640
    1PA     C18  160   0.497   1.983   0.751  0.4703  0.0618 -0.8487
    1PA     H8R  161   0.391   1.972   0.773  0.7721 -1.7852 -0.0668
    1PA     H8S  162   0.539   1.882   0.742 -0.3354 -0.2597 -1.1231
    1PA     C17  163   0.568   2.053   0.876  0.3601  0.1764 -0.4644
    1PA     H7R  164   0.673   2.040   0.848 -0.0855  0.9516 -2.6984
    1PA     H7S  165   0.545   2.158   0.895  0.1170  0.5498 -2.5666
    1PA     C16  166   0.548   1.979   1.011  0.7708 -0.4681  0.1762
    1PA     H6R  167   0.615   1.893   1.007  0.6172 -0.5682 -0.3305
    1PA     H6S  168   0.580   2.042   1.095  0.2257 -2.4203  1.9378
    1PA     C15  169   0.392   1.951   1.033 -0.2231 -0.3244 -0.3215
    1PA     H5R  170   0.330   2.040   1.031 -0.4560 -0.4927 -1.2087
    1PA     H5S  171   0.358   1.894   0.947  0.4762 -2.3753  0.6992
    1PA     C14  172   0.375   1.876   1.163 -0.2938 -0.3297 -0.0991
    1PA     H4R  173   0.423   1.779   1.151 -0.9412 -0.8618  1.3011
    1PA     H4S  174   0.438   1.935   1.230  1.9780 -0.6220 -1.8829
    1PA     C13  175   0.227   1.864   1.203  0.2577  0.0919 -0.1930
    1PA     H3R  176   0.172   1.907   1.119  0.6312 -0.7946 -0.9070
    1PA     H3S  177   0.202   1.758   1.209  0.8367 -0.1590 -1.6461
    1PA     C12  178   0.192   1.921   1.336  0.5861 -0.9266 -0.4325
    1PA     H2R  179   0.217   2.027   1.343 -0.8127 -0.6839  2.0633
    1PA     H2S  180   0.085   1.928   1.357  0.4538  1.0623 -1.5026
    2PC     C11  181   0.253   1.838   1.443  0.3148  0.2098 -0.3116
    2PC     O12  182   0.231   1.719   1.449 -0.2259 -0.0447 -0.6657
    2PC     O11  183   0.325   1.905   1.531  0.0476 -0.2286  0.2690
    2PC      C1  184   0.338   1.859   1.668  0.2776 -0.0922 -0.1699
    2PC      HR  185   0.378   1.941   1.728  0.3217  0.3575 -0.8193
    2PC      HS  186   0.239   1.829   1.705 -0.8720  1.6102 -1.7137
    2PC      C2  187   0.444   1.740   1.680  0.1107 -0.5682  0.8356
    2PC      HX  188   0.410   1.664   1.609 -2.3444 -0.2798  1.6156
    2PC      C3  189   0.445   1.676   1.823  0.5869 -0.5243  0.3530
    2PC      HA  190   0.358   1.611   1.835  1.3854 -2.1043 -1.7566
    2PC      HB  191   0.536   1.618   1.842 -0.5659 -1.8496  2.0398
    2PC     O31  192   0.446   1.771   1.924  0.1864  0.0796 -0.5153
    2PC     P31  193   0.427   1.735   2.079  0.2448  0.2358 -0.3931
    2PC     O32  194   0.544   1.641   2.115 -0.1829  0.3020 -0.8570
    2PC     C31  195   0.671   1.692   2.137  0.2976 -0.3180 -0.3395
    2PC     H1A  196   0.703   1.775   2.074  0.6560  0.3855  0.7250
    2PC     H1B  197   0.694   1.719   2.241  0.4951 -0.2365 -0.4041
    2PC     C32  198   0.765   1.571   2.115 -0.9193 -0.3372 -0.1718
    2PC     H2A  199   0.756   1.524   2.016 -1.3469 -0.2634 -0.1715
    2PC     H2B  200   0.865   1.614   2.117 -0.5636 -0.9963 -1.8071
    2PC     N31  201   0.765   1.447   2.203 -0.5247  0.3838  0.4278
    2PC     C33  202   0.729   1.471   2.351 -0.0667  0.2729  0.4049
    2PC     H3A  203   0.700   1.376   2.397 -1.5889  0.7411  0.4463
    2PC     H3B  204   0.799   1.537   2.403  1.1069  0.7789 -1.7163
    2PC     H3C  205   0.636   1.527   2.344  0.0454  0.5815  1.1896
    2PC     C34  206   0.654   1.351   2.159  0.0983  0.2529 -0.1067
    2PC     H4A  207   0.568   1.418   2.156 -1.0105 -1.1652 -1.8203
    2PC     H4B  208   0.667   1.294   2.067  1.6205  1.2559 -0.5618
    2PC     H4C  209   0.644   1.276   2.237  2.1240 -0.4213 -0.4249
    2PC     C35  210   0.901   1.373   2.195  0.4894 -0.3994  0.6061
    2PC     H5A  211   0.898   1.280   2.251 -1.1487  0.8629  2.7974
    2PC     H5B  212   0.980   1.437   2.235  0.9922 -1.1330  0.7939
    2PC     H5C  213   0.910   1.356   2.088  2.4109  0.3239  0.6142
    2PC     O33  214   0.430   1.860   2.151  0.0419 -0.4690  0.7606
    2PC     O34  215   0.299   1.655   2.080 -0.0201 -0.0990  0.2802
    2PC     O21  216   0.578   1.793   1.646 -0.1987  0.0317 -0.2807
    2PC     C21  217   0.670   1.699   1.623  0.3425 -0.2268 -0.4232
    2PC     O22  218   0.643   1.581   1.616  0.2071 -0.1813  0.0166
    3OL     C12  219   0.800   1.760   1.583 -0.3512  0.1569  0.1239
    3OL     H2R  220   0.879   1.686   1.570 -0.8696 -0.3365 -0.2411
    3OL     H2S  221   0.842   1.829   1.657 -1.3645 -0.4763  1.3197
    3OL     C13  222   0.788   1.835   1.454  0.0138 -0.5243  0.1338
    3OL     H3R  223   0.719   1.917   1.474 -0.4289 -1.0412  0.8061
    3OL     H3S  224   0.736   1.778   1.377  0.0064 -1.6339  0.9205
    3OL     C14  225   0.927   1.896   1.405 -0.2220  0.1980 -1.1430
    3OL     H4R  226   0.982   1.812   1.362 -1.6832 -1.0306 -0.6813
    3OL     H4S  227   0.991   1.938   1.483  0.3124  0.7218 -1.8479
    3OL     C15  228   0.913   2.003   1.295  0.6204 -0.0054 -0.3064
    3OL     H5R  229   1.007   2.057   1.281  0.4233  1.1546  2.2658
    3OL     H5S  230   0.856   2.083   1.342  1.3271  0.0792  0.4218
    3OL     C16  231   0.859   1.965   1.161 -0.6342  0.4938  0.1208
    3OL     H6R  232   0.833   2.052   1.102  0.4262  0.4093 -0.4896
    3OL     H6S  233   0.772   1.901   1.178  0.3701 -1.0901 -0.4229
    3OL     C17  234   0.955   1.884   1.069 -0.2007  0.5033  0.2646
    3OL     H7R  235   0.979   1.788   1.114  0.4227  0.8755  0.7298
    3OL     H7S  236   1.043   1.945   1.048 -1.1838  0.9106 -3.4647
    3OL     C18  237   0.888   1.830   0.937 -0.3953  0.1634 -0.4068
    3OL     H8R  238   0.869   1.915   0.871 -1.1288  0.7225  0.4978
    3OL     H8S  239   0.796   1.779   0.964 -1.4166  1.3385 -1.5772
    3OL     C19  240   0.973   1.720   0.875 -0.4856  0.5664  0.3561
    3OL     H9R  241   0.994   1.639   0.945  2.6944  1.9119  1.1127
    3OL    C110  242   1.009   1.716   0.744 -0.4345  0.2383 -0.0878
    3OL    H10R  243   1.065   1.630   0.706 -0.2078 -0.0253  0.8165
    3OL    C111  244   0.992   1.821   0.644 -0.5123 -0.7614  0.0916
    3OL    H11R  245   1.074   1.809   0.572 -1.0062 -3.4903 -0.1134
    3OL    H11S  246   0.992   1.916   0.698  1.8561 -1.2341  1.0228
    3OL    C112  247   0.858   1.797   0.578 -0.0205 -0.1495  0.2283
    3OL    H12R  248   0.778   1.796   0.653  1.8681  0.3460  2.3570
    3OL    H12S  249   0.861   1.695   0.540  0.9396  0.6771 -2.0467
    3OL    C113  250   0.825   1.876   0.454  0.5725  0.0499 -0.1977
    3OL    H13R  251   0.790   1.978   0.474  0.0508 -0.2310  0.3578
    3OL    H13S  252   0.736   1.835   0.407 -0.7537  0.6479  1.6758
    3OL    C114  253   0.938   1.885   0.358 -0.5133 -0.0502 -0.3729
    3OL    H14R  254   0.974   1.791   0.315  3.5898  1.7298 -1.3316
    3OL    H14S  255   1.027   1.925   0.407  1.2179 -0.6393 -2.8456
    3OL    C115  256   0.910   1.960   0.228 -0.7235  0.1471 -0.9221
    3OL    H15R  257   0.816   2.014   0.245 -0.4208  0.2801  0.4401
    3OL    H15S  258   0.881   1.895   0.146  0.2397  2.2582 -3.0288
    3OL    C116  259   1.008   2.065   0.176  0.0983  0.0339  0.0099
    3OL    H16R  260   1.096   2.008   0.145  1.2842  0.5097  2.2556
    3OL    H16S  261   1.045   2.127   0.258  0.8964 -0.4711  0.0402
    3OL    C117  262   0.961   2.152   0.066  0.0937 -0.1848 -0.8588
    3OL    H17R  263   0.879   2.213   0.104  0.0564 -0.8315  0.1622
    3OL    H17S  264   0.925   2.099  -0.022  2.5804 -0.2271 -1.9448
    3OL    C118  265   1.055   2.256   0.010  0.2095  0.8007  0.1073
    3OL    H18R  266   1.141   2.213  -0.043 -1.2429 -2.5912  0.2612
    3OL    H18S  267   1.088   2.307   0.101 -0.1056 -0.8599  1.1903
    3OL    H18T  268   1.005   2.331  -0.051  0.9422  1.0571 -0.1882
    1PA    C116  269   0.967   1.212   0.081 -1.0293 -0.7924 -0.4150
    1PA    H16R  270   1.053   1.274   0.108 -1.3040  0.7209 -2.7258
    1PA    H16S  271   0.956   1.240  -0.024 -1.2977  0.9392  0.0518
    1PA    H16T  272   0.990   1.106   0.099 -0.4671 -0.9675 -1.9374
    1PA    C115  273   0.837   1.247   0.139  1.1337  0.0990 -0.7416
    1PA    H15R  274   0.765   1.175   0.099 -0.0291  1.1313 -0.6052
    1PA    H15S  275   0.829   1.212   0.242  0.3641  2.3154  0.0187
    1PA    C114  276   0.801   1.403   0.124 -0.8078  0.5800  0.6324
    1PA    H14R  277   0.884   1.461   0.166 -0.4341 -0.0993  0.8508
    1PA    H14S  278   0.786   1.424   0.018 -0.4936 -0.9018  0.2666
    1PA    C113  279   0.674   1.441   0.201 -0.2289  0.1042 -0.2880
    1PA    H13R  280   0.634   1.529   0.152 -0.9337 -0.5556 -0.9076
    1PA    H13S  281   0.599   1.362   0.197 -2.3735  2.0221  0.2373
    1PA    C112  282   0.693   1.453   0.352 -0.6518 -0.5828 -0.5665
    1PA    H12R  283   0.704   1.356   0.401  3.6114  0.0834  0.1970
    1PA    H12S  284   0.792   1.485   0.386 -1.4652 -1.3856  2.9271
    1PA    C111  285   0.584   1.543   0.423 -0.1897  0.5197 -0.3330
    1PA    H11R  286   0.610   1.648   0.408 -1.9007  1.3159  1.7065
    1PA    H11S  287   0.482   1.538   0.383 -0.7496  2.8216  0.6570
    1PA    C110  288   0.571   1.510   0.574 -0.0913  0.2506 -1.2151
    1PA    H10R  289   0.521   1.416   0.600  2.3309 -0.3110  2.0222
    1PA    H10S  290   0.674   1.508   0.609  0.2400  2.4529 -1.9346
    1PA     C19  291   0.500   1.621   0.655 -0.3388 -0.1719  0.1602
    1PA     H9R  292   0.571   1.703   0.645  1.2890 -1.7383 -1.9694
    1PA     H9S  293   0.404   1.653   0.614  0.1036  1.5661  0.4054
    1PA     C18  294   0.494   1.596   0.804  0.9017 -0.2986  0.9181
    1PA     H8R  295   0.440   1.675   0.856  0.8737  0.4411 -0.2086
    1PA     H8S  296   0.438   1.505   0.828 -0.0083  0.4105  1.5442
    1PA     C17  297   0.628   1.579   0.863 -1.1229 -0.5172  0.1668
    1PA     H7R  298   0.669   1.480   0.845 -2.1287 -0.9291  0.0538
    1PA     H7S  299   0.688   1.656   0.814 -1.0331 -1.2964 -0.9918
    1PA     C16  300   0.635   1.604   1.013 -0.3462  0.1713 -0.0728
    1PA     H6R  301   0.739   1.601   1.045 -0.8674 -1.8823  1.6684
    1PA     H6S  302   0.605   1.703   1.049  0.1055 -0.8440  3.4694
    1PA     C15  303   0.561   1.502   1.098  0.3589 -0.9366  0.1853
    1PA     H5R  304   0.452   1.512   1.090  0.5415  4.5063  0.9730
    1PA     H5S  305   0.591   1.403   1.062  2.5404 -0.0059 -0.7392
    1PA     C14  306   0.600   1.511   1.250  0.7145 -1.0180  0.3662
    1PA     H4R  307   0.707   1.493   1.252  0.6098 -1.6430  0.4881
    1PA     H4S  308   0.582   1.611   1.291  1.3836 -1.0054  0.6458
    1PA     C13  309   0.526   1.409   1.333  0.0889 -0.8072  0.0787
    1PA     H3R  310   0.555   1.316   1.285  2.7973  0.9768 -2.0308
    1PA     H3S  311   0.551   1.406   1.439  0.5865  0.3770  0.0085
    1PA     C12  312   0.377   1.420   1.324  0.1966 -0.0164  0.8385
    1PA     H2R  313   0.335   1.521   1.328 -2.0587 -0.8207 -0.3722
    1PA     H2S  314   0.347   1.374   1.229 -0.1567  1.2571  0.3111
    2PC     C11  315   0.312   1.349   1.441 -0.2427  0.6098 -0.0758
    2PC     O12  316   0.260   1.241   1.428 -0.2189  0.0008 -0.0392
    2PC     O11  317   0.319   1.421   1.556  0.6703  1.1645  0.1047
    2PC      C1  318   0.249   1.376   1.675 -0.7253 -0.2182 -0.1193
    2PC      HR  319   0.249   1.267   1.676  2.8676 -0.3423  0.7377
    2PC      HS  320   0.299   1.407   1.767 -3.4519 -1.3789  1.9095
    2PC      C2  321   0.109   1.440   1.685  0.1738  1.0262  0.0991
    2PC      HX  322   0.118   1.543   1.720 -1.9962  1.0783  0.6608
    2PC      C3  323   0.019   1.368   1.783  0.5392  0.0240 -0.8284
    2PC      HA  324   0.051   1.402   1.882  0.7938 -3.1548  0.2876
    2PC      HB  325  -0.083   1.405   1.781 -0.3418 -2.1191  0.8371
    2PC     O31  326   0.025   1.228   1.766 -0.2466 -0.0284  0.4027
    2PC     P31  327  -0.056   1.131   1.857 -0.1782  0.1346  0.1353
    2PC     O32  328   0.022   1.112   1.993  0.5221 -0.1954  0.3252
    2PC     C31  329   0.125   1.013   1.988  0.0867 -0.6510 -0.1840
    2PC     H1A  330   0.085   0.914   2.007  0.6596 -1.1073 -1.2559
    2PC     H1B  331   0.170   1.010   1.888  0.1688  0.9336 -0.2291
    2PC     C32  332   0.238   1.053   2.081  0.0696 -0.5288 -0.9329
    2PC     H2A  333   0.321   0.983   2.070  2.2410  1.6360  0.6953
    2PC     H2B  334   0.287   1.145   2.049 -1.0806  0.4348 -0.0046
    2PC     N31  335   0.206   1.060   2.229 -1.1593  0.4643 -0.1339
    2PC     C33  336   0.118   1.182   2.260 -0.4819 -0.3333 -0.1403
    2PC     H3A  337   0.018   1.163   2.221 -1.1395 -1.0971  1.7812
    2PC     H3B  338   0.113   1.192   2.369  1.5900  1.1197 -0.1141
    2PC     H3C  339   0.154   1.274   2.215 -0.5687  0.8215  2.0027
    2PC     C34  340   0.147   0.941   2.298 -0.5285  0.1068  0.0641
    2PC     H4A  341   0.137   0.961   2.404  0.7426 -0.1269  0.2410
    2PC     H4B  342   0.049   0.926   2.253  0.4069 -0.0069 -2.0870
    2PC     H4C  343   0.207   0.852   2.278  0.8601  1.2862 -1.3909
    2PC     C35  344   0.333   1.082   2.297 -0.3034 -0.3069 -0.3364
    2PC     H5A  345   0.399   1.150   2.241  0.1927  0.0122  0.6168
    2PC     H5B  346   0.389   0.989   2.311  1.8116  0.7588 -1.1272
    2PC     H5C  347   0.308   1.122   2.395  1.6302  1.8849 -0.6483
    2PC     O33  348  -0.185   1.198   1.891  0.7565 -0.2008 -0.4888
    2PC     O34  349  -0.061   0.998   1.788 -0.1312  0.0891  0.3873
    2PC     O21  350   0.046   1.449   1.554 -0.2282 -0.0226 -0.5930
    2PC     C21  351  -0.060   1.534   1.538  0.1103  0.5181 -0.1533
    2PC     O22  352  -0.108   1.610   1.622 -0.5758 -0.3075 -0.1716
    3OL     C12  353  -0.108   1.536   1.395 -0.1716  0.9245  0.3903
    3OL     H2R  354  -0.138   1.637   1.367 -0.0115  1.2886  1.4647
    3OL     H2S  355  -0.201   1.480   1.386  0.3063 -0.0164  1.1676
    3OL     C13  356  -0.008   1.477   1.293 -0.3156 -0.2817 -0.2839
    3OL     H3R  357  -0.008   1.371   1.318  0.7103  0.2558  2.3389
    3OL     H3S  358   0.089   1.513   1.328 -0.1488  0.3303 -1.3406
    3OL     C14  359  -0.024   1.497   1.140  0.0332  0.0369  0.1742
    3OL     H4R  360  -0.031   1.601   1.105 -1.0844 -0.4935 -1.3132
    3OL     H4S  361  -0.129   1.472   1.125 -0.0886  0.2142  0.7184
    3OL     C15  362   0.075   1.420   1.054 -0.6425  0.3417 -0.5657
    3OL     H5R  363   0.050   1.314   1.050  1.7490 -0.2350 -1.8889
    3OL     H5S  364   0.178   1.437   1.087  0.0247 -3.9514  0.1395
    3OL     C16  365   0.067   1.465   0.914 -0.1663 -0.6544  0.1863
    3OL     H6R  366  -0.033   1.478   0.871  0.7925  0.7499 -1.8081
    3OL     H6S  367   0.105   1.391   0.843 -1.2927 -1.5687  0.5132
    3OL     C17  368   0.132   1.604   0.880  0.8063  0.7517  0.6652
    3OL     H7R  369   0.229   1.611   0.930  2.0309 -1.1727 -1.2164
    3OL     H7S  370   0.069   1.681   0.923  0.0667  0.8230 -0.4833
    3OL     C18  371   0.145   1.638   0.727  0.2414  0.3259 -0.2687
    3OL     H8R  372   0.207   1.565   0.675 -0.8526 -0.3473 -0.6736
    3OL     H8S  373   0.188   1.738   0.714 -0.7079  0.9448  1.0487
    3OL     C19  374   0.004   1.647   0.661  0.1828 -0.2980  0.0534
    3OL     H9R  375  -0.006   1.574   0.581 -1.8320 -1.4125  1.2660
    3OL    C110  376  -0.107   1.719   0.691  0.1292 -0.5605 -0.7918
    3OL    H10R  377  -0.195   1.706   0.628 -0.0354 -1.0203 -0.4769
    3OL    C111  378  -0.132   1.820   0.796  0.1535  0.6414  0.3762
    3OL    H11R  379  -0.162   1.913   0.748 -1.8823 -0.0176  0.2727
    3OL    H11S  380  -0.040   1.830   0.855  0.5028 -1.9754  0.4044
    3OL    C112  381  -0.242   1.770   0.890  0.3589 -0.6998  0.4046
    3OL    H12R  382  -0.247   1.661   0.902 -0.5609 -0.5340  1.7878
    3OL    H12S  383  -0.328   1.808   0.836  0.8284  0.1551  0.2505
    3OL    C113  384  -0.259   1.851   1.019  0.4052  0.2332 -0.3624
    3OL    H13R  385  -0.321   1.938   0.998  0.5021  0.4488  0.2283
    3OL    H13S  386  -0.166   1.908   1.030 -0.3624  1.3549  0.4827
    3OL    C114  387  -0.309   1.776   1.129 -0.5695 -0.4791  0.2966
    3OL    H14R  388  -0.226   1.741   1.190  0.1618 -2.2576 -1.6208
    3OL    H14S  389  -0.365   1.694   1.084 -0.8431  0.6678 -1.5531
    3OL    C115  390  -0.407   1.857   1.215 -0.5517  0.2792 -0.0415
    3OL    H15R  391  -0.449   1.788   1.289 -1.8939  1.1550  0.0374
    3OL    H15S  392  -0.491   1.885   1.151 -1.0081 -1.2537 -0.1663
    3OL    C116  393  -0.352   1.975   1.297  0.5134 -0.2744 -0.3131
    3OL    H16R  394  -0.437   2.029   1.338  2.2165  1.7770  0.7679
    3OL    H16S  395  -0.310   2.052   1.232  0.0062  1.0186  0.8439
    3OL    C117  396  -0.246   1.950   1.400  0.4301  0.7920  0.0990
    3OL    H17R  397  -0.159   1.904   1.352  1.0518  1.4001  0.6362
    3OL    H17S  398  -0.286   1.880   1.473 -0.2462  1.1218  0.0508
    3OL    C118  399  -0.199   2.079   1.469 -0.2357  0.9108 -0.0315
    3OL    H18R  400  -0.155   2.065   1.568  2.1972  0.6546 -1.0829
    3OL    H18S  401  -0.281   2.150   1.485  0.5491  1.7585  0.3517
    3OL    H18T  402  -0.119   2.119   1.407  2.3475 -2.2750  1.0001
    1PA    C116  403   1.328   0.351   0.124 -0.3777  0.6139  0.1876
    1PA    H16R  404   1.300   0.343   0.019  0.3070  0.6176 -0.0032
    1PA    H16S  405   1.432   0.318   0.129  0.5750  2.8533 -2.1433
    1PA    H16T  406   1.340   0.460   0.125 -0.6278  0.7616 -2.9008
    1PA    C115  407   1.223   0.302   0.215  0.3245 -0.0151 -0.4477
    1PA    H15R  408   1.218   0.367   0.303 -1.4964 -0.5757 -0.0847
    1PA    H15S  409   1.133   0.349   0.173  0.1343  1.2267  1.2619
    1PA    C114  410   1.207   0.151   0.243  0.1682 -0.3093 -0.3331
    1PA    H14R  411   1.203   0.086   0.155 -1.1694 -1.9477  0.8581
    1PA    H14S  412   1.293   0.114   0.299  1.4915 -0.9435 -2.6767
    1PA    C113  413   1.080   0.112   0.323 -0.6689  0.7365 -0.0870
    1PA    H13R  414   0.998   0.134   0.254  0.1574  3.2251 -0.3558
    1PA    H13S  415   1.084   0.003   0.330  1.4589  0.7999  0.3092
    1PA    C112  416   1.056   0.186   0.452  0.5312  0.2685 -0.0452
    1PA    H12R  417   1.132   0.160   0.525  0.7025  1.1657  0.1069
    1PA    H12S  418   1.064   0.295   0.450 -0.2888  0.3890  1.7637
    1PA    C111  419   0.916   0.144   0.519 -0.5195  0.3944  0.1823
    1PA    H11R  420   0.832   0.152   0.450  1.0609  0.1359 -1.9000
    1PA    H11S  421   0.929   0.038   0.541  0.0257 -0.0005 -1.8078
    1PA    C110  422   0.916   0.232   0.647  0.6202 -0.1751 -0.5956
    1PA    H10R  423   1.004   0.219   0.710  0.4456  1.5178  0.0524
    1PA    H10S  424   0.926   0.338   0.625 -0.4616 -0.3459 -2.0496
    1PA     C19  425   0.785   0.201   0.721 -0.0627  0.2364 -0.0734
    1PA     H9R  426   0.700   0.236   0.661 -1.6835 -1.3856  1.1527
    1PA     H9S  427   0.769   0.094   0.733  1.3797 -0.2254 -1.8307
    1PA     C18  428   0.778   0.266   0.858 -0.5429  0.2398 -0.7407
    1PA     H8R  429   0.866   0.230   0.912 -0.3526 -0.9026 -1.7826
    1PA     H8S  430   0.794   0.374   0.848  0.1566  0.0878 -1.3157
    1PA     C17  431   0.645   0.257   0.940 -0.6367 -0.7357  0.2644
    1PA     H7R  432   0.569   0.315   0.889 -1.0045 -0.5097  1.0510
    1PA     H7S  433   0.610   0.154   0.939 -2.2344 -0.2738 -2.7290
    1PA     C16  434   0.671   0.309   1.087  0.6832  0.0514  0.3664
    1PA     H6R  435   0.705   0.413   1.085  1.3387 -0.1189  1.7663
    1PA     H6S  436   0.570   0.313   1.126  0.1524  0.0351 -0.9637
    1PA     C15  437   0.759   0.219   1.181  0.0912  0.2343 -0.1738
    1PA     H5R  438   0.702   0.128   1.196  0.5271 -0.2499 -1.3376
    1PA     H5S  439   0.854   0.191   1.136  0.4795  2.0781 -0.6032
    1PA     C14  440   0.800   0.287   1.307  0.4461 -0.0034 -0.1225
    1PA     H4R  441   0.868   0.372   1.293  1.5763 -0.7769  0.4422
    1PA     H4S  442   0.718   0.349   1.342 -0.2258 -0.7900 -0.2792
    1PA     C13  443   0.852   0.190   1.407  0.9534  0.3282  0.3170
    1PA     H3R  444   0.765   0.135   1.443  1.2910 -0.5887 -0.2239
    1PA     H3S  445   0.916   0.120   1.353  0.6304  0.7649 -0.6610
    1PA     C12  446   0.932   0.255   1.523 -0.7402  1.0507 -0.8152
    1PA     H2R  447   0.979   0.177   1.584 -0.4012 -0.0750 -2.4688
    1PA     H2S  448   1.014   0.313   1.481  0.7185  0.2759  0.7816
    2PC     C11  449   0.851   0.347   1.611 -0.3054  0.6586 -0.6947
    2PC     O12  450   0.902   0.427   1.683 -0.4845 -0.3210 -0.3657
    2PC     O11  451   0.714   0.325   1.606 -0.1110 -0.4770  0.3232
    2PC      C1  452   0.627   0.413   1.685  0.2693  0.3721  0.2318
    2PC      HR  453   0.520   0.394   1.670 -0.1356  2.1182  0.6140
    2PC      HS  454   0.646   0.391   1.790 -0.6421  3.1009  1.0705
    2PC      C2  455   0.655   0.564   1.654 -0.1017  0.5499 -0.1351
    2PC      HX  456   0.757   0.594   1.679 -0.7184  3.6755 -0.8737
    2PC      C3  457   0.570   0.648   1.741 -0.3090  0.3359  0.0671
    2PC      HA  458   0.471   0.624   1.701 -0.7715  0.9186  0.8206
    2PC      HB  459   0.577   0.610   1.843  0.2192 -0.9234 -0.4277
    2PC     O31  460   0.605   0.780   1.729  0.4082  0.3152 -0.5193
    2PC     P31  461   0.528   0.896   1.822 -0.1065  0.2356  0.1980
    2PC     O32  462   0.376   0.896   1.758 -0.1858 -0.4603 -0.3652
    2PC     C31  463   0.350   0.944   1.631 -0.3273  0.2959  0.0426
    2PC     H1A  464   0.397   1.042   1.616 -0.1522 -0.0030 -1.6041
    2PC     H1B  465   0.397   0.875   1.560  0.3856  1.4057 -0.5938
    2PC     C32  466   0.208   0.940   1.580  0.6800 -0.5451  0.0589
    2PC     H2A  467   0.146   1.006   1.641  0.5771 -0.2220 -0.3968
    2PC     H2B  468   0.219   0.979   1.479  1.8635  1.2797  0.8248
    2PC     N31  469   0.129   0.808   1.564  0.4241 -0.0868 -0.2707
    2PC     C33  470   0.104   0.742   1.696  0.2310 -0.2658  0.4912
    2PC     H3A  471   0.198   0.690   1.714  1.5748  0.9488 -2.3417
    2PC     H3B  472   0.081   0.829   1.757 -2.9867  0.6688 -1.7776
    2PC     H3C  473   0.015   0.679   1.695 -0.8209  1.1668  0.8355
    2PC     C34  474  -0.003   0.836   1.496  0.5634 -1.4911 -0.3388
    2PC     H4A  475  -0.038   0.922   1.553  2.2081 -0.6496 -0.5491
    2PC     H4B  476   0.014   0.864   1.392  0.2982 -0.4261 -0.1070
    2PC     H4C  477  -0.075   0.755   1.505  0.0241 -1.2580 -2.0601
    2PC     C35  478   0.209   0.716   1.473  1.2938  0.6109 -1.2326
    2PC     H5A  479   0.152   0.624   1.461 -0.5168  1.3045  1.3323
    2PC     H5B  480   0.309   0.690   1.509  1.0108 -2.2358 -2.2544
    2PC     H5C  481   0.223   0.764   1.376 -0.3320  4.0412  0.1004
    2PC     O33  482   0.515   0.862   1.968  0.2564  0.4048  0.1899
    2PC     O34  483   0.593   1.022   1.791 -0.0488 -0.2857 -0.3957
    2PC     O21  484   0.651   0.587   1.509  0.7809  0.1776  0.6263
    2PC     C21  485   0.545   0.570   1.434  0.4162 -0.1199  0.9787
    2PC     O22  486   0.441   0.523   1.474 -0.0577 -0.2259 -0.2626
    3OL     C12  487   0.572   0.621   1.293 -0.5401  0.2120 -0.7232
    3OL     H2R  488   0.494   0.585   1.227 -1.4853 -0.1757  0.5652
    3OL     H2S  489   0.670   0.596   1.251 -1.1519  0.0504 -2.0817
    3OL     C13  490   0.556   0.776   1.284 -0.6751 -0.4457 -0.2604
    3OL     H3R  491   0.462   0.788   1.339 -0.5931 -1.4227  0.1207
    3OL     H3S  492   0.536   0.822   1.187  0.2981  1.8822  0.5888
    3OL     C14  493   0.654   0.863   1.349 -0.4667 -0.0935  0.1649
    3OL     H4R  494   0.754   0.834   1.316  0.2934  1.4266  1.0503
    3OL     H4S  495   0.639   0.860   1.457  0.0056  1.3818  0.2874
    3OL     C15  496   0.642   1.016   1.319 -0.1345  0.1961 -0.0262
    3OL     H5R  497   0.728   1.068   1.362  0.1855  0.7741 -1.3157
    3OL     H5S  498   0.552   1.054   1.367 -0.2862  0.5667 -0.6063
    3OL     C16  499   0.634   1.065   1.167  0.9131  0.4412  0.4187
    3OL     H6R  500   0.681   0.984   1.110  0.2309 -0.6616  1.3750
    3OL     H6S  501   0.676   1.163   1.145  1.8895 -0.2458 -0.9367
    3OL     C17  502   0.493   1.089   1.113  0.1676 -0.6867 -0.3082
    3OL     H7R  503   0.445   1.167   1.172  2.8150 -0.0103  1.1158
    3OL     H7S  504   0.429   1.006   1.143 -2.8158  1.4132 -0.3940
    3OL     C18  505   0.478   1.103   0.961 -0.3856 -0.0704  0.4749
    3OL     H8R  506   0.552   1.043   0.907  0.1622  0.1964  0.9151
    3OL     H8S  507   0.498   1.207   0.933 -2.8937  0.3738  0.0679
    3OL     C19  508   0.334   1.083   0.921  0.4678  0.7619  0.2354
    3OL     H9R  509   0.279   1.018   0.989  0.5831 -0.7466 -1.0533
    3OL    C110  510   0.272   1.136   0.818  0.9858 -0.3121  0.6118
    3OL    H10R  511   0.170   1.107   0.796  1.1710 -0.8698  0.4537
    3OL    C111  512   0.330   1.232   0.722  0.0945  0.2425 -0.5888
    3OL    H11R  513   0.426   1.275   0.750  0.2767 -0.1135 -0.6596
    3OL    H11S  514   0.264   1.319   0.720  1.1754  1.0816 -1.9087
    3OL    C112  515   0.362   1.183   0.581  0.2142 -0.9674 -0.1226
    3OL    H12R  516   0.356   1.273   0.519  0.1227 -0.7262  0.2288
    3OL    H12S  517   0.273   1.129   0.547 -0.2115  0.2324 -0.9751
    3OL    C113  518   0.494   1.099   0.561  0.0022 -0.4618 -0.0485
    3OL    H13R  519   0.487   1.011   0.625 -1.4993 -0.8538 -0.6965
    3OL    H13S  520   0.585   1.131   0.612 -0.1190  1.2925 -0.8508
    3OL    C114  521   0.527   1.053   0.421  0.2080  0.0462 -0.0784
    3OL    H14R  522   0.563   1.134   0.357  0.5516  0.6962  0.9001
    3OL    H14S  523   0.442   1.013   0.367  1.0800  0.0604 -1.5050
    3OL    C115  524   0.633   0.950   0.417  0.1755  0.1576  0.1216
    3OL    H15R  525   0.585   0.859   0.454 -0.6479 -0.0091 -1.3088
    3OL    H15S  526   0.726   0.967   0.473  0.0923  2.1048 -0.2831
    3OL    C116  527   0.673   0.925   0.272 -0.2467  0.6374 -0.0916
    3OL    H16R  528   0.717   1.010   0.220 -0.5843 -0.1171 -1.6525
    3OL    H16S  529   0.586   0.907   0.209  0.4579 -1.3146 -0.5731
    3OL    C117  530   0.757   0.795   0.271  0.6108 -0.1654  0.0095
    3OL    H17R  531   0.709   0.713   0.324 -0.2067 -0.2780 -0.8785
    3OL    H17S  532   0.843   0.820   0.333  0.1094  1.6046  0.0501
    3OL    C118  533   0.786   0.742   0.131 -0.3304 -0.0836  0.2088
    3OL    H18R  534   0.693   0.739   0.073  0.6716  2.7824 -1.7595
    3OL    H18S  535   0.829   0.642   0.130  0.0111  0.0605  0.5484
    3OL    H18T  536   0.858   0.794   0.067 -0.2431 -1.7817 -1.1434
    1PA    C116  537   1.284   0.750   0.159 -0.2753  1.0961  0.4861
    1PA    H16R  538   1.371   0.697   0.122 -0.5417  1.9819 -1.5839
    1PA    H16S  539   1.307   0.856   0.143 -0.7717  1.0359 -0.8183
    1PA    H16T  540   1.195   0.727   0.100 -1.1824  1.3282  1.7182
    1PA    C115  541   1.273   0.707   0.310  0.2304  0.5041  0.2714
    1PA    H15R  542   1.240   0.603   0.311 -0.2931  0.6656  0.3105
    1PA    H15S  543   1.369   0.730   0.355 -0.7566  3.5189  1.1007
    1PA    C114  544   1.168   0.788   0.392  0.1794  0.1772 -0.3717
    1PA    H14R  545   1.175   0.896   0.379 -1.0030  0.1767 -1.0759
    1PA    H14S  546   1.070   0.764   0.351 -0.2024  1.0198  0.0155
    1PA    C113  547   1.172   0.736   0.534  0.4727  0.3461 -0.7085
    1PA    H13R  548   1.125   0.637   0.544  0.0901  0.6256  0.5318
    1PA    H13S  549   1.271   0.721   0.576 -0.6198 -1.8662  1.3962
    1PA    C112  550   1.087   0.810   0.645  0.6527  0.2220 -0.3896
    1PA    H12R  551   1.138   0.901   0.677 -0.2170 -0.2691  2.7474
    1PA    H12S  552   0.986   0.827   0.606  0.1934  0.0183  0.6926
    1PA    C111  553   1.065   0.737   0.773 -0.0216 -0.7276 -0.7141
    1PA    H11R  554   0.986   0.665   0.749 -0.7344 -0.4915  0.8228
    1PA    H11S  555   1.157   0.685   0.799  0.3565 -0.1767 -0.9230
    1PA    C110  556   1.014   0.824   0.888  0.1210 -0.7244  0.0665
    1PA    H10R  557   1.080   0.900   0.930 -0.2262 -0.5133  0.2356
    1PA    H10S  558   0.941   0.888   0.837 -0.0873 -0.5631  0.5626
    1PA     C19  559   0.935   0.753   0.999 -0.5053  0.1227  1.3121
    1PA     H9R  560   1.007   0.689   1.050 -1.0792 -0.5817  1.2513
    1PA     H9S  561   0.918   0.821   1.083  1.0782 -0.0068  1.7730
    1PA     C18  562   0.816   0.668   0.948  0.2947 -0.3172 -0.4369
    1PA     H8R  563   0.828   0.615   0.852  0.7499 -2.4258  0.7149
    1PA     H8S  564   0.811   0.591   1.025  0.7661  1.8060  1.8079
    1PA     C17  565   0.678   0.736   0.955  0.2613  0.1124 -0.4659
    1PA     H7R  566   0.664   0.754   1.062 -0.0040 -0.4124 -0.4076
    1PA     H7S  567   0.685   0.829   0.899  2.1995 -0.5817 -1.4806
    1PA     C16  568   0.558   0.653   0.914  0.2854 -0.2235  0.1425
    1PA     H6R  569   0.585   0.576   0.841 -0.3263 -0.2364 -0.0714
    1PA     H6S  570   0.533   0.592   1.001 -1.8922  0.3999  0.0104
    1PA     C15  571   0.442   0.738   0.875 -0.4064 -0.9713 -0.0350
    1PA     H5R  572   0.433   0.814   0.953 -1.0265 -2.5448  1.4890
    1PA     H5S  573   0.450   0.793   0.780 -4.1495 -0.2161 -0.0885
    1PA     C14  574   0.311   0.660   0.843  0.1773  0.1575 -0.2752
    1PA     H4R  575   0.240   0.730   0.800 -0.8323 -1.0662 -0.6660
    1PA     H4S  576   0.331   0.578   0.774 -0.8529 -0.1200 -0.2570
    1PA     C13  577   0.239   0.597   0.959  0.0719  0.6580  0.0815
    1PA     H3R  578   0.261   0.654   1.049  1.0790  0.7332 -0.1961
    1PA     H3S  579   0.130   0.600   0.951 -0.1005  1.4486  2.1696
    1PA     C12  580   0.271   0.447   0.992 -0.6879  0.9456 -0.6328
    1PA     H2R  581   0.248   0.390   0.901  0.9390  0.9419 -1.0661
    1PA     H2S  582   0.377   0.433   1.010 -1.5652 -3.6349  2.9727
    2PS     C11  583   0.193   0.400   1.113  0.2531 -0.5239  0.4413
    2PS     O12  584   0.242   0.346   1.208 -0.3781 -0.0995 -0.4176
    2PS     O11  585   0.060   0.428   1.102  0.2326 -0.0667 -0.3578
    2PS      C1  586  -0.034   0.375   1.196  0.5878  0.2841  0.4962
    2PS      HR  587  -0.126   0.346   1.144 -0.2069  2.2198  0.7251
    2PS      HS  588   0.006   0.283   1.239  1.2096  0.9853  1.4640
    2PS      C2  589  -0.056   0.471   1.306  0.0444 -0.7939 -0.5947
    2PS      HX  590   0.044   0.510   1.325 -1.2164  2.8474 -0.6465
    2PS      C3  591  -0.117   0.411   1.429  0.3135  0.4786 -0.0338
    2PS      HA  592  -0.221   0.387   1.404  0.4940  0.4979 -0.8160
    2PS      HB  593  -0.069   0.319   1.463  0.7478  1.0993  1.0920
    2PS     O31  594  -0.116   0.516   1.528  0.4622  1.1421  0.4620
    2PS     P31  595  -0.211   0.488   1.660 -0.2604  0.1355  0.1205
    2PS     O32  596  -0.139   0.381   1.755 -0.3122 -0.4292 -0.3918
    2PS     C31  597  -0.076   0.416   1.872 -0.1941 -0.4035 -0.4322
    2PS     H1A  598   0.017   0.468   1.848  1.1498 -3.0992 -1.5151
    2PS     H1B  599  -0.147   0.468   1.937  0.6864  0.4695 -0.1479
    2PS     C32  600  -0.028   0.292   1.939 -0.5357 -0.0422  0.4065
    2PS     H2A  601   0.055   0.260   1.875 -1.4709  0.2700 -1.0211
    2PS     N31  602  -0.138   0.197   1.933 -0.1928  0.2334  0.0092
    2PS    HN1A  603  -0.114   0.100   1.959 -1.1528 -0.2758 -0.9518
    2PS    HN1B  604  -0.213   0.231   1.996  0.2668  0.6136  0.3581
    2PS    HN1C  605  -0.182   0.203   1.840  1.1281 -0.0593 -0.6496
    2PS     C33  606   0.035   0.325   2.074  0.3038 -0.1425 -0.1353
    2PS     O33  607  -0.217   0.616   1.733  0.0691  0.3148 -0.3852
    2PS     O34  608  -0.339   0.420   1.616  0.1447  0.3018  0.0829
    2PS     O21  609  -0.153   0.572   1.271 -0.3695  0.1642  0.4500
    2PS     C21  610  -0.097   0.687   1.232  0.7703 -0.4330  1.2491
    2PS     O22  611   0.016   0.722   1.232 -0.3628  0.2047 -0.0374
    2PS     O35  612  -0.041   0.320   2.171  0.1970  0.2191  0.1873
    2PS     O36  613   0.151   0.358   2.077 -0.0741  0.6126  0.3448
    3OL     C12  614  -0.203   0.793   1.195 -0.0676 -0.1085  0.7647
    3OL     H2R  615  -0.217   0.845   1.290  0.7357 -0.7228  1.2308
    3OL     H2S  616  -0.297   0.753   1.158 -0.6612  1.3230  0.6575
    3OL     C13  617  -0.152   0.893   1.083 -0.2066  0.7555 -0.2278
    3OL     H3R  618  -0.071   0.949   1.129 -0.9316 -0.0796  2.2175
    3OL     H3S  619  -0.232   0.961   1.053 -0.2356  1.0826  0.5737
    3OL     C14  620  -0.108   0.828   0.951 -0.6906 -0.4940 -0.2760
    3OL     H4R  621  -0.185   0.759   0.915 -0.4686 -1.2834  0.6907
    3OL     H4S  622  -0.022   0.764   0.970  0.1760  0.1634 -1.9077
    3OL     C15  623  -0.084   0.930   0.843 -0.1256 -0.1147  0.0295
    3OL     H5R  624   0.000   0.991   0.876 -0.7517  1.2897 -0.8071
    3OL     H5S  625  -0.172   0.995   0.839 -1.4329 -1.8167 -0.1067
    3OL     C16  626  -0.049   0.882   0.701  0.3661 -0.3222  0.4768
    3OL     H6R  627  -0.099   0.786   0.684  0.2202 -0.2757  0.6279
    3OL     H6S  628   0.058   0.867   0.692  0.0357 -1.1905 -3.7575
    3OL     C17  629  -0.078   0.992   0.601  0.5529 -0.2586 -0.1120
    3OL     H7R  630   0.014   1.047   0.587  2.2665 -2.4702  1.6684
    3OL     H7S  631  -0.157   1.062   0.627 -1.2585 -0.5392 -4.1371
    3OL     C18  632  -0.125   0.937   0.474  0.2271 -0.0906  0.3704
    3OL     H8R  633  -0.055   0.862   0.437 -1.0028 -0.4933 -1.1917
    3OL     H8S  634  -0.125   1.014   0.397 -2.6426  0.5889  0.9352
    3OL     C19  635  -0.264   0.872   0.485  0.1239  0.0782  0.8285
    3OL     H9R  636  -0.272   0.788   0.554  1.2695  0.8642  1.9675
    3OL    C110  637  -0.372   0.913   0.411  0.0011  0.1644 -0.1099
    3OL    H10R  638  -0.462   0.855   0.431  0.8112 -0.7922  0.8641
    3OL    C111  639  -0.379   1.021   0.313 -0.0848 -0.0442 -0.1129
    3OL    H11R  640  -0.289   1.027   0.251 -0.7549  1.9231 -0.9680
    3OL    H11S  641  -0.382   1.117   0.365  0.4918 -0.6796  1.1290
    3OL    C112  642  -0.490   1.011   0.225 -0.0632  0.0005 -0.1881
    3OL    H12R  643  -0.584   0.995   0.278 -0.1207  1.4352  0.1675
    3OL    H12S  644  -0.475   0.919   0.168 -0.0778 -1.2840  1.7969
    3OL    C113  645  -0.514   1.142   0.137 -0.9603  0.8358 -0.3904
    3OL    H13R  646  -0.420   1.170   0.087 -0.3406  0.4230  0.5195
    3OL    H13S  647  -0.542   1.225   0.203  1.2941 -0.6526  2.6801
    3OL    C114  648  -0.624   1.121   0.037  0.6142  0.5456  0.0045
    3OL    H14R  649  -0.613   1.021  -0.006  0.8748  0.4082  0.3837
    3OL    H14S  650  -0.616   1.199  -0.038  1.8155  1.9296  1.5176
    3OL    C115  651  -0.772   1.131   0.085 -0.1455 -0.2320  0.2071
    3OL    H15R  652  -0.790   1.237   0.104 -1.0884 -0.2990 -0.2828
    3OL    H15S  653  -0.780   1.081   0.182 -0.5672 -1.9432 -0.6568
    3OL    C116  654  -0.881   1.081  -0.006 -0.5250  0.3810 -0.0371
    3OL    H16R  655  -0.860   0.981  -0.044 -1.7909  0.2085 -0.3117
    3OL    H16S  656  -0.877   1.140  -0.098  1.1034 -1.8640 -1.4953
    3OL    C117  657  -1.024   1.068   0.061  0.0665  0.0930  0.3882
    3OL    H17R  658  -1.008   0.992   0.137  0.2426 -0.7687 -0.4836
    3OL    H17S  659  -1.101   1.026  -0.004 -1.0153 -0.4846  1.9977
    3OL    C118  660  -1.078   1.194   0.120  0.4326  0.0714  0.6033
    3OL    H18R  661  -1.160   1.166   0.186  0.6895 -2.0935  0.0950
    3OL    H18S  662  -1.118   1.266   0.048 -0.0338 -0.8301 -0.0565
    3OL    H18T  663  -1.006   1.251   0.179 -0.3262  0.4307  1.1938
    1PA    C116  664   1.406   3.789   0.847  0.2286 -0.2269 -0.2008
    1PA    H16R  665   1.428   3.894   0.870  2.2390 -0.8647  1.1037
    1PA    H16S  666   1.300   3.774   0.828  0.3882  0.5181 -1.8649
    1PA    H16T  667   1.458   3.773   0.752 -0.0818  0.8540 -0.5701
    1PA    C115  668   1.481   3.698   0.946  0.3262  0.1653  0.6841
    1PA    H15R  669   1.459   3.719   1.051 -1.8710  1.1088  0.0902
    1PA    H15S  670   1.437   3.599   0.933  1.0449 -0.4563  2.6043
    1PA    C114  671   1.633   3.688   0.942 -0.5002  0.2380 -0.2058
    1PA    H14R  672   1.662   3.636   0.850 -0.7948 -0.7116  0.2255
    1PA    H14S  673   1.674   3.789   0.940 -0.3392  0.2226  1.3300
    1PA    C113  674   1.688   3.603   1.064 -0.6320  0.2032  0.1532
    1PA    H13R  675   1.678   3.669   1.150  1.0057 -0.8659  1.2176
    1PA    H13S  676   1.636   3.508   1.073  0.4355 -0.2820  1.4256
    1PA    C112  677   1.834   3.570   1.050  0.3316  0.2578 -0.2351
    1PA    H12R  678   1.853   3.499   0.970  2.0382 -0.0054  0.3560
    1PA    H12S  679   1.889   3.658   1.016 -0.1358  0.8934  0.5960
    1PA    C111  680   1.910   3.518   1.168 -0.0627  0.1051 -0.3741
    1PA    H11R  681   1.857   3.453   1.238  2.1883 -0.1726  1.1847
    1PA    H11S  682   1.995   3.453   1.142  1.6987  1.7616  0.9324
    1PA    C110  683   1.967   3.632   1.259  0.0647 -0.0207 -0.4214
    1PA    H10R  684   2.031   3.584   1.333 -0.8383  0.9101  1.0088
    1PA    H10S  685   2.039   3.684   1.196 -0.0600  0.9469  0.2067
    1PA     C19  686   1.878   3.738   1.325 -0.4995 -0.0092  0.4258
    1PA     H9R  687   1.840   3.803   1.247 -1.0690  0.3344  0.9751
    1PA     H9S  688   1.790   3.694   1.372 -0.5163  0.5074  0.8968
    1PA     C18  689   1.952   3.822   1.430 -0.3949 -0.1229  0.3983
    1PA     H8R  690   1.981   3.757   1.514  0.1335 -1.6006 -0.8677
    1PA     H8S  691   2.041   3.848   1.372  0.0453 -1.6141  0.3407
    1PA     C17  692   1.898   3.952   1.467 -0.5252 -0.5489 -0.1619
    1PA     H7R  693   1.975   4.026   1.487 -0.5423 -0.3167 -0.9375
    1PA     H7S  694   1.852   4.009   1.386  0.4589 -0.6275 -0.7848
    1PA     C16  695   1.809   3.953   1.585 -0.4699 -0.3795 -0.4968
    1PA     H6R  696   1.863   3.916   1.672  0.0886 -1.1585 -1.1516
    1PA     H6S  697   1.782   4.057   1.602  1.0023  0.1953 -1.5179
    1PA     C15  698   1.677   3.868   1.572 -0.2565  0.0898  0.8943
    1PA     H5R  699   1.627   3.906   1.482 -1.1921 -1.2102  0.8378
    1PA     H5S  700   1.715   3.768   1.549  3.7471  1.3982  1.1991
    1PA     C14  701   1.592   3.874   1.694 -0.3136 -0.2394 -0.4366
    1PA     H4R  702   1.645   3.857   1.788 -1.3626  0.2652  0.2737
    1PA     H4S  703   1.540   3.969   1.708 -1.1637 -0.7777  0.2046
    1PA     C13  704   1.477   3.771   1.697  0.6528  0.1859 -0.4449
    1PA     H3R  705   1.455   3.741   1.594 -0.6846 -2.3407  0.4591
    1PA     H3S  706   1.507   3.687   1.760  0.8386 -0.3509 -1.2302
    1PA     C12  707   1.348   3.829   1.747  0.2968  0.2086  0.1204
    1PA     H2R  708   1.366   3.883   1.839 -2.7856 -2.0507  2.2388
    1PA     H2S  709   1.305   3.896   1.672  0.1634 -0.8951 -0.8216
    2PC     C11  710   1.249   3.724   1.779  0.0619 -0.0149 -0.4724
    2PC     O12  711   1.130   3.724   1.742  0.3349  0.2231  0.1817
    2PC     O11  712   1.296   3.634   1.867 -0.2160  0.2237 -0.2047
    2PC      C1  713   1.203   3.524   1.907 -0.2889 -0.7867 -0.0480
    2PC      HR  714   1.125   3.569   1.968  0.2524  2.1390 -1.3641
    2PC      HS  715   1.154   3.476   1.822 -2.4365  1.2930 -0.0812
    2PC      C2  716   1.279   3.416   1.987  0.2420  0.3773  0.4414
    2PC      HX  717   1.213   3.346   2.038  3.1395 -1.9044  1.3367
    2PC      C3  718   1.386   3.482   2.082 -0.1109  0.0205 -0.4254
    2PC      HA  719   1.471   3.503   2.017 -1.1337  1.6726 -1.3223
    2PC      HB  720   1.361   3.577   2.130  0.7925 -0.3695  0.8491
    2PC     O31  721   1.426   3.401   2.188 -0.4836  0.3275 -0.2061
    2PC     P31  722   1.345   3.389   2.332 -0.0016  0.1796  0.2512
    2PC     O32  723   1.245   3.264   2.290  0.2965 -0.0581  0.3046
    2PC     C31  724   1.288   3.136   2.306 -0.2755 -0.9551 -0.0114
    2PC     H1A  725   1.393   3.121   2.281 -0.7546 -0.5989 -2.4991
    2PC     H1B  726   1.265   3.107   2.409 -0.7618  3.4580  1.3414
    2PC     C32  727   1.223   3.045   2.199  0.1447 -0.7870 -0.8500
    2PC     H2A  728   1.253   3.083   2.102 -0.2017 -0.4171 -0.8161
    2PC     H2B  729   1.264   2.946   2.217  0.9787 -0.6972 -2.1874
    2PC     N31  730   1.075   3.021   2.196 -0.0558  0.1311 -0.0578
    2PC     C33  731   1.060   2.934   2.078  0.0789  0.0055  0.3993
    2PC     H3A  732   1.114   2.981   1.995  3.1969 -0.7960  1.8436
    2PC     H3B  733   1.104   2.836   2.093 -2.5173 -1.2567  0.2867
    2PC     H3C  734   0.953   2.924   2.058 -0.3814  0.1782  2.5306
    2PC     C34  735   1.029   2.964   2.327 -0.2300  0.2535 -0.0992
    2PC     H4A  736   1.061   2.860   2.331 -0.5748  0.1099 -0.8143
    2PC     H4B  737   1.079   3.018   2.407 -1.3349  0.5438  0.4222
    2PC     H4C  738   0.921   2.981   2.325 -0.4371 -0.8783 -2.4953
    2PC     C35  739   1.010   3.155   2.181 -0.5234  0.0369  0.5623
    2PC     H5A  740   1.028   3.207   2.275 -0.7995  2.3873 -0.5979
    2PC     H5B  741   0.902   3.136   2.180 -0.8667  1.7087  2.0039
    2PC     H5C  742   1.041   3.209   2.091 -0.5947 -0.6613  0.1079
    2PC     O33  743   1.438   3.354   2.443 -0.3761  0.6710 -0.5004
    2PC     O34  744   1.261   3.516   2.343  0.1898 -0.0551  0.1655
    2PC     O21  745   1.342   3.334   1.887  0.1904 -0.0171 -0.6083
    2PC     C21  746   1.288   3.216   1.845  0.2990 -0.3102  1.0759
    2PC     O22  747   1.187   3.165   1.890  0.2523  0.2537 -0.5283
    3OL     C12  748   1.360   3.166   1.717  0.0167 -0.1488  0.4790
    3OL     H2R  749   1.466   3.187   1.733  0.8455 -1.9362 -2.1180
    3OL     H2S  750   1.333   3.228   1.631 -0.2044 -1.3592 -0.3457
    3OL     C13  751   1.332   3.023   1.691 -0.3830  0.0836 -0.1305
    3OL     H3R  752   1.224   3.020   1.704 -0.4846 -1.2437 -1.0490
    3OL     H3S  753   1.380   2.960   1.766  1.9198 -1.2270 -2.5366
    3OL     C14  754   1.371   2.981   1.544  0.1220 -0.0896 -0.0390
    3OL     H4R  755   1.468   2.931   1.553 -0.9938 -2.1776  1.3047
    3OL     H4S  756   1.372   3.064   1.473  0.2438  0.2923  0.4051
    3OL     C15  757   1.262   2.890   1.500  0.3061  0.4453 -0.0860
    3OL     H5R  758   1.172   2.948   1.485  1.0804  2.2414  1.6838
    3OL     H5S  759   1.246   2.811   1.574 -0.1826  1.4203  0.8645
    3OL     C16  760   1.287   2.817   1.366  0.3056  0.4046  0.7732
    3OL     H6R  761   1.300   2.896   1.293 -0.9944 -0.6286 -0.6455
    3OL     H6S  762   1.201   2.753   1.345  0.2618  1.4227 -2.7382
    3OL     C17  763   1.429   2.746   1.376  0.2829  0.1384  0.2575
    3OL     H7R  764   1.425   2.676   1.460  1.1278 -1.0285 -0.6454
    3OL     H7S  765   1.507   2.822   1.384  0.0098  0.4386  0.0818
    3OL     C18  766   1.458   2.654   1.260 -0.0030  0.0659  1.2312
    3OL     H8R  767   1.474   2.717   1.173  0.3026 -1.4319  0.1679
    3OL     H8S  768   1.364   2.602   1.240  0.8007 -1.8260  2.0969
    3OL     C19  769   1.583   2.572   1.278  0.2583  0.2018  0.3309
    3OL     H9R  770   1.656   2.641   1.318  0.2411  0.9097 -0.8261
    3OL    C110  771   1.612   2.446   1.242  0.3644  0.5510 -0.1634
    3OL    H10R  772   1.717   2.418   1.240  0.8826  2.4148 -1.7811
    3OL    C111  773   1.528   2.342   1.178  0.0246 -0.0401 -1.3320
    3OL    H11R  774   1.583   2.257   1.138  2.2940  1.0595 -0.6827
    3OL    H11S  775   1.465   2.380   1.097  0.3607  0.5703 -1.3131
    3OL    C112  776   1.431   2.285   1.280  0.1214  0.0701 -0.3427
    3OL    H12R  777   1.375   2.205   1.232  0.6406 -1.1251  0.9819
    3OL    H12S  778   1.357   2.362   1.303  0.4531  0.6184 -1.0877
    3OL    C113  779   1.498   2.231   1.408  0.6256  0.5304 -0.5541
    3OL    H13R  780   1.550   2.315   1.454 -1.0273  2.5244 -2.1370
    3OL    H13S  781   1.585   2.169   1.386 -0.6563 -0.9161 -1.7932
    3OL    C114  782   1.405   2.171   1.525 -0.8840  0.2414 -0.2247
    3OL    H14R  783   1.354   2.257   1.570  2.9655  2.7103 -0.0780
    3OL    H14S  784   1.489   2.142   1.588 -0.6872  0.0349 -0.5807
    3OL    C115  785   1.316   2.063   1.491 -0.1271 -0.2399  0.0332
    3OL    H15R  786   1.371   1.986   1.436  2.2041 -1.3713  3.6106
    3OL    H15S  787   1.237   2.100   1.425 -2.7639 -3.1495  1.3275
    3OL    C116  788   1.252   1.988   1.610  0.6330 -0.0562  0.1031
    3OL    H16R  789   1.335   1.954   1.672  1.4690  0.1511 -0.8708
    3OL    H16S  790   1.206   1.891   1.593 -1.3773  0.5153  1.8291
    3OL    C117  791   1.146   2.081   1.686  0.7646 -0.0462  0.1228
    3OL    H17R  792   1.068   2.114   1.618 -1.1378  2.7353  3.3425
    3OL    H17S  793   1.192   2.171   1.727 -0.5092  0.8311 -0.3394
    3OL    C118  794   1.075   1.991   1.797  0.0715  0.3934 -0.2964
    3OL    H18R  795   1.141   1.974   1.881  0.0287  1.1875 -0.0908
    3OL    H18S  796   1.065   1.887   1.766 -0.4880  0.4550 -0.3442
    3OL    H18T  797   0.977   2.031   1.824  0.6932 -0.1794  3.3568
    1PA    C116  798   2.232  -0.403   0.236 -0.2024  0.1688 -0.4447
    1PA    H16R  799   2.230  -0.501   0.286  0.3134 -0.9101 -2.4320
    1PA    H16S  800   2.314  -0.404   0.164  0.7530 -1.1848  0.6108
    1PA    H16T  801   2.137  -0.396   0.183 -0.7315 -1.9799  0.1023
    1PA    C115  802   2.250  -0.282   0.340  0.2094 -0.0655  0.6498
    1PA    H15R  803   2.166  -0.275   0.410  1.2968  3.2900  1.8233
    1PA    H15S  804   2.335  -0.303   0.405  0.6408  0.3933  0.2414
    1PA    C114  805   2.281  -0.148   0.271  0.0700  0.1569 -0.0849
    1PA    H14R  806   2.375  -0.155   0.216  0.7179  0.2494  0.9645
    1PA    H14S  807   2.216  -0.138   0.184  2.2181 -0.6934 -1.8871
    1PA    C113  808   2.271  -0.021   0.366 -1.0794  0.3407 -0.0067
    1PA    H13R  809   2.302   0.068   0.310 -0.6990 -0.0233 -0.3769
    1PA    H13S  810   2.169  -0.000   0.401 -0.2627  0.1568  2.6334
    1PA    C112  811   2.355  -0.027   0.496 -0.4481 -0.1659 -0.3162
    1PA    H12R  812   2.322  -0.114   0.554 -2.2858  0.9603  0.4179
    1PA    H12S  813   2.461  -0.043   0.480 -0.6472 -0.6302 -1.2547
    1PA    C111  814   2.339   0.086   0.599 -0.2222  0.6688 -0.5700
    1PA    H11R  815   2.381   0.031   0.684 -0.6834  1.0029 -0.1168
    1PA    H11S  816   2.403   0.170   0.572 -1.3434  1.2334 -1.5445
    1PA    C110  817   2.198   0.128   0.630 -0.3023  0.4732  0.4471
    1PA    H10R  818   2.156   0.182   0.545  2.0054  0.9160 -0.4840
    1PA    H10S  819   2.128   0.047   0.654  1.3392 -0.7758  1.2371
    1PA     C19  820   2.202   0.225   0.748 -0.8311  0.6142 -0.3074
    1PA     H9R  821   2.245   0.177   0.836  1.4488  0.9178 -1.1881
    1PA     H9S  822   2.272   0.308   0.736 -1.9461  1.2711 -3.3453
    1PA     C18  823   2.070   0.286   0.795  0.7863  0.9022 -0.1304
    1PA     H8R  824   2.032   0.359   0.723 -1.1251  0.2969  0.2059
    1PA     H8S  825   1.995   0.207   0.808 -0.0144  1.7383  0.4683
    1PA     C17  826   2.087   0.361   0.930 -0.8515  0.4817  0.6516
    1PA     H7R  827   2.109   0.283   1.003  0.1631 -0.0188 -0.1526
    1PA     H7S  828   2.179   0.419   0.929 -1.1025  0.8862  0.5283
    1PA     C16  829   1.958   0.448   0.963  0.1730  0.0379  0.3442
    1PA     H6R  830   1.972   0.548   0.922  2.2439 -0.1073  0.6085
    1PA     H6S  831   1.868   0.411   0.912  0.0799  1.3694 -0.5215
    1PA     C15  832   1.938   0.454   1.122 -1.0525 -0.0147 -0.5303
    1PA     H5R  833   1.929   0.351   1.157  0.4528  0.0703  0.1873
    1PA     H5S  834   2.032   0.495   1.159 -1.1518  0.7404 -1.0908
    1PA     C14  835   1.814   0.542   1.160  0.2682  0.4473  0.0090
    1PA     H4R  836   1.736   0.500   1.096  1.0123  0.1703 -0.7278
    1PA     H4S  837   1.787   0.525   1.265 -1.4828  0.9673 -0.3261
    1PA     C13  838   1.830   0.700   1.130  0.1003 -0.1376  0.4234
    1PA     H3R  839   1.930   0.730   1.162  0.5192  0.3493 -1.2144
    1PA     H3S  840   1.841   0.719   1.023  0.4075 -0.5321  0.3822
    1PA     C12  841   1.719   0.787   1.185 -0.5561  0.1185  0.5507
    1PA     H2R  842   1.721   0.891   1.152 -1.7946  0.1078  0.4023
    1PA     H2S  843   1.618   0.763   1.151 -0.1433  0.0716 -0.6880
    2PC     C11  844   1.724   0.790   1.332  0.1657  0.2623 -0.5066
    2PC     O12  845   1.823   0.820   1.398 -0.0327 -0.4724  0.6261
    2PC     O11  846   1.606   0.743   1.385  0.5981  0.1153 -0.7231
    2PC      C1  847   1.581   0.753   1.528  0.3991  0.1694  0.5830
    2PC      HR  848   1.495   0.692   1.557  0.2662  0.9626  1.9692
    2PC      HS  849   1.658   0.697   1.580  1.4543 -0.0234 -1.1088
    2PC      C2  850   1.572   0.902   1.579  1.0827  0.6507  0.7088
    2PC      HX  851   1.658   0.959   1.544  0.4366  0.5730 -1.1300
    2PC      C3  852   1.561   0.905   1.729 -0.2907 -0.1210 -0.3413
    2PC      HA  853   1.657   0.892   1.781  0.5531  2.7048 -1.0004
    2PC      HB  854   1.523   1.004   1.757 -0.8989 -0.8099  1.4361
    2PC     O31  855   1.469   0.814   1.779 -0.3869  0.3200  0.5377
    2PC     P31  856   1.405   0.820   1.915  0.9154  0.1691 -0.5632
    2PC     O32  857   1.291   0.933   1.909  0.2668 -0.3093 -0.0516
    2PC     C31  858   1.194   0.927   1.809  0.1772  0.0125 -0.0310
    2PC     H1A  859   1.205   1.026   1.764  1.0994 -0.0331  0.0702
    2PC     H1B  860   1.215   0.846   1.738  0.8402 -0.3642  0.5830
    2PC     C32  861   1.049   0.917   1.870  0.8003 -0.4250 -0.2641
    2PC     H2A  862   1.034   0.989   1.951  1.6949  2.2544 -2.3124
    2PC     H2B  863   0.976   0.957   1.799  0.2736  1.2606  1.1311
    2PC     N31  864   0.992   0.789   1.925  0.3193 -0.9891 -0.1875
    2PC     C33  865   1.046   0.764   2.058  0.1540  0.3654 -0.4960
    2PC     H3A  866   1.154   0.761   2.047  0.0761  0.0830 -1.2291
    2PC     H3B  867   1.009   0.847   2.118  3.5804  1.6298  0.1179
    2PC     H3C  868   0.992   0.673   2.085 -0.7838  0.1116 -2.9688
    2PC     C34  869   0.843   0.813   1.952 -0.2115  0.4358 -0.3814
    2PC     H4A  870   0.826   0.883   2.034 -1.6106  1.5292 -1.5562
    2PC     H4B  871   0.789   0.859   1.869 -3.3760 -1.8846  0.2045
    2PC     H4C  872   0.798   0.715   1.969 -1.7058  1.0584 -0.5833
    2PC     C35  873   1.006   0.677   1.831  0.7124  0.3479 -0.4477
    2PC     H5A  874   0.967   0.590   1.883  0.4171  0.6695 -0.1221
    2PC     H5B  875   1.112   0.654   1.819 -0.0090 -3.4741 -0.7711
    2PC     H5C  876   0.952   0.695   1.738 -0.8575  0.1103  0.3807
    2PC     O33  877   1.335   0.689   1.930 -0.3325  0.1632 -0.2538
    2PC     O34  878   1.501   0.865   2.021  0.0738 -0.5105  0.4126
    2PC     O21  879   1.455   0.974   1.539 -0.3526 -0.1354  0.0684
    2PC     C21  880   1.440   1.010   1.402 -0.3244  0.0694  0.1417
    2PC     O22  881   1.522   1.012   1.315 -0.5012  0.1409  0.2150
    3OL     C12  882   1.306   1.072   1.380  0.2085  0.7078  0.5006
    3OL     H2R  883   1.310   1.179   1.358 -1.9023  0.6408 -0.4361
    3OL     H2S  884   1.245   1.065   1.470  0.2579 -0.2365  0.4763
    3OL     C13  885   1.239   1.005   1.266 -0.2349  0.0051 -0.5569
    3OL     H3R  886   1.306   1.014   1.181  0.8370 -0.0878  0.2616
    3OL     H3S  887   1.145   1.056   1.242 -1.0149 -1.2851 -0.3331
    3OL     C14  888   1.214   0.853   1.291  0.3832 -0.5515 -0.2056
    3OL     H4R  889   1.307   0.797   1.306  0.3114 -0.3720  0.9228
    3OL     H4S  890   1.174   0.812   1.198  1.8523  0.2564 -1.2505
    3OL     C15  891   1.124   0.832   1.412  0.5697  0.2158 -0.4199
    3OL     H5R  892   1.035   0.895   1.412  1.1112  0.9959 -0.5393
    3OL     H5S  893   1.180   0.860   1.501 -0.5583 -0.3852  0.5116
    3OL     C16  894   1.071   0.687   1.429  1.0012  0.2060 -0.4315
    3OL     H6R  895   1.019   0.654   1.339 -0.9408 -0.7745  0.9761
    3OL     H6S  896   0.986   0.688   1.497  0.8612  0.0054 -0.6004
    3OL     C17  897   1.176   0.586   1.481  0.0033 -0.1388  0.0675
    3OL     H7R  898   1.140   0.499   1.537  0.7512 -0.4142  0.1327
    3OL     H7S  899   1.238   0.637   1.555  0.1556  1.5230 -1.1567
    3OL     C18  900   1.253   0.520   1.365  0.2329 -0.5290  0.0397
    3OL     H8R  901   1.307   0.444   1.421  0.2493 -1.3367 -1.0524
    3OL     H8S  902   1.325   0.587   1.317 -1.6295  0.6135 -1.3038
    3OL     C19  903   1.165   0.449   1.272 -0.1619 -0.0954 -0.1146
    3OL     H9R  904   1.098   0.374   1.314 -0.2635  1.3148  2.4499
    3OL    C110  905   1.183   0.469   1.141  0.4924 -0.3301 -0.4609
    3OL    H10R  906   1.118   0.407   1.079  0.9084  0.3623 -1.6122
    3OL    C111  907   1.277   0.560   1.073 -0.4325  0.8268  0.1505
    3OL    H11R  908   1.307   0.643   1.137  1.0297 -1.2386  2.3340
    3OL    H11S  909   1.244   0.609   0.981  0.9136 -0.1578 -0.9015
    3OL    C112  910   1.411   0.497   1.024  0.0351 -0.0367  0.3018
    3OL    H12R  911   1.475   0.465   1.106  0.7541  0.6143  0.0069
    3OL    H12S  912   1.473   0.570   0.973 -0.8468  0.4034 -0.1672
    3OL    C113  913   1.393   0.383   0.925 -0.0908  0.8302  0.0712
    3OL    H13R  914   1.372   0.293   0.983  0.8718  1.4001  1.3507
    3OL    H13S  915   1.494   0.370   0.887  0.0477  0.0744  0.6597
    3OL    C114  916   1.299   0.407   0.808 -0.7550 -0.0422 -0.3152
    3OL    H14R  917   1.306   0.512   0.778  0.5365  0.8370  2.7333
    3OL    H14S  918   1.201   0.401   0.857 -0.2137 -1.0933  0.6789
    3OL    C115  919   1.303   0.310   0.689 -0.4912  0.5494 -0.7306
    3OL    H15R  920   1.246   0.350   0.605  0.2927 -0.7343 -1.9165
    3OL    H15S  921   1.266   0.211   0.715  2.7568 -0.6704 -0.2972
    3OL    C116  922   1.441   0.274   0.643 -0.0813 -0.0392  0.7142
    3OL    H16R  923   1.416   0.190   0.578 -0.6122  0.3499  0.4109
    3OL    H16S  924   1.506   0.229   0.719  0.8305 -0.2127 -0.1438
    3OL    C117  925   1.515   0.382   0.569  0.0171  0.0484 -0.4566
    3OL    H17R  926   1.533   0.461   0.642  0.3023  0.7533 -1.2686
    3OL    H17S  927   1.445   0.433   0.503  0.2869  0.0807 -0.7183
    3OL    C118  928   1.648   0.340   0.512 -0.2321 -0.4317 -0.2439
    3OL    H18R  929   1.709   0.295   0.590 -0.9986  0.9567  1.2273
    3OL    H18S  930   1.695   0.430   0.472 -1.0403  0.0868 -0.0526
    3OL    H18T  931   1.637   0.281   0.421 -1.3624  2.4810 -2.1507
    1PA    C116  932   4.144   5.092  -0.111 -0.2430  0.6232  0.2143
    1PA    H16R  933   4.083   5.174  -0.071  0.5121  1.0791  0.4498
    1PA    H16S  934   4.186   5.119  -0.208  0.3216  1.8008  0.7708
    1PA    H16T  935   4.226   5.074  -0.041  2.3175 -0.0682 -2.7506
    1PA    C115  936   4.060   4.964  -0.110  0.1689  0.3653  0.7632
    1PA    H15R  937   3.963   4.988  -0.153  0.3491 -0.0450  0.1111
    1PA    H15S  938   4.100   4.888  -0.176 -0.4726 -0.4521  1.2954
    1PA    C114  939   4.053   4.905   0.032  0.3717  0.2265  0.1625
    1PA    H14R  940   4.006   4.807   0.021 -1.0710  1.1008 -2.2023
    1PA    H14S  941   4.153   4.902   0.075  1.5468  0.8335 -2.3000
    1PA    C113  942   3.962   4.980   0.122  0.0072  0.0501 -0.2970
    1PA    H13R  943   4.000   5.081   0.135  0.0354  0.0881 -0.6629
    1PA    H13S  944   3.867   5.010   0.077  0.5994  3.3377  0.3576
    1PA    C112  945   3.947   4.914   0.266  0.3499  0.5374  0.5553
    1PA    H12R  946   4.043   4.898   0.315  0.8753  0.0411 -0.5942
    1PA    H12S  947   3.903   4.986   0.336 -2.1957  0.9878 -1.3408
    1PA    C111  948   3.863   4.789   0.267 -0.1147  0.3593  0.2736
    1PA    H11R  949   3.771   4.809   0.211 -0.3261  0.0757  0.5164
    1PA    H11S  950   3.915   4.715   0.206  0.2007 -1.5181  2.6603
    1PA    C110  951   3.846   4.718   0.404 -0.0082  0.0403  0.0769
    1PA    H10R  952   3.943   4.697   0.448 -0.0812  0.1957  0.3115
    1PA    H10S  953   3.792   4.773   0.481  0.6072  0.6539  0.0773
    1PA     C19  954   3.770   4.580   0.404  0.0490 -0.6857 -0.0898
    1PA     H9R  955   3.842   4.507   0.368  2.0293  0.6181  0.9839
    1PA     H9S  956   3.756   4.543   0.506 -0.5500 -1.7908 -0.5668
    1PA     C18  957   3.641   4.591   0.331  0.3122  0.0682  0.0424
    1PA     H8R  958   3.653   4.605   0.224 -1.4691  1.0522 -0.0519
    1PA     H8S  959   3.590   4.494   0.334  3.5791 -1.8591 -1.2208
    1PA     C17  960   3.543   4.695   0.376  0.2526  0.8011  0.6073
    1PA     H7R  961   3.599   4.787   0.355 -0.3648  1.0761  0.1285
    1PA     H7S  962   3.460   4.689   0.306 -1.5580 -0.5106  2.7466
    1PA     C16  963   3.505   4.685   0.526  0.2970  0.4225  0.2265
    1PA     H6R  964   3.596   4.681   0.586 -1.1678  2.0170  2.7100
    1PA     H6S  965   3.444   4.774   0.543 -0.8695 -0.4544  0.7545
    1PA     C15  966   3.436   4.558   0.563 -0.5402  0.0425 -0.2613
    1PA     H5R  967   3.344   4.549   0.505 -1.0173  0.5462  0.3967
    1PA     H5S  968   3.495   4.468   0.550  1.0757  0.7974  1.3642
    1PA     C14  969   3.386   4.543   0.702  0.3493 -0.5336  0.0823
    1PA     H4R  970   3.320   4.626   0.727 -0.5639 -1.1972 -0.0551
    1PA     H4S  971   3.333   4.448   0.697 -0.1475 -0.2094 -2.9695
    1PA     C13  972   3.488   4.545   0.813 -0.7454 -0.0777 -0.6313
    1PA     H3R  973   3.539   4.642   0.813  0.3171 -0.5817  1.3558
    1PA     H3S  974   3.434   4.553   0.908 -0.3419  0.4018 -0.4384
    1PA     C12  975   3.577   4.419   0.830  0.0890  0.1198  0.5821
    1PA     H2R  976   3.522   4.325   0.820 -1.0525  0.9237 -1.2395
    1PA     H2S  977   3.654   4.420   0.753  2.1148 -0.1139  2.4817
    2PS     C11  978   3.644   4.411   0.964  0.2072  0.7495 -0.3384
    2PS     O12  979   3.617   4.481   1.065  0.2204 -0.0000 -0.3271
    2PS     O11  980   3.731   4.301   0.968  0.6267 -0.1598  0.2515
    2PS      C1  981   3.787   4.253   1.096 -0.1533 -0.3728  0.3701
    2PS      HR  982   3.856   4.169   1.083 -0.3443 -0.3304 -1.1412
    2PS      HS  983   3.835   4.345   1.129 -0.3611 -0.4393  0.8785
    2PS      C2  984   3.679   4.202   1.186 -0.2680 -0.7102  0.3310
    2PS      HX  985   3.590   4.266   1.188  0.3872  0.2159  0.5941
    2PS      C3  986   3.740   4.179   1.322  0.5496 -0.4663 -0.5337
    2PS      HA  987   3.833   4.125   1.302  0.6400 -0.3774 -0.3548
    2PS      HB  988   3.778   4.278   1.350  0.5213 -0.4226 -0.6504
    2PS     O31  989   3.652   4.130   1.422 -0.6700 -0.3806  0.2657
    2PS     P31  990   3.679   4.142   1.581  0.0934 -0.1847 -0.1625
    2PS     O32  991   3.656   4.301   1.619 -0.0543 -0.1570 -0.0318
    2PS     C31  992   3.531   4.358   1.611  0.4179  0.0667 -0.4670
    2PS     H1A  993   3.486   4.346   1.512  1.3620  0.7923 -1.0046
    2PS     H1B  994   3.470   4.307   1.686 -0.6905  1.7537 -0.1534
    2PS     C32  995   3.541   4.510   1.643  0.1616  0.2269  0.1894
    2PS     H2A  996   3.624   4.546   1.583  0.8194 -1.1393  0.2393
    2PS     N31  997   3.581   4.523   1.790 -0.0100 -0.5096 -0.1933
    2PS    HN1A  998   3.593   4.620   1.823 -0.7441 -1.5894  3.6789
    2PS    HN1B  999   3.514   4.478   1.854 -0.3251 -0.0979 -0.2339
    2PS    HN1C 1000   3.670   4.471   1.797 -0.1426 -0.8156 -0.7014
    2PS     C33 1001   3.419   4.578   1.591  0.2345 -0.1607  0.6461
    2PS     O33 1002   3.568   4.069   1.640 -0.0068  0.7962 -0.3117
    2PS     O34 1003   3.816   4.105   1.612 -0.2617  0.1237  0.6421
    2PS     O21 1004   3.644   4.068   1.154 -0.2124  0.5686  0.5352
    2PS     C21 1005   3.546   4.043   1.060 -0.2837  0.1258 -0.2096
    2PS     O22 1006   3.491   4.134   1.003 -0.0339  0.6852  0.0398
    2PS     O35 1007   3.428   4.693   1.559 -0.2008  0.2952  0.2178
    2PS     O36 1008   3.315   4.514   1.574  0.0869 -0.1707 -0.3065
    3OL     C12 1009   3.537   3.896   1.032  0.0747 -0.1107  0.0933
    3OL     H2R 1010   3.542   3.843   1.128 -1.1533  1.3741  1.0220
    3OL     H2S 1011   3.628   3.863   0.981 -0.7323 -1.4127 -0.5291
    3OL     C13 1012   3.408   3.853   0.964  0.0524 -0.1899 -0.7277
    3OL     H3R 1013   3.410   3.879   0.858 -2.0960  3.2235 -0.0869
    3OL     H3S 1014   3.333   3.920   1.008 -0.6749 -0.7167 -1.1509
    3OL     C14 1015   3.368   3.712   0.980 -0.0384 -0.3386  0.2282
    3OL     H4R 1016   3.287   3.689   0.911 -0.8980  0.9306  0.7791
    3OL     H4S 1017   3.330   3.699   1.082 -1.4041  1.4473 -0.0218
    3OL     C15 1018   3.478   3.611   0.945  0.3939  0.6246  0.2778
    3OL     H5R 1019   3.441   3.509   0.956  1.1800  0.3043  0.0218
    3OL     H5S 1020   3.561   3.625   1.015 -0.6339  1.3777  1.3885
    3OL     C16 1021   3.517   3.621   0.795  0.3593 -0.2866  0.5965
    3OL     H6R 1022   3.560   3.721   0.782  0.6570 -0.6120 -1.2645
    3OL     H6S 1023   3.424   3.619   0.737 -1.8966  0.5848  3.9084
    3OL     C17 1024   3.613   3.508   0.734 -0.3139 -0.2975  0.8320
    3OL     H7R 1025   3.558   3.415   0.748  1.8624 -1.9692 -1.0077
    3OL     H7S 1026   3.709   3.527   0.782  0.8703 -0.7354 -1.2089
    3OL     C18 1027   3.625   3.527   0.583  0.1899 -0.0572 -0.7298
    3OL     H8R 1028   3.642   3.633   0.564 -0.0725  0.1457  0.1329
    3OL     H8S 1029   3.523   3.521   0.544 -1.0966  1.6908  2.0898
    3OL     C19 1030   3.713   3.430   0.520  0.5114  0.0823 -0.3040
    3OL     H9R 1031   3.667   3.332   0.514 -0.4188  0.5381 -0.8588
    3OL    C110 1032   3.842   3.452   0.477 -0.1804  0.1569 -0.4728
    3OL    H10R 1033   3.896   3.370   0.430 -1.2547  0.6711 -2.7116
    3OL    C111 1034   3.917   3.582   0.476  0.5012  0.0141  0.6549
    3OL    H11R 1035   4.016   3.561   0.518  0.0414 -1.5440  1.0227
    3OL    H11S 1036   3.882   3.659   0.545 -1.6899  0.4976 -0.8932
    3OL    C112 1037   3.914   3.646   0.339  0.1509  0.0768  0.3870
    3OL    H12R 1038   3.812   3.648   0.299 -0.0859 -1.7061  0.7959
    3OL    H12S 1039   3.966   3.585   0.266  0.3165 -0.9041  1.2979
    3OL    C113 1040   3.961   3.795   0.344 -0.1036 -1.2752 -0.2838
    3OL    H13R 1041   3.906   3.849   0.422 -2.5672 -0.8506 -2.1759
    3OL    H13S 1042   3.932   3.854   0.257  2.1889 -1.6215 -1.3586
    3OL    C114 1043   4.119   3.808   0.375  0.4421  0.0579  0.0439
    3OL    H14R 1044   4.181   3.763   0.298 -0.0729 -1.0769  0.2631
    3OL    H14S 1045   4.132   3.756   0.471 -1.5883  1.4961  1.1869
    3OL    C115 1046   4.159   3.948   0.393 -0.4535 -0.3056 -0.0239
    3OL    H15R 1047   4.088   3.997   0.461  0.2743  0.2005  0.3844
    3OL    H15S 1048   4.146   4.009   0.303 -2.6390  0.8446  0.9836
    3OL    C116 1049   4.310   3.977   0.440  0.0792  0.5465 -0.6334
    3OL    H16R 1050   4.327   4.083   0.419  0.8213  0.2061 -1.8776
    3OL    H16S 1051   4.384   3.912   0.392  0.9321 -3.1127  4.7066
    3OL    C117 1052   4.350   3.957   0.588  0.8244  0.3683  0.8532
    3OL    H17R 1053   4.347   3.850   0.608 -3.4712  0.4412  1.4435
    3OL    H17S 1054   4.271   4.006   0.645 -0.6676  0.1917 -0.9839
    3OL    C118 1055   4.485   4.013   0.615  0.3093 -0.1230  0.8610
    3OL    H18R 1056   4.568   3.958   0.571  0.4241  0.4917  0.2949
    3OL    H18S 1057   4.498   4.015   0.723  1.2452 -1.3010  0.7760
    3OL    H18T 1058   4.478   4.117   0.581 -2.0993 -0.9301 -1.4521
    1PA    C116 1059   3.084   1.868   0.362  0.0459  0.7056  0.6128
    1PA    H16R 1060   2.996   1.835   0.418 -0.2621  1.1167  0.3703
    1PA    H16S 1061   3.145   1.779   0.343  1.0387  1.0809  1.8816
    1PA    H16T 1062   3.048   1.906   0.267 -3.3734 -0.7207  1.1847
    1PA    C115 1063   3.177   1.953   0.446 -0.5073  0.7347  0.9435
    1PA    H15R 1064   3.204   1.910   0.543  0.2546 -0.6389  0.1526
    1PA    H15S 1065   3.267   1.965   0.386 -1.7040 -2.1804 -1.7341
    1PA    C114 1066   3.123   2.094   0.483  1.3717 -0.0208  0.2691
    1PA    H14R 1067   3.083   2.144   0.395  1.7733 -1.9949 -1.1008
    1PA    H14S 1068   3.035   2.085   0.548 -0.3834  2.4967 -1.5676
    1PA    C113 1069   3.228   2.181   0.540 -0.0416 -0.3533 -0.3933
    1PA    H13R 1070   3.299   2.180   0.457 -0.9476  4.4164 -1.5072
    1PA    H13S 1071   3.201   2.287   0.545 -0.2159 -0.4428  0.8833
    1PA    C112 1072   3.290   2.136   0.673  0.3296 -0.5566  0.2754
    1PA    H12R 1073   3.205   2.099   0.731 -1.2819  1.5870 -0.6010
    1PA    H12S 1074   3.358   2.052   0.659  0.0010 -1.0796  1.7041
    1PA    C111 1075   3.347   2.250   0.761  0.1148  0.6042 -0.4399
    1PA    H11R 1076   3.433   2.304   0.720  1.2445 -1.0556 -0.3305
    1PA    H11S 1077   3.267   2.324   0.771  1.8448  2.4879  0.1555
    1PA    C110 1078   3.377   2.218   0.903 -0.2789 -0.2524  0.0185
    1PA    H10R 1079   3.356   2.309   0.959  0.2571 -0.6481  0.8785
    1PA    H10S 1080   3.325   2.139   0.956  1.0845 -0.6550  0.8070
    1PA     C19 1081   3.523   2.189   0.918 -0.3621 -0.1156  0.3939
    1PA     H9R 1082   3.544   2.093   0.871  0.3597  0.5352 -0.6522
    1PA     H9S 1083   3.586   2.256   0.859  1.2209 -3.5156 -2.1401
    1PA     C18 1084   3.569   2.174   1.062  0.2413 -0.1775 -0.2651
    1PA     H8R 1085   3.540   2.258   1.125 -1.8483 -0.9281 -0.1654
    1PA     H8S 1086   3.522   2.089   1.112 -0.3342 -0.3262 -1.0432
    1PA     C17 1087   3.726   2.168   1.064  0.0571  0.5159  0.1801
    1PA     H7R 1088   3.754   2.097   0.986  1.0400  0.3721  0.6606
    1PA     H7S 1089   3.768   2.267   1.046  0.7649 -0.0986 -1.7371
    1PA     C16 1090   3.792   2.122   1.194 -0.6359 -0.2266 -0.8552
    1PA     H6R 1091   3.897   2.146   1.209 -0.4136 -1.8907  0.6630
    1PA     H6S 1092   3.744   2.180   1.273 -0.0306  0.1400 -0.7522
    1PA     C15 1093   3.769   1.977   1.222  0.0244  0.0977 -0.8461
    1PA     H5R 1094   3.663   1.959   1.239  0.2255 -2.2010 -1.6472
    1PA     H5S 1095   3.797   1.925   1.129 -0.0464  0.5706 -1.1321
    1PA     C14 1096   3.852   1.912   1.335 -0.4018 -0.0309  1.1065
    1PA     H4R 1097   3.956   1.918   1.301 -0.7916 -0.3033 -0.1996
    1PA     H4S 1098   3.846   1.969   1.428  0.2284  0.3613  0.9102
    1PA     C13 1099   3.822   1.762   1.359 -0.7959  0.1424 -0.1601
    1PA     H3R 1100   3.820   1.705   1.265 -1.6482  2.8217 -1.8910
    1PA     H3S 1101   3.900   1.720   1.423  0.6293  1.6785 -0.8128
    1PA     C12 1102   3.684   1.741   1.416  0.0634  0.6067  0.3820
    1PA     H2R 1103   3.656   1.820   1.486  0.4948 -0.3567  1.6771
    1PA     H2S 1104   3.607   1.743   1.338  0.2622  2.5430  0.1808
    2PC     C11 1105   3.669   1.603   1.478 -0.5874 -0.4047  0.6949
    2PC     O12 1106   3.759   1.559   1.550 -0.1524  0.1058  0.5233
    2PC     O11 1107   3.550   1.547   1.436 -0.2097  0.3164  0.2260
    2PC      C1 1108   3.513   1.420   1.485  0.1289 -0.0089 -0.9314
    2PC      HR 1109   3.548   1.343   1.415 -1.1202  0.0557 -1.6447
    2PC      HS 1110   3.572   1.398   1.575  2.9018 -2.6861 -3.1679
    2PC      C2 1111   3.367   1.419   1.515  0.4085  0.2920  0.2343
    2PC      HX 1112   3.346   1.518   1.554 -0.9388  0.6164 -1.2258
    2PC      C3 1113   3.314   1.316   1.612  0.0342  0.0989  0.0298
    2PC      HA 1114   3.306   1.216   1.570  2.2189 -0.0860 -0.0900
    2PC      HB 1115   3.381   1.303   1.698 -2.0838 -1.0845  1.6038
    2PC     O31 1116   3.188   1.357   1.656  0.3888 -0.2673  0.4584
    2PC     P31 1117   3.149   1.338   1.806 -0.0062 -0.4285  0.1573
    2PC     O32 1118   3.113   1.187   1.827 -1.0834  0.9388  0.1793
    2PC     C31 1119   3.019   1.125   1.746  0.6978 -0.5441 -0.1355
    2PC     H1A 1120   2.920   1.166   1.763  1.7236  2.4153 -0.7729
    2PC     H1B 1121   3.042   1.135   1.639 -0.5887  0.0260 -0.3704
    2PC     C32 1122   3.018   0.975   1.780 -0.3094  0.2967 -0.2761
    2PC     H2A 1123   2.976   0.954   1.878 -3.4973  0.5708 -1.4592
    2PC     H2B 1124   2.941   0.930   1.717 -0.5356  1.9798 -1.2570
    2PC     N31 1125   3.139   0.892   1.772 -0.4780  0.0080  0.1633
    2PC     C33 1126   3.249   0.955   1.845  0.5026 -0.3641 -0.4331
    2PC     H3A 1127   3.344   0.901   1.853  1.1119  0.9254  2.0209
    2PC     H3B 1128   3.273   1.052   1.800  1.4797  0.9836  2.7566
    2PC     H3C 1129   3.213   0.974   1.946 -0.7473 -2.4245 -0.4305
    2PC     C34 1130   3.101   0.755   1.830 -0.3309  0.1070  0.1531
    2PC     H4A 1131   3.197   0.704   1.832 -0.6865 -0.8084 -1.9758
    2PC     H4B 1132   3.052   0.761   1.927  2.6505  2.4016  1.6417
    2PC     H4C 1133   3.038   0.714   1.750 -0.4497  1.1363 -0.3020
    2PC     C35 1134   3.194   0.860   1.636  0.4298  0.1590 -0.1213
    2PC     H5A 1135   3.111   0.819   1.578 -0.1612  2.0404 -0.6828
    2PC     H5B 1136   3.273   0.787   1.656 -0.2808 -0.3951  0.7787
    2PC     H5C 1137   3.218   0.959   1.598 -2.1431  1.0451  0.3450
    2PC     O33 1138   3.265   1.375   1.891 -0.3290  0.1874 -0.5756
    2PC     O34 1139   3.027   1.423   1.816  0.1660  0.9878 -0.4148
    2PC     O21 1140   3.292   1.397   1.387  0.5701  0.1208  0.1678
    2PC     C21 1141   3.179   1.464   1.358 -0.4712  1.0145  1.0851
    2PC     O22 1142   3.127   1.537   1.439  0.2918  0.1255  0.0757
    3OL     C12 1143   3.132   1.432   1.216  0.5157 -0.3222 -0.3292
    3OL     H2R 1144   3.157   1.330   1.187  0.7768 -0.3045 -0.1767
    3OL     H2S 1145   3.179   1.506   1.151 -0.9619  0.8288 -0.1381
    3OL     C13 1146   2.980   1.447   1.199 -0.3590  0.3553 -0.4754
    3OL     H3R 1147   2.938   1.534   1.250  0.1967 -0.0347  0.6697
    3OL     H3S 1148   2.926   1.372   1.257 -1.9085  3.3579  2.2823
    3OL     C14 1149   2.930   1.442   1.056 -0.3628  0.6356 -0.4274
    3OL     H4R 1150   2.956   1.537   1.008  1.1240  0.6725  0.3743
    3OL     H4S 1151   2.821   1.443   1.053 -0.4452  2.2009  1.2239
    3OL     C15 1152   2.974   1.336   0.951 -0.1373 -0.4348  0.6865
    3OL     H5R 1153   2.964   1.229   0.971  3.5888 -0.6855  1.8947
    3OL     H5S 1154   3.081   1.336   0.930  0.2610 -0.0257  2.5833
    3OL     C16 1155   2.905   1.366   0.817  0.0141  0.2465 -0.3951
    3OL     H6R 1156   2.929   1.468   0.787  2.2885 -0.4436 -1.1201
    3OL     H6S 1157   2.798   1.349   0.836  0.3602 -0.4439  1.0924
    3OL     C17 1158   2.956   1.282   0.702 -0.0197 -0.4297  0.2599
    3OL     H7R 1159   2.941   1.178   0.729 -3.2447 -0.1463 -0.0721
    3OL     H7S 1160   3.062   1.294   0.679  0.2456 -0.6230  1.3468
    3OL     C18 1161   2.864   1.305   0.579 -0.1893 -0.0327 -0.2042
    3OL     H8R 1162   2.762   1.269   0.596  0.8871 -1.6925  3.8801
    3OL     H8S 1163   2.907   1.243   0.501 -0.5019 -2.1512  1.2345
    3OL     C19 1164   2.863   1.452   0.532  0.4727  0.0399 -0.1328
    3OL     H9R 1165   2.796   1.517   0.588 -0.0343 -0.5411 -0.0520
    3OL    C110 1166   2.931   1.507   0.433 -0.6431  0.0821 -0.2918
    3OL    H10R 1167   2.919   1.613   0.415 -2.7880  0.5255  2.9085
    3OL    C111 1168   3.034   1.447   0.347 -0.2265 -0.4801 -0.0454
    3OL    H11R 1169   3.069   1.364   0.409 -3.7566 -0.8801  1.6935
    3OL    H11S 1170   3.117   1.517   0.336 -2.0116  1.7856  0.0501
    3OL    C112 1171   2.981   1.385   0.219 -0.4805 -0.3219  0.6625
    3OL    H12R 1172   2.895   1.447   0.193 -0.9393 -0.4544  1.7852
    3OL    H12S 1173   2.929   1.291   0.240 -2.8101  0.8614  0.4274
    3OL    C113 1174   3.076   1.353   0.103 -0.5927  0.1953  0.8289
    3OL    H13R 1175   3.006   1.319   0.027  0.4901 -0.4739  0.1001
    3OL    H13S 1176   3.140   1.270   0.133 -0.3558  0.0323 -0.1227
    3OL    C114 1177   3.161   1.457   0.061  0.9040  0.0261  0.7764
    3OL    H14R 1178   3.229   1.412  -0.012  1.2232 -0.4284  1.3467
    3OL    H14S 1179   3.231   1.489   0.139  1.3277  1.0679  0.0075
    3OL    C115 1180   3.088   1.580  -0.006 -0.5039 -0.5528  0.1566
    3OL    H15R 1181   3.164   1.657  -0.026 -1.4986  0.8598  1.6150
    3OL    H15S 1182   3.017   1.627   0.061 -2.1997 -2.7362  0.0004
    3OL    C116 1183   3.018   1.534  -0.141 -0.9375 -0.0586  0.0412
    3OL    H16R 1184   3.056   1.441  -0.184  0.6889  1.0322 -1.0061
    3OL    H16S 1185   3.055   1.606  -0.214  2.2822 -0.2730  1.2887
    3OL    C117 1186   2.871   1.543  -0.143 -0.6449  0.0244 -0.3418
    3OL    H17R 1187   2.831   1.645  -0.135 -1.1667  0.3330 -4.5061
    3OL    H17S 1188   2.840   1.484  -0.056  4.1853 -2.2334  0.1854
    3OL    C118 1189   2.794   1.502  -0.268 -0.0204 -0.4005  0.3077
    3OL    H18R 1190   2.687   1.518  -0.256  0.2266  0.9896  0.9365
    3OL    H18S 1191   2.820   1.400  -0.297  4.5396  0.4764  0.5256
    3OL    H18T 1192   2.827   1.558  -0.356  2.3371 -0.7216  0.9004
    1PA    C116 1193   4.420   0.571   0.522 -0.2558  0.6590 -0.1657
    1PA    H16R 1194   4.361   0.480   0.513 -0.4122  0.7696 -0.2507
    1PA    H16S 1195   4.466   0.567   0.621 -0.6355  1.5466  0.0550
    1PA    H16T 1196   4.506   0.579   0.455  0.5368 -1.4290  0.5049
    1PA    C115 1197   4.317   0.685   0.506 -0.2620  0.2714 -0.1610
    1PA    H15R 1198   4.378   0.776   0.505  0.7497 -0.4006 -0.0562
    1PA    H15S 1199   4.274   0.677   0.406 -0.6121  0.4228 -0.0279
    1PA    C114 1200   4.202   0.683   0.614  0.2224 -0.9082  0.2674
    1PA    H14R 1201   4.132   0.604   0.585 -4.1324  1.7647  2.4652
    1PA    H14S 1202   4.250   0.660   0.709  0.9125 -0.4047  0.0434
    1PA    C113 1203   4.109   0.808   0.608  0.3692 -0.3091  0.0514
    1PA    H13R 1204   4.165   0.898   0.633 -1.9580  1.1258  0.4288
    1PA    H13S 1205   4.078   0.809   0.503 -1.0399 -1.6997  0.4135
    1PA    C112 1206   3.969   0.788   0.675  0.8084 -0.0912  0.2786
    1PA    H12R 1207   3.920   0.694   0.649 -0.7146  1.2138 -1.9204
    1PA    H12S 1208   3.986   0.785   0.783  1.2622 -0.5706  0.1956
    1PA    C111 1209   3.880   0.918   0.649 -1.3926  0.3450  0.2918
    1PA    H11R 1210   3.790   0.906   0.710 -0.6612  1.7062  1.7076
    1PA    H11S 1211   3.921   1.002   0.706 -0.3650  0.0196  0.0386
    1PA    C110 1212   3.837   0.942   0.503  0.4233  0.3554 -0.2288
    1PA    H10R 1213   3.775   1.032   0.508 -0.8317 -0.5214  0.8009
    1PA    H10S 1214   3.933   0.962   0.456  1.1129 -0.5607  0.7333
    1PA     C19 1215   3.766   0.830   0.433  0.6358 -0.2320 -0.6922
    1PA     H9R 1216   3.803   0.741   0.484  0.6509 -1.0608 -2.1032
    1PA     H9S 1217   3.659   0.827   0.452  0.0430  0.0684 -3.5429
    1PA     C18 1218   3.787   0.834   0.278 -0.1226  0.3442 -0.6287
    1PA     H8R 1219   3.688   0.817   0.237 -0.6460 -0.5575  0.9381
    1PA     H8S 1220   3.801   0.932   0.231 -2.8190  0.1665 -1.9720
    1PA     C17 1221   3.894   0.730   0.234  0.1123 -0.9206 -0.7944
    1PA     H7R 1222   3.911   0.730   0.126 -0.3911  2.3316 -0.9822
    1PA     H7S 1223   3.996   0.751   0.266 -0.6817  0.4828  0.9648
    1PA     C16 1224   3.853   0.585   0.274  0.5478  0.4028  0.2422
    1PA     H6R 1225   3.860   0.569   0.382 -1.5400 -1.4181  0.1914
    1PA     H6S 1226   3.746   0.566   0.262  0.4639  0.8730  0.2509
    1PA     C15 1227   3.939   0.479   0.205  0.4610  0.2602  0.1939
    1PA     H5R 1228   3.936   0.495   0.097  1.8746 -0.3791  0.0294
    1PA     H5S 1229   4.045   0.482   0.230  0.1130  0.3033  1.7445
    1PA     C14 1230   3.902   0.328   0.214 -0.3314 -0.2832 -0.4102
    1PA     H4R 1231   3.795   0.315   0.193 -0.1543  0.6025 -2.0138
    1PA     H4S 1232   3.947   0.270   0.134  0.7921 -0.8305  0.5902
    1PA     C13 1233   3.916   0.272   0.364 -0.3554  0.1967  0.5211
    1PA     H3R 1234   3.833   0.324   0.412 -2.0086 -1.1134 -0.7833
    1PA     H3S 1235   3.906   0.164   0.373  1.4690  0.1158  2.3829
    1PA     C12 1236   4.049   0.312   0.431  0.3381  0.6977 -0.1432
    1PA     H2R 1237   4.131   0.286   0.364 -0.4695 -2.6614 -0.0355
    1PA     H2S 1238   4.048   0.417   0.458 -0.8307  0.0333  2.7383
    2PS     C11 1239   4.061   0.244   0.567 -0.2345  0.1222  0.0210
    2PS     O12 1240   4.013   0.137   0.598  0.1718 -0.1103  0.1954
    2PS     O11 1241   4.130   0.328   0.659  0.0347  0.4207  0.0589
    2PS      C1 1242   4.135   0.286   0.798 -0.1579  0.0876  0.1596
    2PS      HR 1243   4.156   0.363   0.873 -0.3653  1.0609 -0.7625
    2PS      HS 1244   4.038   0.244   0.827  0.5814 -1.6735  0.1902
    2PS      C2 1245   4.241   0.168   0.813  1.3895  0.4421 -0.0912
    2PS      HX 1246   4.240   0.107   0.723 -3.0554  0.3832 -0.2466
    2PS      C3 1247   4.201   0.077   0.929  0.4573 -0.2456 -0.2355
    2PS      HA 1248   4.102   0.037   0.906 -0.2833  2.1219 -1.4945
    2PS      HB 1249   4.275  -0.003   0.938 -0.3775 -1.1592 -1.3229
    2PS     O31 1250   4.188   0.156   1.049  0.2612  0.0569  0.5602
    2PS     P31 1251   4.123   0.097   1.182 -0.0893 -0.0388 -0.0146
    2PS     O32 1252   4.225  -0.011   1.247 -0.1474  0.2930 -0.6796
    2PS     C31 1253   4.347   0.018   1.297  0.0528 -0.2014 -0.5720
    2PS     H1A 1254   4.414   0.026   1.211  2.3351 -2.1297  0.9084
    2PS     H1B 1255   4.341   0.117   1.342 -0.7349 -0.3740 -0.2880
    2PS     C32 1256   4.392  -0.090   1.402 -0.0539 -0.3229  0.0355
    2PS     H2A 1257   4.394  -0.184   1.346 -0.4031 -1.3602  1.7062
    2PS     N31 1258   4.300  -0.103   1.526 -0.0232  0.2320 -0.6636
    2PS    HN1A 1259   4.294  -0.021   1.588  0.1078 -0.2923  0.0498
    2PS    HN1B 1260   4.201  -0.124   1.505  0.0700 -0.4731 -0.4260
    2PS    HN1C 1261   4.328  -0.186   1.580 -0.4397 -1.0950 -2.4189
    2PS     C33 1262   4.539  -0.071   1.438 -0.9476 -0.6649  0.7332
    2PS     O33 1263   4.108   0.208   1.277 -0.0316  0.1104 -0.6034
    2PS     O34 1264   3.998   0.038   1.143  0.2809 -0.2039  0.2954
    2PS     O21 1265   4.371   0.225   0.843 -0.2206  0.4585  0.4834
    2PS     C21 1266   4.474   0.138   0.836  0.7706  0.7264  0.0210
    2PS     O22 1267   4.454   0.016   0.811  0.3702 -0.5360 -0.3082
    2PS     O35 1268   4.589   0.034   1.475  0.3687 -0.0054  0.1760
    2PS     O36 1269   4.610  -0.173   1.429 -0.3095 -0.0641 -0.1171
    3OL     C12 1270   4.601   0.198   0.887 -0.5871  0.0303  0.8310
    3OL     H2R 1271   4.616   0.161   0.988  1.0305 -1.4730  0.0983
    3OL     H2S 1272   4.603   0.307   0.881  0.2467 -0.0433 -0.9004
    3OL     C13 1273   4.724   0.160   0.805 -0.3910  0.0893 -0.1741
    3OL     H3R 1274   4.710   0.154   0.697 -0.7461  0.1524 -0.1343
    3OL     H3S 1275   4.748   0.057   0.832 -0.2060 -0.8178 -3.3787
    3OL     C14 1276   4.850   0.242   0.839  0.0221  0.5665  0.6002
    3OL     H4R 1277   4.941   0.194   0.803 -0.5613 -1.1966  1.3485
    3OL     H4S 1278   4.849   0.239   0.948 -0.9575 -2.0933  0.5885
    3OL     C15 1279   4.838   0.388   0.804  0.3270  0.9751  0.3606
    3OL     H5R 1280   4.927   0.445   0.833 -0.4377  2.8953 -0.8844
    3OL     H5S 1281   4.758   0.437   0.859 -0.5150 -1.5470  1.5315
    3OL     C16 1282   4.824   0.416   0.661 -0.3122  0.2536 -0.2046
    3OL     H6R 1283   4.822   0.522   0.635  1.2657 -0.0942 -1.9922
    3OL     H6S 1284   4.732   0.371   0.625 -0.6183  2.0255 -1.7897
    3OL     C17 1285   4.934   0.351   0.572 -0.3107  0.6021  0.8150
    3OL     H7R 1286   4.921   0.386   0.469  1.0025  2.6649  1.2855
    3OL     H7S 1287   4.918   0.243   0.562  1.2707  0.3887  0.2739
    3OL     C18 1288   5.079   0.370   0.612  0.0697  0.0998  0.3559
    3OL     H8R 1289   5.143   0.319   0.539  1.9953 -0.5531  2.3842
    3OL     H8S 1290   5.104   0.331   0.711  2.3832  1.4161  0.3755
    3OL     C19 1291   5.104   0.520   0.619  0.3885  0.1686  0.4560
    3OL     H9R 1292   5.035   0.567   0.688 -1.9950 -2.9461  0.4396
    3OL    C110 1293   5.192   0.594   0.553  0.9273 -0.2049 -0.5950
    3OL    H10R 1294   5.179   0.700   0.574  0.7071 -0.3249 -0.1122
    3OL    C111 1295   5.284   0.553   0.447 -0.0260 -0.1113 -0.7911
    3OL    H11R 1296   5.263   0.614   0.359 -0.6174 -1.7152 -1.8225
    3OL    H11S 1297   5.256   0.456   0.404 -1.2346  0.6654 -1.8263
    3OL    C112 1298   5.431   0.558   0.500 -0.1427 -0.6375  0.0892
    3OL    H12R 1299   5.431   0.487   0.583 -0.6065  0.4969  1.0992
    3OL    H12S 1300   5.457   0.653   0.548  0.4219  0.3574 -2.0445
    3OL    C113 1301   5.550   0.537   0.397  0.2993  0.2688 -0.0219
    3OL    H13R 1302   5.641   0.541   0.457  0.1911 -0.3581  0.1934
    3OL    H13S 1303   5.552   0.615   0.320  0.4025 -1.1949 -1.5482
    3OL    C114 1304   5.549   0.412   0.309 -0.3937 -0.2355 -0.4310
    3OL    H14R 1305   5.444   0.399   0.281 -0.8136 -1.3416  1.5023
    3OL    H14S 1306   5.569   0.332   0.381  0.3424  1.3119  1.1830
    3OL    C115 1307   5.649   0.417   0.190  0.2391  0.2135 -0.0683
    3OL    H15R 1308   5.745   0.443   0.235  0.5395 -1.6220  0.4590
    3OL    H15S 1309   5.613   0.486   0.114  0.1812  0.9975  0.6594
    3OL    C116 1310   5.684   0.276   0.128  0.2107 -0.1791 -0.1087
    3OL    H16R 1311   5.594   0.215   0.129  1.4389 -2.2134 -2.3636
    3OL    H16S 1312   5.752   0.233   0.202 -0.9155 -0.0825  0.9972
    3OL    C117 1313   5.741   0.267  -0.015  0.0825 -0.1396  0.6389
    3OL    H17R 1314   5.669   0.314  -0.083  0.5017  1.4640  1.2645
    3OL    H17S 1315   5.752   0.164  -0.050 -2.1544  0.5903 -2.7937
    3OL    C118 1316   5.873   0.342  -0.020 -0.1403  0.2328 -0.4076
    3OL    H18R 1317   5.947   0.298  -0.087 -1.7508  0.4399 -2.4279
    3OL    H18S 1318   5.927   0.337   0.075 -1.1837  1.8351  0.3034
    3OL    H18T 1319   5.862   0.450  -0.029  0.7766  0.5405  1.5376
    1PA    C116 1320   0.874   2.281   0.500  0.0545  0.5379 -0.7087
    1PA    H16R 1321   0.812   2.198   0.463  0.6109  1.0071 -2.8525
    1PA    H16S 1322   0.980   2.260   0.489 -0.3219 -2.1634  0.0852
    1PA    H16T 1323   0.841   2.364   0.437 -2.0956  0.2297 -0.1001
    1PA    C115 1324   0.851   2.295   0.651  0.0733  0.2985 -0.6739
    1PA    H15R 1325   0.743   2.310   0.657  0.1263  0.1019  1.3286
    1PA    H15S 1326   0.869   2.205   0.709  0.8184  2.4003  2.6331
    1PA    C114 1327   0.938   2.412   0.718  0.7729  0.4190  0.1981
    1PA    H14R 1328   1.044   2.388   0.731  0.5245 -0.0188  1.6250
    1PA    H14S 1329   0.944   2.500   0.654  1.0949  0.1433 -0.1546
    1PA    C113 1330   0.884   2.447   0.863  0.4445  0.0244  0.8311
    1PA    H13R 1331   0.941   2.530   0.904 -0.4233  0.6906  0.7086
    1PA    H13S 1332   0.780   2.479   0.865  0.2850 -0.0125 -2.2797
    1PA    C112 1333   0.904   2.326   0.956 -0.7057  0.0484 -0.6160
    1PA    H12R 1334   0.817   2.262   0.942  0.4237 -1.9276  0.8316
    1PA    H12S 1335   0.981   2.258   0.917 -1.2147 -1.3492  0.7463
    1PA    C111 1336   0.914   2.371   1.101  0.3867 -0.4912  0.6334
    1PA    H11R 1337   0.835   2.441   1.130  3.1087  3.6451 -0.9875
    1PA    H11S 1338   0.891   2.289   1.168 -0.4744 -1.4159 -0.7264
    1PA    C110 1339   1.040   2.444   1.140 -0.2657  0.5039  0.0115
    1PA    H10R 1340   1.129   2.383   1.120 -0.1337  0.7289 -0.0871
    1PA    H10S 1341   1.063   2.536   1.085  2.3886  1.4682  2.4745
    1PA     C19 1342   1.062   2.481   1.287  0.1792  0.6139 -0.3471
    1PA     H9R 1343   1.142   2.553   1.307  0.3195  0.3893 -0.0778
    1PA     H9S 1344   0.975   2.538   1.319  0.8016  0.8929  0.9181
    1PA     C18 1345   1.077   2.370   1.385 -0.6463 -0.0828 -0.5098
    1PA     H8R 1346   0.983   2.315   1.394 -0.2133 -0.4862  2.6458
    1PA     H8S 1347   1.152   2.305   1.340  0.6515  2.5761 -2.4674
    1PA     C17 1348   1.125   2.413   1.525 -0.3650 -0.4384 -0.4999
    1PA     H7R 1349   1.152   2.320   1.575  0.5970  0.6774  1.2020
    1PA     H7S 1350   1.221   2.463   1.507 -0.6758  1.0024  1.4009
    1PA     C16 1351   1.031   2.507   1.605  0.1171 -0.2243  0.4742
    1PA     H6R 1352   0.994   2.594   1.550 -2.3333 -1.5709 -0.1425
    1PA     H6S 1353   0.939   2.450   1.617  0.2059  0.0971  3.8505
    1PA     C15 1354   1.090   2.541   1.746 -0.1110 -0.3733 -0.5236
    1PA     H5R 1355   1.132   2.450   1.789  3.3933  1.9047  1.3914
    1PA     H5S 1356   1.176   2.609   1.745  0.9414 -1.6098  0.5534
    1PA     C14 1357   0.982   2.602   1.840 -0.1384 -0.2872  0.9494
    1PA     H4R 1358   1.018   2.628   1.940 -1.4289  0.4089  1.2478
    1PA     H4S 1359   0.946   2.700   1.810  0.9995 -0.2296 -0.3264
    1PA     C13 1360   0.851   2.524   1.851 -0.0444  0.0738 -0.3277
    1PA     H3R 1361   0.800   2.517   1.754  0.7863  0.6245 -0.8160
    1PA     H3S 1362   0.868   2.417   1.869 -1.6899 -0.1362  0.1560
    1PA     C12 1363   0.766   2.582   1.962  0.4354  0.0555  0.6605
    1PA     H2R 1364   0.825   2.575   2.054  0.6824 -2.3644  0.3976
    1PA     H2S 1365   0.737   2.687   1.958 -0.0757  0.0349  2.5642
    2PS     C11 1366   0.641   2.493   1.978  0.3092 -0.4318  0.6520
    2PS     O12 1367   0.571   2.469   1.880  0.4211  0.6024 -1.2070
    2PS     O11 1368   0.616   2.457   2.106  1.2294  0.8116  1.0491
    2PS      C1 1369   0.498   2.372   2.132 -0.1195 -0.1909  0.0769
    2PS      HR 1370   0.439   2.426   2.206 -0.6780  1.8365 -1.7519
    2PS      HS 1371   0.435   2.351   2.046 -1.9591 -0.5919  1.4491
    2PS      C2 1372   0.546   2.229   2.178  0.7696 -0.2086  0.5387
    2PS      HX 1373   0.459   2.176   2.216 -1.3510  2.2994 -0.5191
    2PS      C3 1374   0.642   2.237   2.288  0.2768 -0.1396 -0.0790
    2PS      HA 1375   0.726   2.294   2.248  0.8571 -1.3590 -0.6447
    2PS      HB 1376   0.604   2.294   2.374  3.3996  1.0697  0.6127
    2PS     O31 1377   0.696   2.115   2.337  0.0757 -0.3330 -0.2894
    2PS     P31 1378   0.828   2.107   2.430  0.3926  0.0931  0.1829
    2PS     O32 1379   0.772   2.154   2.568  0.4351  0.0809  0.1516
    2PS     C31 1380   0.777   2.283   2.606  0.0686 -0.1610  0.6296
    2PS     H1A 1381   0.879   2.296   2.642  0.1114  1.7026 -0.0555
    2PS     H1B 1382   0.752   2.352   2.525 -1.2934  0.7076  1.7318
    2PS     C32 1383   0.679   2.300   2.723  0.1278 -1.0115 -0.0381
    2PS     H2A 1384   0.726   2.255   2.811 -1.6391 -1.8551  0.5265
    2PS     N31 1385   0.550   2.231   2.716  0.0304  0.3793  0.3530
    2PS    HN1A 1386   0.565   2.129   2.720 -1.2893 -0.1448 -3.4964
    2PS    HN1B 1387   0.481   2.247   2.791 -1.3429  1.7121 -1.1127
    2PS    HN1C 1388   0.500   2.256   2.629  4.1049  1.2555 -1.9864
    2PS     C33 1389   0.670   2.450   2.752  0.4454 -0.2705 -0.0768
    2PS     O33 1390   0.870   1.966   2.456  0.4350  0.0228 -0.6240
    2PS     O34 1391   0.921   2.202   2.373 -0.1748  0.0006 -0.1661
    2PS     O21 1392   0.618   2.176   2.067  0.1058 -0.0016  0.2141
    2PS     C21 1393   0.560   2.130   1.955 -0.4617  0.5907 -0.1651
    2PS     O22 1394   0.442   2.138   1.920 -0.3371  0.8908 -0.0686
    2PS     O35 1395   0.563   2.501   2.732 -0.2208 -0.3265 -0.2258
    2PS     O36 1396   0.768   2.518   2.786 -0.3680  0.7222  0.1088
    3OL     C12 1397   0.663   2.068   1.865  0.5963 -0.1599 -0.0301
    3OL     H2R 1398   0.631   1.967   1.840 -1.4749  0.2615  0.7048
    3OL     H2S 1399   0.755   2.063   1.924  1.0840  0.5763 -0.6968
    3OL     C13 1400   0.686   2.152   1.742 -0.3741 -0.4248 -0.4631
    3OL     H3R 1401   0.766   2.110   1.682 -0.6897  0.9169 -1.8701
    3OL     H3S 1402   0.717   2.247   1.787 -1.1148 -0.9639  1.2771
    3OL     C14 1403   0.577   2.161   1.638  0.5961 -0.1518  1.0266
    3OL     H4R 1404   0.483   2.184   1.689  0.0082  1.1279 -0.5486
    3OL     H4S 1405   0.578   2.062   1.591  1.4881  0.3551 -0.0608
    3OL     C15 1406   0.613   2.274   1.544 -0.0989 -0.1194 -0.3705
    3OL     H5R 1407   0.721   2.289   1.540  0.0466 -1.3255 -2.8541
    3OL     H5S 1408   0.566   2.359   1.593 -0.4179 -0.7517  0.4624
    3OL     C16 1409   0.556   2.251   1.402 -0.4231 -0.4928 -0.1820
    3OL     H6R 1410   0.457   2.206   1.413 -1.1709  1.4525  1.8304
    3OL     H6S 1411   0.609   2.175   1.345 -0.3427  0.7199 -1.7942
    3OL     C17 1412   0.575   2.383   1.315 -0.7603 -0.3002  0.2857
    3OL     H7R 1413   0.676   2.423   1.316 -0.9337  0.3565 -2.1013
    3OL     H7S 1414   0.520   2.466   1.359 -0.4148  1.1364 -1.8767
    3OL     C18 1415   0.538   2.357   1.169  0.1095 -0.4229 -0.6662
    3OL     H8R 1416   0.446   2.299   1.173  0.6321 -1.2433 -0.1648
    3OL     H8S 1417   0.611   2.290   1.124  0.0612 -0.6059 -0.4747
    3OL     C19 1418   0.547   2.492   1.104  0.2570  0.4202 -0.6636
    3OL     H9R 1419   0.642   2.545   1.111 -0.1762  1.1255  0.0706
    3OL    C110 1420   0.451   2.559   1.046 -0.1231 -0.4691  0.5451
    3OL    H10R 1421   0.479   2.660   1.019  0.2279 -0.6004  0.4148
    3OL    C111 1422   0.318   2.516   1.012  0.0321 -0.9363  0.1120
    3OL    H11R 1423   0.244   2.581   1.059 -1.0027 -1.0067 -1.3638
    3OL    H11S 1424   0.313   2.414   1.051 -0.9443 -2.1601 -2.8816
    3OL    C112 1425   0.292   2.530   0.859 -0.2782 -0.5992 -0.1541
    3OL    H12R 1426   0.371   2.486   0.799  0.3333  0.1714  0.0680
    3OL    H12S 1427   0.288   2.636   0.831 -2.2985 -0.1063  1.7270
    3OL    C113 1428   0.168   2.452   0.806  0.0618  0.0345  0.4220
    3OL    H13R 1429   0.131   2.386   0.885  3.6899 -1.9474  0.6608
    3OL    H13S 1430   0.202   2.382   0.731  2.3530  2.2211 -0.7411
    3OL    C114 1431   0.061   2.548   0.747  0.6781 -0.7294 -0.2412
    3OL    H14R 1432  -0.022   2.491   0.703 -0.1100  1.0182 -1.1342
    3OL    H14S 1433   0.100   2.608   0.664 -0.5540  2.2049  1.1310
    3OL    C115 1434  -0.005   2.639   0.849 -0.3788 -0.3176 -0.1651
    3OL    H15R 1435   0.071   2.679   0.916 -1.4904  2.4360 -0.4079
    3OL    H15S 1436  -0.071   2.577   0.910 -0.6772 -0.1545 -0.3223
    3OL    C116 1437  -0.073   2.760   0.797 -0.3060  1.1413  0.2589
    3OL    H16R 1438  -0.003   2.836   0.762 -0.3249  1.4480  0.8811
    3OL    H16S 1439  -0.109   2.810   0.887 -0.1241  1.4726  0.1478
    3OL    C117 1440  -0.184   2.739   0.701 -0.2608  0.1492  0.0279
    3OL    H17R 1441  -0.213   2.636   0.726  0.7624  0.3375  2.2503
    3OL    H17S 1442  -0.131   2.741   0.606  0.7961 -1.1831  0.5399
    3OL    C118 1443  -0.305   2.827   0.728 -0.8259 -0.7640  0.3693
    3OL    H18R 1444  -0.365   2.811   0.818  0.2768 -0.3970  1.1868
    3OL    H18S 1445  -0.376   2.825   0.645 -2.0219 -0.7097  1.3554
    3OL    H18T 1446  -0.287   2.934   0.733 -2.2700 -0.1867 -3.3581
    1PA    C116 1447   0.667   2.702   0.684 -0.0106 -0.5994  0.7655
    1PA    H16R 1448   0.575   2.649   0.656 -0.9558  0.8851  0.9302
    1PA    H16S 1449   0.722   2.629   0.744  0.5213  1.6336  3.2016
    1PA    H16T 1450   0.727   2.718   0.594 -1.2078 -0.2224  0.0078
    1PA    C115 1451   0.624   2.830   0.762 -0.3215  0.3229 -0.2949
    1PA    H15R 1452   0.576   2.797   0.854 -2.1259 -2.3958 -2.0458
    1PA    H15S 1453   0.720   2.873   0.791 -0.7745  0.2632  1.3570
    1PA    C114 1454   0.533   2.929   0.674  0.5812 -0.1318  0.8999
    1PA    H14R 1455   0.576   3.028   0.687 -1.9937  1.4674 -1.5052
    1PA    H14S 1456   0.557   2.902   0.571 -2.7193 -1.2784  0.2975
    1PA    C113 1457   0.381   2.901   0.695 -0.0590 -0.5931 -0.1585
    1PA    H13R 1458   0.325   2.958   0.621 -0.4603  0.5501  1.0113
    1PA    H13S 1459   0.363   2.796   0.671  2.8977 -1.2456 -0.0245
    1PA    C112 1460   0.321   2.925   0.833  0.3613  0.4794  0.3140
    1PA    H12R 1461   0.214   2.919   0.814  0.4229  1.4146 -0.4261
    1PA    H12S 1462   0.344   2.846   0.904 -1.4702 -0.2027  0.1891
    1PA    C111 1463   0.360   3.061   0.900  0.5476  0.9926  0.9198
    1PA    H11R 1464   0.463   3.051   0.934 -0.1102  0.2238  2.8113
    1PA    H11S 1465   0.350   3.141   0.827  0.5523 -1.8691 -2.5022
    1PA    C110 1466   0.276   3.105   1.020  0.1460 -0.4907  0.2308
    1PA    H10R 1467   0.331   3.184   1.072 -0.6716 -0.7171  1.4897
    1PA    H10S 1468   0.179   3.139   0.983  0.7322 -0.0153 -0.9127
    1PA     C19 1469   0.258   2.990   1.123 -0.1659  0.7518  0.0635
    1PA     H9R 1470   0.218   2.912   1.059  1.1235 -2.2076  2.6199
    1PA     H9S 1471   0.353   2.959   1.166  0.2919  1.6233 -0.2939
    1PA     C18 1472   0.156   3.014   1.230 -0.3984  0.4140  0.5090
    1PA     H8R 1473   0.190   3.101   1.286 -0.8546  1.1595 -0.3345
    1PA     H8S 1474   0.072   3.056   1.174 -0.1070  0.9618  0.4733
    1PA     C17 1475   0.104   2.888   1.299  0.4596 -0.3755  0.7101
    1PA     H7R 1476   0.022   2.843   1.244 -0.9812  1.4406  1.2688
    1PA     H7S 1477   0.190   2.821   1.284 -1.0219 -1.9987 -0.9582
    1PA     C16 1478   0.064   2.911   1.442  0.3707  0.6014 -0.9369
    1PA     H6R 1479   0.151   2.919   1.508 -1.7528  2.7682  1.8196
    1PA     H6S 1480   0.006   3.003   1.452 -0.9385 -0.2854 -0.0239
    1PA     C15 1481  -0.009   2.784   1.504 -0.5656 -0.2461 -0.5967
    1PA     H5R 1482  -0.071   2.740   1.426 -2.3276  1.4402 -0.2204
    1PA     H5S 1483   0.063   2.705   1.527  2.3878  2.3028 -0.5200
    1PA     C14 1484  -0.093   2.822   1.633  0.0682 -0.9486 -0.2502
    1PA     H4R 1485  -0.028   2.863   1.711 -0.3926  1.0111 -0.8337
    1PA     H4S 1486  -0.165   2.901   1.610  2.3341  1.0356 -0.9106
    1PA     C13 1487  -0.167   2.696   1.679 -0.0306 -0.1304 -0.0122
    1PA     H3R 1488  -0.241   2.669   1.603  0.3771 -0.9168 -0.1446
    1PA     H3S 1489  -0.101   2.610   1.691  1.2887  0.5762 -1.7367
    1PA     C12 1490  -0.249   2.718   1.810 -0.0491  0.9138  0.3229
    1PA     H2R 1491  -0.316   2.804   1.801  0.0578  0.8149 -2.4267
    1PA     H2S 1492  -0.316   2.633   1.826  1.6195 -0.5596 -0.2760
    2PC     C11 1493  -0.169   2.727   1.934  0.2526 -0.6084  0.2517
    2PC     O12 1494  -0.153   2.831   2.001 -0.5942 -0.2010 -0.0396
    2PC     O11 1495  -0.108   2.609   1.962 -0.1994  0.4116 -0.1361
    2PC      C1 1496  -0.027   2.600   2.088 -0.5045 -0.2782  0.0880
    2PC      HR 1497   0.043   2.683   2.095 -0.4275 -0.3942  0.7846
    2PC      HS 1498  -0.093   2.609   2.175  0.8966 -1.1703  1.2926
    2PC      C2 1499   0.049   2.465   2.091 -0.7611  0.0441  0.6346
    2PC      HX 1500  -0.034   2.396   2.078 -1.1743  0.7198 -0.4228
    2PC      C3 1501   0.126   2.447   2.220  0.1635 -0.3940  0.2057
    2PC      HA 1502   0.052   2.441   2.301 -0.5746 -0.7761 -0.4806
    2PC      HB 1503   0.186   2.356   2.224  1.4902  0.4908  1.1453
    2PC     O31 1504   0.207   2.563   2.249 -0.4531 -0.1751 -0.5445
    2PC     P31 1505   0.231   2.615   2.400  0.3937 -0.2370  0.0859
    2PC     O32 1506   0.109   2.714   2.426 -0.5398  0.0892  0.0534
    2PC     C31 1507   0.111   2.843   2.372 -0.7558 -0.0608 -0.2617
    2PC     H1A 1508   0.191   2.909   2.408  0.1216 -1.8272  1.1796
    2PC     H1B 1509   0.138   2.839   2.266  0.2768  0.7586 -0.0503
    2PC     C32 1510  -0.030   2.893   2.386  0.3966 -0.5821 -0.2327
    2PC     H2A 1511  -0.047   2.992   2.345 -1.3552 -0.3572  0.9272
    2PC     H2B 1512  -0.104   2.825   2.343 -0.2459  1.0449 -1.7906
    2PC     N31 1513  -0.088   2.912   2.517  0.2167 -0.7386 -0.2506
    2PC     C33 1514   0.004   2.990   2.613 -0.1861  0.6244  0.7304
    2PC     H3A 1515  -0.061   3.022   2.694 -2.1862  1.7080 -1.1994
    2PC     H3B 1516   0.086   2.920   2.632 -0.5709 -0.7718 -2.2509
    2PC     H3C 1517   0.042   3.080   2.564  1.6485  0.2576  1.3714
    2PC     C34 1518  -0.205   2.996   2.503  0.5310 -0.3592  0.0055
    2PC     H4A 1519  -0.273   2.939   2.439 -0.9109 -2.9468  3.4930
    2PC     H4B 1520  -0.258   3.003   2.598  0.3369  0.2381 -0.1440
    2PC     H4C 1521  -0.179   3.090   2.454 -3.7457  0.4786 -1.0787
    2PC     C35 1522  -0.128   2.780   2.571  0.3977 -0.6780 -0.1057
    2PC     H5A 1523  -0.205   2.739   2.505  0.4053  0.1373 -0.6372
    2PC     H5B 1524  -0.180   2.795   2.666 -0.5657 -1.3574 -0.5049
    2PC     H5C 1525  -0.044   2.710   2.574  0.9201 -0.0325  0.8721
    2PC     O33 1526   0.219   2.490   2.485 -0.2115  0.1632 -0.1417
    2PC     O34 1527   0.354   2.701   2.416 -0.2005  0.1975 -0.1686
    2PC     O21 1528   0.145   2.449   1.979  0.1625 -1.1458 -0.4843
    2PC     C21 1529   0.122   2.354   1.890  0.6668 -0.3805 -0.0895
    2PC     O22 1530   0.034   2.269   1.903 -0.1099  0.4724 -0.2683
    3OL     C12 1531   0.215   2.347   1.769  0.1556  0.0230  1.0438
    3OL     H2R 1532   0.233   2.240   1.753  1.8865  0.6157 -1.5573
    3OL     H2S 1533   0.313   2.395   1.778  0.9116 -1.3780  0.6575
    3OL     C13 1534   0.160   2.416   1.640  0.0988  0.0217  0.0227
    3OL     H3R 1535   0.165   2.524   1.653 -0.8824  0.0162  0.4821
    3OL     H3S 1536   0.054   2.393   1.630  0.0938  0.3018 -0.6844
    3OL     C14 1537   0.244   2.390   1.515 -0.1541 -0.0671 -0.2723
    3OL     H4R 1538   0.263   2.285   1.493  1.9668  0.3208 -0.4585
    3OL     H4S 1539   0.345   2.428   1.526  0.5812 -1.4299 -1.8981
    3OL     C15 1540   0.196   2.458   1.390 -0.4776  0.9125  0.1555
    3OL     H5R 1541   0.269   2.423   1.316 -1.6021 -2.0119  0.2927
    3OL     H5S 1542   0.215   2.566   1.389  1.0281  0.7937 -4.3135
    3OL     C16 1543   0.044   2.437   1.362  0.0143  0.1152 -0.3011
    3OL     H6R 1544  -0.031   2.474   1.431 -0.6397 -1.4261 -0.1403
    3OL     H6S 1545   0.021   2.330   1.362 -2.7380  0.6245  0.4517
    3OL     C17 1546  -0.007   2.491   1.231  0.0640 -0.2995  0.3558
    3OL     H7R 1547   0.067   2.470   1.153  0.5841 -1.0259  1.0312
    3OL     H7S 1548  -0.015   2.599   1.239 -4.1020 -0.2983 -1.4968
    3OL     C18 1549  -0.150   2.447   1.175 -0.4907  0.2595 -0.0860
    3OL     H8R 1550  -0.163   2.510   1.087  2.1030  0.2583 -0.5540
    3OL     H8S 1551  -0.222   2.468   1.254 -0.5821 -1.1596  0.2390
    3OL     C19 1552  -0.144   2.296   1.155  0.4362  0.4494 -0.2774
    3OL     H9R 1553  -0.086   2.241   1.227 -0.2366  0.1846  0.0693
    3OL    C110 1554  -0.190   2.219   1.061  0.9455  0.1686  0.6558
    3OL    H10R 1555  -0.153   2.117   1.063  2.1343  0.5911  1.7465
    3OL    C111 1556  -0.256   2.263   0.937 -0.2088 -0.1218 -0.7483
    3OL    H11R 1557  -0.276   2.370   0.940 -1.3314 -0.3225 -0.3567
    3OL    H11S 1558  -0.351   2.210   0.928 -1.3638  1.5082  1.0280
    3OL    C112 1559  -0.170   2.214   0.817  0.6958 -0.1451  0.4767
    3OL    H12R 1560  -0.175   2.105   0.824  0.2487 -0.1206  0.5665
    3OL    H12S 1561  -0.067   2.246   0.838 -0.3627  2.9042  1.6374
    3OL    C113 1562  -0.230   2.244   0.682  0.0586 -0.5399 -0.1825
    3OL    H13R 1563  -0.176   2.332   0.646  2.0069 -0.8583  1.7493
    3OL    H13S 1564  -0.336   2.271   0.690  0.7248  1.9061  1.2257
    3OL    C114 1565  -0.209   2.141   0.576 -0.6262  0.0819  0.4329
    3OL    H14R 1566  -0.251   2.167   0.479 -0.1141 -0.1995  0.1296
    3OL    H14S 1567  -0.270   2.053   0.598 -1.1219  0.3344  0.0862
    3OL    C115 1568  -0.065   2.105   0.559 -1.0382  0.9583 -0.1102
    3OL    H15R 1569  -0.023   2.058   0.648  1.5610  2.7166 -0.2940
    3OL    H15S 1570   0.000   2.190   0.539 -0.8948  0.9510  0.3213
    3OL    C116 1571  -0.031   1.998   0.457  0.1050  0.5740  0.3484
    3OL    H16R 1572  -0.089   2.019   0.367  1.5058  1.0081 -0.4892
    3OL    H16S 1573  -0.069   1.900   0.485  0.0101 -0.2217 -2.3111
    3OL    C117 1574   0.119   1.991   0.408  1.1354 -0.4238 -0.4980
    3OL    H17R 1575   0.174   1.992   0.502 -0.2785  0.4153  0.3415
    3OL    H17S 1576   0.142   2.083   0.354 -1.0484  1.6669  1.9204
    3OL    C118 1577   0.142   1.872   0.314  0.1331  0.4550 -0.9119
    3OL    H18R 1578   0.247   1.857   0.287  0.5159  1.6334 -0.1561
    3OL    H18S 1579   0.082   1.895   0.226  2.4379  1.2640 -2.3768
    3OL    H18T 1580   0.108   1.776   0.352 -0.4864  1.8167  2.3542
    1PA    C116 1581   1.150   4.125   0.932 -0.3734 -0.3738  0.7367
    1PA    H16R 1582   1.241   4.073   0.962  0.2782  0.2881 -0.0446
    1PA    H16S 1583   1.117   4.071   0.844  0.4862 -0.0768  0.2249
    1PA    H16T 1584   1.085   4.099   1.016  0.1398  0.5595  1.4452
    1PA    C115 1585   1.175   4.272   0.910 -0.3461 -0.0284  0.7470
    1PA    H15R 1586   1.079   4.314   0.879 -0.4798 -1.2909 -0.6950
    1PA    H15S 1587   1.206   4.314   1.006 -1.3193  0.6884  0.7678
    1PA    C114 1588   1.279   4.311   0.808 -0.0532  0.2669  0.3750
    1PA    H14R 1589   1.360   4.244   0.838 -2.7059 -3.7634 -0.5279
    1PA    H14S 1590   1.261   4.266   0.710 -0.2398 -1.3756  1.1268
    1PA    C113 1591   1.336   4.453   0.809 -0.3062  0.8149 -0.3392
    1PA    H13R 1592   1.250   4.504   0.853  0.0722  1.1365  0.0272
    1PA    H13S 1593   1.417   4.478   0.876 -0.2782 -0.1198 -0.0028
    1PA    C112 1594   1.366   4.518   0.680  0.2715  0.3853  0.2901
    1PA    H12R 1595   1.465   4.482   0.654  0.6685  0.5274  1.5584
    1PA    H12S 1596   1.294   4.486   0.604  2.5862 -1.1875 -1.3636
    1PA    C111 1597   1.365   4.673   0.686  0.2292  0.1398  0.5679
    1PA    H11R 1598   1.423   4.708   0.771 -0.6615  0.9411  0.8580
    1PA    H11S 1599   1.425   4.700   0.599 -0.1155 -2.6963 -0.6520
    1PA    C110 1600   1.229   4.739   0.696 -0.4057 -0.6812 -0.0318
    1PA    H10R 1601   1.179   4.707   0.604 -2.6163 -0.1812  0.9260
    1PA    H10S 1602   1.173   4.701   0.781  1.3867 -0.3755  1.3474
    1PA     C19 1603   1.221   4.894   0.713 -0.3388  0.7563  0.1076
    1PA     H9R 1604   1.283   4.939   0.635  1.1807 -2.0080 -0.4050
    1PA     H9S 1605   1.114   4.911   0.702 -0.5216 -0.3416  0.1137
    1PA     C18 1606   1.250   4.960   0.846 -0.4885  0.1179 -0.6702
    1PA     H8R 1607   1.356   4.942   0.867 -0.3537 -0.3483 -1.6685
    1PA     H8S 1608   1.246   5.067   0.831  0.0053 -0.0794 -2.5255
    1PA     C17 1609   1.174   4.910   0.970 -0.0622 -0.4787 -0.0885
    1PA     H7R 1610   1.068   4.928   0.951 -0.0350 -0.8811 -0.6694
    1PA     H7S 1611   1.195   4.805   0.993 -0.0822 -0.2253  1.1022
    1PA     C16 1612   1.204   4.990   1.103  0.4203 -0.0579  0.2478
    1PA     H6R 1613   1.311   4.978   1.120  0.4993  2.4889  2.1516
    1PA     H6S 1614   1.190   5.097   1.090 -1.3041 -0.0171  1.9219
    1PA     C15 1615   1.117   4.956   1.227  0.1358 -0.2810  0.0505
    1PA     H5R 1616   1.021   5.007   1.210 -0.1262 -0.9459 -0.4872
    1PA     H5S 1617   1.096   4.850   1.238 -1.2028  0.1449  2.6579
    1PA     C14 1618   1.168   5.007   1.362 -0.1334 -0.5234 -0.2668
    1PA     H4R 1619   1.273   4.981   1.380  1.3139  3.9550 -0.6931
    1PA     H4S 1620   1.188   5.115   1.362  1.3038 -0.7091  2.1549
    1PA     C13 1621   1.101   4.949   1.481 -0.2691 -0.0168 -1.1504
    1PA     H3R 1622   1.003   4.997   1.485 -0.0969  0.3592 -1.3353
    1PA     H3S 1623   1.098   4.840   1.474  1.9422 -0.1948 -0.2022
    1PA     C12 1624   1.187   4.974   1.610 -0.0496 -0.3491  0.5183
    1PA     H2R 1625   1.280   4.918   1.596  0.6304  0.7334  0.5552
    1PA     H2S 1626   1.202   5.082   1.617 -2.7739  0.0359  1.8990
    2PC     C11 1627   1.119   4.949   1.735 -0.6153  0.3920 -0.1568
    2PC     O12 1628   1.166   4.884   1.826 -0.3065  0.6097 -0.1963
    2PC     O11 1629   1.003   5.014   1.742 -0.2951 -0.4995 -0.0769
    2PC      C1 1630   0.937   5.025   1.876 -0.0257  0.4344  0.3011
    2PC      HR 1631   0.878   4.935   1.894  1.8815 -0.7396  0.9956
    2PC      HS 1632   1.012   5.033   1.954 -1.6293 -0.0951  1.9742
    2PC      C2 1633   0.853   5.150   1.878  0.4335  0.1665  0.3165
    2PC      HX 1634   0.915   5.231   1.840 -0.7837  0.6114 -0.7960
    2PC      C3 1635   0.805   5.196   2.012 -0.3149 -0.0637  0.5785
    2PC      HA 1636   0.743   5.115   2.050 -2.3930  0.8695 -0.6335
    2PC      HB 1637   0.889   5.228   2.074 -0.0040  0.6258 -0.1756
    2PC     O31 1638   0.703   5.297   1.992  0.1092  0.1662  0.2578
    2PC     P31 1639   0.633   5.375   2.125 -0.3435 -0.3230  0.4037
    2PC     O32 1640   0.568   5.254   2.202  0.3543  0.0353 -0.0230
    2PC     C31 1641   0.455   5.189   2.145 -0.3839 -0.4109 -0.9736
    2PC     H1A 1642   0.373   5.260   2.152  0.2883  0.3260 -0.3553
    2PC     H1B 1643   0.481   5.159   2.043 -0.7416 -1.3619 -0.7959
    2PC     C32 1644   0.429   5.057   2.219  0.3943 -0.6591  0.1105
    2PC     H2A 1645   0.511   4.990   2.241  2.0350  1.1157 -0.2918
    2PC     H2B 1646   0.392   5.084   2.318 -0.6877 -0.6998 -0.2690
    2PC     N31 1647   0.320   4.975   2.159 -0.3613  0.0300  0.0422
    2PC     C33 1648   0.278   4.871   2.252 -0.4263 -0.0161  0.1202
    2PC     H3A 1649   0.360   4.827   2.308 -0.3666 -0.8863 -0.6234
    2PC     H3B 1650   0.212   4.919   2.324 -3.0446  0.5030 -2.4398
    2PC     H3C 1651   0.228   4.792   2.196  0.7188  1.3882 -3.2020
    2PC     C34 1652   0.197   5.056   2.145  0.7431 -0.5143  0.4033
    2PC     H4A 1653   0.121   4.992   2.102  2.6992 -2.9843  0.4315
    2PC     H4B 1654   0.163   5.094   2.242 -1.0320 -2.2285  0.5147
    2PC     H4C 1655   0.212   5.133   2.069  0.9707  0.2250  1.1700
    2PC     C35 1656   0.369   4.920   2.024  0.0297  0.7791 -0.5010
    2PC     H5A 1657   0.288   4.857   1.986  1.8909 -2.6698  0.8777
    2PC     H5B 1658   0.459   4.864   2.049 -0.4580  0.6829  1.2032
    2PC     H5C 1659   0.388   5.002   1.954  0.2934  1.7425  0.6718
    2PC     O33 1660   0.741   5.425   2.213 -0.1575 -0.7605 -0.3920
    2PC     O34 1661   0.527   5.472   2.083  0.0540 -0.2606  0.1423
    2PC     O21 1662   0.746   5.138   1.775 -0.2271 -0.0215 -0.4065
    2PC     C21 1663   0.652   5.048   1.788  0.4645  0.3291  0.3237
    2PC     O22 1664   0.643   4.968   1.877 -0.4374 -0.1024 -0.0391
    3OL     C12 1665   0.551   5.061   1.677  0.0967 -0.5567 -0.0366
    3OL     H2R 1666   0.585   5.136   1.605 -0.1128  1.0543  1.4630
    3OL     H2S 1667   0.454   5.098   1.711  0.5356  1.4105 -0.7678
    3OL     C13 1668   0.531   4.933   1.605 -0.7277  0.5781  0.6403
    3OL     H3R 1669   0.508   4.842   1.661 -0.9413  0.1129 -0.1921
    3OL     H3S 1670   0.631   4.910   1.571 -1.4792 -0.7487 -0.7604
    3OL     C14 1671   0.433   4.929   1.490  0.0277  0.4202 -0.5388
    3OL     H4R 1672   0.345   4.983   1.526  0.1112 -0.0465  0.3804
    3OL     H4S 1673   0.394   4.830   1.465  2.8883 -0.7723 -0.5946
    3OL     C15 1674   0.474   5.011   1.359  0.2080  0.9028 -0.3474
    3OL     H5R 1675   0.580   4.992   1.346  0.0845 -0.9735  0.9757
    3OL     H5S 1676   0.463   5.118   1.372  0.2190  0.6612  1.9731
    3OL     C16 1677   0.395   4.964   1.235  0.1015 -0.2122  0.4712
    3OL     H6R 1678   0.296   5.006   1.253  0.0011 -0.5387  0.6893
    3OL     H6S 1679   0.398   4.854   1.232  1.7930 -0.1844  0.3145
    3OL     C17 1680   0.433   5.008   1.091  0.2676 -0.6726  0.1549
    3OL     H7R 1681   0.538   4.981   1.079  0.1346 -1.4742  0.7066
    3OL     H7S 1682   0.438   5.114   1.069  0.2674 -0.7310 -0.1357
    3OL     C18 1683   0.351   4.952   0.984  0.2163 -0.3241 -0.9963
    3OL     H8R 1684   0.323   4.852   1.020 -0.3608  0.6050  1.3184
    3OL     H8S 1685   0.407   4.945   0.890 -0.2763 -1.4895 -1.2320
    3OL     C19 1686   0.221   5.033   0.957  0.4441 -0.0531  0.2302
    3OL     H9R 1687   0.151   5.045   1.039 -0.2240  1.2384 -0.4867
    3OL    C110 1688   0.177   5.091   0.845  0.0959 -0.0653 -0.1392
    3OL    H10R 1689   0.086   5.150   0.832  0.8585  1.0970 -0.3472
    3OL    C111 1690   0.253   5.083   0.720  0.6039 -0.8895  0.1046
    3OL    H11R 1691   0.180   5.093   0.639  1.2193  1.5550 -0.2278
    3OL    H11S 1692   0.295   4.983   0.709  0.3342 -1.0874  0.8140
    3OL    C112 1693   0.368   5.180   0.698 -0.2939  0.5654 -0.4817
    3OL    H12R 1694   0.460   5.155   0.752 -0.2498  1.5388 -0.0831
    3OL    H12S 1695   0.338   5.280   0.728 -2.1140  0.4765 -1.8354
    3OL    C113 1696   0.428   5.180   0.559  0.3248 -0.2872 -0.5498
    3OL    H13R 1697   0.515   5.246   0.562 -0.3570  0.6027  1.6948
    3OL    H13S 1698   0.361   5.228   0.487  0.0727  0.7261  0.3381
    3OL    C114 1699   0.478   5.048   0.517  0.2206  0.3919 -0.0485
    3OL    H14R 1700   0.387   4.996   0.487  0.0874  1.5624 -1.9254
    3OL    H14S 1701   0.543   4.981   0.572  2.2955  0.0445 -2.7270
    3OL    C115 1702   0.548   5.056   0.382  0.0593  0.2351 -0.5542
    3OL    H15R 1703   0.649   5.092   0.396  0.3526 -1.2753  1.7119
    3OL    H15S 1704   0.499   5.126   0.313  1.7613  1.4626 -0.5804
    3OL    C116 1705   0.542   4.919   0.311  0.5061 -0.0199 -0.2733
    3OL    H16R 1706   0.447   4.866   0.305  0.7004 -0.6506  1.6391
    3OL    H16S 1707   0.609   4.859   0.372  0.5013  0.2140 -0.0374
    3OL    C117 1708   0.601   4.917   0.170 -0.1375 -0.0867 -0.6677
    3OL    H17R 1709   0.545   4.986   0.106 -1.6105  2.1953  2.7419
    3OL    H17S 1710   0.580   4.826   0.114  0.5556 -0.7348  0.1014
    3OL    C118 1711   0.754   4.928   0.158  0.4694  0.4291  0.6689
    3OL    H18R 1712   0.772   5.015   0.094 -1.2072 -0.4538 -1.1172
    3OL    H18S 1713   0.803   4.838   0.119  0.3657  1.0753 -1.0617
    3OL    H18T 1714   0.798   4.926   0.258  1.9113 -0.5742  0.0488
    1PA    C116 1715   2.568   2.015   0.054 -0.1198 -0.3305  0.1547
    1PA    H16R 1716   2.499   2.063   0.123  0.8391 -0.3154  1.1240
    1PA    H16S 1717   2.521   1.946  -0.016 -0.9193 -2.1684  2.3689
    1PA    H16T 1718   2.608   2.100  -0.001 -1.5962  0.8290  0.8247
    1PA    C115 1719   2.660   1.917   0.127  0.6233  0.2846  0.1286
    1PA    H15R 1720   2.721   1.864   0.053  0.6806  1.6630 -0.8449
    1PA    H15S 1721   2.731   1.972   0.190  1.8379 -0.6390 -0.3982
    1PA    C114 1722   2.588   1.800   0.195 -0.3729 -0.7050  0.4024
    1PA    H14R 1723   2.550   1.838   0.290  0.5057 -1.8832  1.2572
    1PA    H14S 1724   2.513   1.776   0.119 -0.5114  0.3003  0.2016
    1PA    C113 1725   2.673   1.685   0.235 -0.3172 -0.8626 -0.0245
    1PA    H13R 1726   2.740   1.651   0.157  0.3415  0.3359 -0.0102
    1PA    H13S 1727   2.739   1.720   0.315 -0.0959  0.4261 -0.7348
    1PA    C112 1728   2.593   1.561   0.285 -0.5362 -0.0215  0.3624
    1PA    H12R 1729   2.520   1.539   0.206 -1.4268  3.2648  0.1508
    1PA    H12S 1730   2.668   1.482   0.273 -2.0997 -1.8916  2.1656
    1PA    C111 1731   2.522   1.576   0.407  0.1872  0.5681 -0.3357
    1PA    H11R 1732   2.594   1.615   0.479  0.6761 -0.9706  0.0563
    1PA    H11S 1733   2.450   1.658   0.411  1.2384  1.4992  2.6121
    1PA    C110 1734   2.445   1.450   0.460 -0.0531  0.5075 -0.4258
    1PA    H10R 1735   2.362   1.423   0.395 -0.7020 -0.4675  0.7628
    1PA    H10S 1736   2.507   1.360   0.448 -0.8031 -0.1327  0.4174
    1PA     C19 1737   2.382   1.478   0.600 -0.0819 -0.2341 -0.3242
    1PA     H9R 1738   2.346   1.580   0.618  0.9821 -0.2860  2.7570
    1PA     H9S 1739   2.299   1.411   0.622 -0.1165  0.6324  2.5867
    1PA     C18 1740   2.482   1.459   0.711  0.5904 -0.9118  0.7078
    1PA     H8R 1741   2.503   1.353   0.721 -0.4584 -1.3906 -1.4925
    1PA     H8S 1742   2.567   1.521   0.681 -0.2504  0.1343  0.4414
    1PA     C17 1743   2.423   1.492   0.851  0.0119 -0.6287  0.0966
    1PA     H7R 1744   2.378   1.591   0.845  2.0150  0.2504 -1.6963
    1PA     H7S 1745   2.333   1.437   0.881 -2.4814  3.1456  0.2196
    1PA     C16 1746   2.536   1.496   0.959 -0.5931 -0.1806 -0.3228
    1PA     H6R 1747   2.586   1.400   0.966  1.4415  0.8945  0.6272
    1PA     H6S 1748   2.607   1.575   0.937  0.2310 -0.6898  0.4589
    1PA     C15 1749   2.478   1.535   1.095  0.6018 -0.1437 -0.3880
    1PA     H5R 1750   2.387   1.595   1.085 -1.3762 -2.7390  0.6590
    1PA     H5S 1751   2.429   1.446   1.136  2.8434 -0.6163  1.4781
    1PA     C14 1752   2.580   1.581   1.187  0.1054  0.3263 -0.0426
    1PA     H4R 1753   2.649   1.502   1.218  0.8346  0.5185 -1.1299
    1PA     H4S 1754   2.635   1.661   1.137 -0.6508  1.9372  1.6038
    1PA     C13 1755   2.517   1.650   1.308 -0.0465 -0.0809 -0.2308
    1PA     H3R 1756   2.598   1.695   1.366 -0.1653 -0.5916  0.3483
    1PA     H3S 1757   2.455   1.732   1.272  0.0764 -0.1934 -0.6978
    1PA     C12 1758   2.455   1.544   1.402 -0.3995 -0.6799 -0.1038
    1PA     H2R 1759   2.379   1.478   1.358 -0.9823 -1.1852  1.5997
    1PA     H2S 1760   2.526   1.467   1.431  0.8054  1.1469  2.0277
    2PC     C11 1761   2.396   1.609   1.523  0.4675  0.1496 -0.4021
    2PC     O12 1762   2.389   1.726   1.547  0.1760  0.0513 -0.0076
    2PC     O11 1763   2.339   1.517   1.605 -0.1302  0.0564  0.4269
    2PC      C1 1764   2.291   1.548   1.735  0.5674 -0.2088 -1.2484
    2PC      HR 1765   2.372   1.585   1.798 -2.9414  2.1583  2.3096
    2PC      HS 1766   2.225   1.633   1.724 -1.1275 -1.3103 -0.0202
    2PC      C2 1767   2.219   1.428   1.802  0.1169  0.3109  0.3350
    2PC      HX 1768   2.174   1.463   1.895  0.0057  0.0179  0.3933
    2PC      C3 1769   2.320   1.310   1.823 -0.3282 -0.3386 -0.2356
    2PC      HA 1770   2.345   1.258   1.730  1.0491 -2.8616  1.4194
    2PC      HB 1771   2.415   1.354   1.857 -0.6120  0.5027 -0.5086
    2PC     O31 1772   2.284   1.221   1.922  0.3876  0.6621 -0.1861
    2PC     P31 1773   2.279   1.252   2.080  0.1084  0.2324 -0.5641
    2PC     O32 1774   2.406   1.206   2.138 -0.1705  0.3982  0.1706
    2PC     C31 1775   2.502   1.294   2.179 -0.3661  0.6531 -0.5292
    2PC     H1A 1776   2.548   1.344   2.093 -0.2407 -0.4500 -1.1248
    2PC     H1B 1777   2.461   1.371   2.245  1.4329  0.5304  0.8214
    2PC     C32 1778   2.587   1.200   2.265  0.7053 -0.2398  0.9385
    2PC     H2A 1779   2.531   1.159   2.349 -0.0401  1.4110  1.2858
    2PC     H2B 1780   2.618   1.124   2.194  2.3254  0.3431  0.9895
    2PC     N31 1781   2.705   1.258   2.329  0.0769  0.1098 -1.2624
    2PC     C33 1782   2.792   1.316   2.221 -0.2462 -0.3722 -0.9925
    2PC     H3A 1783   2.874   1.359   2.280  0.1489 -0.4393 -1.4816
    2PC     H3B 1784   2.837   1.234   2.164  0.7445 -1.3196  1.0492
    2PC     H3C 1785   2.737   1.391   2.163  1.1311 -0.7705 -2.9315
    2PC     C34 1786   2.669   1.363   2.427  0.1098 -0.2242  0.4891
    2PC     H4A 1787   2.586   1.342   2.494 -0.3280  1.8414  0.6684
    2PC     H4B 1788   2.759   1.383   2.485 -1.8926 -0.1527  3.7699
    2PC     H4C 1789   2.656   1.460   2.378 -0.9982 -1.0611 -0.9860
    2PC     C35 1790   2.781   1.151   2.403 -0.0947  0.3762 -0.5456
    2PC     H5A 1791   2.880   1.182   2.436 -1.3131  0.9296  3.0474
    2PC     H5B 1792   2.802   1.067   2.336  1.8600 -0.1001  0.5791
    2PC     H5C 1793   2.735   1.118   2.497  3.2312 -0.4314  0.9491
    2PC     O33 1794   2.267   1.396   2.106  0.2444  0.0334 -0.2100
    2PC     O34 1795   2.172   1.171   2.132 -0.3301 -0.1666 -0.3085
    2PC     O21 1796   2.110   1.384   1.712  0.0329 -0.3320  0.1693
    2PC     C21 1797   2.000   1.462   1.703 -1.1120 -0.0885  0.1412
    2PC     O22 1798   1.985   1.561   1.774  0.2941 -0.4264  0.0474
    3OL     C12 1799   1.905   1.418   1.595 -0.7638  0.7331 -0.4341
    3OL     H2R 1800   1.822   1.490   1.601 -2.0396 -0.8163  3.6802
    3OL     H2S 1801   1.854   1.330   1.634 -0.8475  2.0031  2.6239
    3OL     C13 1802   1.978   1.398   1.459 -0.1496 -0.5561  0.0838
    3OL     H3R 1803   1.922   1.335   1.390 -1.6415  1.9152 -1.1014
    3OL     H3S 1804   2.072   1.344   1.474  0.4316 -0.4066 -2.5613
    3OL     C14 1805   2.006   1.522   1.386  0.4817 -0.6385 -0.9084
    3OL     H4R 1806   2.070   1.571   1.459 -0.3704 -2.9597  1.5855
    3OL     H4S 1807   1.917   1.584   1.371  2.2199  2.2744  0.0122
    3OL     C15 1808   2.080   1.503   1.258  0.2135  0.1424  0.5322
    3OL     H5R 1809   2.186   1.478   1.266  0.8855  2.0358 -1.3834
    3OL     H5S 1810   2.106   1.604   1.224  1.8788 -0.6496 -0.6346
    3OL     C16 1811   2.023   1.414   1.147 -0.2570 -0.2947 -0.3413
    3OL     H6R 1812   1.915   1.402   1.159 -0.5324  0.5366 -1.6915
    3OL     H6S 1813   2.047   1.309   1.164 -2.5595 -0.7431  0.5627
    3OL     C17 1814   2.044   1.462   1.004 -0.2205  0.0956 -0.1936
    3OL     H7R 1815   1.970   1.402   0.952  0.1258 -1.3696  0.9449
    3OL     H7S 1816   2.140   1.423   0.971  0.7697  2.8691 -0.8879
    3OL     C18 1817   2.027   1.617   0.977  0.1064  0.4380  0.0877
    3OL     H8R 1818   2.103   1.689   1.008 -1.2299  2.1254 -0.3529
    3OL     H8S 1819   1.926   1.643   1.010  0.3006 -0.3632  1.3821
    3OL     C19 1820   2.030   1.642   0.831 -0.0347 -0.8009  0.4981
    3OL     H9R 1821   2.127   1.646   0.783 -0.3261  2.5891 -0.0329
    3OL    C110 1822   1.920   1.644   0.751 -0.2127 -0.5489  0.2160
    3OL    H10R 1823   1.928   1.671   0.646 -1.5385  2.9801  0.8835
    3OL    C111 1824   1.774   1.628   0.785 -0.7424  0.3273 -0.1881
    3OL    H11R 1825   1.724   1.722   0.759 -2.1543  0.0934  1.4746
    3OL    H11S 1826   1.758   1.609   0.891 -1.5667  3.1287  0.2746
    3OL    C112 1827   1.702   1.523   0.698  0.5814  0.0704 -0.2483
    3OL    H12R 1828   1.701   1.564   0.596  0.5058 -2.8990 -1.5418
    3OL    H12S 1829   1.599   1.513   0.734  1.3440 -1.1219  1.6834
    3OL    C113 1830   1.785   1.393   0.707  0.5014  0.2478  0.5418
    3OL    H13R 1831   1.763   1.338   0.800 -0.6592 -0.1734  0.0434
    3OL    H13S 1832   1.892   1.410   0.709  0.4928  0.5389 -0.8433
    3OL    C114 1833   1.772   1.284   0.594  0.8744  0.4795  0.0511
    3OL    H14R 1834   1.834   1.200   0.624  0.8286 -0.3305 -1.9556
    3OL    H14S 1835   1.816   1.331   0.506 -1.6779  1.5403 -0.7400
    3OL    C115 1836   1.628   1.241   0.549  0.2488 -0.3676  0.3294
    3OL    H15R 1837   1.569   1.332   0.535  0.8144  0.0031  0.3237
    3OL    H15S 1838   1.569   1.189   0.625  0.7915 -1.2062  0.1866
    3OL    C116 1839   1.622   1.158   0.422 -0.6996 -0.3866 -0.0311
    3OL    H16R 1840   1.694   1.076   0.429 -1.3184 -1.0575 -1.2923
    3OL    H16S 1841   1.674   1.223   0.351 -2.0637  0.4732 -0.2619
    3OL    C117 1842   1.482   1.136   0.361 -0.9045  0.4733  0.0969
    3OL    H17R 1843   1.426   1.230   0.371 -2.1952 -0.4035  1.6679
    3OL    H17S 1844   1.424   1.065   0.419 -2.2874 -0.5014 -2.3071
    3OL    C118 1845   1.485   1.084   0.214  0.1088  0.4119  0.0606
    3OL    H18R 1846   1.387   1.074   0.167  0.7426 -0.6550 -1.1004
    3OL    H18S 1847   1.548   0.996   0.224  0.8798  0.9026 -0.3922
    3OL    H18T 1848   1.522   1.146   0.131  0.1555  2.1779  1.3520
    1PA    C116 1849   2.672   3.102  -0.177  0.2265 -0.0471  0.4229
    1PA    H16R 1850   2.761   3.152  -0.216  1.9605 -2.0051  1.6708
    1PA    H16S 1851   2.589   3.171  -0.188  0.0479 -0.1250  1.2251
    1PA    H16T 1852   2.656   3.007  -0.230  0.1192 -0.2359  0.7899
    1PA    C115 1853   2.706   3.066  -0.028 -0.9140 -0.1025 -0.3508
    1PA    H15R 1854   2.618   3.021   0.018 -1.2191 -0.1855 -1.0080
    1PA    H15S 1855   2.776   2.984  -0.035 -0.1940  0.5398 -0.8270
    1PA    C114 1856   2.745   3.187   0.061  0.0639  0.3741  0.2270
    1PA    H14R 1857   2.832   3.236   0.017  1.7215 -2.2177  0.4260
    1PA    H14S 1858   2.665   3.261   0.057  0.2236  0.4832 -1.2279
    1PA    C113 1859   2.757   3.148   0.206 -0.4755 -0.3945 -0.6367
    1PA    H13R 1860   2.666   3.096   0.238 -1.2486  0.4003 -1.4784
    1PA    H13S 1861   2.838   3.077   0.226 -0.3082  0.1833  0.8206
    1PA    C112 1862   2.783   3.267   0.292 -0.4202  0.1952 -0.5355
    1PA    H12R 1863   2.802   3.211   0.384 -2.5507 -1.6182 -1.1309
    1PA    H12S 1864   2.875   3.314   0.257  0.4233 -1.0366 -0.0708
    1PA    C111 1865   2.677   3.366   0.312 -0.0942  0.0595  0.1932
    1PA    H11R 1866   2.638   3.397   0.214  0.5867  0.8242  0.1529
    1PA    H11S 1867   2.593   3.310   0.353  1.1505 -2.0089  0.0289
    1PA    C110 1868   2.698   3.485   0.409  0.8757  1.0115  0.8064
    1PA    H10R 1869   2.601   3.534   0.407  0.3527 -0.0019 -1.0855
    1PA    H10S 1870   2.723   3.458   0.512  0.9342  1.6566  0.9660
    1PA     C19 1871   2.799   3.595   0.358  0.9014 -0.1252 -0.1706
    1PA     H9R 1872   2.900   3.554   0.350  2.1372  2.2107  1.8598
    1PA     H9S 1873   2.775   3.630   0.257  0.9995 -0.7787 -0.4249
    1PA     C18 1874   2.812   3.713   0.455  0.6254 -0.1984 -0.2018
    1PA     H8R 1875   2.715   3.761   0.466 -0.8694 -2.9775 -0.2724
    1PA     H8S 1876   2.834   3.670   0.553  1.2044  0.6264  0.0360
    1PA     C17 1877   2.896   3.837   0.417 -0.1183 -0.4428 -0.4622
    1PA     H7R 1878   2.997   3.806   0.388  2.1505  2.7311  3.0698
    1PA     H7S 1879   2.857   3.897   0.334 -2.7485  0.3787  1.2531
    1PA     C16 1880   2.923   3.931   0.536 -0.2346 -0.3624  0.2438
    1PA     H6R 1881   2.833   3.976   0.579 -1.1321 -1.7130 -0.1811
    1PA     H6S 1882   2.964   3.876   0.621  1.0220  0.9170  0.5137
    1PA     C15 1883   3.017   4.044   0.501  0.2403 -0.3262  0.4451
    1PA     H5R 1884   3.108   3.988   0.481  0.3560  0.1307 -0.3625
    1PA     H5S 1885   2.990   4.074   0.399  0.4030  1.1483  0.8256
    1PA     C14 1886   3.035   4.165   0.597 -0.5331  0.6653  0.0916
    1PA     H4R 1887   3.065   4.118   0.690  0.1475 -3.3453 -1.9549
    1PA     H4S 1888   3.130   4.213   0.571  1.4622 -0.4132  4.5305
    1PA     C13 1889   2.926   4.267   0.605  0.1584  0.4050 -0.6062
    1PA     H3R 1890   2.875   4.270   0.508 -0.5462  3.3870 -0.2307
    1PA     H3S 1891   2.852   4.242   0.681  1.0769  3.5430  1.4798
    1PA     C12 1892   2.956   4.415   0.641 -0.1129  0.7627  0.3117
    1PA     H2R 1893   3.016   4.458   0.560 -0.1145 -0.4246 -0.3491
    1PA     H2S 1894   2.863   4.471   0.626  0.1199  1.2834  0.7620
    2PS     C11 1895   3.000   4.431   0.780 -0.6741  0.0388 -0.6502
    2PS     O12 1896   3.091   4.362   0.827  0.3987  0.3355 -0.0627
    2PS     O11 1897   2.935   4.530   0.846 -0.0142  0.0412  0.4966
    2PS      C1 1898   2.994   4.566   0.977 -0.7725 -0.3040 -0.1517
    2PS      HR 1899   2.926   4.633   1.030  1.0040 -0.5864  2.7236
    2PS      HS 1900   3.007   4.476   1.039 -0.7570  0.9945  1.8132
    2PS      C2 1901   3.129   4.635   0.960 -0.1583  0.4976 -0.1823
    2PS      HX 1902   3.202   4.574   0.906 -1.5690 -1.3653 -0.0793
    2PS      C3 1903   3.194   4.678   1.099 -0.8627 -0.3289  0.2525
    2PS      HA 1904   3.143   4.618   1.175 -2.4103  2.2764  1.3983
    2PS      HB 1905   3.302   4.663   1.096 -0.7766  0.1664  0.8983
    2PS     O31 1906   3.165   4.809   1.136 -0.2220  0.1267 -0.4685
    2PS     P31 1907   3.232   4.871   1.268  0.2286  0.1464 -0.7121
    2PS     O32 1908   3.385   4.887   1.224 -0.0402  0.4617  0.2321
    2PS     C31 1909   3.421   4.997   1.150 -0.0516  0.3035  0.3753
    2PS     H1A 1910   3.363   5.024   1.062  1.0835 -0.4740 -0.6463
    2PS     H1B 1911   3.419   5.089   1.208 -3.4650  0.8252 -0.3635
    2PS     C32 1912   3.566   4.979   1.097  0.0391  0.3112 -0.1585
    2PS     H2A 1913   3.589   5.051   1.019  1.9014 -1.3927 -1.2717
    2PS     N31 1914   3.580   4.849   1.019 -0.3039  0.3314 -0.2008
    2PS    HN1A 1915   3.501   4.833   0.954 -0.1917 -1.1937 -0.0104
    2PS    HN1B 1916   3.673   4.834   0.978 -0.0624 -4.4343  1.4198
    2PS    HN1C 1917   3.582   4.772   1.088  0.3746 -1.0888 -1.7198
    2PS     C33 1918   3.667   4.984   1.207  0.0885  0.9857 -0.3604
    2PS     O33 1919   3.169   4.999   1.291  0.4287  0.5639 -0.1552
    2PS     O34 1920   3.233   4.765   1.372 -0.1648 -0.7074 -0.2844
    2PS     O21 1921   3.119   4.754   0.881 -0.2985 -0.1204 -0.0386
    2PS     C21 1922   3.220   4.835   0.854  0.7220 -0.2962 -0.1066
    2PS     O22 1923   3.334   4.809   0.882 -0.8114 -0.2519 -0.3282
    2PS     O35 1924   3.700   5.093   1.250 -0.0134  0.2996 -0.0495
    2PS     O36 1925   3.688   4.880   1.265 -0.5976  0.0594 -0.0306
    3OL     C12 1926   3.178   4.955   0.777 -0.8216 -1.2330  0.0119
    3OL     H2R 1927   3.249   5.026   0.820 -1.0702 -1.8486  1.5030
    3OL     H2S 1928   3.082   4.991   0.812  0.3775  0.2340  2.0020
    3OL     C13 1929   3.169   4.928   0.628 -0.6536  0.5523  0.5140
    3OL     H3R 1930   3.109   4.840   0.605 -1.3657  1.4432 -1.2050
    3OL     H3S 1931   3.269   4.915   0.585 -0.7605 -2.6669  0.9921
    3OL     C14 1932   3.111   5.046   0.556 -0.1336  0.2922  0.2598
    3OL     H4R 1933   3.172   5.128   0.594  0.2408 -0.9925  2.5734
    3OL     H4S 1934   3.013   5.080   0.591 -0.2051  0.3376  0.0224
    3OL     C15 1935   3.121   5.039   0.407  0.5780 -0.1163 -0.1923
    3OL     H5R 1936   3.070   4.948   0.374  1.6375 -0.9434  0.4105
    3OL     H5S 1937   3.222   5.012   0.378 -0.4337 -2.4995 -1.8160
    3OL     C16 1938   3.084   5.159   0.334  0.4659  0.6336 -0.0188
    3OL     H6R 1939   3.146   5.239   0.375  0.6834  0.4544  0.0019
    3OL     H6S 1940   2.978   5.180   0.348  0.2726 -1.2139  1.6243
    3OL     C17 1941   3.101   5.141   0.186 -0.1468  0.5952  0.3170
    3OL     H7R 1942   3.049   5.052   0.149  0.4426  0.2178  0.3907
    3OL     H7S 1943   3.206   5.112   0.175 -0.8570 -1.6651 -1.2879
    3OL     C18 1944   3.067   5.261   0.096  0.1839 -0.4279 -0.1373
    3OL     H8R 1945   3.097   5.351   0.150 -2.1299 -1.5313  3.2817
    3OL     H8S 1946   2.958   5.267   0.090  0.2335  0.9670  0.1449
    3OL     C19 1947   3.127   5.254  -0.037  0.4827  0.6811 -0.0407
    3OL     H9R 1948   3.233   5.227  -0.039  0.7127  0.6828  4.0223
    3OL    C110 1949   3.066   5.271  -0.157 -0.4254 -1.1708  0.0170
    3OL    H10R 1950   3.116   5.261  -0.253 -4.5019  1.0333 -2.5669
    3OL    C111 1951   2.921   5.309  -0.173 -0.9185 -0.1607  0.0928
    3OL    H11R 1952   2.913   5.418  -0.182  0.4831 -0.0064  0.4921
    3OL    H11S 1953   2.861   5.284  -0.085 -1.6137 -0.2200 -0.3905
    3OL    C112 1954   2.859   5.256  -0.299  0.4240  0.1794 -0.1119
    3OL    H12R 1955   2.928   5.249  -0.383  1.3459  1.5440  0.4974
    3OL    H12S 1956   2.776   5.316  -0.336 -2.2717 -1.8039  2.3411
    3OL    C113 1957   2.791   5.122  -0.263  0.9040 -0.5411 -0.8764
    3OL    H13R 1958   2.710   5.144  -0.193  1.6322 -2.8120  0.7865
    3OL    H13S 1959   2.861   5.058  -0.210 -0.8890 -1.2265  0.7566
    3OL    C114 1960   2.732   5.061  -0.388  0.9176  0.9371 -0.6799
    3OL    H14R 1961   2.669   5.120  -0.454 -3.1420 -0.0885  1.9224
    3OL    H14S 1962   2.656   4.989  -0.356  0.2396  0.7925 -2.4926
    3OL    C115 1963   2.825   4.988  -0.484 -0.2875  0.2013  0.7623
    3OL    H15R 1964   2.897   4.926  -0.431 -0.3949 -0.4575  0.1470
    3OL    H15S 1965   2.880   5.063  -0.542  2.1837 -1.0426  1.3721
    3OL    C116 1966   2.765   4.907  -0.597  0.8703 -0.5116  0.5073
    3OL    H16R 1967   2.727   4.815  -0.552  0.1041 -0.7792 -0.6582
    3OL    H16S 1968   2.854   4.865  -0.645  1.7480  1.8061 -0.0712
    3OL    C117 1969   2.680   4.979  -0.700  0.8715 -0.0274 -0.1657
    3OL    H17R 1970   2.693   5.086  -0.708 -0.5725  0.3856  2.1932
    3OL    H17S 1971   2.580   4.967  -0.657  1.3301  0.3663  1.0404
    3OL    C118 1972   2.689   4.909  -0.836 -0.0021 -0.2159  0.0594
    3OL    H18R 1973   2.791   4.921  -0.875  0.5755  0.1569  1.6039
    3OL    H18S 1974   2.632   4.967  -0.908 -0.2580 -0.4148  0.1025
    3OL    H18T 1975   2.664   4.803  -0.833 -2.2162  0.1722 -1.9943
    1PA    C116 1976   1.751   2.571   0.111 -0.8015 -0.0561 -0.7276
    1PA    H16R 1977   1.786   2.576   0.008 -0.7062  1.3422 -0.6518
    1PA    H16S 1978   1.808   2.642   0.171  1.1625 -2.9202  1.0247
    1PA    H16T 1979   1.649   2.605   0.132 -0.2382  0.8422  0.7151
    1PA    C115 1980   1.770   2.433   0.164  0.8889  0.0922  0.0551
    1PA    H15R 1981   1.699   2.372   0.110 -0.2435  2.7572 -1.6738
    1PA    H15S 1982   1.866   2.394   0.129  0.8391  0.2245 -0.2313
    1PA    C114 1983   1.754   2.443   0.313 -0.1704  0.2017 -0.7887
    1PA    H14R 1984   1.831   2.510   0.351 -0.7143 -0.2885  1.3349
    1PA    H14S 1985   1.659   2.496   0.326 -0.6259 -0.8891  0.7674
    1PA    C113 1986   1.747   2.302   0.377 -0.4165 -0.5588  0.5448
    1PA    H13R 1987   1.648   2.261   0.362 -0.2046 -0.7907 -0.2455
    1PA    H13S 1988   1.815   2.231   0.329 -0.2379 -0.6075  0.8646
    1PA    C112 1989   1.750   2.314   0.526  0.3155  0.2034  0.6265
    1PA    H12R 1990   1.832   2.383   0.550 -1.7617  2.1433  2.6405
    1PA    H12S 1991   1.672   2.372   0.575 -0.1388 -1.2293  1.6610
    1PA    C111 1992   1.758   2.174   0.591  0.3595 -0.1628  0.0245
    1PA    H11R 1993   1.673   2.112   0.561  1.2561 -0.8723 -1.1260
    1PA    H11S 1994   1.839   2.122   0.539  0.4658  2.0723 -2.2178
    1PA    C110 1995   1.773   2.188   0.744  0.3401  0.3258  0.1818
    1PA    H10R 1996   1.844   2.267   0.765  1.6747 -0.7525 -0.1644
    1PA    H10S 1997   1.679   2.230   0.780  0.2632 -0.5731  1.0806
    1PA     C19 1998   1.807   2.062   0.820  0.4201 -0.1825  0.1476
    1PA     H9R 1999   1.743   1.978   0.793  1.5071 -1.2783  0.8484
    1PA     H9S 2000   1.896   2.014   0.777 -0.2678 -1.8483  0.4844
    1PA     C18 2001   1.812   2.074   0.968  0.2524 -0.2474 -0.4584
    1PA     H8R 2002   1.883   2.153   0.994  2.2381 -2.4879  1.4568
    1PA     H8S 2003   1.718   2.109   1.012  0.0437 -0.7180 -0.5192
    1PA     C17 2004   1.856   1.947   1.040  0.1992  0.5969  0.0694
    1PA     H7R 2005   1.787   1.865   1.020 -0.0435  1.0702 -1.0721
    1PA     H7S 2006   1.955   1.918   1.004  0.3648  0.4107  0.6482
    1PA     C16 2007   1.874   1.945   1.191  0.0711 -0.0424 -1.0245
    1PA     H6R 2008   1.947   1.869   1.218  0.3482  0.3420 -0.6817
    1PA     H6S 2009   1.909   2.044   1.218  2.7810 -1.4538  1.1295
    1PA     C15 2010   1.751   1.907   1.277  0.2399 -0.0625 -0.0340
    1PA     H5R 2011   1.674   1.984   1.264 -0.6435 -1.3357 -3.4438
    1PA     H5S 2012   1.711   1.820   1.226  0.3690  0.7599 -1.6073
    1PA     C14 2013   1.778   1.890   1.426  0.3070 -0.3893 -0.1510
    1PA     H4R 2014   1.851   1.812   1.447  1.6612  1.5534  3.0937
    1PA     H4S 2015   1.834   1.978   1.460 -0.0530 -0.3279  0.2858
    1PA     C13 2016   1.653   1.874   1.513 -0.0042  0.3628  0.2227
    1PA     H3R 2017   1.585   1.959   1.494 -0.5103 -0.3442 -1.2629
    1PA     H3S 2018   1.598   1.786   1.479 -1.3834  0.5268  1.8762
    1PA     C12 2019   1.686   1.850   1.659  0.5246 -0.4566 -0.7049
    1PA     H2R 2020   1.751   1.765   1.681 -1.9509 -2.1878  0.4568
    1PA     H2S 2021   1.727   1.934   1.716 -0.2626 -2.0291  2.4062
    2PC     C11 2022   1.560   1.811   1.737  0.4743  0.3337  0.1703
    2PC     O12 2023   1.499   1.704   1.713 -0.0171  0.3666 -0.8239
    2PC     O11 2024   1.529   1.904   1.833  0.1311  0.4133 -0.3735
    2PC      C1 2025   1.427   1.881   1.934  0.2917  0.0472 -0.0229
    2PC      HR 2026   1.325   1.860   1.901 -0.1360  0.8963  0.7141
    2PC      HS 2027   1.457   1.796   1.995 -1.1798 -0.2017  0.3927
    2PC      C2 2028   1.439   2.002   2.021  0.4022  0.2436  0.2037
    2PC      HX 2029   1.540   2.004   2.062 -0.9138 -1.6465  3.9299
    2PC      C3 2030   1.335   2.005   2.133 -0.3256  0.1271 -0.4754
    2PC      HA 2031   1.241   2.019   2.079 -0.8047  0.9127  0.5304
    2PC      HB 2032   1.327   1.911   2.188 -1.8969  0.5059 -0.0156
    2PC     O31 2033   1.365   2.113   2.225 -0.4168  0.1397 -0.5022
    2PC     P31 2034   1.463   2.089   2.351 -0.1211  0.1100 -0.1721
    2PC     O32 2035   1.365   2.036   2.463  0.0226 -1.3047  0.4685
    2PC     C31 2036   1.261   2.123   2.503  0.8942  0.5556  0.4711
    2PC     H1A 2037   1.290   2.223   2.536 -1.3659  0.5941  2.5669
    2PC     H1B 2038   1.195   2.132   2.417  0.9747  0.1121  0.3638
    2PC     C32 2039   1.183   2.044   2.609  0.3143 -0.8739  0.7972
    2PC     H2A 2040   1.083   2.083   2.629  1.3498  1.3825  1.8913
    2PC     H2B 2041   1.178   1.941   2.573  5.4267 -1.0502 -0.1204
    2PC     N31 2042   1.260   2.031   2.737 -0.6274  0.5493 -0.1202
    2PC     C33 2043   1.167   1.960   2.838 -1.3290 -0.4458  0.2358
    2PC     H3A 2044   1.135   1.870   2.786  0.5949 -2.4635  2.3511
    2PC     H3B 2045   1.226   1.941   2.928  1.2692 -0.7663 -1.4112
    2PC     H3C 2046   1.082   2.025   2.860 -0.4998  0.3959  1.0516
    2PC     C34 2047   1.395   1.948   2.720 -0.6193  0.0280 -0.1822
    2PC     H4A 2048   1.436   1.925   2.818  0.0257  0.7074 -0.2810
    2PC     H4B 2049   1.373   1.863   2.655 -0.8007  1.1814 -1.6895
    2PC     H4C 2050   1.478   2.005   2.678  0.0659 -0.2337  0.7834
    2PC     C35 2051   1.292   2.163   2.794 -0.7113  0.2802  0.0915
    2PC     H5A 2052   1.350   2.145   2.885  2.2724  0.5029 -1.6440
    2PC     H5B 2053   1.201   2.221   2.805 -0.3718  0.6711  0.9534
    2PC     H5C 2054   1.366   2.208   2.728  0.0152 -1.9297 -0.7263
    2PC     O33 2055   1.567   1.982   2.330  0.1123 -0.5418 -0.2588
    2PC     O34 2056   1.509   2.219   2.392 -0.0084  0.2179 -0.0266
    2PC     O21 2057   1.406   2.118   1.943  0.2763 -0.3289  0.8055
    2PC     C21 2058   1.491   2.218   1.930 -0.2240 -0.0999 -0.5523
    2PC     O22 2059   1.609   2.207   1.965  0.2913 -0.2709  0.4438
    3OL     C12 2060   1.431   2.337   1.853  0.1087  0.1093 -0.6590
    3OL     H2R 2061   1.349   2.374   1.916  0.4476  1.4401 -0.9773
    3OL     H2S 2062   1.388   2.296   1.761  1.9943 -1.9951 -0.6712
    3OL     C13 2063   1.530   2.461   1.844  0.0693  0.5238  0.7753
    3OL     H3R 2064   1.580   2.466   1.941  0.6550 -0.5540  0.5419
    3OL     H3S 2065   1.473   2.553   1.831 -0.2551  0.5869  2.3741
    3OL     C14 2066   1.635   2.426   1.738 -0.1557 -0.4797  0.7032
    3OL     H4R 2067   1.577   2.401   1.648 -2.3074  0.3628  1.7896
    3OL     H4S 2068   1.691   2.337   1.769  0.5418 -0.2614  0.1098
    3OL     C15 2069   1.717   2.542   1.698  0.5332 -0.3384  1.0806
    3OL     H5R 2070   1.770   2.584   1.784 -1.9761  1.0144  2.0841
    3OL     H5S 2071   1.653   2.624   1.666  0.6915 -0.4426  0.4954
    3OL     C16 2072   1.820   2.496   1.593 -0.2246  0.8448  0.2563
    3OL     H6R 2073   1.877   2.589   1.582  0.1021  0.5812 -0.3107
    3OL     H6S 2074   1.770   2.473   1.499  1.3044 -0.0930 -0.3611
    3OL     C17 2075   1.912   2.378   1.615  0.1162 -0.1947  0.2305
    3OL     H7R 2076   1.846   2.294   1.639 -0.0176  0.4162  2.1992
    3OL     H7S 2077   1.966   2.397   1.709  0.6050  2.9248 -0.5861
    3OL     C18 2078   1.990   2.343   1.482 -0.2168 -0.0629  0.3326
    3OL     H8R 2079   1.927   2.347   1.393 -0.3998  1.3901  0.5039
    3OL     H8S 2080   2.023   2.241   1.500 -0.7652 -0.2587  0.2415
    3OL     C19 2081   2.112   2.427   1.457 -0.0395 -0.0467 -0.4489
    3OL     H9R 2082   2.196   2.413   1.524  0.0062  0.4905 -0.3927
    3OL    C110 2083   2.135   2.509   1.360 -0.1184 -0.0319  0.6729
    3OL    H10R 2084   2.228   2.564   1.373 -0.5610  0.9034 -0.0322
    3OL    C111 2085   2.036   2.557   1.254 -0.1441  0.0301 -0.2455
    3OL    H11R 2086   1.932   2.536   1.279 -1.3619  5.2507  0.0354
    3OL    H11S 2087   2.051   2.500   1.162  0.5926 -0.2588  0.0395
    3OL    C112 2088   2.052   2.705   1.229  0.1824 -0.6134 -0.5741
    3OL    H12R 2089   2.153   2.743   1.209 -0.1608  1.0786  0.7006
    3OL    H12S 2090   2.029   2.764   1.318  0.1551 -0.7418 -0.4968
    3OL    C113 2091   1.964   2.762   1.114  0.3191 -0.4552 -0.6311
    3OL    H13R 2092   1.977   2.870   1.103 -0.8108 -0.2615 -0.2356
    3OL    H13S 2093   1.859   2.754   1.144  0.2178 -1.1442 -1.1332
    3OL    C114 2094   1.982   2.702   0.978 -0.1198 -0.0729  0.2704
    3OL    H14R 2095   1.998   2.593   0.978 -1.9682 -0.3822  0.6393
    3OL    H14S 2096   2.083   2.725   0.945  0.4704 -1.3208  1.0814
    3OL    C115 2097   1.893   2.748   0.862  0.0981  0.4135 -0.6598
    3OL    H15R 2098   1.937   2.736   0.763 -1.5250 -1.2205 -1.2418
    3OL    H15S 2099   1.897   2.856   0.875 -0.5236  0.2736  0.8841
    3OL    C116 2100   1.740   2.713   0.857  0.1542  0.2416  0.8624
    3OL    H16R 2101   1.691   2.768   0.777  1.3597  0.1424  0.0223
    3OL    H16S 2102   1.684   2.758   0.940 -2.4034 -0.1002 -0.5907
    3OL    C117 2103   1.712   2.568   0.850 -0.5741  0.1971  0.2736
    3OL    H17R 2104   1.745   2.505   0.932  0.9051 -1.1394 -1.2585
    3OL    H17S 2105   1.757   2.525   0.760 -0.5413  0.7865  0.0030
    3OL    C118 2106   1.572   2.526   0.818 -0.0318  0.4130  0.8892
    3OL    H18R 2107   1.562   2.417   0.815  1.9666  0.1982 -2.4962
    3OL    H18S 2108   1.548   2.556   0.716  0.1103 -0.9867  0.4150
    3OL    H18T 2109   1.486   2.555   0.878 -0.0752  2.4204 -0.0623
    1PA    C116 2110   1.917   4.232   0.175  0.4642 -0.5433 -0.0502
    1PA    H16R 2111   1.828   4.270   0.123  2.2072  2.6897 -0.9721
    1PA    H16S 2112   1.954   4.321   0.227  2.4840  0.4916 -2.9990
    1PA    H16T 2113   1.889   4.161   0.253 -0.9504  0.0784  0.0483
    1PA    C115 2114   2.021   4.177   0.072  0.5990 -0.7102 -0.6989
    1PA    H15R 2115   1.980   4.084   0.031 -0.0708 -0.3805 -0.7903
    1PA    H15S 2116   2.050   4.249  -0.005  1.9393 -1.5501 -1.0278
    1PA    C114 2117   2.148   4.147   0.145  0.3522 -0.3280 -0.6708
    1PA    H14R 2118   2.225   4.138   0.068  0.6925 -1.1468 -0.2429
    1PA    H14S 2119   2.176   4.230   0.210 -0.6459 -1.2394  0.9925
    1PA    C113 2120   2.149   4.018   0.243 -0.0303  0.3505  0.1560
    1PA    H13R 2121   2.080   4.040   0.324  1.9812  1.1394  1.7565
    1PA    H13S 2122   2.108   3.926   0.201  0.8616  0.5665 -1.2578
    1PA    C112 2123   2.289   3.987   0.303 -0.7475  0.0200 -0.7518
    1PA    H12R 2124   2.357   3.944   0.229  0.0920 -0.6461  0.3740
    1PA    H12S 2125   2.313   4.082   0.352  0.5695 -0.4073 -0.5246
    1PA    C111 2126   2.292   3.885   0.414  0.2174  0.3835 -0.3158
    1PA    H11R 2127   2.221   3.907   0.494  0.0072 -3.3510  0.6850
    1PA    H11S 2128   2.248   3.797   0.367  1.4960  0.4036 -1.6537
    1PA    C110 2129   2.432   3.839   0.470 -0.1956  0.0708  0.0516
    1PA    H10R 2130   2.423   3.740   0.515  1.1033 -0.3765 -0.5974
    1PA    H10S 2131   2.506   3.817   0.392  0.8365 -0.0463  1.0364
    1PA     C19 2132   2.500   3.938   0.566 -0.0245  0.2447 -0.4374
    1PA     H9R 2133   2.607   3.916   0.578  0.3001  1.5375 -0.7266
    1PA     H9S 2134   2.508   4.031   0.508  1.8515 -1.6121 -3.3983
    1PA     C18 2135   2.415   3.967   0.691 -0.0194  0.5579  0.0721
    1PA     H8R 2136   2.330   4.030   0.664 -0.1992 -0.2133 -1.2657
    1PA     H8S 2137   2.370   3.870   0.709  0.7505 -0.0632 -1.2190
    1PA     C17 2138   2.496   4.025   0.801 -0.0173 -0.3258  0.0671
    1PA     H7R 2139   2.560   4.102   0.757  1.2246 -0.4939  1.4666
    1PA     H7S 2140   2.421   4.075   0.863 -0.2149  1.0887 -1.2462
    1PA     C16 2141   2.579   3.927   0.886  0.1809 -0.0673  0.1029
    1PA     H6R 2142   2.509   3.861   0.939  1.0417 -0.0326  1.3334
    1PA     H6S 2143   2.629   3.860   0.816 -1.5696 -0.0208 -1.2719
    1PA     C15 2144   2.682   3.991   0.973 -0.0556 -0.0550 -0.6712
    1PA     H5R 2145   2.631   4.034   1.059  2.0307 -1.5774  1.4621
    1PA     H5S 2146   2.753   3.914   1.006 -0.7250 -0.7658 -0.8655
    1PA     C14 2147   2.776   4.089   0.905  0.0659 -0.8067 -0.6830
    1PA     H4R 2148   2.830   4.027   0.833  1.0480 -1.9796  0.9897
    1PA     H4S 2149   2.719   4.170   0.859 -1.1805 -1.6187 -0.6105
    1PA     C13 2150   2.862   4.170   1.010  0.4784 -0.1489  0.3743
    1PA     H3R 2151   2.912   4.256   0.965  0.7890  0.6846  2.2349
    1PA     H3S 2152   2.784   4.212   1.075  0.8467 -0.2784  0.9023
    1PA     C12 2153   2.957   4.096   1.105  0.0399 -0.3228 -0.0461
    1PA     H2R 2154   2.945   3.987   1.108 -1.1354 -0.2166 -0.4940
    1PA     H2S 2155   3.057   4.131   1.078 -0.4448 -0.1004 -1.6605
    2PS     C11 2156   2.951   4.146   1.246 -0.2246 -0.0922 -0.0307
    2PS     O12 2157   2.894   4.255   1.273 -0.7162  0.2151 -0.3529
    2PS     O11 2158   3.013   4.063   1.325 -0.4384 -0.3277  0.4159
    2PS      C1 2159   3.018   4.080   1.471  0.2398  0.8315 -0.7503
    2PS      HR 2160   3.099   4.012   1.498  1.3845  1.9040 -1.3609
    2PS      HS 2161   3.044   4.185   1.489 -1.6474  1.0107  1.3119
    2PS      C2 2162   2.890   4.031   1.540  0.3825  0.2400  0.0534
    2PS      HX 2163   2.796   4.063   1.494  0.3974  0.6076  0.2740
    2PS      C3 2164   2.889   4.082   1.681  0.8230  0.0080 -0.4219
    2PS      HA 2165   2.895   4.189   1.702 -0.0391 -0.4549  2.7003
    2PS      HB 2166   2.789   4.065   1.720  0.3088  1.8336 -0.8653
    2PS     O31 2167   2.982   4.016   1.772 -0.0543 -0.1377  0.0884
    2PS     P31 2168   2.989   4.060   1.925  0.3394  0.3642  0.1268
    2PS     O32 2169   3.036   4.214   1.912  0.2030  0.5307  0.1750
    2PS     C31 2170   3.170   4.241   1.919 -0.1362 -0.1820  0.8821
    2PS     H1A 2171   3.227   4.188   1.996  0.6442  1.1648  1.2650
    2PS     H1B 2172   3.211   4.211   1.822  1.7217  0.9380  1.2552
    2PS     C32 2173   3.187   4.395   1.936  0.3639 -0.0841  0.5373
    2PS     H2A 2174   3.131   4.414   2.028  0.0172 -0.4136  0.3995
    2PS     N31 2175   3.117   4.471   1.820  0.1052  0.2557  0.7062
    2PS    HN1A 2176   3.184   4.476   1.742 -0.4035  1.4698  0.3295
    2PS    HN1B 2177   3.030   4.424   1.787 -1.2097  2.6892  0.5077
    2PS    HN1C 2178   3.086   4.567   1.843  1.0669  1.4640 -2.5357
    2PS     C33 2179   3.331   4.432   1.944  0.3818  0.2518 -0.1341
    2PS     O33 2180   2.855   4.053   1.983 -0.3183  0.5321 -0.4207
    2PS     O34 2181   3.095   3.980   1.984 -0.3942  0.7332  0.3637
    2PS     O21 2182   2.889   3.886   1.539 -0.1132  0.4412  0.2713
    2PS     C21 2183   2.827   3.830   1.437 -0.9195  0.4323  1.0484
    2PS     O22 2184   2.778   3.881   1.338  0.2397 -0.2606  0.1317
    2PS     O35 2185   3.368   4.549   1.957  0.2713  0.8425 -0.2482
    2PS     O36 2186   3.417   4.343   1.921  0.5441  0.5588  0.6048
    3OL     C12 2187   2.848   3.682   1.441 -0.2872  0.4387  0.7131
    3OL     H2R 2188   2.796   3.628   1.362 -0.0442  0.4726  0.5307
    3OL     H2S 2189   2.802   3.648   1.534  0.7152 -0.9845  0.7209
    3OL     C13 2190   2.994   3.637   1.447 -0.0534 -0.0654  0.1744
    3OL     H3R 2191   3.004   3.536   1.488 -1.9022 -0.8513 -1.1604
    3OL     H3S 2192   3.057   3.695   1.514 -1.0572 -0.9541  1.9444
    3OL     C14 2193   3.073   3.637   1.316 -0.3495 -0.0995  0.3852
    3OL     H4R 2194   3.177   3.647   1.349 -0.4460 -0.2382  0.7347
    3OL     H4S 2195   3.052   3.732   1.267  0.6835 -0.8809 -1.7071
    3OL     C15 2196   3.048   3.519   1.229  0.3360 -0.1142  0.4694
    3OL     H5R 2197   2.944   3.487   1.239  0.3561 -0.5283 -0.5523
    3OL     H5S 2198   3.101   3.438   1.279  2.7397  1.3144  0.3400
    3OL     C16 2199   3.053   3.535   1.075 -0.2317  0.7856 -0.4096
    3OL     H6R 2200   3.015   3.447   1.023 -0.0254  0.2659  0.3179
    3OL     H6S 2201   3.159   3.528   1.049 -0.7447 -1.5790 -2.2579
    3OL     C17 2202   2.986   3.664   1.023  0.5999  0.0379 -1.1743
    3OL     H7R 2203   3.052   3.744   1.059  1.5593 -0.8904 -0.8231
    3OL     H7S 2204   2.890   3.678   1.072  1.0806 -1.2705  0.2115
    3OL     C18 2205   2.969   3.673   0.869  0.1129  0.3237  0.2203
    3OL     H8R 2206   3.068   3.703   0.833  0.4211 -0.3622  0.4808
    3OL     H8S 2207   2.910   3.762   0.848  0.6108  0.7120  0.4150
    3OL     C19 2208   2.914   3.558   0.793  0.0321  0.4057  0.2798
    3OL     H9R 2209   2.807   3.556   0.775  0.0949  0.4461 -0.1119
    3OL    C110 2210   2.985   3.452   0.745 -0.1092 -0.1333  0.0762
    3OL    H10R 2211   2.929   3.380   0.685  0.7664  0.8794 -2.0563
    3OL    C111 2212   3.139   3.443   0.728  0.5608  0.7106  0.2669
    3OL    H11R 2213   3.166   3.343   0.761 -0.5925  0.0785 -0.6351
    3OL    H11S 2214   3.191   3.523   0.781  0.5213  0.3460  0.8606
    3OL    C112 2215   3.179   3.475   0.590 -0.1697 -0.2158 -0.0094
    3OL    H12R 2216   3.287   3.482   0.574 -0.3619 -0.7307 -1.8002
    3OL    H12S 2217   3.141   3.575   0.570 -1.4188 -0.9266 -1.3702
    3OL    C113 2218   3.140   3.371   0.487 -0.1548  0.2067 -0.8069
    3OL    H13R 2219   3.033   3.388   0.471 -0.4956 -0.2711  0.8340
    3OL    H13S 2220   3.137   3.268   0.522 -2.3592  0.7162  0.7597
    3OL    C114 2221   3.192   3.385   0.340  1.0626 -0.3655 -0.7229
    3OL    H14R 2222   3.137   3.308   0.286 -1.2709  0.1322  0.7911
    3OL    H14S 2223   3.300   3.367   0.340  1.0276 -0.5769 -0.6246
    3OL    C115 2224   3.179   3.519   0.263 -0.2524 -1.0866 -0.0621
    3OL    H15R 2225   3.281   3.557   0.247 -0.8369  0.0253 -1.3796
    3OL    H15S 2226   3.136   3.593   0.332  1.7350  0.2505 -0.1413
    3OL    C116 2227   3.112   3.527   0.135  0.1120  0.0821 -0.1165
    3OL    H16R 2228   3.089   3.630   0.109 -4.4199 -0.3672  1.2746
    3OL    H16S 2229   3.015   3.480   0.154  1.4305 -1.8827  2.2331
    3OL    C117 2230   3.180   3.450   0.026 -0.5812 -0.1488 -0.6536
    3OL    H17R 2231   3.199   3.345   0.049  0.3292 -0.4658 -2.6479
    3OL    H17S 2232   3.276   3.502   0.020  1.3017 -3.2664  0.0381
    3OL    C118 2233   3.107   3.444  -0.109 -0.0583 -0.0516  0.3247
    3OL    H18R 2234   3.039   3.526  -0.133 -0.5194 -0.1231  1.3297
    3OL    H18S 2235   3.066   3.347  -0.138  1.1969 -0.4227 -0.2684
    3OL    H18T 2236   3.190   3.446  -0.179  1.0609 -1.7882  1.5130
    1PA    C116 2237   5.455   4.976  -0.372  0.1316  0.1471 -0.4414
    1PA    H16R 2238   5.481   4.870  -0.380  1.0198  0.1520  1.6192
    1PA    H16S 2239   5.540   5.029  -0.416  1.0668 -0.1556  0.9379
    1PA    H16T 2240   5.369   5.001  -0.435  0.4210  1.1426 -0.4661
    1PA    C115 2241   5.433   5.011  -0.228 -0.1221 -0.2386 -0.3589
    1PA    H15R 2242   5.519   4.995  -0.163 -0.6472 -1.5418  0.0515
    1PA    H15S 2243   5.450   5.118  -0.224  2.6771 -0.6228 -0.2553
    1PA    C114 2244   5.296   4.976  -0.161  0.3895  0.3342  0.2920
    1PA    H14R 2245   5.230   5.058  -0.190 -2.5150 -0.8928  2.8568
    1PA    H14S 2246   5.271   4.881  -0.208  1.2243  0.4058 -0.3229
    1PA    C113 2247   5.306   4.966  -0.010 -0.1836  0.1426  0.0102
    1PA    H13R 2248   5.371   4.883   0.019 -1.9328 -2.4368 -2.7975
    1PA    H13S 2249   5.350   5.055   0.035 -2.3532  1.7134 -0.7974
    1PA    C112 2250   5.176   4.923   0.059  0.9052 -0.6385  0.1264
    1PA    H12R 2251   5.091   4.968   0.006  1.9222  2.3437  0.8576
    1PA    H12S 2252   5.156   4.818   0.038 -1.0209 -0.5288  1.1798
    1PA    C111 2253   5.174   4.964   0.202 -0.3734  0.3440  0.1837
    1PA    H11R 2254   5.267   4.924   0.244  0.0210  0.6477 -0.3939
    1PA    H11S 2255   5.174   5.072   0.208  0.7037  0.3018  1.6331
    1PA    C110 2256   5.049   4.911   0.270  0.1670 -0.1184 -0.1888
    1PA    H10R 2257   4.961   4.944   0.215  0.5303 -2.5008 -2.4523
    1PA    H10S 2258   5.055   4.802   0.270  0.1877 -0.1243  0.9762
    1PA     C19 2259   5.044   4.957   0.411  0.4931  0.4507 -0.0334
    1PA     H9R 2260   5.130   4.931   0.473  0.3845 -2.6444 -0.9981
    1PA     H9S 2261   5.044   5.065   0.401  1.3597  0.3756 -0.9903
    1PA     C18 2262   4.927   4.896   0.494 -0.3780 -0.2694 -0.0207
    1PA     H8R 2263   4.853   4.967   0.458  0.7671  1.4256  0.8557
    1PA     H8S 2264   4.910   4.794   0.461  1.3341 -0.0108 -1.8931
    1PA     C17 2265   4.943   4.923   0.644 -0.2724 -0.3810 -0.2499
    1PA     H7R 2266   5.041   4.899   0.684  1.1907  0.7235 -2.9443
    1PA     H7S 2267   4.939   5.028   0.673 -0.5368 -0.6632  0.7764
    1PA     C16 2268   4.839   4.853   0.733  0.2541 -0.0389  0.2989
    1PA     H6R 2269   4.741   4.886   0.699  0.5322  0.1343 -0.3472
    1PA     H6S 2270   4.844   4.746   0.712 -0.5734 -0.2512  1.1322
    1PA     C15 2271   4.862   4.855   0.888 -0.5396  0.0131 -0.1893
    1PA     H5R 2272   4.966   4.828   0.907 -0.6760  0.5566  1.5442
    1PA     H5S 2273   4.858   4.953   0.935 -1.6179 -0.8663  1.6589
    1PA     C14 2274   4.773   4.764   0.961  0.4519  0.5256 -0.1426
    1PA     H4R 2275   4.782   4.664   0.919 -1.6028 -0.8387  2.3758
    1PA     H4S 2276   4.808   4.744   1.062  3.0540 -0.7126 -1.1963
    1PA     C13 2277   4.630   4.792   0.957  0.0652 -0.8238 -0.3432
    1PA     H3R 2278   4.612   4.895   0.987  1.5923 -1.1979  2.2188
    1PA     H3S 2279   4.610   4.781   0.850  1.4405  0.5509 -0.7729
    1PA     C12 2280   4.547   4.699   1.040 -0.3630 -0.3346 -0.4435
    1PA     H2R 2281   4.572   4.593   1.029  1.0198  0.1128 -1.8513
    1PA     H2S 2282   4.564   4.715   1.147  2.0874  1.7496 -1.0466
    2PS     C11 2283   4.402   4.711   1.014 -0.0337 -0.7121 -0.2541
    2PS     O12 2284   4.350   4.689   0.909 -0.2359 -0.1558  0.0504
    2PS     O11 2285   4.335   4.750   1.125 -0.5497 -0.2783 -0.4366
    2PS      C1 2286   4.212   4.683   1.151  0.2380 -0.0381 -0.3462
    2PS      HR 2287   4.148   4.747   1.214 -0.4945 -0.2592 -0.8524
    2PS      HS 2288   4.157   4.662   1.059  0.7656  2.6264 -1.3566
    2PS      C2 2289   4.240   4.551   1.228  0.3162 -0.6691 -0.4424
    2PS      HX 2290   4.147   4.503   1.260  0.5495 -0.6408  0.2937
    2PS      C3 2291   4.325   4.570   1.352  0.1270  0.1384 -0.4781
    2PS      HA 2292   4.427   4.599   1.323 -0.2380  1.5913 -0.3552
    2PS      HB 2293   4.281   4.647   1.416  2.8665  1.6853 -0.3026
    2PS     O31 2294   4.327   4.442   1.416 -0.0631 -0.3741  0.0248
    2PS     P31 2295   4.389   4.406   1.563 -0.3908 -0.3043 -0.2082
    2PS     O32 2296   4.260   4.391   1.656 -0.0750 -0.0949 -0.5976
    2PS     C31 2297   4.152   4.485   1.649  0.1725  0.3509  0.0243
    2PS     H1A 2298   4.163   4.568   1.719 -1.3997  0.7890 -0.1924
    2PS     H1B 2299   4.133   4.515   1.545 -2.9617  0.2658  0.4699
    2PS     C32 2300   4.024   4.414   1.686  0.9355  0.1048  0.2330
    2PS     H2A 2301   4.032   4.397   1.794 -1.1090 -2.5507  0.0529
    2PS     N31 2302   4.007   4.283   1.621 -0.4399  0.0664  0.0030
    2PS    HN1A 2303   3.924   4.233   1.656  0.2017 -1.1227 -0.0862
    2PS    HN1B 2304   4.019   4.289   1.518 -1.9315  1.5545 -0.1207
    2PS    HN1C 2305   4.090   4.226   1.646  0.9716  1.8701 -0.3467
    2PS     C33 2306   3.919   4.513   1.666 -0.5864 -0.7901 -0.6596
    2PS     O33 2307   4.456   4.277   1.541  0.1173  0.5385  0.2911
    2PS     O34 2308   4.453   4.531   1.612 -0.2507  0.2808 -0.7293
    2PS     O21 2309   4.313   4.457   1.145 -0.3865  1.2633  0.4950
    2PS     C21 2310   4.247   4.373   1.061 -0.4909  0.0275  0.4522
    2PS     O22 2311   4.127   4.366   1.056  0.3659  0.2148  0.5249
    2PS     O35 2312   3.842   4.537   1.753  0.2286 -0.1093 -0.2595
    2PS     O36 2313   3.913   4.563   1.557  0.2598  0.4552  0.1926
    3OL     C12 2314   4.330   4.289   0.977 -0.3274  0.3100  0.4040
    3OL     H2R 2315   4.283   4.190   0.975 -1.3784  0.8247 -1.5015
    3OL     H2S 2316   4.430   4.277   1.020  0.7295  0.9250 -1.7560
    3OL     C13 2317   4.352   4.349   0.832  0.7033  0.4079 -0.5427
    3OL     H3R 2318   4.429   4.299   0.773  1.0870 -0.3695  0.5974
    3OL     H3S 2319   4.389   4.451   0.846 -1.6514  1.5233 -1.7200
    3OL     C14 2320   4.225   4.351   0.740  0.7388 -0.1558 -0.0738
    3OL     H4R 2321   4.136   4.379   0.797  0.1110  0.5638 -1.3359
    3OL     H4S 2322   4.207   4.249   0.707  0.8635 -0.7651  1.6912
    3OL     C15 2323   4.242   4.448   0.621  0.0793 -0.9049  0.5262
    3OL     H5R 2324   4.320   4.393   0.568  0.6426  0.0895  0.3121
    3OL     H5S 2325   4.285   4.537   0.666  0.5527 -2.0067  2.3970
    3OL     C16 2326   4.110   4.468   0.532 -0.6689  0.0923 -0.0238
    3OL     H6R 2327   4.063   4.560   0.565 -0.9289 -0.2195  0.4745
    3OL     H6S 2328   4.029   4.401   0.561  0.1938 -0.8453  0.2726
    3OL     C17 2329   4.148   4.445   0.386  0.9555 -0.1316 -0.3625
    3OL     H7R 2330   4.256   4.450   0.373  1.3584  2.0585  2.7517
    3OL     H7S 2331   4.114   4.528   0.324  1.9497  0.7841  0.2861
    3OL     C18 2332   4.094   4.317   0.325  0.4794 -0.5453  0.0762
    3OL     H8R 2333   3.985   4.313   0.323  0.4520 -3.6903 -3.1929
    3OL     H8S 2334   4.144   4.250   0.395  0.5308  0.3495  0.9166
    3OL     C19 2335   4.149   4.308   0.181  0.2735 -0.4166  0.1709
    3OL     H9R 2336   4.239   4.247   0.175 -0.3639 -1.2865 -0.6692
    3OL    C110 2337   4.086   4.346   0.070 -0.0074 -0.0745 -0.9346
    3OL    H10R 2338   4.136   4.323  -0.023 -1.0157  1.1364 -1.8127
    3OL    C111 2339   3.955   4.412   0.049  0.7994 -0.1756  0.3689
    3OL    H11R 2340   3.971   4.517   0.022 -0.2862  0.0935  0.7108
    3OL    H11S 2341   3.903   4.414   0.145  0.7539 -0.2154  0.3451
    3OL    C112 2342   3.880   4.336  -0.062  0.9068 -0.1519  0.3752
    3OL    H12R 2343   3.935   4.347  -0.156  0.1490 -0.7836 -0.1531
    3OL    H12S 2344   3.784   4.388  -0.069  0.3018 -0.5504  3.8891
    3OL    C113 2345   3.873   4.187  -0.024  0.3517 -0.4385 -0.3205
    3OL    H13R 2346   3.830   4.180   0.076  1.2103 -0.8061  0.0301
    3OL    H13S 2347   3.976   4.151  -0.024  0.4141 -0.3042  0.7807
    3OL    C114 2348   3.784   4.104  -0.123 -0.2773 -0.0944 -0.2866
    3OL    H14R 2349   3.677   4.119  -0.104 -0.3102 -0.1146 -0.4478
    3OL    H14S 2350   3.795   3.996  -0.123  0.8540 -0.0142 -1.7651
    3OL    C115 2351   3.813   4.130  -0.269 -0.1961  0.8529 -0.0765
    3OL    H15R 2352   3.921   4.127  -0.290 -0.5599 -0.1653 -2.0241
    3OL    H15S 2353   3.793   4.231  -0.306  1.9403  0.6447 -2.0863
    3OL    C116 2354   3.743   4.025  -0.359 -0.7976  0.0508 -1.1646
    3OL    H16R 2355   3.639   4.025  -0.324  0.2923  0.3101  2.4648
    3OL    H16S 2356   3.767   3.923  -0.327  0.3654  0.1599 -1.6255
    3OL    C117 2357   3.752   4.058  -0.502 -0.8487  0.4225  0.7879
    3OL    H17R 2358   3.859   4.060  -0.528 -0.9111  2.3048  0.5645
    3OL    H17S 2359   3.714   4.158  -0.522 -2.0371 -0.4741 -1.7886
    3OL    C118 2360   3.672   3.962  -0.594  0.3168 -0.2532  0.4605
    3OL    H18R 2361   3.565   3.977  -0.583 -0.0733 -0.4219 -2.3569
    3OL    H18S 2362   3.706   3.859  -0.596  2.1223  0.3039 -1.8856
    3OL    H18T 2363   3.701   4.008  -0.689 -0.4649  0.4188  0.5401
    1PA    C116 2364   3.207   2.386  -0.202 -0.0945  0.1694 -0.1811
    1PA    H16R 2365   3.123   2.339  -0.253  0.3251  0.2873 -0.9955
    1PA    H16S 2366   3.272   2.438  -0.273 -1.1503  2.2108  0.3021
    1PA    H16T 2367   3.173   2.459  -0.128 -0.7370 -0.4911  0.1910
    1PA    C115 2368   3.289   2.264  -0.136  0.1851 -0.5086  0.6190
    1PA    H15R 2369   3.300   2.192  -0.217  0.2607 -0.3817  0.5172
    1PA    H15S 2370   3.386   2.297  -0.099  0.2391  2.2515 -1.6394
    1PA    C114 2371   3.224   2.193  -0.022  0.4037 -0.4399  0.4194
    1PA    H14R 2372   3.137   2.137  -0.059 -0.3254  0.2935  0.9750
    1PA    H14S 2373   3.298   2.116  -0.001  0.0815 -1.0130 -0.4944
    1PA    C113 2374   3.185   2.274   0.103  0.7276 -0.4354 -0.5436
    1PA    H13R 2375   3.108   2.349   0.083  1.2781  0.0954 -0.6828
    1PA    H13S 2376   3.147   2.202   0.176  1.0460 -0.6243 -0.5647
    1PA    C112 2377   3.305   2.356   0.160  0.2274  0.1634 -0.4308
    1PA    H12R 2378   3.384   2.292   0.199  1.0839  0.5116 -1.5348
    1PA    H12S 2379   3.367   2.405   0.085 -0.6088 -0.5601 -1.6330
    1PA    C111 2380   3.265   2.440   0.278  0.7183  0.5430  0.2424
    1PA    H11R 2381   3.209   2.519   0.228  3.2823  1.6795 -1.0555
    1PA    H11S 2382   3.210   2.368   0.338  2.2422  0.1595  1.2437
    1PA    C110 2383   3.386   2.493   0.356 -0.2367 -0.2910  0.0972
    1PA    H10R 2384   3.427   2.415   0.421  0.0559 -0.3411 -0.1413
    1PA    H10S 2385   3.468   2.514   0.286 -0.1830  0.6889  0.4362
    1PA     C19 2386   3.369   2.609   0.452 -0.0516 -0.1978  0.7630
    1PA     H9R 2387   3.363   2.710   0.408  0.5993  0.6349  2.5067
    1PA     H9S 2388   3.285   2.598   0.521  0.3428 -3.2571  0.8778
    1PA     C18 2389   3.487   2.624   0.552  0.2602 -0.1163  0.4647
    1PA     H8R 2390   3.558   2.544   0.531 -2.7243 -2.8660  0.2005
    1PA     H8S 2391   3.542   2.716   0.530 -0.3567 -0.0991 -1.1369
    1PA     C17 2392   3.443   2.616   0.695 -0.1257  0.3299  0.1109
    1PA     H7R 2393   3.386   2.708   0.707  3.0204  2.3455  0.6022
    1PA     H7S 2394   3.379   2.528   0.696  0.0117  0.1652 -1.6525
    1PA     C16 2395   3.557   2.619   0.784 -1.1586  0.2455 -0.2236
    1PA     H6R 2396   3.615   2.527   0.773 -1.0120  0.2020  0.8638
    1PA     H6S 2397   3.613   2.709   0.759 -0.2991  0.0455  0.9368
    1PA     C15 2398   3.528   2.633   0.929  0.3083  0.3056  0.8548
    1PA     H5R 2399   3.481   2.730   0.945 -1.6128 -0.7034  1.7165
    1PA     H5S 2400   3.451   2.564   0.964  1.5302 -1.9527 -0.6503
    1PA     C14 2401   3.647   2.638   1.015  0.4675 -0.0151 -1.0507
    1PA     H4R 2402   3.707   2.547   1.004 -1.3701 -1.5697  0.7925
    1PA     H4S 2403   3.697   2.731   0.988 -2.8348  1.8483 -1.1284
    1PA     C13 2404   3.617   2.637   1.169 -0.1043 -0.4625 -0.3600
    1PA     H3R 2405   3.584   2.534   1.180  2.3564 -1.4533 -1.4062
    1PA     H3S 2406   3.705   2.646   1.232 -2.3915  0.5221  2.9282
    1PA     C12 2407   3.525   2.734   1.224  0.3592 -1.0614  0.4958
    1PA     H2R 2408   3.568   2.832   1.201 -2.6171  0.0221 -0.8970
    1PA     H2S 2409   3.427   2.731   1.176  0.4565 -1.3625  0.3170
    2PC     C11 2410   3.499   2.723   1.373 -0.4956  0.8081 -0.4063
    2PC     O12 2411   3.505   2.618   1.435  0.3062  0.3185 -0.0325
    2PC     O11 2412   3.445   2.835   1.419 -0.1390 -0.0895  0.3892
    2PC      C1 2413   3.419   2.856   1.558 -0.1093 -0.8298 -0.3000
    2PC      HR 2414   3.370   2.953   1.571  1.0082  0.0576 -2.2711
    2PC      HS 2415   3.362   2.773   1.599  0.8202 -2.3641 -1.9673
    2PC      C2 2416   3.552   2.879   1.627  0.4391  0.1565  0.4644
    2PC      HX 2417   3.603   2.784   1.609  0.0008 -0.0990  0.5675
    2PC      C3 2418   3.544   2.894   1.778  0.2028  0.0342  0.6112
    2PC      HA 2419   3.492   2.808   1.820  1.3872 -1.5643 -1.0007
    2PC      HB 2420   3.645   2.895   1.821  1.3818  0.7219 -1.9674
    2PC     O31 2421   3.478   3.015   1.812 -0.0945  0.2542 -0.0261
    2PC     P31 2422   3.450   3.044   1.964  0.3580 -0.0033 -0.1739
    2PC     O32 2423   3.349   3.158   1.952  0.2471 -0.5293  0.3357
    2PC     C31 2424   3.208   3.126   1.923 -0.2840 -0.4031 -0.2094
    2PC     H1A 2425   3.193   3.075   1.827  0.7746 -1.7078  0.2882
    2PC     H1B 2426   3.165   3.070   2.006  1.3599  0.2754  1.1562
    2PC     C32 2427   3.120   3.250   1.919  0.1653 -1.3221  0.2893
    2PC     H2A 2428   3.169   3.318   1.849 -0.3872 -1.8385 -0.6348
    2PC     H2B 2429   3.024   3.227   1.872 -0.4515  0.6972  0.4389
    2PC     N31 2430   3.092   3.316   2.048  0.1844 -0.3826 -0.0393
    2PC     C33 2431   3.215   3.360   2.113 -0.4627  0.1414 -0.2265
    2PC     H3A 2432   3.198   3.453   2.168  2.2683  0.1286  0.8243
    2PC     H3B 2433   3.263   3.290   2.182 -0.5916 -0.8563 -1.1330
    2PC     H3C 2434   3.290   3.367   2.034 -1.3741 -1.8607 -1.3385
    2PC     C34 2435   3.015   3.444   2.029 -0.1161  0.3563  0.3330
    2PC     H4A 2436   2.993   3.471   2.133 -1.2609 -3.3173  1.2024
    2PC     H4B 2437   3.079   3.524   1.989 -2.6039  2.1635 -0.2782
    2PC     H4C 2438   2.929   3.421   1.966  0.5229 -1.3765  0.0484
    2PC     C35 2439   3.011   3.230   2.133 -0.2668  0.3550 -0.3790
    2PC     H5A 2440   3.083   3.163   2.180  0.2238  1.5419  0.6125
    2PC     H5B 2441   2.924   3.191   2.080 -1.0985  0.7579  0.6488
    2PC     H5C 2442   2.994   3.291   2.222  2.9907  1.3070 -0.2754
    2PC     O33 2443   3.372   2.931   2.018 -0.4230  0.7903  0.5621
    2PC     O34 2444   3.566   3.091   2.042 -0.4743 -0.3078  0.3059
    2PC     O21 2445   3.619   2.994   1.568  0.5652  0.0017  0.8353
    2PC     C21 2446   3.725   2.962   1.485  0.1354 -0.7524  0.3287
    2PC     O22 2447   3.750   2.850   1.444  0.1927  0.0421 -0.0255
    3OL     C12 2448   3.811   3.082   1.457 -0.0570  0.2350  0.1740
    3OL     H2R 2449   3.847   3.109   1.556  2.0342 -0.7812 -0.2616
    3OL     H2S 2450   3.764   3.173   1.419  1.9466  1.6225  0.8575
    3OL     C13 2451   3.928   3.042   1.364  0.3102  0.4167  0.0466
    3OL     H3R 2452   3.990   2.967   1.413  1.6840  1.1203 -0.5814
    3OL     H3S 2453   3.986   3.134   1.364 -0.5099  0.9609 -1.2261
    3OL     C14 2454   3.876   3.018   1.215 -0.2143  0.3184 -0.0114
    3OL     H4R 2455   3.803   3.084   1.168 -0.8355  0.5070  1.1996
    3OL     H4S 2456   3.815   2.927   1.211 -0.2806  0.3300  0.6742
    3OL     C15 2457   3.995   3.003   1.120 -0.1928  0.1700 -0.0208
    3OL     H5R 2458   4.060   3.091   1.123 -2.6514  2.2045 -2.0909
    3OL     H5S 2459   3.947   3.004   1.022 -1.6334  0.8843  0.6632
    3OL     C16 2460   4.092   2.877   1.135  0.9537  0.1863 -0.0939
    3OL     H6R 2461   4.134   2.869   1.235 -1.1036  0.2486  0.8248
    3OL     H6S 2462   4.175   2.894   1.066  2.0455 -0.3777  1.0374
    3OL     C17 2463   4.030   2.739   1.091 -0.1804 -0.0582 -0.2463
    3OL     H7R 2464   3.962   2.700   1.167  1.3422  0.1042  1.2652
    3OL     H7S 2465   4.108   2.664   1.071 -0.8905 -0.3540 -2.1527
    3OL     C18 2466   3.971   2.728   0.953  0.0889 -0.4643  0.6543
    3OL     H8R 2467   3.905   2.810   0.927  0.7187 -0.1609 -0.0164
    3OL     H8S 2468   3.917   2.634   0.941  2.3590 -1.7170 -0.5466
    3OL     C19 2469   4.075   2.739   0.853  0.5810  1.0070  0.4326
    3OL     H9R 2470   4.136   2.829   0.856  2.0694  0.0346  0.7285
    3OL    C110 2471   4.093   2.641   0.760  0.2954 -0.4887 -0.3863
    3OL    H10R 2472   4.175   2.652   0.689 -0.4707  1.0301 -1.0731
    3OL    C111 2473   4.019   2.510   0.751 -0.0047  0.2989  0.2906
    3OL    H11R 2474   3.999   2.461   0.846 -0.3302 -0.7628 -0.3011
    3OL    H11S 2475   4.087   2.433   0.713 -0.1224 -1.5603  3.5036
    3OL    C112 2476   3.907   2.501   0.649 -0.1435  0.0647  0.0031
    3OL    H12R 2477   3.957   2.517   0.554  1.2670  0.4997  0.7788
    3OL    H12S 2478   3.832   2.580   0.651 -0.3766 -0.1450  1.9050
    3OL    C113 2479   3.830   2.369   0.662 -0.2608 -0.3398  0.2447
    3OL    H13R 2480   3.743   2.372   0.596 -1.1337  0.4915  1.4060
    3OL    H13S 2481   3.783   2.361   0.760  0.1364 -0.6806  0.4133
    3OL    C114 2482   3.896   2.247   0.615 -0.3314 -0.3594  0.2378
    3OL    H14R 2483   3.987   2.243   0.676  1.1461 -0.8649 -1.9078
    3OL    H14S 2484   3.931   2.250   0.512  1.4614 -0.7798  0.7908
    3OL    C115 2485   3.825   2.124   0.653 -0.6485  1.1908  0.5969
    3OL    H15R 2486   3.791   2.132   0.756 -0.4566  0.8503  0.6886
    3OL    H15S 2487   3.893   2.039   0.643 -0.9187  1.1217 -0.8608
    3OL    C116 2488   3.700   2.101   0.579 -0.7845  0.4266  0.6561
    3OL    H16R 2489   3.627   2.177   0.606 -0.2227  0.5017  2.0368
    3OL    H16S 2490   3.666   2.004   0.616 -1.5213  0.1414 -0.6963
    3OL    C117 2491   3.711   2.096   0.425  0.5744 -0.0327  0.0653
    3OL    H17R 2492   3.763   2.003   0.398 -0.3670 -1.1758  1.9659
    3OL    H17S 2493   3.769   2.177   0.382 -1.2805  0.3738 -1.8599
    3OL    C118 2494   3.567   2.103   0.365  0.1261  0.0379  0.2394
    3OL    H18R 2495   3.561   2.079   0.259 -0.1810 -1.4835  0.5851
    3OL    H18S 2496   3.536   2.207   0.381  0.0382  0.3733 -1.8614
    3OL    H18T 2497   3.502   2.034   0.420  0.5311 -0.4197  0.1493
    1PA    C116 2498   1.033   3.926  -0.062  0.0862  0.2003  0.2730
    1PA    H16R 2499   0.936   3.902  -0.018 -0.4998 -3.4440 -2.5110
    1PA    H16S 2500   1.097   3.838  -0.053 -1.4121 -0.8876  0.5668
    1PA    H16T 2501   1.024   3.955  -0.167  1.8315  1.1863  0.3493
    1PA    C115 2502   1.116   4.048  -0.002 -0.4195  0.2583 -0.1959
    1PA    H15R 2503   1.206   4.068  -0.060 -0.5775  0.1500 -0.4809
    1PA    H15S 2504   1.073   4.148  -0.004 -1.4081 -0.1230  0.8195
    1PA    C114 2505   1.171   4.015   0.136 -0.3528  0.0930  0.2278
    1PA    H14R 2506   1.217   3.917   0.129 -0.8951 -0.1827  0.4999
    1PA    H14S 2507   1.256   4.084   0.141  1.4277 -1.9026 -1.1155
    1PA    C113 2508   1.080   4.031   0.259 -0.1614  0.0237 -0.0654
    1PA    H13R 2509   1.062   4.131   0.299 -1.3068 -0.6728  1.2435
    1PA    H13S 2510   0.982   3.994   0.227 -0.9952  2.0522 -0.0152
    1PA    C112 2511   1.129   3.948   0.371  0.4031  0.7858  0.1624
    1PA    H12R 2512   1.122   3.843   0.342 -1.3770  0.8981  0.0530
    1PA    H12S 2513   1.232   3.968   0.401  0.5505  0.5956 -0.2230
    1PA    C111 2514   1.030   3.960   0.485 -0.4069  0.0208 -0.2093
    1PA    H11R 2515   1.019   4.063   0.520 -0.2434  0.3807 -1.1929
    1PA    H11S 2516   0.932   3.926   0.451  0.1670  0.1420 -2.0881
    1PA    C110 2517   1.069   3.877   0.606  0.5340 -0.2832 -0.4840
    1PA    H10R 2518   1.075   3.770   0.583  0.8926 -0.8465  1.9816
    1PA    H10S 2519   1.171   3.901   0.635  0.4292 -0.7803  0.3248
    1PA     C19 2520   0.964   3.891   0.717 -0.0394  0.5217 -0.5253
    1PA     H9R 2521   0.968   3.997   0.743  0.3616  0.8709 -1.9285
    1PA     H9S 2522   0.866   3.871   0.673  0.6818 -1.2369 -1.4556
    1PA     C18 2523   0.992   3.780   0.833 -0.0506 -1.0150 -0.3545
    1PA     H8R 2524   0.996   3.676   0.801 -2.7762 -1.4936  0.6169
    1PA     H8S 2525   1.088   3.808   0.877  0.5731 -0.5902 -1.8955
    1PA     C17 2526   0.892   3.792   0.946 -0.1100 -0.7642  0.3698
    1PA     H7R 2527   0.890   3.898   0.973  0.5561 -1.4723  3.5593
    1PA     H7S 2528   0.789   3.774   0.914  0.5456 -0.1729 -2.2977
    1PA     C16 2529   0.926   3.713   1.066 -0.4777  0.3392 -0.6835
    1PA     H6R 2530   0.903   3.608   1.050  0.1631 -0.0758  0.9807
    1PA     H6S 2531   1.033   3.710   1.087 -0.4454  1.5921 -0.6057
    1PA     C15 2532   0.848   3.774   1.188  0.2532 -0.3983  0.0714
    1PA     H5R 2533   0.883   3.873   1.217  2.3216 -1.1810  0.4023
    1PA     H5S 2534   0.742   3.780   1.164  0.4170 -0.3876 -0.6537
    1PA     C14 2535   0.847   3.685   1.312 -0.1730 -0.3749 -0.5748
    1PA     H4R 2536   0.812   3.584   1.289 -1.7591  0.0517 -0.1537
    1PA     H4S 2537   0.950   3.673   1.347 -1.1002 -0.9581  2.2008
    1PA     C13 2538   0.755   3.727   1.429  0.4748 -0.5142 -0.5150
    1PA     H3R 2539   0.762   3.833   1.454 -5.3966  0.0366  0.2649
    1PA     H3S 2540   0.651   3.711   1.400 -0.0110 -1.9044  1.7651
    1PA     C12 2541   0.784   3.662   1.565  0.0067  0.0119  0.1756
    1PA     H2R 2542   0.788   3.554   1.552 -1.7232 -0.0168 -0.4144
    1PA     H2S 2543   0.885   3.682   1.602 -0.0547  1.3291 -0.2952
    2PS     C11 2544   0.682   3.693   1.675 -0.2438  0.6162 -0.2067
    2PS     O12 2545   0.648   3.802   1.712  0.0371 -0.1848 -0.0007
    2PS     O11 2546   0.633   3.580   1.731  0.0624  0.3012  0.5171
    2PS      C1 2547   0.557   3.586   1.856  0.5732 -0.0493 -0.1228
    2PS      HR 2548   0.528   3.485   1.887 -0.4122 -0.3120 -1.7225
    2PS      HS 2549   0.611   3.638   1.934  1.4581 -0.5629 -0.3799
    2PS      C2 2550   0.420   3.663   1.832  0.1238 -0.2261  1.4501
    2PS      HX 2551   0.439   3.734   1.751  0.0835 -1.1719  0.6039
    2PS      C3 2552   0.377   3.740   1.955 -0.9885 -0.2144 -0.9447
    2PS      HA 2553   0.458   3.808   1.980 -0.6630 -1.3617  1.2834
    2PS      HB 2554   0.296   3.808   1.927 -0.5075  0.8953  0.2754
    2PS     O31 2555   0.333   3.671   2.074  0.0121  0.4042  0.7481
    2PS     P31 2556   0.299   3.753   2.209 -0.4364  0.5100  0.1165
    2PS     O32 2557   0.442   3.775   2.280  0.4570  0.2587 -0.8122
    2PS     C31 2558   0.522   3.667   2.302  0.5584  0.0585  0.1503
    2PS     H1A 2559   0.466   3.590   2.355  1.6706 -2.4564 -2.1397
    2PS     H1B 2560   0.547   3.629   2.203  1.8137 -0.6094  0.6914
    2PS     C32 2561   0.649   3.711   2.366 -0.0712  0.0662  0.2722
    2PS     H2A 2562   0.699   3.790   2.309  0.9325 -1.1658 -0.6487
    2PS     N31 2563   0.749   3.600   2.375 -0.8969  0.7401  0.7259
    2PS    HN1A 2564   0.767   3.555   2.284 -0.8242  0.1769  1.0122
    2PS    HN1B 2565   0.839   3.636   2.410 -0.5669  0.9173 -0.2574
    2PS    HN1C 2566   0.724   3.523   2.438  1.0439 -0.6543 -0.0888
    2PS     C33 2567   0.608   3.766   2.499 -0.4203 -0.6197  0.0387
    2PS     O33 2568   0.231   3.875   2.177 -0.4526  0.2517 -0.6665
    2PS     O34 2569   0.224   3.659   2.295  0.1091  0.0496 -0.3455
    2PS     O21 2570   0.310   3.577   1.799 -0.4170 -0.6070  0.5348
    2PS     C21 2571   0.307   3.529   1.672 -0.5413  0.1042 -0.2729
    2PS     O22 2572   0.382   3.568   1.584 -0.5263 -0.7397  0.3752
    2PS     O35 2573   0.609   3.698   2.599 -0.2967  0.2579  0.2245
    2PS     O36 2574   0.601   3.888   2.507  0.1758 -0.6315 -0.0486
    3OL     C12 2575   0.205   3.422   1.656  0.5650 -0.4679  0.2204
    3OL     H2R 2576   0.144   3.436   1.566 -0.5131 -2.4094  0.5962
    3OL     H2S 2577   0.136   3.422   1.740  1.5077 -0.6995  1.0032
    3OL     C13 2578   0.269   3.286   1.668  0.1622 -0.3543 -1.0005
    3OL     H3R 2579   0.189   3.215   1.643  0.0776 -0.6541  0.0996
    3OL     H3S 2580   0.291   3.285   1.775 -2.0082 -1.4846 -0.4938
    3OL     C14 2581   0.402   3.256   1.595  0.2763 -0.8078  0.3848
    3OL     H4R 2582   0.456   3.177   1.648  0.6351 -1.5075 -0.9601
    3OL     H4S 2583   0.472   3.340   1.599 -0.6795 -0.0008  0.4728
    3OL     C15 2584   0.365   3.211   1.452  0.0322  0.0292  0.4259
    3OL     H5R 2585   0.298   3.275   1.394 -3.1461 -0.9860  2.7007
    3OL     H5S 2586   0.317   3.113   1.459 -0.5779  0.2596 -0.4830
    3OL     C16 2587   0.482   3.199   1.359 -0.5640 -0.2559 -0.2071
    3OL     H6R 2588   0.458   3.131   1.278 -0.6411 -0.5819  0.0874
    3OL     H6S 2589   0.563   3.151   1.415 -0.4249  1.7198  1.4239
    3OL     C17 2590   0.542   3.330   1.311  0.9844 -0.1412  0.8061
    3OL     H7R 2591   0.648   3.314   1.288  0.4928 -1.2189 -0.8742
    3OL     H7S 2592   0.548   3.405   1.389 -0.2358  2.1611 -1.1757
    3OL     C18 2593   0.474   3.388   1.188 -0.0117 -0.2548  0.8598
    3OL     H8R 2594   0.370   3.354   1.181  0.2016 -0.9603  0.9455
    3OL     H8S 2595   0.505   3.342   1.094 -1.9020 -1.2713  0.6733
    3OL     C19 2596   0.493   3.533   1.210 -0.4921  0.0109  0.3595
    3OL     H9R 2597   0.493   3.571   1.312  0.3751 -1.6596  1.0126
    3OL    C110 2598   0.515   3.616   1.114  0.6732 -0.5052  0.0577
    3OL    H10R 2599   0.542   3.717   1.144 -0.5960 -0.4370  1.0681
    3OL    C111 2600   0.545   3.595   0.969  0.4843  0.4882  0.4752
    3OL    H11R 2601   0.496   3.510   0.922  2.0116  0.8927 -2.0473
    3OL    H11S 2602   0.651   3.568   0.958  0.0758 -1.2024  0.4699
    3OL    C112 2603   0.496   3.715   0.895  0.0465 -0.1108  0.5117
    3OL    H12R 2604   0.529   3.805   0.946  0.8051 -0.5356  0.7910
    3OL    H12S 2605   0.388   3.703   0.890  0.1088 -0.4606 -0.0835
    3OL    C113 2606   0.545   3.709   0.753 -0.3446 -0.1504  0.0545
    3OL    H13R 2607   0.513   3.616   0.704 -0.1288 -0.9780  1.4472
    3OL    H13S 2608   0.653   3.708   0.767 -0.3635  0.3694  0.2285
    3OL    C114 2609   0.503   3.826   0.680 -0.6653 -0.2733  0.6150
    3OL    H14R 2610   0.531   3.917   0.733 -0.1343  0.5340 -0.9879
    3OL    H14S 2611   0.395   3.842   0.683 -0.6772  0.3296 -1.4267
    3OL    C115 2612   0.546   3.827   0.531 -0.0537 -0.1465 -0.0419
    3OL    H15R 2613   0.482   3.752   0.483  0.1446  0.0900 -0.6792
    3OL    H15S 2614   0.652   3.807   0.514 -0.3072  0.0160 -2.1231
    3OL    C116 2615   0.501   3.948   0.454 -0.0494 -0.1425  0.2971
    3OL    H16R 2616   0.553   4.033   0.499  0.4673 -0.2403 -0.1092
    3OL    H16S 2617   0.392   3.963   0.460 -0.2073 -0.7560 -0.7708
    3OL    C117 2618   0.548   3.958   0.313 -0.0732  0.3590 -0.2171
    3OL    H17R 2619   0.509   3.870   0.261  0.5225  0.7089 -1.2669
    3OL    H17S 2620   0.654   3.939   0.301 -0.1290 -1.3254  1.4684
    3OL    C118 2621   0.514   4.087   0.240  0.6349 -0.7190  0.6006
    3OL    H18R 2622   0.556   4.173   0.292 -0.4417  0.6464 -0.7172
    3OL    H18S 2623   0.409   4.107   0.221  0.8316  0.3707  0.6145
    3OL    H18T 2624   0.547   4.081   0.136 -1.9978 -1.1735 -0.2836
    1PA    C116 2625   0.797   3.544   0.585  0.0450 -0.3971 -0.7070
    1PA    H16R 2626   0.796   3.470   0.506 -1.8081 -0.6348 -0.5075
    1PA    H16S 2627   0.876   3.615   0.557  1.0606 -1.0537  0.3794
    1PA    H16T 2628   0.701   3.595   0.593  0.5517  0.7240 -1.5756
    1PA    C115 2629   0.838   3.484   0.719  0.0208 -0.1118  0.4980
    1PA    H15R 2630   0.941   3.456   0.696  0.2015  1.4156 -0.7077
    1PA    H15S 2631   0.834   3.546   0.808 -2.0913 -0.0741  0.4224
    1PA    C114 2632   0.755   3.361   0.750 -0.5965 -0.4775  0.0355
    1PA    H14R 2633   0.652   3.398   0.752 -0.0595  1.3133 -2.1079
    1PA    H14S 2634   0.779   3.289   0.671  3.9556  0.4250  0.3089
    1PA    C113 2635   0.801   3.298   0.888 -0.2546 -0.1545  0.4380
    1PA    H13R 2636   0.910   3.305   0.896 -0.2728  0.3472  0.2984
    1PA    H13S 2637   0.755   3.360   0.965 -2.9028 -1.4842  0.0359
    1PA    C112 2638   0.742   3.151   0.911  0.1095 -0.1142  0.2869
    1PA    H12R 2639   0.635   3.159   0.891  0.4339  1.0430 -1.2687
    1PA    H12S 2640   0.768   3.093   0.822 -2.8053  1.0386 -1.4544
    1PA    C111 2641   0.787   3.089   1.038 -0.1036  0.0208 -1.2947
    1PA    H11R 2642   0.895   3.071   1.031  0.0856  0.7348 -0.3814
    1PA    H11S 2643   0.788   3.161   1.119  1.7047 -0.2640 -1.0140
    1PA    C110 2644   0.707   2.964   1.092  0.1724 -0.0316  0.0130
    1PA    H10R 2645   0.598   2.974   1.083  0.1813 -1.2154 -1.8712
    1PA    H10S 2646   0.722   2.885   1.019  1.1478  0.9811 -0.9249
    1PA     C19 2647   0.746   2.921   1.237  0.2262  0.3561 -0.2696
    1PA     H9R 2648   0.855   2.912   1.240  0.1617 -0.9403 -1.0187
    1PA     H9S 2649   0.718   3.004   1.302 -0.4788 -0.3085  0.2960
    1PA     C18 2650   0.689   2.785   1.275 -0.1402 -0.1707  0.0161
    1PA     H8R 2651   0.594   2.766   1.225 -0.2979  1.8754 -0.5646
    1PA     H8S 2652   0.754   2.713   1.225  0.5430  0.8162 -0.5624
    1PA     C17 2653   0.689   2.773   1.431 -0.1726 -0.3660  1.4773
    1PA     H7R 2654   0.696   2.668   1.463 -2.7692 -0.7882  0.8979
    1PA     H7S 2655   0.767   2.836   1.473 -0.7569  1.8641 -0.6148
    1PA     C16 2656   0.564   2.813   1.508  0.1632 -0.5512  1.1449
    1PA     H6R 2657   0.538   2.915   1.480 -1.7112 -1.5343 -1.0794
    1PA     H6S 2658   0.486   2.750   1.466  1.2810 -0.2905 -1.5367
    1PA     C15 2659   0.574   2.806   1.663  0.5396  0.0148 -0.9181
    1PA     H5R 2660   0.581   2.697   1.674  0.0007  0.1953  2.1163
    1PA     H5S 2661   0.671   2.838   1.700  0.0197  1.1976 -0.5576
    1PA     C14 2662   0.468   2.867   1.752  0.4056  0.3010 -0.0506
    1PA     H4R 2663   0.517   2.871   1.849  0.1458  0.4836  0.0728
    1PA     H4S 2664   0.448   2.967   1.713  0.7313  0.0296 -0.9519
    1PA     C13 2665   0.341   2.783   1.785 -0.2276 -0.1638  0.0677
    1PA     H3R 2666   0.293   2.734   1.700  0.2965  0.2800 -0.4926
    1PA     H3S 2667   0.373   2.697   1.844  1.6707  0.9615  0.7545
    1PA     C12 2668   0.220   2.852   1.855 -0.4296 -0.1310  0.7888
    1PA     H2R 2669   0.167   2.911   1.780  0.4566 -1.9819 -1.4278
    1PA     H2S 2670   0.147   2.782   1.896 -0.6003 -0.7561 -0.5423
    2PC     C11 2671   0.264   2.948   1.967  0.8622  0.3657 -0.0189
    2PC     O12 2672   0.251   2.918   2.085 -0.0907 -0.0488 -0.5065
    2PC     O11 2673   0.313   3.065   1.918  0.7028  0.4399 -0.0617
    2PC      C1 2674   0.353   3.169   2.015 -0.4008 -0.7849 -0.4306
    2PC      HR 2675   0.346   3.270   1.973 -1.3514  0.1015  1.6996
    2PC      HS 2676   0.289   3.164   2.103  1.9698  2.0813  1.6246
    2PC      C2 2677   0.501   3.139   2.070 -0.4525  0.1291 -0.0043
    2PC      HX 2678   0.510   3.032   2.089 -3.8129 -0.1950  0.2868
    2PC      C3 2679   0.527   3.224   2.199 -0.0314  0.2542 -0.3870
    2PC      HA 2680   0.520   3.332   2.183  1.3580  0.4213 -0.0066
    2PC      HB 2681   0.444   3.202   2.267  0.4543  0.0793  0.1589
    2PC     O31 2682   0.647   3.196   2.251 -0.0262  0.2527 -0.4025
    2PC     P31 2683   0.700   3.256   2.391  0.0580 -0.4340  0.0208
    2PC     O32 2684   0.671   3.154   2.504  0.2265  0.7558  0.5968
    2PC     C31 2685   0.746   3.031   2.505 -0.1587  0.1861  0.2559
    2PC     H1A 2686   0.739   2.989   2.404 -0.9549 -0.5027  0.5817
    2PC     H1B 2687   0.850   3.040   2.534 -0.4043  0.7433  0.9857
    2PC     C32 2688   0.663   2.935   2.588 -0.4164  0.1903  0.4772
    2PC     H2A 2689   0.559   2.956   2.563 -0.6006  0.8923  1.7583
    2PC     H2B 2690   0.685   2.830   2.572  0.8244  0.7599 -2.2660
    2PC     N31 2691   0.657   2.955   2.737 -0.1522 -0.0093  0.5638
    2PC     C33 2692   0.581   3.075   2.770 -0.2916 -0.2587 -0.2266
    2PC     H3A 2693   0.640   3.157   2.729 -1.0655  1.3036  1.6154
    2PC     H3B 2694   0.478   3.075   2.734 -0.0384 -0.6792 -0.9710
    2PC     H3C 2695   0.584   3.093   2.878 -2.1083  2.6294 -0.5551
    2PC     C34 2696   0.585   2.842   2.797 -0.3995 -0.3412 -0.4489
    2PC     H4A 2697   0.482   2.840   2.759 -0.7337 -1.8047  0.4310
    2PC     H4B 2698   0.635   2.750   2.765  3.1514  0.4484  2.2747
    2PC     H4C 2699   0.580   2.853   2.905 -1.9055  1.6324 -0.6632
    2PC     C35 2700   0.792   2.978   2.800 -0.0303  0.7653  0.2322
    2PC     H5A 2701   0.785   2.954   2.907  0.8099 -1.7264 -0.2201
    2PC     H5B 2702   0.818   3.083   2.786  3.3452 -0.1909 -1.6187
    2PC     H5C 2703   0.866   2.916   2.750 -1.7101 -0.2992 -1.0343
    2PC     O33 2704   0.850   3.269   2.391  0.1627  0.1796 -0.1473
    2PC     O34 2705   0.624   3.376   2.429  0.6792  0.0324 -0.1540
    2PC     O21 2706   0.593   3.180   1.962 -0.3488  0.3679 -0.4656
    2PC     C21 2707   0.725   3.135   1.961  0.4399  0.2043 -0.3857
    2PC     O22 2708   0.771   3.046   2.021 -0.2872 -0.0659  0.4092
    3OL     C12 2709   0.800   3.203   1.852  0.3706 -1.2881  0.9053
    3OL     H2R 2710   0.907   3.206   1.877  0.3798  0.5134  0.7742
    3OL     H2S 2711   0.755   3.302   1.843 -1.3325 -2.0621  0.6301
    3OL     C13 2712   0.772   3.128   1.721  0.4050  0.4964  0.1671
    3OL     H3R 2713   0.663   3.123   1.712  0.4427 -0.0153  0.0164
    3OL     H3S 2714   0.823   3.032   1.718 -0.7765 -0.2193  1.6149
    3OL     C14 2715   0.809   3.208   1.599  0.0120 -0.1727 -0.1613
    3OL     H4R 2716   0.780   3.310   1.625 -1.6897 -0.8293  0.6415
    3OL     H4S 2717   0.742   3.180   1.517 -0.2418 -0.7034  0.2249
    3OL     C15 2718   0.960   3.203   1.569 -0.1137 -0.8307 -0.3146
    3OL     H5R 2719   0.969   3.101   1.531 -0.1496 -1.0556  0.2685
    3OL     H5S 2720   1.018   3.216   1.660 -2.1549  3.0745  0.6649
    3OL     C16 2721   1.009   3.320   1.483 -0.4793 -0.2753 -0.6753
    3OL     H6R 2722   1.117   3.324   1.492 -0.5032  1.4394 -0.9812
    3OL     H6S 2723   0.977   3.416   1.523 -0.8919 -1.6858  2.7249
    3OL     C17 2724   0.976   3.297   1.331  0.1102 -0.9481  0.1589
    3OL     H7R 2725   1.026   3.373   1.271 -0.8130 -0.9225 -0.6074
    3OL     H7S 2726   0.868   3.308   1.323  0.3965  1.3506 -1.4468
    3OL     C18 2727   1.034   3.166   1.275  0.1958 -0.6701  0.1026
    3OL     H8R 2728   0.993   3.163   1.174  0.3852 -1.8537  0.0496
    3OL     H8S 2729   0.997   3.077   1.327 -0.7924 -0.2490  0.1367
    3OL     C19 2730   1.182   3.174   1.270  0.0071 -0.6304 -1.0194
    3OL     H9R 2731   1.233   3.197   1.364  1.9851 -3.0634 -1.3951
    3OL    C110 2732   1.264   3.151   1.167  0.2734 -0.6157  0.3055
    3OL    H10R 2733   1.370   3.141   1.186  0.3470 -0.3374  0.0551
    3OL    C111 2734   1.217   3.109   1.033  0.4110  0.3245 -0.2621
    3OL    H11R 2735   1.300   3.130   0.966  0.9530  0.5679  0.4630
    3OL    H11S 2736   1.128   3.159   0.997 -0.7503 -1.8063 -0.4925
    3OL    C112 2737   1.204   2.958   1.029 -1.0628 -0.1802  0.4856
    3OL    H12R 2738   1.114   2.921   1.078 -1.8825 -0.0172 -0.8481
    3OL    H12S 2739   1.287   2.908   1.080 -0.8345  1.4509  1.8292
    3OL    C113 2740   1.206   2.906   0.889  0.0733  0.4254 -0.5991
    3OL    H13R 2741   1.189   2.799   0.898  0.2615  0.5312  1.5335
    3OL    H13S 2742   1.298   2.938   0.839  0.7166 -0.7387 -0.1900
    3OL    C114 2743   1.096   2.981   0.802 -0.4971  0.4166  0.8190
    3OL    H14R 2744   1.097   3.090   0.792 -0.5649  0.2399 -2.0310
    3OL    H14S 2745   0.999   2.955   0.846 -1.2149  0.2068 -0.7989
    3OL    C115 2746   1.080   2.915   0.665 -0.0189  0.3041 -1.0156
    3OL    H15R 2747   1.067   2.808   0.680  0.7212  0.5203  1.6175
    3OL    H15S 2748   1.172   2.941   0.611  1.0789 -0.4651  0.4157
    3OL    C116 2749   0.952   2.964   0.590 -0.2185  0.3258  0.4153
    3OL    H16R 2750   0.953   3.072   0.606 -0.3302  0.2146  1.2489
    3OL    H16S 2751   0.865   2.913   0.633 -1.6349  0.8321 -1.6885
    3OL    C117 2752   0.949   2.934   0.439 -0.2674 -0.1052 -0.4219
    3OL    H17R 2753   0.941   2.827   0.418  0.8213 -0.2203 -0.2754
    3OL    H17S 2754   1.036   2.973   0.386  0.2193 -2.8677 -1.8014
    3OL    C118 2755   0.833   3.001   0.371 -0.0899  0.5627  0.9491
    3OL    H18R 2756   0.802   3.104   0.392  0.4979  1.1765 -1.0342
    3OL    H18S 2757   0.748   2.931   0.374 -0.2546  0.5634 -1.5890
    3OL    H18T 2758   0.853   3.006   0.264 -0.2084 -2.2398  0.7268
    1PA    C116 2759   3.669   1.369  -0.374 -0.1435 -0.5766  0.1127
    1PA    H16R 2760   3.627   1.335  -0.469 -0.4024  0.2648 -0.0834
    1PA    H16S 2761   3.771   1.401  -0.398 -0.5796  2.2741  1.5514
    1PA    H16T 2762   3.629   1.469  -0.357  1.5542 -0.4000  4.1017
    1PA    C115 2763   3.677   1.260  -0.262  0.9013  0.2472 -0.9257
    1PA    H15R 2764   3.711   1.164  -0.301 -0.0054 -0.0207 -1.0738
    1PA    H15S 2765   3.752   1.294  -0.190  0.5513  0.6815 -0.7669
    1PA    C114 2766   3.560   1.232  -0.180  0.0704  0.4875  0.3717
    1PA    H14R 2767   3.544   1.306  -0.101  0.5209 -0.1802  1.1022
    1PA    H14S 2768   3.471   1.235  -0.244 -0.5250  1.1926  1.2030
    1PA    C113 2769   3.550   1.100  -0.117  0.0429  0.6075 -0.0074
    1PA    H13R 2770   3.529   1.037  -0.204  0.4673  1.1247 -0.4939
    1PA    H13S 2771   3.646   1.060  -0.082 -0.2065  0.3510  0.3956
    1PA    C112 2772   3.450   1.083  -0.000 -0.3005 -0.1498  0.2071
    1PA    H12R 2773   3.353   1.133  -0.009 -0.5179 -0.5134  0.5309
    1PA    H12S 2774   3.431   0.976   0.003 -0.1464 -0.1620  0.7436
    1PA    C111 2775   3.507   1.120   0.141 -0.3780 -0.0375 -0.2865
    1PA    H11R 2776   3.588   1.050   0.165  0.0273  0.1707 -1.0207
    1PA    H11S 2777   3.527   1.227   0.139  0.2983 -0.1398  0.5727
    1PA    C110 2778   3.407   1.078   0.245 -0.5753 -0.1808  0.1304
    1PA    H10R 2779   3.320   1.143   0.240 -1.4216 -1.2600  0.5561
    1PA    H10S 2780   3.385   0.971   0.240 -1.2792 -0.0347  0.0429
    1PA     C19 2781   3.476   1.102   0.385  0.1855  0.5197  0.8986
    1PA     H9R 2782   3.578   1.064   0.384 -0.4810 -1.3594 -0.1798
    1PA     H9S 2783   3.489   1.209   0.403 -2.0727  0.7460  1.5003
    1PA     C18 2784   3.402   1.037   0.499  0.2781 -0.1272 -0.6046
    1PA     H8R 2785   3.413   0.929   0.486 -0.0625 -0.4038  1.1330
    1PA     H8S 2786   3.447   1.056   0.597  0.0604  0.7150 -0.6538
    1PA     C17 2787   3.249   1.067   0.511  0.6431 -1.2734 -0.6487
    1PA     H7R 2788   3.237   1.175   0.504 -1.8080 -1.4075  0.4135
    1PA     H7S 2789   3.198   1.031   0.421 -0.5294  3.3692 -2.1292
    1PA     C16 2790   3.179   1.015   0.640  0.0976 -0.4655 -0.0204
    1PA     H6R 2791   3.184   1.090   0.719 -0.3391 -0.1613 -0.2785
    1PA     H6S 2792   3.075   1.011   0.609  0.3919  0.9231 -1.2947
    1PA     C15 2793   3.209   0.872   0.691 -0.1017 -0.2320  0.2319
    1PA     H5R 2794   3.200   0.793   0.616 -2.0727 -1.3617  1.5492
    1PA     H5S 2795   3.303   0.870   0.746 -0.0757 -1.7629  0.1974
    1PA     C14 2796   3.106   0.836   0.794  0.5025 -0.2116 -1.1138
    1PA     H4R 2797   3.103   0.917   0.867  1.5742 -2.2159  1.3079
    1PA     H4S 2798   3.013   0.824   0.738  1.1637 -0.3011 -2.2253
    1PA     C13 2799   3.124   0.695   0.850 -0.1221 -1.1318  0.0186
    1PA     H3R 2800   3.124   0.636   0.758 -0.4866  3.4627 -3.2483
    1PA     H3S 2801   3.224   0.679   0.892  1.4579  2.2367 -2.0612
    1PA     C12 2802   3.008   0.643   0.942 -0.1388  0.1826 -0.1148
    1PA     H2R 2803   2.906   0.680   0.927 -2.4325 -5.2628 -0.2866
    1PA     H2S 2804   2.986   0.536   0.941 -1.3308  0.3657  1.3894
    2PS     C11 2805   3.025   0.675   1.086 -0.1642 -0.7289  0.7839
    2PS     O12 2806   3.119   0.731   1.138  0.1545  0.4461 -0.1436
    2PS     O11 2807   2.922   0.637   1.154 -0.0489 -0.0238  0.2236
    2PS      C1 2808   2.914   0.654   1.298 -0.4649  0.8240 -0.2774
    2PS      HR 2809   2.943   0.757   1.318  0.9968  1.1047 -3.2565
    2PS      HS 2810   2.811   0.640   1.332  0.0119  0.6237  1.1632
    2PS      C2 2811   2.992   0.548   1.380  0.7392 -0.2317 -0.9500
    2PS      HX 2812   2.941   0.529   1.475 -1.1110 -0.2999 -1.9094
    2PS      C3 2813   3.139   0.587   1.408 -0.0667  0.5746  0.2280
    2PS      HA 2814   3.201   0.566   1.320  2.1751  1.7966  1.4273
    2PS      HB 2815   3.144   0.693   1.434  0.3601  1.2293 -2.3187
    2PS     O31 2816   3.197   0.511   1.509  0.1016  0.5998  0.2985
    2PS     P31 2817   3.357   0.505   1.515  0.2455 -0.2193 -0.2059
    2PS     O32 2818   3.395   0.386   1.409 -0.2648  0.2682  0.0747
    2PS     C31 2819   3.358   0.248   1.422  0.1282 -0.3044  0.2133
    2PS     H1A 2820   3.254   0.234   1.451 -0.5781  1.2664 -1.3863
    2PS     H1B 2821   3.378   0.202   1.325  1.7846 -0.3027  0.5118
    2PS     C32 2822   3.465   0.192   1.523 -0.4113 -0.5047  0.0675
    2PS     H2A 2823   3.456   0.242   1.620 -1.8692 -0.8735  0.1462
    2PS     N31 2824   3.613   0.190   1.467 -0.5788 -0.0877  0.2491
    2PS    HN1A 2825   3.646   0.275   1.419  0.4547  0.9089  2.6080
    2PS    HN1B 2826   3.684   0.167   1.538 -0.4205 -2.4591 -0.5887
    2PS    HN1C 2827   3.623   0.111   1.401 -0.7940 -0.6639  0.8917
    2PS     C33 2828   3.421   0.055   1.554 -0.5307 -0.0672 -0.8570
    2PS     O33 2829   3.415   0.638   1.468 -0.2976 -0.1732  0.0515
    2PS     O34 2830   3.401   0.470   1.649  0.2487  0.5035  0.0293
    2PS     O21 2831   2.983   0.424   1.298 -0.4167 -0.5921 -0.4912
    2PS     C21 2832   2.860   0.368   1.302  0.5397 -0.3847 -0.2766
    2PS     O22 2833   2.762   0.405   1.368  0.2767 -0.0177 -0.2070
    2PS     O35 2834   3.324   0.038   1.627 -0.5757 -0.0530  0.7147
    2PS     O36 2835   3.486  -0.034   1.504 -0.4889 -0.5767 -0.1168
    3OL     C12 2836   2.857   0.237   1.232  0.3108  0.0696  0.1752
    3OL     H2R 2837   2.828   0.163   1.307  0.3606  1.4766  1.6625
    3OL     H2S 2838   2.953   0.200   1.197 -0.4244 -1.6853 -0.0589
    3OL     C13 2839   2.742   0.244   1.126 -0.4855  0.6471 -0.2597
    3OL     H3R 2840   2.649   0.279   1.170 -0.0468  1.0429  0.3660
    3OL     H3S 2841   2.722   0.144   1.088  2.1395  0.4493 -1.3452
    3OL     C14 2842   2.777   0.332   1.013  0.1551  0.2584 -0.0146
    3OL     H4R 2843   2.882   0.333   0.984 -0.1925 -0.3017 -1.3770
    3OL     H4S 2844   2.750   0.433   1.045 -0.9472  0.3594 -1.1746
    3OL     C15 2845   2.707   0.297   0.878  0.9752  0.1390 -0.2511
    3OL     H5R 2846   2.600   0.306   0.898  0.8870 -0.6137 -0.3385
    3OL     H5S 2847   2.737   0.197   0.844 -1.6230 -1.4023  1.6010
    3OL     C16 2848   2.730   0.400   0.765  0.2934  0.0922  0.0937
    3OL     H6R 2849   2.721   0.504   0.798 -0.0421 -0.3701  1.5212
    3OL     H6S 2850   2.641   0.395   0.702 -1.6312  1.5026  2.5168
    3OL     C17 2851   2.852   0.350   0.687 -0.4212  0.6404 -0.1505
    3OL     H7R 2852   2.818   0.265   0.627 -0.8858 -0.6154  1.8066
    3OL     H7S 2853   2.916   0.315   0.768 -3.0233 -1.0528  1.3224
    3OL     C18 2854   2.919   0.457   0.599 -0.4590 -0.2243  0.3170
    3OL     H8R 2855   2.945   0.550   0.650  1.1482  0.1186 -1.0478
    3OL     H8S 2856   2.859   0.491   0.515  0.0264 -0.6343 -0.2037
    3OL     C19 2857   3.051   0.398   0.549  0.2441  0.2037  0.1073
    3OL     H9R 2858   3.077   0.300   0.589 -0.5685 -0.4187 -0.8471
    3OL    C110 2859   3.128   0.461   0.449  0.7157 -0.1002 -0.2978
    3OL    H10R 2860   3.221   0.421   0.410  0.2966 -1.0973 -0.3027
    3OL    C111 2861   3.107   0.601   0.395  0.3336  0.5322  0.0081
    3OL    H11R 2862   3.042   0.659   0.460 -2.5792 -0.6813 -1.6350
    3OL    H11S 2863   3.045   0.603   0.305  1.2286  2.4141 -0.6362
    3OL    C112 2864   3.237   0.673   0.352 -0.7219  0.1236 -0.3410
    3OL    H12R 2865   3.304   0.666   0.438 -2.6792 -0.3476  1.2302
    3OL    H12S 2866   3.210   0.775   0.325 -2.1196 -0.8078 -2.8969
    3OL    C113 2867   3.319   0.606   0.235 -0.0872  0.5023  0.0160
    3OL    H13R 2868   3.234   0.585   0.170 -0.7921  2.6480  0.1708
    3OL    H13S 2869   3.367   0.513   0.266  1.9273  0.8890 -1.7023
    3OL    C114 2870   3.430   0.692   0.182 -0.3789  0.6267 -0.0128
    3OL    H14R 2871   3.487   0.741   0.261  1.0020 -0.0116 -0.5861
    3OL    H14S 2872   3.374   0.768   0.126 -2.2182 -0.1879  0.6618
    3OL    C115 2873   3.523   0.625   0.081  0.0912  0.3224  0.0665
    3OL    H15R 2874   3.568   0.552   0.149  1.0624  1.6353  0.8881
    3OL    H15S 2875   3.604   0.695   0.058  1.9710 -1.2265  1.6222
    3OL    C116 2876   3.463   0.551  -0.044  0.6652  0.3983 -0.1160
    3OL    H16R 2877   3.385   0.486  -0.004 -0.2747  2.2626  1.2815
    3OL    H16S 2878   3.534   0.492  -0.101  0.1243  1.3059 -1.8086
    3OL    C117 2879   3.397   0.655  -0.140 -0.1137  0.9799  0.4455
    3OL    H17R 2880   3.482   0.706  -0.186  0.0917  0.2643  0.0271
    3OL    H17S 2881   3.327   0.721  -0.089 -0.5013 -0.0411  1.2731
    3OL    C118 2882   3.343   0.587  -0.264  0.0881  0.2382  0.2183
    3OL    H18R 2883   3.301   0.661  -0.334  3.4284  1.9839 -0.1257
    3OL    H18S 2884   3.267   0.519  -0.226  1.3885 -0.0367  2.4525
    3OL    H18T 2885   3.419   0.530  -0.318  0.3465 -0.2762  1.1212
    1PA    C116 2886   4.442   2.569   0.843  0.9232  0.0610 -0.1072
    1PA    H16R 2887   4.494   2.560   0.938  1.2285  0.5467 -0.2222
    1PA    H16S 2888   4.362   2.643   0.856  0.4103 -0.5135  0.0857
    1PA    H16T 2889   4.516   2.610   0.774  0.0612  0.7654 -0.6497
    1PA    C115 2890   4.388   2.432   0.804 -0.1548 -0.5662 -0.2203
    1PA    H15R 2891   4.335   2.446   0.710  0.2699 -1.2107 -0.5645
    1PA    H15S 2892   4.470   2.370   0.766  1.5596  2.7812 -2.3980
    1PA    C114 2893   4.320   2.360   0.927  0.2738  0.1859 -0.8994
    1PA    H14R 2894   4.383   2.342   1.014 -0.6616  1.3443  0.0636
    1PA    H14S 2895   4.245   2.426   0.972 -1.1700 -1.3751 -0.9061
    1PA    C113 2896   4.257   2.223   0.876 -0.0572 -0.2047  1.0709
    1PA    H13R 2897   4.210   2.243   0.780 -0.9568  1.7121  1.8626
    1PA    H13S 2898   4.342   2.155   0.864  0.4726  0.5993  0.1511
    1PA    C112 2899   4.170   2.164   0.986 -0.3527 -0.0282  0.3562
    1PA    H12R 2900   4.221   2.185   1.080  0.3096 -0.2528  0.0589
    1PA    H12S 2901   4.071   2.209   0.993 -1.1098 -1.8693  2.4738
    1PA    C111 2902   4.144   2.008   0.982  0.2662  0.2942  0.2906
    1PA    H11R 2903   4.229   1.947   0.951 -0.9389 -2.1323  1.4224
    1PA    H11S 2904   4.119   1.977   1.084  1.5713 -0.3503  0.4362
    1PA    C110 2905   4.036   1.954   0.880 -0.2492 -0.7214 -0.1813
    1PA    H10R 2906   3.960   2.032   0.883  0.3373 -0.1212 -0.6522
    1PA    H10S 2907   4.068   1.956   0.776  2.9723  1.4037  0.6911
    1PA     C19 2908   3.957   1.830   0.915 -0.4595 -0.4011 -0.5192
    1PA     H9R 2909   4.020   1.745   0.890 -0.9065 -1.4082  1.5817
    1PA     H9S 2910   3.953   1.842   1.023  0.6885 -1.9897 -0.2645
    1PA     C18 2911   3.826   1.826   0.842 -0.2270  0.1253 -0.4840
    1PA     H8R 2912   3.770   1.919   0.849 -0.0302  0.1197  1.9655
    1PA     H8S 2913   3.847   1.819   0.735 -1.2798 -0.8244 -0.6544
    1PA     C17 2914   3.747   1.703   0.883  0.6567 -0.1909  0.2342
    1PA     H7R 2915   3.714   1.734   0.983 -1.1210  0.9987 -0.6712
    1PA     H7S 2916   3.652   1.698   0.830 -0.5720 -0.8684  2.3561
    1PA     C16 2917   3.813   1.562   0.884  0.0072 -0.2955 -0.7177
    1PA     H6R 2918   3.829   1.546   0.778 -2.5630  2.0210 -1.5762
    1PA     H6S 2919   3.914   1.560   0.925 -0.9158  1.2615  1.9200
    1PA     C15 2920   3.725   1.451   0.923  0.3600 -0.6753  0.1348
    1PA     H5R 2921   3.721   1.428   1.030  0.7359 -2.8313 -0.2677
    1PA     H5S 2922   3.621   1.479   0.906  0.1889 -1.1405  0.3944
    1PA     C14 2923   3.751   1.317   0.862 -0.2920 -0.6775 -0.3837
    1PA     H4R 2924   3.793   1.332   0.763  0.8228  0.9991  0.2912
    1PA     H4S 2925   3.829   1.269   0.922  0.7321  1.1190 -0.2336
    1PA     C13 2926   3.629   1.226   0.860 -0.4827 -0.1398  0.0704
    1PA     H3R 2927   3.551   1.260   0.792  0.1054 -0.9194 -1.0221
    1PA     H3S 2928   3.669   1.129   0.827 -1.7315 -0.8624  0.6032
    1PA     C12 2929   3.553   1.194   0.991  0.2042 -0.1999  0.1178
    1PA     H2R 2930   3.526   1.285   1.045  1.5404 -0.3126  1.0285
    1PA     H2S 2931   3.464   1.135   0.968  1.6170 -1.2869 -3.1356
    2PS     C11 2932   3.632   1.113   1.095  0.4913 -0.1388 -0.4540
    2PS     O12 2933   3.605   1.120   1.216  0.6579 -0.3240  0.7428
    2PS     O11 2934   3.723   1.027   1.045 -0.0552  0.6548  0.2894
    2PS      C1 2935   3.814   0.944   1.124 -0.7878 -0.3232  0.0447
    2PS      HR 2936   3.904   0.920   1.067  0.1376 -0.0678  1.3430
    2PS      HS 2937   3.846   1.001   1.211  0.2754 -0.4702 -0.2357
    2PS      C2 2938   3.744   0.822   1.177 -0.0831 -0.1092 -0.0916
    2PS      HX 2939   3.656   0.849   1.237 -0.2751  0.2275 -0.5164
    2PS      C3 2940   3.831   0.737   1.271  0.7451 -0.4891 -0.4720
    2PS      HA 2941   3.938   0.750   1.249  0.3393  1.7424 -1.3763
    2PS      HB 2942   3.816   0.779   1.371 -2.5303 -0.7781 -0.7487
    2PS     O31 2943   3.793   0.598   1.255 -0.6918 -0.0213  0.0603
    2PS     P31 2944   3.787   0.499   1.380 -0.2621  0.4926  0.0775
    2PS     O32 2945   3.937   0.461   1.427 -0.5599 -0.1653  0.2324
    2PS     C31 2946   4.034   0.551   1.478 -0.3031 -0.2465 -0.8628
    2PS     H1A 2947   4.055   0.618   1.394  2.1415  1.1905  0.7727
    2PS     H1B 2948   4.002   0.615   1.561  1.1266 -0.3383 -0.2130
    2PS     C32 2949   4.169   0.492   1.509  0.2025  0.2138  0.5759
    2PS     H2A 2950   4.232   0.577   1.535 -0.3805  0.9963 -0.4466
    2PS     N31 2951   4.226   0.429   1.387  0.2725  0.2290 -0.6701
    2PS    HN1A 2952   4.166   0.352   1.355 -1.4038  0.4945  1.6234
    2PS    HN1B 2953   4.253   0.500   1.317  0.2565 -0.2588 -1.1696
    2PS    HN1C 2954   4.314   0.385   1.420  1.0056  2.7739  1.1094
    2PS     C33 2955   4.165   0.403   1.634 -0.0287  0.0057 -0.1620
    2PS     O33 2956   3.726   0.566   1.493 -0.2037  0.6790 -1.1778
    2PS     O34 2957   3.727   0.378   1.321 -0.0974  1.1391  0.1556
    2PS     O21 2958   3.691   0.750   1.064 -0.3661  1.2333 -0.6194
    2PS     C21 2959   3.765   0.675   0.977  0.3613  0.4545  0.3020
    2PS     O22 2960   3.888   0.667   0.989 -0.0342  0.7610  0.2706
    2PS     O35 2961   4.084   0.317   1.629 -0.2454 -0.0813 -0.2543
    2PS     O36 2962   4.263   0.393   1.710  0.2120  0.1863 -0.1578
    3OL     C12 2963   3.675   0.600   0.875  0.0077 -0.4224  0.0981
    3OL     H2R 2964   3.613   0.538   0.940 -0.1884  0.0983  0.4161
    3OL     H2S 2965   3.736   0.525   0.823 -1.4230 -1.7180  0.2321
    3OL     C13 2966   3.596   0.692   0.773  0.1566 -1.1533  0.7087
    3OL     H3R 2967   3.665   0.745   0.707 -2.4914 -0.0087 -1.3662
    3OL     H3S 2968   3.541   0.769   0.827 -0.0894  0.5086 -1.7648
    3OL     C14 2969   3.498   0.619   0.691  0.3415 -0.3349  0.2058
    3OL     H4R 2970   3.441   0.687   0.629  0.3188 -1.3653 -0.9430
    3OL     H4S 2971   3.434   0.569   0.764 -1.2342  0.6747 -0.4569
    3OL     C15 2972   3.569   0.501   0.620 -0.1008  0.2147  0.5264
    3OL     H5R 2973   3.602   0.428   0.694  1.0616 -0.1967 -0.3742
    3OL     H5S 2974   3.646   0.534   0.550 -0.6749  0.5439  0.0433
    3OL     C16 2975   3.469   0.423   0.541 -0.2380 -0.0348 -0.1322
    3OL     H6R 2976   3.410   0.488   0.476 -0.8137 -1.0165 -0.6081
    3OL     H6S 2977   3.394   0.377   0.606  0.4029  0.2136  0.8027
    3OL     C17 2978   3.533   0.326   0.441  0.0849 -0.5844 -0.9083
    3OL     H7R 2979   3.618   0.281   0.492  0.5670  1.8895  0.6563
    3OL     H7S 2980   3.588   0.371   0.357  1.7346 -1.2509 -0.2200
    3OL     C18 2981   3.430   0.226   0.383  0.7500 -0.0884 -0.9640
    3OL     H8R 2982   3.383   0.260   0.291 -2.5959  1.8704  1.2215
    3OL     H8S 2983   3.340   0.211   0.444 -0.2726  1.6472 -1.9676
    3OL     C19 2984   3.493   0.094   0.364 -0.9002  0.2466  0.3077
    3OL     H9R 2985   3.494   0.029   0.451 -2.8924  0.1862  0.3283
    3OL    C110 2986   3.523   0.036   0.246 -0.1607  0.7969 -0.0560
    3OL    H10R 2987   3.559  -0.066   0.255  1.5306  1.4491  1.1794
    3OL    C111 2988   3.513   0.102   0.117  0.2570  0.6929  0.6462
    3OL    H11R 2989   3.612   0.146   0.099  1.0908 -0.8335  1.2978
    3OL    H11S 2990   3.437   0.180   0.122 -0.4296  0.0464  0.4838
    3OL    C112 2991   3.484  -0.001   0.008 -0.6360 -0.1583 -0.5345
    3OL    H12R 2992   3.452   0.043  -0.087 -0.1814 -0.2898 -0.7520
    3OL    H12S 2993   3.408  -0.071   0.043 -0.9345  0.7931  0.8026
    3OL    C113 2994   3.608  -0.067  -0.037 -0.1861 -0.3460  0.3924
    3OL    H13R 2995   3.653  -0.133   0.037 -2.1293 -3.9485 -1.3936
    3OL    H13S 2996   3.679   0.012  -0.063 -1.9912  1.5948  1.1036
    3OL    C114 2997   3.593  -0.156  -0.160 -0.0105 -0.1786  0.6354
    3OL    H14R 2998   3.579  -0.098  -0.251 -0.2975 -0.2291  0.6459
    3OL    H14S 2999   3.497  -0.209  -0.157  0.2270 -0.6406  0.1396
    3OL    C115 3000   3.691  -0.265  -0.160 -0.7771  0.3436 -0.3247
    3OL    H15R 3001   3.673  -0.333  -0.076 -0.1313  1.1764  0.5035
    3OL    H15S 3002   3.786  -0.213  -0.154 -0.7692  0.3295 -0.3261
    3OL    C116 3003   3.681  -0.363  -0.280  0.1513 -0.3788 -0.1324
    3OL    H16R 3004   3.772  -0.423  -0.281  0.0084 -0.5962 -0.2632
    3OL    H16S 3005   3.674  -0.305  -0.372  1.0261 -1.8254 -1.1638
    3OL    C117 3006   3.565  -0.463  -0.269 -0.5960 -0.1730  0.5831
    3OL    H17R 3007   3.475  -0.402  -0.278 -0.2793  0.0765 -1.4678
    3OL    H17S 3008   3.571  -0.497  -0.166  0.8336 -1.6707  0.0484
    3OL    C118 3009   3.577  -0.586  -0.362 -0.1571 -0.7302  0.0509
    3OL    H18R 3010   3.507  -0.667  -0.337 -1.0277 -0.2005 -0.6008
    3OL    H18S 3011   3.674  -0.636  -0.370 -0.2414 -0.7858 -0.7305
    3OL    H18T 3012   3.545  -0.567  -0.465  2.3902 -0.4884 -0.7591
    1PA    C116 3013   5.670   3.461   0.041  0.2615 -0.1075 -0.9867
    1PA    H16R 3014   5.746   3.512  -0.017  0.6511 -1.1796 -1.4460
    1PA    H16S 3015   5.595   3.529   0.081 -0.1040 -0.7801 -0.4947
    1PA    H16T 3016   5.613   3.391  -0.020 -1.1241 -0.7732  0.9658
    1PA    C115 3017   5.735   3.398   0.162 -0.3766 -0.6544 -0.1693
    1PA    H15R 3018   5.818   3.336   0.128  1.9532  1.3751  1.4607
    1PA    H15S 3019   5.788   3.471   0.222 -2.8139  1.6116 -0.5487
    1PA    C114 3020   5.630   3.320   0.239  0.1276 -0.2962  0.5080
    1PA    H14R 3021   5.583   3.263   0.158  0.5024  0.7993 -0.5135
    1PA    H14S 3022   5.686   3.239   0.286  0.0685  0.0570  1.1934
    1PA    C113 3023   5.537   3.411   0.327  0.3097  0.1777 -0.0684
    1PA    H13R 3024   5.598   3.473   0.393 -0.2905  1.4638 -0.6899
    1PA    H13S 3025   5.493   3.491   0.268  1.8351 -0.5021 -2.2491
    1PA    C112 3026   5.422   3.340   0.399  0.4892  0.2175 -0.0801
    1PA    H12R 3027   5.334   3.338   0.334 -1.6437  0.6719  2.6220
    1PA    H12S 3028   5.443   3.233   0.407 -2.8538 -0.4465  1.2922
    1PA    C111 3029   5.381   3.407   0.530 -0.4175 -0.6258 -0.2275
    1PA    H11R 3030   5.480   3.432   0.570 -0.4334  1.1342 -1.2000
    1PA    H11S 3031   5.326   3.500   0.514 -1.4166 -1.0574  0.5862
    1PA    C110 3032   5.300   3.317   0.621  0.4485 -0.4472 -0.4107
    1PA    H10R 3033   5.208   3.288   0.570  0.6293 -2.8909  0.5022
    1PA    H10S 3034   5.367   3.231   0.627  0.6034 -0.3629 -0.8940
    1PA     C19 3035   5.266   3.375   0.763  0.0684 -0.9974 -0.7601
    1PA     H9R 3036   5.196   3.306   0.811 -0.8154 -0.0726 -0.6711
    1PA     H9S 3037   5.359   3.370   0.820 -1.5153 -3.3803  1.9097
    1PA     C18 3038   5.199   3.516   0.773  0.4258  0.0272  0.2597
    1PA     H8R 3039   5.261   3.595   0.729 -0.5365  0.3546 -0.5509
    1PA     H8S 3040   5.103   3.519   0.721  0.0933 -1.5016  0.7556
    1PA     C17 3041   5.175   3.544   0.914 -0.2767 -0.0179 -0.2908
    1PA     H7R 3042   5.263   3.573   0.972 -0.1824  0.2528 -0.5710
    1PA     H7S 3043   5.119   3.637   0.901  0.8818  0.8765  0.7830
    1PA     C16 3044   5.091   3.454   1.002  0.7207  0.5473  0.0951
    1PA     H6R 3045   4.995   3.443   0.951  1.0352 -1.2064 -0.1820
    1PA     H6S 3046   5.139   3.356   1.001  0.6430  0.4839 -1.7770
    1PA     C15 3047   5.058   3.497   1.144 -0.3173 -0.0466 -0.7281
    1PA     H5R 3048   5.147   3.485   1.207 -0.4568  0.5680 -0.4036
    1PA     H5S 3049   5.022   3.600   1.147  0.9249  0.3879  0.7793
    1PA     C14 3050   4.956   3.393   1.201  0.0379 -0.0292 -0.3509
    1PA     H4R 3051   4.862   3.413   1.147  0.0837  0.4009 -0.2743
    1PA     H4S 3052   5.000   3.296   1.178  1.4738  0.6579 -0.5554
    1PA     C13 3053   4.937   3.392   1.352 -0.3415 -0.4475  0.5552
    1PA     H3R 3054   5.037   3.385   1.395 -0.5736  2.0435  1.6276
    1PA     H3S 3055   4.891   3.488   1.376 -0.0244  0.6778 -2.8056
    1PA     C12 3056   4.865   3.275   1.411 -0.2539  0.6441 -0.6669
    1PA     H2R 3057   4.766   3.268   1.364  0.8667 -2.0385 -2.8696
    1PA     H2S 3058   4.916   3.188   1.370  0.8913  1.3234 -0.7158
    2PC     C11 3059   4.857   3.273   1.565  0.0923  0.4787 -0.6354
    2PC     O12 3060   4.878   3.374   1.637  0.4598 -0.0074  0.2025
    2PC     O11 3061   4.804   3.157   1.610 -0.4829  0.6142 -0.1584
    2PC      C1 3062   4.789   3.139   1.758 -0.0342 -0.3456 -0.1968
    2PC      HR 3063   4.796   3.033   1.784  1.2931 -0.9097 -2.5439
    2PC      HS 3064   4.873   3.183   1.813 -1.2123  1.4921  0.2033
    2PC      C2 3065   4.672   3.195   1.826 -0.1036 -0.0229 -0.4150
    2PC      HX 3066   4.682   3.304   1.829  0.7497 -0.1083  0.1429
    2PC      C3 3067   4.662   3.159   1.976  0.3372 -0.9735 -0.3197
    2PC      HA 3068   4.580   3.229   2.000  0.0314 -1.6015  0.5417
    2PC      HB 3069   4.627   3.056   1.984  0.4536 -1.2686 -2.9572
    2PC     O31 3070   4.775   3.199   2.050  0.1654 -0.1407 -0.7395
    2PC     P31 3071   4.782   3.186   2.208  0.2251 -0.1646 -0.2374
    2PC     O32 3072   4.689   3.305   2.259 -0.1283 -0.4279  0.0788
    2PC     C31 3073   4.677   3.332   2.398  0.5900 -0.1324 -0.2726
    2PC     H1A 3074   4.640   3.248   2.458 -2.5784  0.3211 -1.3784
    2PC     H1B 3075   4.772   3.368   2.437 -0.6956  3.4655 -0.0767
    2PC     C32 3076   4.577   3.450   2.415 -0.4560 -0.5687 -0.3751
    2PC     H2A 3077   4.589   3.482   2.519  2.2639 -0.6853 -0.5670
    2PC     H2B 3078   4.603   3.532   2.348 -1.0592 -1.4659 -1.7436
    2PC     N31 3079   4.430   3.433   2.394  0.8380  0.2033 -0.5581
    2PC     C33 3080   4.353   3.552   2.441  0.0870  0.2692 -0.3034
    2PC     H3A 3081   4.249   3.525   2.428  0.6534 -1.3794 -1.7831
    2PC     H3B 3082   4.373   3.563   2.548 -1.2583 -1.0612  0.1151
    2PC     H3C 3083   4.396   3.635   2.385  2.1068 -1.1102 -0.8965
    2PC     C34 3084   4.415   3.418   2.246  1.1554 -0.2607 -0.2492
    2PC     H4A 3085   4.465   3.324   2.220 -2.2475 -1.9902 -1.1674
    2PC     H4B 3086   4.308   3.406   2.226  0.6636  1.6794  0.9768
    2PC     H4C 3087   4.458   3.501   2.190 -0.9745  1.7395  0.9156
    2PC     C35 3088   4.374   3.312   2.459 -0.3187  0.2109  0.0822
    2PC     H5A 3089   4.437   3.226   2.440 -0.0991  0.3592  0.1400
    2PC     H5B 3090   4.276   3.297   2.413 -0.6409  2.7971 -0.2326
    2PC     H5C 3091   4.364   3.332   2.566 -0.2754  1.3286 -0.1095
    2PC     O33 3092   4.720   3.053   2.238 -0.1696 -0.5597  0.3625
    2PC     O34 3093   4.925   3.206   2.254 -0.3189 -0.5029  0.4593
    2PC     O21 3094   4.555   3.146   1.760  0.4303 -0.0638 -0.3508
    2PC     C21 3095   4.510   3.197   1.640  0.4378 -0.5649 -0.1458
    2PC     O22 3096   4.566   3.284   1.578  0.3345 -0.4769 -0.2541
    3OL     C12 3097   4.380   3.130   1.601  0.0925  0.0794 -0.6318
    3OL     H2R 3098   4.314   3.123   1.688  0.4720  0.6464 -0.2936
    3OL     H2S 3099   4.394   3.026   1.569  0.1945 -0.3521  0.7327
    3OL     C13 3100   4.306   3.200   1.495  0.3500  0.1807  0.0522
    3OL     H3R 3101   4.275   3.303   1.517  0.7053  0.4561 -0.6951
    3OL     H3S 3102   4.215   3.141   1.482  0.6642 -0.3654  0.3059
    3OL     C14 3103   4.389   3.212   1.363  0.8611  0.0533  0.2931
    3OL     H4R 3104   4.444   3.120   1.342  1.3488  0.0565  1.4190
    3OL     H4S 3105   4.469   3.286   1.377 -1.0171  2.1106  0.7044
    3OL     C15 3106   4.298   3.250   1.251  0.1512 -0.4636  0.2985
    3OL     H5R 3107   4.261   3.352   1.265 -0.6558 -0.3366 -2.2670
    3OL     H5S 3108   4.215   3.180   1.260 -0.7921  0.6095  0.1193
    3OL     C16 3109   4.366   3.253   1.117 -0.6949 -0.4966  0.1083
    3OL     H6R 3110   4.295   3.271   1.036 -1.6950  0.0051  1.0767
    3OL     H6S 3111   4.414   3.162   1.081  1.8868  0.5080  0.7984
    3OL     C17 3112   4.474   3.363   1.110  0.2556 -0.1627 -0.2935
    3OL     H7R 3113   4.565   3.329   1.160  0.8897  0.9182 -0.6614
    3OL     H7S 3114   4.440   3.450   1.166  1.3751  0.7533 -0.9808
    3OL     C18 3115   4.508   3.405   0.956 -0.5110 -0.2996 -1.0947
    3OL     H8R 3116   4.544   3.319   0.898  0.0640 -1.5517  1.0174
    3OL     H8S 3117   4.587   3.480   0.961 -1.7333  1.0901 -1.8864
    3OL     C19 3118   4.384   3.454   0.895 -0.1171  0.2764 -0.2018
    3OL     H9R 3119   4.331   3.536   0.943  1.3686  2.5047 -2.1828
    3OL    C110 3120   4.335   3.402   0.788  0.4898 -0.0610 -0.2362
    3OL    H10R 3121   4.242   3.447   0.752  0.4216 -0.3275 -0.3921
    3OL    C111 3122   4.373   3.288   0.692 -0.7684 -0.5316 -0.4680
    3OL    H11R 3123   4.478   3.281   0.663 -0.6242  0.7185 -0.2956
    3OL    H11S 3124   4.322   3.304   0.596  0.1830  0.1466 -0.8742
    3OL    C112 3125   4.337   3.157   0.748 -0.4106 -0.1716 -0.4603
    3OL    H12R 3126   4.228   3.162   0.754 -0.6532 -2.2431 -1.9046
    3OL    H12S 3127   4.381   3.141   0.847  0.2830 -1.3937 -0.9427
    3OL    C113 3128   4.363   3.031   0.649  0.4371 -0.0033 -0.3629
    3OL    H13R 3129   4.327   2.941   0.698 -1.3664  1.1368  0.5233
    3OL    H13S 3130   4.471   3.031   0.636  0.6172  1.5628  0.7626
    3OL    C114 3131   4.286   3.055   0.519 -0.0747  0.2037  0.3435
    3OL    H14R 3132   4.339   3.123   0.453 -2.1345  1.8083  0.2197
    3OL    H14S 3133   4.199   3.110   0.556 -0.3914 -0.2292  0.2487
    3OL    C115 3134   4.238   2.928   0.454  0.1410  0.0801  0.9089
    3OL    H15R 3135   4.158   2.955   0.385  0.2532 -1.0000  0.3260
    3OL    H15S 3136   4.187   2.868   0.531 -0.5700  0.8918  1.0878
    3OL    C116 3137   4.346   2.843   0.390 -0.1404 -0.3985 -0.8812
    3OL    H16R 3138   4.286   2.765   0.342 -0.9298 -0.7490  0.5926
    3OL    H16S 3139   4.392   2.778   0.465 -0.8559  1.3703  1.2049
    3OL    C117 3140   4.450   2.915   0.308 -0.2358  0.3060 -0.0098
    3OL    H17R 3141   4.492   2.993   0.372  1.0346 -0.2993 -0.0698
    3OL    H17S 3142   4.392   2.977   0.240 -2.0865  0.7478  1.8628
    3OL    C118 3143   4.548   2.822   0.242  0.4080 -0.4428  0.2814
    3OL    H18R 3144   4.628   2.878   0.194  1.2514 -0.9941  1.0240
    3OL    H18S 3145   4.500   2.780   0.153 -1.6138  2.1386  0.0281
    3OL    H18T 3146   4.593   2.745   0.304  2.5216 -0.4648 -1.1692
    1PA    C116 3147   4.778   4.682   0.057 -0.0925  1.0698  0.1711
    1PA    H16R 3148   4.738   4.580   0.063 -0.1270  1.1760  2.7510
    1PA    H16S 3149   4.699   4.744   0.014 -0.3088  1.2328  0.7871
    1PA    H16T 3150   4.804   4.729   0.152 -0.0840 -0.6336  1.0635
    1PA    C115 3151   4.893   4.670  -0.040 -0.4418  0.2711  0.2639
    1PA    H15R 3152   4.851   4.641  -0.136  1.2477 -0.6000 -0.2580
    1PA    H15S 3153   4.938   4.769  -0.049 -0.1030  0.1400  0.4910
    1PA    C114 3154   5.009   4.594  -0.001 -0.1178 -0.9927 -0.7473
    1PA    H14R 3155   5.090   4.646  -0.052 -0.6030 -0.1217 -0.6410
    1PA    H14S 3156   5.005   4.613   0.107  0.9887 -2.5292 -0.3885
    1PA    C113 3157   5.005   4.443  -0.025  1.0017  0.6034 -0.0460
    1PA    H13R 3158   4.904   4.408  -0.000  1.3392 -1.8107 -1.8024
    1PA    H13S 3159   5.005   4.429  -0.133 -1.0357 -0.4212  0.0319
    1PA    C112 3160   5.111   4.363   0.050  0.0361  0.4414 -0.4661
    1PA    H12R 3161   5.121   4.260   0.014  0.0181  0.3049 -0.0857
    1PA    H12S 3162   5.207   4.408   0.026 -0.3500  1.3472 -0.3400
    1PA    C111 3163   5.075   4.354   0.201  1.0281 -0.8616 -0.1795
    1PA    H11R 3164   5.087   4.459   0.229 -1.8558 -0.9280  1.5726
    1PA    H11S 3165   4.968   4.342   0.214  0.9607 -0.2139 -0.1181
    1PA    C110 3166   5.160   4.268   0.285  0.2080  0.0270 -0.4198
    1PA    H10R 3167   5.162   4.178   0.223 -3.0288 -1.0397  0.8038
    1PA    H10S 3168   5.266   4.295   0.283  0.7239 -1.7734 -2.4972
    1PA     C19 3169   5.106   4.247   0.421  0.0024 -0.8880 -0.2908
    1PA     H9R 3170   5.100   4.342   0.474  2.1087 -0.1604 -1.2468
    1PA     H9S 3171   5.004   4.208   0.421 -0.5617  0.4484 -2.0081
    1PA     C18 3172   5.194   4.145   0.502 -0.1119  0.0921  0.0498
    1PA     H8R 3173   5.170   4.050   0.455 -1.5807  0.0658  0.7771
    1PA     H8S 3174   5.295   4.181   0.482 -0.2992  0.7958  0.3358
    1PA     C17 3175   5.154   4.134   0.639  0.6948 -0.6729  0.2000
    1PA     H7R 3176   5.179   4.235   0.672 -0.5992 -0.7539  1.5790
    1PA     H7S 3177   5.045   4.133   0.648  0.6509  0.1207 -0.1429
    1PA     C16 3178   5.208   4.027   0.721 -0.3772  0.1884  0.0120
    1PA     H6R 3179   5.163   3.932   0.692  1.2441 -0.9991  1.1372
    1PA     H6S 3180   5.316   4.015   0.711 -0.4560  0.2120 -0.8892
    1PA     C15 3181   5.186   4.036   0.870  0.1485  0.3584  0.1046
    1PA     H5R 3182   5.209   4.138   0.902 -0.6824  0.5822  0.0105
    1PA     H5S 3183   5.081   4.016   0.891 -0.0443  0.4331 -0.7557
    1PA     C14 3184   5.265   3.939   0.953 -0.1841 -0.1470 -0.0137
    1PA     H4R 3185   5.257   3.845   0.898 -0.7621  0.8557 -1.7069
    1PA     H4S 3186   5.372   3.961   0.941 -0.4386  2.6339  1.7342
    1PA     C13 3187   5.209   3.932   1.096  0.0598  0.4757 -0.2436
    1PA     H3R 3188   5.101   3.922   1.090  0.1492  0.2744 -1.9025
    1PA     H3S 3189   5.248   3.841   1.144  0.2375  0.1562 -0.9693
    1PA     C12 3190   5.248   4.055   1.179 -0.3668 -0.0686  0.4370
    1PA     H2R 3191   5.351   4.054   1.216 -0.3120  3.4618  0.7727
    1PA     H2S 3192   5.239   4.152   1.130 -0.4753 -0.4832 -0.3852
    2PS     C11 3193   5.176   4.051   1.313 -1.0169  0.5101  0.0559
    2PS     O12 3194   5.063   4.007   1.332 -0.1576  0.4419  0.0304
    2PS     O11 3195   5.256   4.104   1.409 -0.4955 -0.5171  0.2203
    2PS      C1 3196   5.203   4.146   1.540  0.6559  0.0516  0.9197
    2PS      HR 3197   5.138   4.067   1.576 -0.0721  0.1513 -0.1416
    2PS      HS 3198   5.285   4.154   1.612 -0.5767  0.0880  2.3716
    2PS      C2 3199   5.128   4.283   1.534  1.0545 -0.3270 -0.4000
    2PS      HX 3200   5.191   4.358   1.484 -0.4149 -0.2344 -2.2198
    2PS      C3 3201   5.085   4.320   1.676 -0.4710  0.4010  0.2469
    2PS      HA 3202   5.170   4.346   1.740 -0.6960 -0.0855  0.7509
    2PS      HB 3203   5.022   4.409   1.680 -1.0368 -0.0364  1.1026
    2PS     O31 3204   5.007   4.211   1.730  0.1332 -0.0950 -0.4760
    2PS     P31 3205   4.935   4.232   1.875 -0.1380 -0.1283 -0.0679
    2PS     O32 3206   4.822   4.337   1.837 -0.2745 -0.0771  0.6560
    2PS     C31 3207   4.836   4.472   1.870 -0.2088  0.2174  0.7764
    2PS     H1A 3208   4.927   4.489   1.928  0.4468 -1.2576  0.2306
    2PS     H1B 3209   4.854   4.517   1.772 -1.4703 -0.3317  0.2706
    2PS     C32 3210   4.707   4.537   1.917  0.3820  0.3522  0.2088
    2PS     H2A 3211   4.695   4.520   2.024 -0.6955  0.1948  0.0665
    2PS     N31 3212   4.580   4.476   1.849  0.4197  0.2815 -0.2060
    2PS    HN1A 3213   4.487   4.502   1.887  0.5419 -1.6908  1.6018
    2PS    HN1B 3214   4.574   4.492   1.747 -0.7801 -0.6544 -0.3044
    2PS    HN1C 3215   4.587   4.373   1.847  1.8685  0.3544 -2.9180
    2PS     C33 3216   4.730   4.691   1.917  0.4137 -0.7568 -0.2369
    2PS     O33 3217   4.865   4.103   1.897  0.1191 -0.6318  0.1551
    2PS     O34 3218   5.025   4.293   1.973  0.1689  0.0659 -1.0600
    2PS     O21 3219   5.007   4.274   1.451 -0.5847  0.1775 -0.8886
    2PS     C21 3220   4.956   4.390   1.401  0.1609  0.5913  0.6769
    2PS     O22 3221   4.995   4.502   1.412  0.3978 -0.0976 -0.1240
    2PS     O35 3222   4.692   4.756   1.820 -0.0389  0.5206 -0.0442
    2PS     O36 3223   4.786   4.745   2.012 -0.5554 -0.1083  0.7785
    3OL     C12 3224   4.845   4.364   1.297  0.3556 -0.2425  0.0439
    3OL     H2R 3225   4.782   4.453   1.296 -0.3840 -0.7135 -2.3891
    3OL     H2S 3226   4.799   4.266   1.313 -1.5553  0.2803 -1.8116
    3OL     C13 3227   4.904   4.362   1.165 -0.4370 -0.6607  0.1132
    3OL     H3R 3228   4.978   4.282   1.171  0.5099  0.2209  0.3814
    3OL     H3S 3229   4.951   4.459   1.152 -0.7577  0.1814  4.0164
    3OL     C14 3230   4.807   4.332   1.047 -0.2575 -0.6921 -0.4024
    3OL     H4R 3231   4.718   4.393   1.067 -1.1514 -2.2001  0.4224
    3OL     H4S 3232   4.782   4.226   1.049  0.5640 -0.8895  1.1603
    3OL     C15 3233   4.858   4.354   0.912  0.0952 -0.2705  0.4346
    3OL     H5R 3234   4.943   4.287   0.896 -0.1355 -0.8627  1.5775
    3OL     H5S 3235   4.901   4.454   0.902  2.7072 -1.2105  1.4342
    3OL     C16 3236   4.753   4.336   0.805  0.6736  0.0160 -1.0133
    3OL     H6R 3237   4.666   4.399   0.825  1.2262  0.1280  1.2634
    3OL     H6S 3238   4.732   4.229   0.795  3.0897 -0.5796 -0.5127
    3OL     C17 3239   4.804   4.378   0.666 -0.2764 -0.0375  0.0280
    3OL     H7R 3240   4.907   4.348   0.648 -0.1339  0.5485 -0.1653
    3OL     H7S 3241   4.811   4.487   0.659 -0.3762 -0.0351 -0.0412
    3OL     C18 3242   4.719   4.333   0.552  0.2639 -0.2306 -0.1278
    3OL     H8R 3243   4.616   4.370   0.556  0.0388 -0.4496 -2.5549
    3OL     H8S 3244   4.715   4.224   0.553  0.4970 -0.2486  1.6692
    3OL     C19 3245   4.776   4.381   0.426 -0.6172 -0.6429  0.8270
    3OL     H9R 3246   4.830   4.313   0.361 -1.0553  0.5159 -0.8074
    3OL    C110 3247   4.753   4.503   0.370  0.0029 -0.4146  0.0032
    3OL    H10R 3248   4.778   4.517   0.265 -2.2215 -0.0549 -0.5391
    3OL    C111 3249   4.681   4.617   0.428 -0.3737  0.4604 -0.1059
    3OL    H11R 3250   4.735   4.710   0.407 -1.8910  1.9910  2.2543
    3OL    H11S 3251   4.680   4.615   0.537 -0.8704  3.0066  0.0019
    3OL    C112 3252   4.547   4.622   0.357  0.4167 -0.5611  0.7793
    3OL    H12R 3253   4.482   4.540   0.387  0.3821 -1.5189 -1.6607
    3OL    H12S 3254   4.574   4.595   0.255  0.2740 -0.6279  0.7598
    3OL    C113 3255   4.466   4.749   0.365  0.4573  0.0792 -0.3862
    3OL    H13R 3256   4.371   4.728   0.315 -0.2427 -0.3870  1.0833
    3OL    H13S 3257   4.436   4.773   0.467 -2.3970 -2.3359 -0.5261
    3OL    C114 3258   4.536   4.869   0.303 -0.6655 -0.7790 -0.3602
    3OL    H14R 3259   4.588   4.843   0.210  0.1063 -1.0199  0.1314
    3OL    H14S 3260   4.622   4.907   0.360 -0.7734  0.4605 -0.9804
    3OL    C115 3261   4.455   4.988   0.255  0.5555 -0.0861 -0.3350
    3OL    H15R 3262   4.392   4.962   0.170 -1.0386 -0.5688  0.9528
    3OL    H15S 3263   4.519   5.064   0.210  1.3539 -0.3272  0.3558
    3OL    C116 3264   4.350   5.059   0.347 -0.7489  0.1205 -0.0453
    3OL    H16R 3265   4.283   4.979   0.379  0.1697 -0.5198  0.3405
    3OL    H16S 3266   4.293   5.130   0.287  1.9235  1.5186 -1.0756
    3OL    C117 3267   4.411   5.128   0.471  0.1786 -0.4669  0.1063
    3OL    H17R 3268   4.445   5.044   0.533  1.2822 -0.9181 -1.0688
    3OL    H17S 3269   4.329   5.193   0.504  0.8600 -0.2962  1.5708
    3OL    C118 3270   4.540   5.217   0.456  0.5594  0.7511 -0.2087
    3OL    H18R 3271   4.632   5.162   0.441  0.5450  0.2566  1.4041
    3OL    H18S 3272   4.543   5.290   0.537 -1.5173  0.0850  0.5424
    3OL    H18T 3273   4.525   5.275   0.364 -0.9730  2.8558  1.2573
    1PA    C116 3274   3.181   4.475  -0.394  0.4883 -0.7594 -0.2719
    1PA    H16R 3275   3.251   4.421  -0.457 -0.6369 -1.7936 -0.6659
    1PA    H16S 3276   3.233   4.529  -0.314 -0.7408  1.5101 -0.9386
    1PA    H16T 3277   3.137   4.559  -0.448 -3.1859 -1.0932  1.8932
    1PA    C115 3278   3.075   4.389  -0.331  0.0343 -0.0401 -0.4722
    1PA    H15R 3279   3.004   4.350  -0.405  0.3384  1.4748 -1.6199
    1PA    H15S 3280   3.119   4.306  -0.275 -3.4665 -0.8726  1.3766
    1PA    C114 3281   2.994   4.454  -0.226 -0.5561 -0.3978 -0.1091
    1PA    H14R 3282   2.939   4.370  -0.185 -1.1311 -0.0807 -0.2287
    1PA    H14S 3283   3.062   4.491  -0.149 -0.1944 -1.3322  0.0250
    1PA    C113 3284   2.901   4.560  -0.272 -0.0876 -0.0011 -0.0765
    1PA    H13R 3285   2.955   4.639  -0.325 -1.5907  0.7775 -0.5093
    1PA    H13S 3286   2.838   4.507  -0.343  0.3676 -0.9334  0.1966
    1PA    C112 3287   2.818   4.629  -0.174  0.6702  0.3133  0.0995
    1PA    H12R 3288   2.732   4.565  -0.152  1.6675 -1.0279  0.2183
    1PA    H12S 3289   2.870   4.648  -0.080  2.0529  1.4158 -0.8417
    1PA    C111 3290   2.762   4.762  -0.218  0.7860  0.7214  0.4055
    1PA    H11R 3291   2.847   4.831  -0.216  0.7186  0.9529 -2.0497
    1PA    H11S 3292   2.725   4.755  -0.320  1.9883 -0.9683  0.0255
    1PA    C110 3293   2.653   4.801  -0.121  0.4189  0.3625 -0.5407
    1PA    H10R 3294   2.605   4.884  -0.173  1.7325  1.2143 -0.4127
    1PA    H10S 3295   2.577   4.723  -0.110  0.5946  0.3143  0.3748
    1PA     C19 3296   2.697   4.858   0.020 -0.9645  0.1104  0.4470
    1PA     H9R 3297   2.794   4.902  -0.003 -1.6650  0.9102 -1.1767
    1PA     H9S 3298   2.627   4.937   0.047 -0.9056  0.9185 -1.5953
    1PA     C18 3299   2.700   4.760   0.134  0.5501  0.5054  0.2030
    1PA     H8R 3300   2.597   4.734   0.161  1.2549 -0.5601  1.9697
    1PA     H8S 3301   2.748   4.670   0.095  1.4366  1.4202 -0.8846
    1PA     C17 3302   2.775   4.812   0.258  0.6564 -0.1659 -0.3029
    1PA     H7R 3303   2.883   4.805   0.243  0.4279 -2.7364 -1.2053
    1PA     H7S 3304   2.755   4.919   0.275  1.6511 -0.3268  2.4137
    1PA     C16 3305   2.744   4.736   0.393  0.6530  0.9222  0.1889
    1PA     H6R 3306   2.639   4.726   0.421  1.2304 -1.2891  1.7826
    1PA     H6S 3307   2.784   4.635   0.386 -0.4937  0.1855  2.9566
    1PA     C15 3308   2.817   4.803   0.509 -0.1224  0.0954 -0.2207
    1PA     H5R 3309   2.911   4.748   0.514  0.4240  1.1165  1.6084
    1PA     H5S 3310   2.841   4.909   0.492  1.4758 -0.3284 -0.7774
    1PA     C14 3311   2.752   4.793   0.644  0.1479  0.7092 -0.2628
    1PA     H4R 3312   2.650   4.826   0.622 -0.5235 -0.2983  1.1579
    1PA     H4S 3313   2.741   4.690   0.677  1.3712  0.2554 -1.2045
    1PA     C13 3314   2.823   4.874   0.759  0.0793  0.4489 -0.0196
    1PA     H3R 3315   2.917   4.829   0.793 -0.4919 -0.1092  0.8904
    1PA     H3S 3316   2.843   4.975   0.723 -1.6992  0.8763  0.1226
    1PA     C12 3317   2.728   4.889   0.876 -0.3649 -0.4936  0.2316
    1PA     H2R 3318   2.659   4.968   0.846 -0.1850 -1.5759 -3.5441
    1PA     H2S 3319   2.660   4.804   0.888 -1.7598  0.0393 -2.9680
    2PC     C11 3320   2.812   4.924   0.987 -0.6069  0.4485 -0.1872
    2PC     O12 3321   2.894   5.014   0.981 -0.0012  0.2131 -0.0137
    2PC     O11 3322   2.780   4.848   1.100  0.0564  0.2084  0.6236
    2PC      C1 3323   2.852   4.859   1.233 -0.1175  0.1108  0.1732
    2PC      HR 3324   2.934   4.786   1.240  0.1847  0.5507  1.3661
    2PC      HS 3325   2.897   4.957   1.250 -0.9960  1.2171 -3.1466
    2PC      C2 3326   2.757   4.810   1.340 -0.0793  0.3172 -0.0284
    2PC      HX 3327   2.661   4.852   1.309  0.2934  0.7797 -0.5650
    2PC      C3 3328   2.800   4.845   1.482 -0.3498  0.3494  0.2729
    2PC      HA 3329   2.823   4.951   1.495 -1.1508  0.5054  0.4950
    2PC      HB 3330   2.727   4.815   1.558  0.7401  1.3641  1.7734
    2PC     O31 3331   2.918   4.771   1.502  0.6826 -0.1240 -0.1087
    2PC     P31 3332   2.970   4.726   1.648  0.2826 -0.1674 -0.2594
    2PC     O32 3333   3.035   4.856   1.720 -0.3206  0.2077  0.1141
    2PC     C31 3334   2.942   4.936   1.798  0.8273  0.6065 -0.3550
    2PC     H1A 3335   2.885   4.992   1.723  0.0382  1.6015  0.9270
    2PC     H1B 3336   2.878   4.873   1.860  2.4009 -0.0896  0.6286
    2PC     C32 3337   3.025   5.029   1.888 -0.0714 -0.0693  0.0653
    2PC     H2A 3338   3.122   4.985   1.909 -0.2002 -1.0455 -1.2616
    2PC     H2B 3339   3.033   5.119   1.827 -0.7494  1.0779  1.6125
    2PC     N31 3340   2.961   5.088   2.010  0.1616  0.2179 -0.0344
    2PC     C33 3341   3.061   5.167   2.094 -0.2057  0.3544  0.8117
    2PC     H3A 3342   3.004   5.241   2.150 -0.2236  0.5215  0.5707
    2PC     H3B 3343   3.127   5.103   2.153  0.7462 -0.3260 -0.9330
    2PC     H3C 3344   3.137   5.208   2.027 -0.6166  0.8321  0.6366
    2PC     C34 3345   2.858   5.183   1.955 -0.1051  0.3652 -0.1012
    2PC     H4A 3346   2.904   5.259   1.892 -0.4336  0.9372  0.3415
    2PC     H4B 3347   2.775   5.130   1.908  0.5389 -0.8987  0.1278
    2PC     H4C 3348   2.803   5.239   2.031 -0.9561  0.4508 -0.7613
    2PC     C35 3349   2.894   4.994   2.101 -0.3675 -0.5260 -0.4912
    2PC     H5A 3350   2.973   4.923   2.123  0.4496  0.3847 -0.4324
    2PC     H5B 3351   2.806   4.948   2.054 -0.3692  0.8896 -1.9656
    2PC     H5C 3352   2.864   5.051   2.189 -0.9293 -0.3894 -0.7624
    2PC     O33 3353   2.863   4.676   1.737 -0.1766  0.1233 -0.1159
    2PC     O34 3354   3.087   4.639   1.621  0.0431  0.1733  0.1490
    2PC     O21 3355   2.730   4.666   1.317  0.2210 -0.3098  0.1265
    2PC     C21 3356   2.629   4.602   1.384 -0.2299  0.3186  0.1477
    2PC     O22 3357   2.558   4.663   1.454 -0.4124 -0.3476 -0.2551
    3OL     C12 3358   2.613   4.459   1.351 -0.1141 -0.4681 -0.3467
    3OL     H2R 3359   2.574   4.416   1.443 -0.8563 -2.1236 -1.3975
    3OL     H2S 3360   2.709   4.413   1.327 -0.2479 -0.8116 -0.2189
    3OL     C13 3361   2.512   4.443   1.238  0.5389  0.0528 -0.5068
    3OL     H3R 3362   2.425   4.507   1.254  0.3843 -0.6373  1.7387
    3OL     H3S 3363   2.477   4.340   1.239  1.0452 -0.1290  0.6411
    3OL     C14 3364   2.578   4.471   1.105 -0.2294 -0.0445 -0.2145
    3OL     H4R 3365   2.682   4.437   1.101  0.5191  1.9605  0.4895
    3OL     H4S 3366   2.584   4.580   1.111  0.4891 -0.1565  2.1412
    3OL     C15 3367   2.506   4.419   0.992  0.9117  0.1260  0.7218
    3OL     H5R 3368   2.402   4.450   0.986  0.2424 -1.4625  3.0036
    3OL     H5S 3369   2.497   4.311   1.006  1.3722  0.3163  2.7548
    3OL     C16 3370   2.566   4.447   0.858  0.3716  0.2566 -0.0028
    3OL     H6R 3371   2.652   4.381   0.847 -0.1443 -0.9332  2.4014
    3OL     H6S 3372   2.602   4.550   0.859 -0.0817  0.4590  2.6356
    3OL     C17 3373   2.472   4.431   0.741 -0.2999  0.2279  0.4128
    3OL     H7R 3374   2.386   4.497   0.755 -0.8948 -0.2381 -0.8516
    3OL     H7S 3375   2.421   4.334   0.735 -1.2723  0.7161  0.5447
    3OL     C18 3376   2.538   4.454   0.603 -0.3525 -0.4426 -0.0479
    3OL     H8R 3377   2.626   4.392   0.587  1.7676  2.4616 -0.4732
    3OL     H8S 3378   2.576   4.556   0.587 -0.0453 -0.5744 -0.1727
    3OL     C19 3379   2.460   4.418   0.486 -0.5277  0.0750 -0.5726
    3OL     H9R 3380   2.358   4.455   0.492 -1.1849 -1.5936 -0.8750
    3OL    C110 3381   2.489   4.348   0.380 -0.3973  0.7226 -0.3630
    3OL    H10R 3382   2.417   4.316   0.305  0.5662 -1.3126 -0.4883
    3OL    C111 3383   2.626   4.310   0.336  0.0371 -0.0283 -0.6993
    3OL    H11R 3384   2.636   4.205   0.363 -0.0841 -0.0054 -0.5610
    3OL    H11S 3385   2.700   4.356   0.402 -1.0879  1.1554 -0.2295
    3OL    C112 3386   2.673   4.348   0.195 -0.2917  0.5268 -0.7002
    3OL    H12R 3387   2.690   4.455   0.184 -0.2832  0.3968 -2.0481
    3OL    H12S 3388   2.595   4.324   0.123 -1.3576 -0.8705  0.8090
    3OL    C113 3389   2.807   4.287   0.153  0.4944  0.0581 -0.3351
    3OL    H13R 3390   2.810   4.275   0.044 -0.2915 -0.4402 -0.3069
    3OL    H13S 3391   2.807   4.187   0.196 -1.2935 -0.0083 -0.4143
    3OL    C114 3392   2.925   4.364   0.209  0.0849 -0.7825  0.1552
    3OL    H14R 3393   2.904   4.373   0.316  1.3771 -0.7696  0.4282
    3OL    H14S 3394   2.946   4.459   0.160  1.0601  0.1270  2.1987
    3OL    C115 3395   3.052   4.288   0.198 -0.2284 -0.5890 -0.4612
    3OL    H15R 3396   3.079   4.271   0.094  2.0495  1.2046 -0.2513
    3OL    H15S 3397   3.025   4.186   0.228 -2.0368  0.6160  2.4708
    3OL    C116 3398   3.184   4.340   0.270  0.1385  0.2883  0.1384
    3OL    H16R 3399   3.237   4.245   0.282 -0.0228  0.3630  1.5397
    3OL    H16S 3400   3.165   4.375   0.371  0.7668  0.1575  0.3076
    3OL    C117 3401   3.273   4.435   0.200 -0.0216 -0.2075  0.1841
    3OL    H17R 3402   3.363   4.450   0.261 -0.5379  1.9201  0.4824
    3OL    H17S 3403   3.230   4.535   0.192  0.1557 -0.0345  1.1662
    3OL    C118 3404   3.318   4.390   0.058 -0.5212 -1.1360 -0.3219
    3OL    H18R 3405   3.233   4.383  -0.009 -0.0452  1.3990 -1.2837
    3OL    H18S 3406   3.365   4.292   0.070  1.3697 -0.2218  0.2375
    3OL    H18T 3407   3.390   4.462   0.019 -1.4909  0.6906  1.1312
    1PA    C116 3408   1.573   4.063   0.257  0.0260 -0.3763 -0.2234
    1PA    H16R 3409   1.590   4.143   0.185 -0.8029  0.1719  0.1856
    1PA    H16S 3410   1.478   4.019   0.228 -0.9286  1.6338 -0.2854
    1PA    H16T 3411   1.651   3.989   0.234  0.5113  0.6057 -1.9427
    1PA    C115 3412   1.566   4.124   0.397 -0.3276 -0.4554 -0.1384
    1PA    H15R 3413   1.668   4.145   0.429 -0.1470 -0.0848 -0.9300
    1PA    H15S 3414   1.518   4.222   0.387  1.7558  0.6199 -0.1305
    1PA    C114 3415   1.496   4.041   0.503 -0.8461  0.2760 -0.3281
    1PA    H14R 3416   1.387   4.046   0.493 -0.9815 -3.2114 -2.3708
    1PA    H14S 3417   1.521   3.935   0.491  0.0655  0.3198  0.9424
    1PA    C113 3418   1.531   4.103   0.646  0.3875 -0.1991  0.3338
    1PA    H13R 3419   1.523   4.211   0.649  0.1156 -0.2474  2.3275
    1PA    H13S 3420   1.447   4.078   0.711 -0.3537 -1.1274 -0.9307
    1PA    C112 3421   1.661   4.065   0.716  0.3454 -0.1030 -0.1839
    1PA    H12R 3422   1.662   3.959   0.741 -1.3930 -0.0032  0.4642
    1PA    H12S 3423   1.745   4.069   0.646  0.0128 -0.2572 -0.5946
    1PA    C111 3424   1.702   4.144   0.843 -0.2510 -0.3763 -0.5396
    1PA    H11R 3425   1.804   4.113   0.867  0.4180  2.1399  0.1665
    1PA    H11S 3426   1.715   4.250   0.823  0.4092  0.0304  1.7603
    1PA    C110 3427   1.613   4.124   0.963 -0.6134  0.0793  0.0420
    1PA    H10R 3428   1.519   4.164   0.925 -1.1015 -2.4925 -1.6860
    1PA    H10S 3429   1.592   4.019   0.983 -1.6723 -0.0068 -1.4209
    1PA     C19 3430   1.664   4.200   1.091  1.1148  0.8613 -0.4263
    1PA     H9R 3431   1.631   4.150   1.182  2.2221  3.4335  1.5023
    1PA     H9S 3432   1.772   4.185   1.093  0.6802 -3.2428  0.5129
    1PA     C18 3433   1.623   4.356   1.078  0.1368 -0.1308 -0.2307
    1PA     H8R 3434   1.677   4.391   0.990  1.6217 -1.1549  0.2209
    1PA     H8S 3435   1.517   4.379   1.066  0.1105 -0.6721 -1.1523
    1PA     C17 3436   1.678   4.435   1.188 -0.1568  0.4824 -0.0078
    1PA     H7R 3437   1.618   4.407   1.275 -0.9584 -1.0968 -1.0430
    1PA     H7S 3438   1.779   4.401   1.213 -0.3382 -0.6567 -0.7877
    1PA     C16 3439   1.669   4.586   1.165  0.0147 -0.1074 -0.4722
    1PA     H6R 3440   1.720   4.603   1.071  1.5874 -1.7471  0.0496
    1PA     H6S 3441   1.564   4.612   1.150 -0.1981 -0.7604 -0.1398
    1PA     C15 3442   1.722   4.673   1.275  0.3952  0.2131 -0.3697
    1PA     H5R 3443   1.829   4.659   1.292  0.2732  0.1597  0.4054
    1PA     H5S 3444   1.711   4.778   1.245  0.1211  0.2825 -0.0290
    1PA     C14 3445   1.663   4.650   1.414  0.0503 -0.7748  0.7439
    1PA     H4R 3446   1.670   4.544   1.439  1.5655 -0.0579  3.9534
    1PA     H4S 3447   1.717   4.705   1.491  1.8512 -0.6635 -0.5120
    1PA     C13 3448   1.519   4.692   1.428  0.5474  0.1798  0.0342
    1PA     H3R 3449   1.518   4.794   1.390  1.4307 -0.3181 -1.4058
    1PA     H3S 3450   1.461   4.632   1.357 -0.5665  1.5368 -0.2589
    1PA     C12 3451   1.450   4.671   1.567  0.5514 -0.5833 -0.4337
    1PA     H2R 3452   1.349   4.712   1.564  0.9119  0.3589  0.0026
    1PA     H2S 3453   1.439   4.565   1.589  0.9010 -0.8561 -1.4980
    2PC     C11 3454   1.530   4.739   1.673 -0.3745 -0.2497  0.5759
    2PC     O12 3455   1.557   4.859   1.669  0.5830 -0.2716 -0.1814
    2PC     O11 3456   1.545   4.666   1.788 -0.5857 -0.3140  0.3284
    2PC      C1 3457   1.613   4.725   1.905 -0.0435 -0.2365 -0.1086
    2PC      HR 3458   1.599   4.833   1.897  1.0620  0.0309  1.0674
    2PC      HS 3459   1.554   4.680   1.985  1.0792 -0.9982  0.3177
    2PC      C2 3460   1.759   4.699   1.908 -0.1190  0.2066 -0.1319
    2PC      HX 3461   1.781   4.602   1.861  0.9190  0.2923  0.1451
    2PC      C3 3462   1.799   4.706   2.058  0.2505 -1.0665  0.0415
    2PC      HA 3463   1.812   4.812   2.083 -3.4399 -0.8381  1.5809
    2PC      HB 3464   1.724   4.668   2.127 -0.5847  1.5733  0.6939
    2PC     O31 3465   1.921   4.631   2.069  0.0248  1.0720  0.0163
    2PC     P31 3466   2.000   4.609   2.208 -0.0132  0.3030 -0.3639
    2PC     O32 3467   2.068   4.749   2.245 -1.0552  0.3797  0.0250
    2PC     C31 3468   2.007   4.854   2.313  0.1541  0.4343 -0.7767
    2PC     H1A 3469   1.940   4.915   2.253 -0.1192  0.1626 -0.7503
    2PC     H1B 3470   1.957   4.820   2.404 -0.1926 -1.4458 -1.6106
    2PC     C32 3471   2.129   4.944   2.344  0.8940 -0.3950 -0.1483
    2PC     H2A 3472   2.182   4.895   2.426 -0.5052 -0.4096  0.7755
    2PC     H2B 3473   2.191   4.943   2.254 -1.5848 -0.1699 -1.9510
    2PC     N31 3474   2.106   5.081   2.387  0.0654  0.1255  0.0925
    2PC     C33 3475   1.991   5.159   2.320 -0.3676  1.1380 -0.4178
    2PC     H3A 3476   1.897   5.115   2.355 -1.6664  3.1581 -1.1620
    2PC     H3B 3477   1.994   5.262   2.357 -0.0811  0.5118  1.3837
    2PC     H3C 3478   1.993   5.154   2.211  0.1312 -1.2163 -0.3368
    2PC     C34 3479   2.084   5.083   2.533 -0.8504 -0.3439  0.5330
    2PC     H4A 3480   2.009   5.012   2.568 -0.9434 -0.0294  0.9811
    2PC     H4B 3481   2.175   5.043   2.577  0.7383  1.6135 -0.7671
    2PC     H4C 3482   2.061   5.181   2.574 -1.2001  0.2074 -0.8919
    2PC     C35 3483   2.227   5.163   2.358 -0.8634  0.1911 -0.0655
    2PC     H5A 3484   2.242   5.174   2.251  1.5443  0.9695  0.2889
    2PC     H5B 3485   2.311   5.123   2.415 -0.9005  1.3151  0.8301
    2PC     H5C 3486   2.208   5.267   2.385 -3.5395 -0.4252  0.6675
    2PC     O33 3487   1.897   4.582   2.306 -0.0414  0.2774  0.1868
    2PC     O34 3488   2.107   4.509   2.187  0.0454 -0.1391 -0.1754
    2PC     O21 3489   1.819   4.802   1.828  0.3630  0.0657  0.1456
    2PC     C21 3490   1.932   4.782   1.758 -0.6833 -0.8683 -0.2134
    2PC     O22 3491   1.988   4.677   1.751  0.6280 -0.4690  0.2035
    3OL     C12 3492   1.982   4.900   1.678  0.4677  0.5940 -0.2345
    3OL     H2R 3493   2.091   4.904   1.673  0.4831 -0.9022 -1.8538
    3OL     H2S 3494   1.950   4.990   1.732 -0.1080 -0.6645  1.6133
    3OL     C13 3495   1.934   4.902   1.541  0.4824  0.3255 -0.5356
    3OL     H3R 3496   1.826   4.889   1.539  0.1652  2.6776 -1.3997
    3OL     H3S 3497   1.961   4.804   1.501  2.3663  1.2958 -1.8089
    3OL     C14 3498   1.986   5.022   1.464 -0.5319 -0.2979  0.7478
    3OL     H4R 3499   2.087   5.048   1.497 -0.4621 -0.1830  0.4422
    3OL     H4S 3500   1.913   5.102   1.471  0.5609  1.2812 -3.1789
    3OL     C15 3501   2.019   4.985   1.315  0.4022 -0.5514  0.1884
    3OL     H5R 3502   1.930   4.968   1.253 -0.4096  0.6373  0.9801
    3OL     H5S 3503   2.079   4.893   1.313  3.5624  1.3526  0.7005
    3OL     C16 3504   2.094   5.095   1.243  0.8943 -0.4510  0.2650
    3OL     H6R 3505   2.039   5.190   1.240  1.1611 -0.2702  0.9125
    3OL     H6S 3506   2.092   5.071   1.137  2.0597 -1.5749  0.4825
    3OL     C17 3507   2.232   5.134   1.281 -0.0598 -0.5194  0.4788
    3OL     H7R 3508   2.253   5.101   1.384 -1.1755 -0.6822  0.6662
    3OL     H7S 3509   2.242   5.242   1.294  1.0211 -0.5977  0.3861
    3OL     C18 3510   2.349   5.111   1.179 -0.0225  0.7695 -0.4025
    3OL     H8R 3511   2.421   5.193   1.186  1.3037 -0.3039 -0.8613
    3OL     H8S 3512   2.311   5.129   1.078 -0.2197  0.3018 -0.4140
    3OL     C19 3513   2.420   4.976   1.201  0.1792 -0.1869  0.5444
    3OL     H9R 3514   2.471   4.977   1.298  0.7195  1.4609  0.2791
    3OL    C110 3515   2.443   4.881   1.114  0.3884 -0.3060  0.0782
    3OL    H10R 3516   2.520   4.807   1.134  1.7397  1.2534  0.8650
    3OL    C111 3517   2.399   4.893   0.969  0.1943  0.7190  0.2409
    3OL    H11R 3518   2.436   4.810   0.908  0.2001  0.1025  1.0789
    3OL    H11S 3519   2.442   4.986   0.932  0.0227  1.3397  1.5691
    3OL    C112 3520   2.248   4.873   0.932  0.1797 -0.9374  0.2818
    3OL    H12R 3521   2.247   4.822   0.835  1.1356  0.7565 -0.6654
    3OL    H12S 3522   2.207   4.972   0.913  1.7476 -0.3376 -0.1433
    3OL    C113 3523   2.168   4.786   1.026 -0.5248 -0.1405  0.4646
    3OL    H13R 3524   2.176   4.833   1.124  2.6671 -0.1784  0.3178
    3OL    H13S 3525   2.222   4.691   1.022 -3.4235 -2.1039  3.0423
    3OL    C114 3526   2.020   4.767   0.980  0.1004 -0.2025  0.2458
    3OL    H14R 3527   1.964   4.859   1.001 -0.7121 -0.2600 -1.4929
    3OL    H14S 3528   1.982   4.705   1.061 -0.0749 -0.4386 -0.0141
    3OL    C115 3529   1.989   4.718   0.836  0.2640  0.9345 -0.0583
    3OL    H15R 3530   2.027   4.788   0.761  1.1372  0.3790 -0.1513
    3OL    H15S 3531   1.882   4.712   0.815 -0.0125  2.3056  0.8351
    3OL    C116 3532   2.044   4.579   0.805  0.7649 -0.3238  0.1308
    3OL    H16R 3533   1.987   4.509   0.865  1.1914  0.8011  1.9356
    3OL    H16S 3534   2.150   4.569   0.831  0.8815 -0.8855 -0.5514
    3OL    C117 3535   2.026   4.541   0.658  0.5216  0.2411  0.0787
    3OL    H17R 3536   2.088   4.454   0.639  2.0190  1.1886  0.4304
    3OL    H17S 3537   2.074   4.616   0.594 -1.0288  2.1686  1.0463
    3OL    C118 3538   1.874   4.508   0.624 -0.6895  0.1780 -0.2595
    3OL    H18R 3539   1.872   4.476   0.519  3.2316  0.9887 -0.7187
    3OL    H18S 3540   1.797   4.584   0.643 -1.3627 -0.5857  0.1203
    3OL    H18T 3541   1.844   4.422   0.683 -2.1626  0.0266 -1.1574
    1PA    C116 3542   1.650  -0.522   0.295 -1.1113 -0.4028  0.0677
    1PA    H16R 3543   1.639  -0.631   0.286 -2.0266 -0.2356 -1.2054
    1PA    H16S 3544   1.551  -0.476   0.282 -0.5638  1.7163  2.6220
    1PA    H16T 3545   1.664  -0.497   0.400  0.3705  0.9946 -0.4387
    1PA    C115 3546   1.745  -0.455   0.203 -0.0369 -0.5336  0.2456
    1PA    H15R 3547   1.846  -0.493   0.219  0.4786 -0.8619 -3.1925
    1PA    H15S 3548   1.719  -0.482   0.101 -1.5851 -1.0002  0.7281
    1PA    C114 3549   1.739  -0.301   0.223 -0.2073 -0.5386  0.2345
    1PA    H14R 3550   1.811  -0.258   0.153 -0.3319  1.1373  1.0856
    1PA    H14S 3551   1.635  -0.283   0.193 -0.8080 -0.8687  2.0020
    1PA    C113 3552   1.755  -0.249   0.366  0.5677 -0.8887 -0.1304
    1PA    H13R 3553   1.660  -0.259   0.418  0.8572 -1.9945  0.2011
    1PA    H13S 3554   1.818  -0.314   0.426 -0.7634 -0.8907  1.3141
    1PA    C112 3555   1.809  -0.104   0.373 -0.1112 -0.2157  0.1684
    1PA    H12R 3556   1.908  -0.108   0.328  1.0075 -1.0816  2.5566
    1PA    H12S 3557   1.747  -0.037   0.313  1.1001  1.2940  0.5231
    1PA    C111 3558   1.834  -0.056   0.513  0.5673  0.3680  1.0772
    1PA    H11R 3559   1.915  -0.106   0.567  1.0865  0.8425  0.7569
    1PA    H11S 3560   1.875   0.043   0.492 -0.8413  0.7651  0.0638
    1PA    C110 3561   1.718  -0.039   0.602  0.2186 -0.3729 -0.3431
    1PA    H10R 3562   1.633   0.006   0.552 -1.3300 -1.5758  1.1029
    1PA    H10S 3563   1.682  -0.137   0.631  2.2699 -0.4629  2.3834
    1PA     C19 3564   1.757   0.018   0.738 -0.3310  0.0217 -0.2023
    1PA     H9R 3565   1.853  -0.025   0.769 -1.0919 -2.2331 -0.7949
    1PA     H9S 3566   1.782   0.124   0.726 -0.2718  0.3941  2.5565
    1PA     C18 3567   1.662  -0.002   0.851  0.7079  0.2003 -0.2065
    1PA     H8R 3568   1.567   0.045   0.827 -0.1703  0.1877  2.7725
    1PA     H8S 3569   1.645  -0.110   0.850 -1.3208  0.2709 -5.6786
    1PA     C17 3570   1.691   0.055   0.990  0.8145 -0.2099  0.2348
    1PA     H7R 3571   1.791   0.032   1.026  1.0111 -1.4327 -1.0082
    1PA     H7S 3572   1.684   0.163   0.980  1.9319 -0.0629  0.8356
    1PA     C16 3573   1.582   0.025   1.091 -0.7449  0.0638  0.2116
    1PA     H6R 3574   1.495   0.070   1.044 -0.4324  1.3878  0.8675
    1PA     H6S 3575   1.571  -0.084   1.094 -2.3970  0.1257 -1.4052
    1PA     C15 3576   1.596   0.083   1.229 -0.5190  0.8690  0.6073
    1PA     H5R 3577   1.517   0.032   1.284  0.1677 -1.3964 -0.3782
    1PA     H5S 3578   1.683   0.046   1.283 -0.4992 -1.4294 -0.8745
    1PA     C14 3579   1.562   0.231   1.241 -0.1844 -0.4184 -0.5576
    1PA     H4R 3580   1.605   0.286   1.157 -0.8746  2.2885  0.7429
    1PA     H4S 3581   1.457   0.257   1.230  0.4296  2.1636 -0.8317
    1PA     C13 3582   1.620   0.300   1.359 -0.5615  0.4964 -0.3155
    1PA     H3R 3583   1.724   0.266   1.359 -1.6913 -3.4453  0.1524
    1PA     H3S 3584   1.624   0.408   1.345  2.6389  0.1975 -3.0040
    1PA     C12 3585   1.558   0.268   1.494  0.3569  0.1508  0.5596
    1PA     H2R 3586   1.450   0.284   1.506 -0.0703 -3.0665  2.2515
    1PA     H2S 3587   1.574   0.162   1.515 -2.4118 -0.2861  0.9355
    2PC     C11 3588   1.640   0.340   1.607 -0.0996 -0.4455  0.5586
    2PC     O12 3589   1.588   0.409   1.682  0.6784 -0.0854 -0.0114
    2PC     O11 3590   1.770   0.313   1.597 -0.0591  0.0472  0.5609
    2PC      C1 3591   1.845   0.357   1.711  0.4666 -0.2383  0.7848
    2PC      HR 3592   1.829   0.460   1.740  0.2514  0.3551 -1.2838
    2PC      HS 3593   1.824   0.293   1.798  2.0427 -3.2440 -0.8453
    2PC      C2 3594   1.994   0.341   1.679 -0.3711 -0.1171  0.1505
    2PC      HX 3595   2.000   0.243   1.632  2.0710 -0.0739  0.2715
    2PC      C3 3596   2.083   0.335   1.809 -0.0563 -0.4996 -0.0388
    2PC      HA 3597   2.071   0.236   1.853  0.6991 -0.4517  0.2943
    2PC      HB 3598   2.188   0.349   1.783  0.3741 -3.3986 -0.1075
    2PC     O31 3599   2.054   0.439   1.898  0.5820 -0.9040  0.4132
    2PC     P31 3600   2.069   0.419   2.059  0.4815  0.5485  0.0272
    2PC     O32 3601   1.928   0.356   2.097 -0.2760 -0.1203 -0.0507
    2PC     C31 3602   1.813   0.434   2.096 -0.2801  0.1535 -0.2069
    2PC     H1A 3603   1.823   0.520   2.162 -1.2799 -1.2038  1.8010
    2PC     H1B 3604   1.786   0.466   1.995  0.9334 -1.8524 -1.2424
    2PC     C32 3605   1.706   0.357   2.168  0.5115 -0.2615  0.2205
    2PC     H2A 3606   1.705   0.253   2.135 -0.0290  0.1201 -1.0061
    2PC     H2B 3607   1.714   0.361   2.277 -0.6567 -2.1487  0.4237
    2PC     N31 3608   1.565   0.397   2.149  0.4869  0.5660 -0.6402
    2PC     C33 3609   1.542   0.542   2.183  0.1286 -0.0382  0.8047
    2PC     H3A 3610   1.436   0.569   2.174 -0.0685 -0.9490  0.2713
    2PC     H3B 3611   1.576   0.557   2.285 -0.0195 -0.7117  0.9608
    2PC     H3C 3612   1.593   0.601   2.107 -0.8191  0.2368  0.3565
    2PC     C34 3613   1.527   0.366   2.008  0.4304 -0.0454 -0.3656
    2PC     H4A 3614   1.584   0.416   1.931  0.2210 -2.4032 -2.1775
    2PC     H4B 3615   1.550   0.260   1.990  0.5554  0.1019 -1.1117
    2PC     H4C 3616   1.421   0.384   1.988  0.5810  0.6025 -0.5878
    2PC     C35 3617   1.480   0.324   2.250  0.4201 -0.5449 -0.1398
    2PC     H5A 3618   1.375   0.346   2.230  0.0886  2.3447  3.5706
    2PC     H5B 3619   1.512   0.359   2.349  0.8562 -1.0506 -0.1013
    2PC     H5C 3620   1.501   0.217   2.253  3.1178 -0.1140  3.7293
    2PC     O33 3621   2.182   0.323   2.085  0.5401 -0.1303  0.4842
    2PC     O34 3622   2.079   0.553   2.123 -0.0568  0.0799  0.2379
    2PC     O21 3623   2.041   0.447   1.583 -0.0666 -0.1143  0.1671
    2PC     C21 3624   2.139   0.428   1.502 -0.2260 -0.0173  0.4302
    2PC     O22 3625   2.193   0.319   1.496 -0.2058  0.2178  0.0382
    3OL     C12 3626   2.190   0.557   1.422  0.8457 -0.1434 -0.5567
    3OL     H2R 3627   2.207   0.635   1.496  2.5270 -1.0398  0.0528
    3OL     H2S 3628   2.103   0.603   1.375  0.1154  0.0935  0.9642
    3OL     C13 3629   2.320   0.529   1.337  0.1075 -0.1048  1.0148
    3OL     H3R 3630   2.286   0.484   1.243  0.7744  3.5280 -1.1918
    3OL     H3S 3631   2.369   0.452   1.396 -0.6003 -2.2583 -1.0206
    3OL     C14 3632   2.398   0.656   1.322 -0.4779  0.5038 -0.1622
    3OL     H4R 3633   2.412   0.679   1.428 -1.9619 -3.1924  1.0027
    3OL     H4S 3634   2.328   0.729   1.282 -1.7739 -0.1861  0.7463
    3OL     C15 3635   2.528   0.641   1.235  0.1633 -0.1227  0.1220
    3OL     H5R 3636   2.578   0.545   1.253 -2.0888 -1.1140  1.5297
    3OL     H5S 3637   2.600   0.714   1.274 -1.5918  1.7254  0.0423
    3OL     C16 3638   2.512   0.667   1.081 -0.1439 -0.1533 -0.2426
    3OL     H6R 3639   2.606   0.658   1.026 -0.2364  1.0234 -0.6229
    3OL     H6S 3640   2.480   0.771   1.073 -0.4960 -0.1572  1.0094
    3OL     C17 3641   2.417   0.579   1.002  0.5896 -0.1551 -0.3570
    3OL     H7R 3642   2.322   0.567   1.056 -1.0863 -1.6153 -3.3705
    3OL     H7S 3643   2.463   0.480   1.001  2.0033  0.4708 -2.2241
    3OL     C18 3644   2.386   0.632   0.860  0.5111 -0.7808  0.1959
    3OL     H8R 3645   2.324   0.722   0.867 -0.2241 -1.2443 -0.2022
    3OL     H8S 3646   2.327   0.550   0.817 -0.4570  0.0808 -0.1357
    3OL     C19 3647   2.509   0.658   0.770  0.0423 -0.1818  0.4816
    3OL     H9R 3648   2.581   0.721   0.820  3.1097 -3.1370  0.1132
    3OL    C110 3649   2.536   0.621   0.640 -0.2745 -0.2363  0.1178
    3OL    H10R 3650   2.632   0.659   0.606  0.8027 -1.3899  1.7298
    3OL    C111 3651   2.452   0.536   0.549  0.1553 -0.8308 -0.5368
    3OL    H11R 3652   2.479   0.432   0.571 -0.1856 -0.7950  0.0507
    3OL    H11S 3653   2.505   0.559   0.456 -0.0004 -0.6452 -0.5793
    3OL    C112 3654   2.306   0.571   0.526 -0.2770  0.6613 -0.4484
    3OL    H12R 3655   2.294   0.676   0.498 -1.6842  1.0378  1.4040
    3OL    H12S 3656   2.265   0.562   0.626 -2.5619 -1.4883 -1.4540
    3OL    C113 3657   2.225   0.472   0.438 -0.8339 -1.0698  0.6484
    3OL    H13R 3658   2.243   0.372   0.479  1.9329 -0.8146  0.2438
    3OL    H13S 3659   2.269   0.471   0.338 -1.6936  0.6163  0.2168
    3OL    C114 3660   2.074   0.495   0.437 -0.7779  0.2501  0.1726
    3OL    H14R 3661   2.049   0.577   0.370  1.4145 -0.4195 -1.5930
    3OL    H14S 3662   2.039   0.517   0.538  0.9815  0.1417  0.8395
    3OL    C115 3663   2.002   0.364   0.391 -0.1278  0.6204  0.6822
    3OL    H15R 3664   1.895   0.387   0.386  0.1992  2.2934  0.7787
    3OL    H15S 3665   2.011   0.292   0.472 -0.1695  2.2612  2.2056
    3OL    C116 3666   2.025   0.308   0.251  0.2335 -0.2411  0.5986
    3OL    H16R 3667   2.129   0.279   0.233 -0.1582 -1.1714 -0.2793
    3OL    H16S 3668   2.003   0.384   0.175 -1.8505 -0.6396  0.7331
    3OL    C117 3669   1.948   0.178   0.228  0.1016 -0.3179 -0.1593
    3OL    H17R 3670   1.846   0.178   0.267  0.3018  0.5464  0.3887
    3OL    H17S 3671   1.991   0.098   0.287  0.8311  0.6625  0.6825
    3OL    C118 3672   1.940   0.128   0.082  0.3159  0.0678  0.2056
    3OL    H18R 3673   1.843   0.084   0.060  1.0424 -0.9153 -1.2635
    3OL    H18S 3674   2.025   0.061   0.066  0.0801 -0.0606 -0.5351
    3OL    H18T 3675   1.947   0.215   0.017 -3.3694  0.4197  0.0725
    1PA    C116 3676   1.775   3.614   0.625 -0.8982  0.6403 -0.1409
    1PA    H16R 3677   1.810   3.526   0.571  1.9020  1.9233 -0.5740
    1PA    H16S 3678   1.667   3.613   0.610 -0.9126 -0.8767 -0.1255
    1PA    H16T 3679   1.807   3.585   0.726 -1.5666 -1.1085 -0.3889
    1PA    C115 3680   1.841   3.742   0.583 -0.6915 -0.6280  0.1295
    1PA    H15R 3681   1.797   3.752   0.483  0.3085 -2.2270 -0.5108
    1PA    H15S 3682   1.804   3.824   0.644  1.1551 -0.5585  1.2253
    1PA    C114 3683   1.992   3.745   0.563  0.0250  0.0614 -0.1653
    1PA    H14R 3684   2.032   3.662   0.504  4.0714  0.6552  1.4520
    1PA    H14S 3685   2.025   3.835   0.511  2.5816  0.0421  1.2826
    1PA    C113 3686   2.068   3.733   0.689  0.4021  0.5981 -0.3594
    1PA    H13R 3687   2.047   3.634   0.729  0.2772  0.0676 -1.7034
    1PA    H13S 3688   2.174   3.723   0.664  0.1259  1.4738 -1.9597
    1PA    C112 3689   2.054   3.840   0.795  0.1015 -0.4857  0.0148
    1PA    H12R 3690   2.106   3.932   0.767  1.0450 -1.7781 -2.8477
    1PA    H12S 3691   1.949   3.867   0.809  0.4248  1.0113 -0.2728
    1PA    C111 3692   2.115   3.830   0.938  0.4429  0.2014 -0.0382
    1PA    H11R 3693   2.083   3.730   0.969 -0.1741 -0.0594 -1.4513
    1PA    H11S 3694   2.224   3.834   0.933  0.3535  2.5911 -3.1338
    1PA    C110 3695   2.050   3.931   1.033  0.3592  0.1911  0.6611
    1PA    H10R 3696   1.946   3.956   1.009 -0.3158  0.7192  3.6797
    1PA    H10S 3697   2.051   3.887   1.133  1.8997  0.6225  0.8609
    1PA     C19 3698   2.127   4.060   1.026  0.3244  0.3271 -0.0342
    1PA     H9R 3699   2.233   4.037   1.018  0.3061  0.1721  0.1390
    1PA     H9S 3700   2.102   4.106   0.931  0.6149 -0.1188 -0.3271
    1PA     C18 3701   2.102   4.157   1.137  0.2310 -0.6582  0.3397
    1PA     H8R 3702   1.999   4.175   1.168  0.8932 -0.4819  2.6054
    1PA     H8S 3703   2.131   4.100   1.225 -2.1356 -1.1354  0.8863
    1PA     C17 3704   2.177   4.291   1.119 -0.5814  0.1177 -0.0672
    1PA     H7R 3705   2.278   4.279   1.159 -0.9456 -1.8405  0.3257
    1PA     H7S 3706   2.189   4.326   1.016 -2.0315  0.8078 -0.0206
    1PA     C16 3707   2.113   4.402   1.200 -0.5253 -0.4776  0.2483
    1PA     H6R 3708   2.167   4.488   1.160 -0.5740 -0.7736 -0.4804
    1PA     H6S 3709   2.013   4.421   1.161 -0.6680  1.7548  1.5560
    1PA     C15 3710   2.124   4.392   1.348 -0.1988 -0.1950  0.1520
    1PA     H5R 3711   2.117   4.286   1.375 -2.9906  0.3250  1.8911
    1PA     H5S 3712   2.228   4.418   1.369 -0.2505 -0.8101  1.2329
    1PA     C14 3713   2.025   4.472   1.434  0.3890 -0.2657 -0.7868
    1PA     H4R 3714   2.050   4.578   1.428 -0.0470  0.1499  2.5251
    1PA     H4S 3715   1.926   4.452   1.392 -0.0106 -0.9475  0.4290
    1PA     C13 3716   2.019   4.439   1.580 -0.7337  0.4801  0.1268
    1PA     H3R 3717   2.111   4.461   1.633 -1.3398  0.9830  1.0036
    1PA     H3S 3718   1.954   4.506   1.636  0.9228  2.1140  0.1799
    1PA     C12 3719   1.972   4.298   1.622  0.2477  0.2314  0.4416
    1PA     H2R 3720   1.875   4.284   1.573  0.0934  1.9338  0.1937
    1PA     H2S 3721   2.024   4.219   1.569 -2.2754  0.1098 -2.1216
    2PC     C11 3722   1.959   4.280   1.770 -0.6485  0.7259 -0.5148
    2PC     O12 3723   1.997   4.359   1.851  0.2792 -0.1155 -0.3048
    2PC     O11 3724   1.894   4.164   1.808  0.2891 -0.1582 -0.0020
    2PC      C1 3725   1.851   4.163   1.950 -0.5232  0.0519 -0.0182
    2PC      HR 3726   1.806   4.065   1.963  1.5016 -0.9568 -0.2273
    2PC      HS 3727   1.942   4.173   2.010  1.7645  0.1119 -3.2265
    2PC      C2 3728   1.762   4.287   1.980  0.0010  0.5057  0.1131
    2PC      HX 3729   1.812   4.378   1.946  0.0984 -0.6786 -3.2363
    2PC      C3 3730   1.749   4.311   2.139 -0.0961  0.3972  0.0418
    2PC      HA 3731   1.827   4.375   2.180  0.1295 -0.1525  0.4831
    2PC      HB 3732   1.660   4.375   2.144 -1.3113 -1.0695 -1.4478
    2PC     O31 3733   1.746   4.187   2.216 -0.3104  0.7448  0.1701
    2PC     P31 3734   1.689   4.188   2.370 -0.1740 -0.3258  0.0181
    2PC     O32 3735   1.537   4.238   2.352  0.1880  0.2065 -0.3932
    2PC     C31 3736   1.431   4.147   2.316  0.1992 -0.7717  0.3243
    2PC     H1A 3737   1.427   4.135   2.208 -0.3592 -1.6746  0.4327
    2PC     H1B 3738   1.453   4.049   2.360  0.1986 -1.2467 -0.7147
    2PC     C32 3739   1.298   4.196   2.373 -1.5784 -0.0564  0.1825
    2PC     H2A 3740   1.323   4.218   2.476  2.5778 -2.2532 -0.1392
    2PC     H2B 3741   1.272   4.286   2.317  0.1236 -1.0744 -2.4354
    2PC     N31 3742   1.167   4.119   2.366 -0.3121  0.2512  0.5388
    2PC     C33 3743   1.065   4.216   2.411  0.1029  0.1328  0.4666
    2PC     H3A 3744   1.074   4.219   2.519  1.8018  1.0445  0.3388
    2PC     H3B 3745   1.085   4.313   2.365  3.5029 -1.1924 -1.2216
    2PC     H3C 3746   0.973   4.167   2.378  1.8485 -3.6359  0.5676
    2PC     C34 3747   1.158   4.066   2.224  1.2008 -0.2316 -0.4236
    2PC     H4A 3748   1.087   3.983   2.227  0.2309  0.5861  0.1053
    2PC     H4B 3749   1.118   4.142   2.157  0.3758  0.0892  0.4035
    2PC     H4C 3750   1.250   4.012   2.201  1.6192 -1.3238  3.1963
    2PC     C35 3751   1.180   4.003   2.455  0.4677  0.2891 -0.3835
    2PC     H5A 3752   1.202   4.025   2.560  0.0343 -3.2349  0.5700
    2PC     H5B 3753   1.260   3.933   2.431  0.9012  0.1306  1.3569
    2PC     H5C 3754   1.081   3.959   2.466 -0.1787  2.2226  4.2956
    2PC     O33 3755   1.681   4.054   2.427  0.3014  0.0562  0.6934
    2PC     O34 3756   1.762   4.294   2.443  0.4610 -0.6378  0.2259
    2PC     O21 3757   1.627   4.272   1.925 -0.1807  0.5244 -0.0368
    2PC     C21 3758   1.596   4.333   1.808 -0.3732 -0.2125  0.0672
    2PC     O22 3759   1.679   4.389   1.738 -0.2837  0.3064  0.4466
    3OL     C12 3760   1.455   4.307   1.760  0.1799  0.4628 -0.4585
    3OL     H2R 3761   1.450   4.206   1.719 -0.6282  1.0273 -1.8111
    3OL     H2S 3762   1.429   4.376   1.680 -0.4488 -1.8560 -2.3621
    3OL     C13 3763   1.356   4.321   1.881  0.3951  0.1057  1.0664
    3OL     H3R 3764   1.372   4.419   1.927 -1.6477  0.7167  0.6183
    3OL     H3S 3765   1.377   4.241   1.953  2.5739  0.2620  0.6557
    3OL     C14 3766   1.210   4.314   1.847 -0.6912 -0.5667  0.0584
    3OL     H4R 3767   1.201   4.392   1.772  1.3826 -0.6529 -0.3367
    3OL     H4S 3768   1.148   4.347   1.931  1.1939  0.1513  1.2428
    3OL     C15 3769   1.171   4.181   1.786  0.6161 -0.8900  0.1275
    3OL     H5R 3770   1.186   4.095   1.851  0.7476 -0.3317  0.8478
    3OL     H5S 3771   1.224   4.163   1.692  2.3484  2.2807  0.3598
    3OL     C16 3772   1.021   4.189   1.760  0.2397 -0.6020  0.0464
    3OL     H6R 3773   0.991   4.291   1.736 -0.4084 -0.7499  0.2077
    3OL     H6S 3774   0.956   4.174   1.847 -1.1270 -0.6343 -0.9420
    3OL     C17 3775   0.979   4.101   1.643  0.2088 -0.6712  0.1714
    3OL     H7R 3776   0.976   3.994   1.663  0.3278 -0.5223  1.0176
    3OL     H7S 3777   1.047   4.097   1.558 -1.0183 -2.0100 -0.7933
    3OL     C18 3778   0.828   4.125   1.622 -0.4081  0.0726 -0.4658
    3OL     H8R 3779   0.771   4.098   1.711  1.3475 -0.9653  0.4010
    3OL     H8S 3780   0.790   4.045   1.558 -0.1094  0.0799 -0.6585
    3OL     C19 3781   0.783   4.265   1.580 -0.2918 -0.3960  0.2103
    3OL     H9R 3782   0.816   4.348   1.642  1.0440 -0.1049 -0.8389
    3OL    C110 3783   0.732   4.307   1.464 -0.2912  0.2436  0.3024
    3OL    H10R 3784   0.718   4.413   1.448  0.0515  0.1760 -0.5059
    3OL    C111 3785   0.673   4.224   1.355 -0.2478  0.2755 -0.5203
    3OL    H11R 3786   0.584   4.265   1.308  0.1951  1.4450 -0.3691
    3OL    H11S 3787   0.636   4.128   1.394 -0.1875  0.6406  0.4693
    3OL    C112 3788   0.782   4.181   1.260  0.3238 -0.3274 -0.3433
    3OL    H12R 3789   0.771   4.077   1.227 -2.9064 -0.0107 -0.5220
    3OL    H12S 3790   0.875   4.170   1.315  0.3670 -1.6668 -0.6347
    3OL    C113 3791   0.812   4.276   1.143  0.2911  0.2105  0.7188
    3OL    H13R 3792   0.886   4.236   1.073 -2.2770 -3.3639 -0.2315
    3OL    H13S 3793   0.840   4.375   1.182 -1.0842  1.2213 -0.7477
    3OL    C114 3794   0.685   4.302   1.068 -0.0736  0.4849  0.3314
    3OL    H14R 3795   0.621   4.378   1.113 -0.9730 -0.4134  0.5957
    3OL    H14S 3796   0.618   4.217   1.084  0.6211 -0.0591  0.4052
    3OL    C115 3797   0.692   4.330   0.922  0.4705  0.8401  0.0276
    3OL    H15R 3798   0.743   4.425   0.906 -1.3959  2.2867  1.9432
    3OL    H15S 3799   0.602   4.374   0.877  0.8440  2.0974  0.4860
    3OL    C116 3800   0.734   4.218   0.829  0.2353  0.4389  0.4086
    3OL    H16R 3801   0.661   4.137   0.837  0.7523 -0.1350 -0.4438
    3OL    H16S 3802   0.829   4.175   0.864  0.1059  0.6135  0.9867
    3OL    C117 3803   0.748   4.255   0.682  0.0569 -0.0356  0.1818
    3OL    H17R 3804   0.791   4.171   0.627  0.7159  0.3266  0.1317
    3OL    H17S 3805   0.820   4.336   0.676  0.8767 -0.7821 -0.3638
    3OL    C118 3806   0.629   4.291   0.601  0.6333 -0.2083 -0.1823
    3OL    H18R 3807   0.607   4.396   0.622 -1.6726 -1.0542  2.1512
    3OL    H18S 3808   0.545   4.223   0.616 -0.5235  1.0709 -0.6675
    3OL    H18T 3809   0.653   4.292   0.494  1.3694 -0.5246 -0.0256
    1PA    C116 3810   4.863   2.805   0.308  0.0394 -0.4821 -0.5841
    1PA    H16R 3811   4.805   2.893   0.334  2.0702  0.8935 -0.4307
    1PA    H16S 3812   4.862   2.733   0.390 -1.6887  0.9730  0.7273
    1PA    H16T 3813   4.822   2.755   0.220 -1.9044 -1.6834  0.9150
    1PA    C115 3814   5.005   2.840   0.279  0.1748  0.2266  0.9634
    1PA    H15R 3815   5.045   2.753   0.227 -0.4969 -1.1595  2.6314
    1PA    H15S 3816   5.012   2.923   0.209 -0.5757 -1.4194 -1.1650
    1PA    C114 3817   5.081   2.874   0.413  0.8414  0.3830  0.9131
    1PA    H14R 3818   5.082   2.783   0.473 -1.1877  0.7928  1.6161
    1PA    H14S 3819   5.187   2.888   0.387  0.7041  0.9555  0.6463
    1PA    C113 3820   5.030   2.998   0.483 -0.1217 -0.2817 -0.4788
    1PA    H13R 3821   4.935   2.966   0.526  1.1459 -1.7791  1.4110
    1PA    H13S 3822   5.089   3.028   0.570 -1.6403  0.5419  0.3100
    1PA    C112 3823   5.025   3.122   0.395  0.4785 -0.1427  0.3517
    1PA    H12R 3824   5.122   3.158   0.360 -0.1133  0.4649 -0.7384
    1PA    H12S 3825   4.966   3.106   0.305 -1.0807  1.1128  1.0921
    1PA    C111 3826   4.954   3.245   0.461 -0.2545 -0.2600  0.0319
    1PA    H11R 3827   4.868   3.210   0.518 -0.0984 -0.8069 -0.0642
    1PA    H11S 3828   5.008   3.302   0.537  0.9613 -2.3684  0.8211
    1PA    C110 3829   4.893   3.352   0.367 -0.2440  0.3567  0.6273
    1PA    H10R 3830   4.963   3.413   0.310 -1.2033 -0.4398 -1.5045
    1PA    H10S 3831   4.850   3.294   0.285 -1.1115  0.6060  0.8976
    1PA     C19 3832   4.788   3.442   0.436 -0.1893  0.0529  0.2225
    1PA     H9R 3833   4.754   3.506   0.355  1.3453 -0.1210 -0.5807
    1PA     H9S 3834   4.710   3.381   0.484 -2.6488 -0.7040 -4.1441
    1PA     C18 3835   4.852   3.544   0.540 -0.0393  0.0733  0.1096
    1PA     H8R 3836   4.904   3.482   0.615 -1.8182 -0.3674  1.0451
    1PA     H8S 3837   4.932   3.613   0.514  0.0483  0.2644  0.8395
    1PA     C17 3838   4.741   3.609   0.623 -0.2703  0.9220  0.3093
    1PA     H7R 3839   4.697   3.679   0.552 -0.4061  0.5411  0.0091
    1PA     H7S 3840   4.662   3.538   0.652 -1.9904  3.4878  2.3713
    1PA     C16 3841   4.787   3.682   0.746  0.8093  0.3572 -0.1014
    1PA     H6R 3842   4.811   3.610   0.825 -0.4268  0.4467  0.3839
    1PA     H6S 3843   4.878   3.738   0.723  1.5554 -0.3528  1.0028
    1PA     C15 3844   4.682   3.768   0.818 -0.8005  0.3451  0.3244
    1PA     H5R 3845   4.664   3.844   0.741  0.6724 -1.4190 -1.8913
    1PA     H5S 3846   4.584   3.721   0.831 -0.1766 -1.0984 -0.0075
    1PA     C14 3847   4.736   3.831   0.945 -0.2319 -0.2266  0.3068
    1PA     H4R 3848   4.845   3.839   0.936  0.0447  2.3984  3.8578
    1PA     H4S 3849   4.708   3.936   0.959  2.9314  0.6124  1.2734
    1PA     C13 3850   4.708   3.745   1.066  0.1833 -0.1863 -0.0717
    1PA     H3R 3851   4.602   3.720   1.076  0.8950 -2.7870  2.2044
    1PA     H3S 3852   4.746   3.645   1.045  0.6390 -0.0090 -0.0907
    1PA     C12 3853   4.727   3.814   1.200 -0.6866 -0.2233  0.8521
    1PA     H2R 3854   4.819   3.872   1.212 -1.5293  1.3615 -0.0708
    1PA     H2S 3855   4.648   3.887   1.219  1.4027  1.8745  2.0355
    2PC     C11 3856   4.737   3.717   1.311 -0.2400 -0.4042 -0.1332
    2PC     O12 3857   4.811   3.725   1.411  0.7600 -0.3324 -1.0329
    2PC     O11 3858   4.634   3.633   1.302 -0.0017  0.0567  0.3560
    2PC      C1 3859   4.590   3.553   1.416  0.2327 -0.0473 -0.3893
    2PC      HR 3860   4.518   3.479   1.381  1.6522 -1.3713 -0.5783
    2PC      HS 3861   4.677   3.498   1.454 -0.6727 -1.5725 -0.4495
    2PC      C2 3862   4.526   3.647   1.522 -0.0276  0.3677 -0.3457
    2PC      HX 3863   4.587   3.738   1.516  1.7253 -0.7431 -0.2838
    2PC      C3 3864   4.534   3.576   1.663  0.3024  0.8181 -0.4743
    2PC      HA 3865   4.462   3.494   1.674  0.5908  0.8005  1.8256
    2PC      HB 3866   4.634   3.533   1.668 -0.1793 -0.5655 -1.9109
    2PC     O31 3867   4.515   3.674   1.756  0.1628 -0.2397 -0.6728
    2PC     P31 3868   4.504   3.646   1.917 -0.2791 -0.1743  0.0088
    2PC     O32 3869   4.626   3.547   1.944 -0.1818 -0.5564 -0.3725
    2PC     C31 3870   4.748   3.603   1.985 -0.0286 -0.4916 -0.4985
    2PC     H1A 3871   4.782   3.683   1.919 -1.9178  0.8270  0.0342
    2PC     H1B 3872   4.733   3.649   2.083 -2.8925 -1.9217 -0.1560
    2PC     C32 3873   4.849   3.487   1.988  0.3920  0.3471  0.4165
    2PC     H2A 3874   4.796   3.419   2.055  0.2983 -0.1827 -0.1888
    2PC     H2B 3875   4.849   3.453   1.885 -1.0642 -0.4905  0.6688
    2PC     N31 3876   4.990   3.501   2.032  0.0589 -0.0959 -0.4749
    2PC     C33 3877   5.051   3.617   1.963 -0.4721  0.1456  0.3118
    2PC     H3A 3878   5.048   3.605   1.855  2.1240 -0.4907  0.2635
    2PC     H3B 3879   5.000   3.706   2.000 -0.3042  0.6156 -0.5484
    2PC     H3C 3880   5.156   3.628   1.988 -0.0027 -1.3248 -0.9027
    2PC     C34 3881   4.980   3.536   2.180 -0.6332  0.2642  0.0837
    2PC     H4A 3882   4.958   3.444   2.235  1.0143 -1.5208 -2.0455
    2PC     H4B 3883   5.075   3.568   2.221  0.3979 -1.7979 -0.5694
    2PC     H4C 3884   4.909   3.618   2.190 -1.4688 -0.4890  0.5404
    2PC     C35 3885   5.071   3.378   2.011 -0.0925  0.3548 -0.5417
    2PC     H5A 3886   5.167   3.387   2.063  0.2344 -2.3341 -0.5407
    2PC     H5B 3887   5.091   3.375   1.904  1.6894 -2.2520 -0.2103
    2PC     H5C 3888   5.033   3.283   2.047 -1.0101  0.7139 -0.5498
    2PC     O33 3889   4.522   3.767   1.998 -0.1164 -0.5490 -0.0794
    2PC     O34 3890   4.382   3.568   1.940 -0.1424 -0.1351  0.9119
    2PC     O21 3891   4.384   3.663   1.486  0.1220 -0.3566  0.3127
    2PC     C21 3892   4.363   3.772   1.406  0.3571 -0.5479  0.7626
    2PC     O22 3893   4.436   3.870   1.398 -0.2702  0.1900  0.0098
    3OL     C12 3894   4.222   3.760   1.333 -0.2777 -0.1026 -0.6301
    3OL     H2R 3895   4.160   3.845   1.363 -2.6856 -1.6966 -0.8298
    3OL     H2S 3896   4.182   3.669   1.378 -0.6923 -0.2098 -1.2178
    3OL     C13 3897   4.230   3.748   1.182 -0.5946  0.3905  0.3010
    3OL     H3R 3898   4.129   3.735   1.146 -1.2656  0.9041  1.8854
    3OL     H3S 3899   4.288   3.661   1.150 -1.0850  0.3575 -0.5170
    3OL     C14 3900   4.278   3.878   1.112 -1.0791 -0.1271 -0.2902
    3OL     H4R 3901   4.372   3.917   1.153 -1.5493  0.4877  0.2418
    3OL     H4S 3902   4.214   3.961   1.146  0.6055 -0.3940  4.3263
    3OL     C15 3903   4.294   3.863   0.960  0.4636  0.3351 -0.7725
    3OL     H5R 3904   4.374   3.791   0.940  0.5100  0.4164 -0.8763
    3OL     H5S 3905   4.340   3.958   0.931  0.8889  0.5879  0.6355
    3OL     C16 3906   4.169   3.827   0.881  0.7056  0.6145  0.6601
    3OL     H6R 3907   4.129   3.731   0.916 -0.1707  0.3798 -0.8776
    3OL     H6S 3908   4.206   3.799   0.782 -0.4267 -0.8876  0.6155
    3OL     C17 3909   4.051   3.922   0.889 -0.3225  0.3252  0.1019
    3OL     H7R 3910   4.091   4.022   0.899 -0.2178  0.1175  2.1785
    3OL     H7S 3911   3.993   3.917   0.981 -0.6827  0.3684 -0.1170
    3OL     C18 3912   3.946   3.904   0.772 -0.4175 -0.5283 -0.7210
    3OL     H8R 3913   3.926   3.797   0.768  1.9655 -1.0503 -0.2030
    3OL     H8S 3914   3.996   3.930   0.678  0.7652 -2.1158 -0.5618
    3OL     C19 3915   3.819   3.976   0.804  0.2725  0.6463 -0.1031
    3OL     H9R 3916   3.779   3.942   0.899  3.0407  0.2952  1.0388
    3OL    C110 3917   3.752   4.072   0.744 -0.0448 -0.0980  0.0269
    3OL    H10R 3918   3.660   4.107   0.789 -1.7502 -1.3474 -2.2698
    3OL    C111 3919   3.784   4.157   0.626  0.0079 -0.6153 -0.0997
    3OL    H11R 3920   3.846   4.107   0.551 -2.0399 -0.7308 -1.8017
    3OL    H11S 3921   3.826   4.249   0.667  0.9573 -1.4250  0.8069
    3OL    C112 3922   3.664   4.194   0.541 -0.0758 -0.7325  0.4749
    3OL    H12R 3923   3.698   4.277   0.479  1.3438  0.2072  2.3891
    3OL    H12S 3924   3.597   4.238   0.615  2.5644  0.3882  2.3794
    3OL    C113 3925   3.605   4.085   0.455  0.4892  0.3062  0.4952
    3OL    H13R 3926   3.687   4.058   0.387  0.7316  0.8210  0.5719
    3OL    H13S 3927   3.531   4.121   0.384  1.0105 -0.1874 -0.3131
    3OL    C114 3928   3.542   3.956   0.524 -0.4629 -0.6359  0.5127
    3OL    H14R 3929   3.446   3.988   0.564  0.4419  2.0060  0.7770
    3OL    H14S 3930   3.603   3.934   0.612  1.2791  0.5659 -0.3312
    3OL    C115 3931   3.529   3.846   0.427  1.1388  0.0677  0.3395
    3OL    H15R 3932   3.489   3.757   0.475  0.3041 -0.3563 -1.0687
    3OL    H15S 3933   3.629   3.810   0.402  0.5939 -0.5665 -1.0501
    3OL    C116 3934   3.452   3.870   0.299 -0.2813  0.4336  0.4685
    3OL    H16R 3935   3.442   3.782   0.236  0.1585  0.6832  0.0454
    3OL    H16S 3936   3.516   3.933   0.237 -1.7024 -1.2361 -2.8891
    3OL    C117 3937   3.308   3.926   0.311  0.4383  0.2719  0.3091
    3OL    H17R 3938   3.319   4.019   0.368  0.3802  1.4062 -1.4670
    3OL    H17S 3939   3.246   3.859   0.371 -1.9265  0.7050 -1.5087
    3OL    C118 3940   3.236   3.945   0.180  0.8634 -0.5275 -0.5234
    3OL    H18R 3941   3.247   3.848   0.131 -2.0584 -0.5711 -1.2588
    3OL    H18S 3942   3.277   4.018   0.110  1.4265 -0.5000 -0.1674
    3OL    H18T 3943   3.128   3.955   0.192  1.1335  1.7902  0.4840
    1PA    C116 3944   5.226   1.474   0.039  0.0056  0.6937  0.2202
    1PA    H16R 3945   5.119   1.484   0.021 -0.4365 -1.2133  1.4592
    1PA    H16S 3946   5.238   1.369   0.011 -2.0715  0.2361  0.9015
    1PA    H16T 3947   5.283   1.533  -0.033  0.6707 -0.1477  0.0371
    1PA    C115 3948   5.264   1.508   0.176  0.6967 -0.1375  0.1867
    1PA    H15R 3949   5.371   1.488   0.189  1.1127  1.0293 -1.2047
    1PA    H15S 3950   5.243   1.614   0.191 -1.3722 -0.3276 -1.0367
    1PA    C114 3951   5.194   1.436   0.287  0.0002  0.2754 -0.3599
    1PA    H14R 3952   5.212   1.330   0.269  1.4157  0.8207 -2.4909
    1PA    H14S 3953   5.240   1.461   0.383  1.4311 -2.5042 -0.2096
    1PA    C113 3954   5.045   1.465   0.292 -0.3029 -0.6592 -0.1336
    1PA    H13R 3955   5.029   1.565   0.333 -0.9767 -1.3781  1.4346
    1PA    H13S 3956   4.987   1.464   0.200 -2.3084 -1.2075  1.0836
    1PA    C112 3957   4.976   1.365   0.387  0.4730  0.1917 -0.5172
    1PA    H12R 3958   4.982   1.261   0.354  4.0787  0.0634  0.0884
    1PA    H12S 3959   5.033   1.369   0.479 -0.9921  1.2602  0.3851
    1PA    C111 3960   4.835   1.408   0.436  0.0328 -0.4339  0.0783
    1PA    H11R 3961   4.838   1.511   0.471  1.0303  0.1456 -1.5800
    1PA    H11S 3962   4.774   1.401   0.345 -1.0402  0.6909  0.6808
    1PA    C110 3963   4.770   1.311   0.535  0.9934  0.2191 -0.3160
    1PA    H10R 3964   4.661   1.313   0.528  0.7356 -2.1791  1.5818
    1PA    H10S 3965   4.799   1.208   0.514 -1.4610 -1.2531  2.6225
    1PA     C19 3966   4.815   1.339   0.681 -0.1437 -0.6981 -0.2521
    1PA     H9R 3967   4.916   1.299   0.697  0.8550  1.5569 -0.5727
    1PA     H9S 3968   4.824   1.447   0.696  2.8535 -1.0338  1.0805
    1PA     C18 3969   4.716   1.287   0.780  0.3594  0.3666  0.5649
    1PA     H8R 3970   4.616   1.319   0.750  0.9610  1.1822 -0.6673
    1PA     H8S 3971   4.716   1.179   0.762 -2.1548  0.5979 -1.5057
    1PA     C17 3972   4.750   1.322   0.923  0.4032 -1.2125  0.4383
    1PA     H7R 3973   4.850   1.289   0.950  0.1484 -0.6518  2.2033
    1PA     H7S 3974   4.749   1.430   0.939  1.9431 -0.8816 -1.3095
    1PA     C16 3975   4.637   1.284   1.022  0.2032 -0.2623 -0.6232
    1PA     H6R 3976   4.559   1.360   1.017 -0.1735 -0.4624  1.3461
    1PA     H6S 3977   4.584   1.194   0.989  1.7628 -1.5613  0.2512
    1PA     C15 3978   4.688   1.274   1.169  0.0617 -0.0865  0.0440
    1PA     H5R 3979   4.757   1.190   1.180 -0.3373 -0.6064 -1.2680
    1PA     H5S 3980   4.745   1.366   1.186 -0.5982  0.1902  0.8803
    1PA     C14 3981   4.574   1.254   1.269 -0.2062 -0.4407  0.5381
    1PA     H4R 3982   4.484   1.277   1.212  0.6030  0.9648 -0.2390
    1PA     H4S 3983   4.560   1.149   1.293  0.2788 -0.1088  2.4138
    1PA     C13 3984   4.584   1.347   1.391 -0.2059  0.1592  0.1304
    1PA     H3R 3985   4.667   1.302   1.447  0.8791  0.7360 -0.9645
    1PA     H3S 3986   4.606   1.454   1.380  0.8978 -0.1656 -1.0102
    1PA     C12 3987   4.460   1.343   1.482 -0.8552 -0.5894 -0.6204
    1PA     H2R 3988   4.392   1.421   1.448  0.0025  0.7475  0.6529
    1PA     H2S 3989   4.404   1.249   1.484 -0.1726 -1.0084 -0.9582
    2PC     C11 3990   4.500   1.370   1.626  0.0809 -0.0227  0.0951
    2PC     O12 3991   4.525   1.281   1.704 -0.1121  0.0936 -0.0417
    2PC     O11 3992   4.512   1.498   1.657  0.5540  0.3070  0.1212
    2PC      C1 3993   4.529   1.542   1.797 -0.2371  0.4045 -0.3529
    2PC      HR 3994   4.443   1.506   1.854  0.0327  0.1977 -0.0758
    2PC      HS 3995   4.612   1.487   1.841 -1.4035  0.8926  2.6732
    2PC      C2 3996   4.541   1.698   1.795  0.2543  0.6516  0.7979
    2PC      HX 3997   4.633   1.725   1.743 -0.0413 -0.4970 -0.3657
    2PC      C3 3998   4.541   1.753   1.937  0.0728  0.1614 -0.6169
    2PC      HA 3999   4.635   1.717   1.978 -0.0789 -1.1063 -1.3298
    2PC      HB 4000   4.542   1.862   1.946 -0.5790  0.1185  0.1715
    2PC     O31 4001   4.440   1.704   2.018  0.2881  0.2761 -0.2152
    2PC     P31 4002   4.422   1.729   2.169 -0.3070  0.0924  0.2772
    2PC     O32 4003   4.557   1.681   2.225  0.2617  0.1875  0.3973
    2PC     C31 4004   4.591   1.544   2.228  0.2442 -0.1826  0.6086
    2PC     H1A 4005   4.506   1.495   2.277  0.3072 -1.9654 -0.9346
    2PC     H1B 4006   4.591   1.510   2.124 -0.8639  2.4710 -0.3444
    2PC     C32 4007   4.714   1.518   2.313 -0.5558  0.2604  0.3260
    2PC     H2A 4008   4.689   1.547   2.415  0.0528 -0.2969  0.6396
    2PC     H2B 4009   4.735   1.412   2.310  0.8123  0.4812  1.3154
    2PC     N31 4010   4.837   1.598   2.283  0.4366 -0.0334 -0.2984
    2PC     C33 4011   4.873   1.603   2.136 -0.3756  0.4715 -0.2904
    2PC     H3A 4012   4.976   1.636   2.130 -0.2045  0.0492  0.2260
    2PC     H3B 4013   4.858   1.500   2.103 -0.8274 -0.1110  1.6434
    2PC     H3C 4014   4.797   1.670   2.095 -2.0617  0.0031  1.8714
    2PC     C34 4015   4.823   1.745   2.327 -0.6247  0.3389  0.0109
    2PC     H4A 4016   4.768   1.807   2.256 -0.4999  0.4929  0.0470
    2PC     H4B 4017   4.758   1.750   2.415 -1.9390  0.4769 -0.9475
    2PC     H4C 4018   4.920   1.794   2.334 -1.9673  3.1571  0.4800
    2PC     C35 4019   4.947   1.537   2.360 -0.7969  0.6019 -0.0751
    2PC     H5A 4020   4.951   1.430   2.339 -2.1329  0.1283  1.8447
    2PC     H5B 4021   4.937   1.546   2.468 -3.0123 -1.0026 -0.0602
    2PC     H5C 4022   5.044   1.574   2.329 -0.1465 -0.2763  0.8473
    2PC     O33 4023   4.408   1.873   2.190 -0.2858 -0.2124 -0.2285
    2PC     O34 4024   4.323   1.637   2.216 -0.2135 -0.4578 -0.6578
    2PC     O21 4025   4.432   1.748   1.720 -0.3320 -0.0695  0.0967
    2PC     C21 4026   4.432   1.872   1.669 -0.3818  0.4163 -0.4266
    2PC     O22 4027   4.509   1.961   1.708 -0.0369  0.2399 -0.6333
    3OL     C12 4028   4.330   1.897   1.555  0.1476  0.3788 -0.0116
    3OL     H2R 4029   4.241   1.856   1.604  2.0347 -1.3388  2.2379
    3OL     H2S 4030   4.362   1.827   1.478 -1.5104 -1.6074  0.9927
    3OL     C13 4031   4.310   2.045   1.530 -0.7756  0.3936 -0.3887
    3OL     H3R 4032   4.405   2.096   1.507 -0.0561 -0.8442 -0.2297
    3OL     H3S 4033   4.271   2.087   1.622  0.2520  1.3191 -0.3439
    3OL     C14 4034   4.223   2.073   1.409  0.0913 -0.2140 -0.6938
    3OL     H4R 4035   4.140   2.004   1.426 -2.9706  3.3849  0.3979
    3OL     H4S 4036   4.260   2.039   1.312 -1.8689 -0.3843 -1.4418
    3OL     C15 4037   4.169   2.213   1.390 -0.3198  0.0837 -0.4856
    3OL     H5R 4038   4.120   2.235   1.485  1.1322 -2.2757  0.8872
    3OL     H5S 4039   4.091   2.220   1.314 -2.2958  0.3518  1.4499
    3OL     C16 4040   4.271   2.313   1.359  0.1425  0.2812 -0.2000
    3OL     H6R 4041   4.327   2.291   1.268 -0.1905  2.1092 -0.8969
    3OL     H6S 4042   4.336   2.329   1.445  0.3439 -1.9117  0.1148
    3OL     C17 4043   4.201   2.447   1.330 -0.0642 -0.1813 -1.0835
    3OL     H7R 4044   4.126   2.468   1.407  0.9797 -1.0626  0.2195
    3OL     H7S 4045   4.147   2.440   1.235  1.6207  0.9386 -2.1699
    3OL     C18 4046   4.281   2.572   1.343 -0.0738 -0.4374 -0.5638
    3OL     H8R 4047   4.319   2.568   1.445  0.7601  0.9950 -0.7860
    3OL     H8S 4048   4.212   2.657   1.349  0.3605 -0.1536  0.5437
    3OL     C19 4049   4.384   2.605   1.241  0.2614  0.6107 -0.8478
    3OL     H9R 4050   4.353   2.600   1.137 -0.7847  1.4037 -0.5931
    3OL    C110 4051   4.502   2.651   1.267 -0.0647 -0.0674 -0.2823
    3OL    H10R 4052   4.559   2.693   1.185  1.2067  1.1014  1.1402
    3OL    C111 4053   4.571   2.663   1.394  0.0664  0.3383 -1.0294
    3OL    H11R 4054   4.670   2.616   1.394 -0.6953 -1.4021  0.2971
    3OL    H11S 4055   4.517   2.621   1.480  0.3413 -2.2770 -2.0293
    3OL    C112 4056   4.593   2.810   1.413  0.1615  0.7027 -0.6795
    3OL    H12R 4057   4.617   2.820   1.519 -2.6222  1.3465 -0.0316
    3OL    H12S 4058   4.497   2.860   1.404  0.8854  2.0523 -1.3469
    3OL    C113 4059   4.706   2.861   1.334  0.2613 -0.6268 -0.6528
    3OL    H13R 4060   4.764   2.773   1.306  1.6134 -0.6144  1.8810
    3OL    H13S 4061   4.774   2.914   1.401 -0.1267  0.2602 -0.9509
    3OL    C114 4062   4.668   2.943   1.218  0.1542  0.5175  0.3574
    3OL    H14R 4063   4.617   3.027   1.266 -0.4898 -0.3364  1.2089
    3OL    H14S 4064   4.589   2.896   1.159  1.3976 -2.4816  0.8585
    3OL    C115 4065   4.785   2.983   1.128 -0.4290  0.0793 -0.2103
    3OL    H15R 4066   4.832   2.895   1.082  1.8174  1.6585 -1.1488
    3OL    H15S 4067   4.867   3.022   1.190 -0.1493 -2.0393  0.8817
    3OL    C116 4068   4.760   3.086   1.023  0.4179 -0.0706 -0.8324
    3OL    H16R 4069   4.728   3.178   1.073 -1.1915 -1.1420  0.2035
    3OL    H16S 4070   4.684   3.056   0.950  0.1702  0.1133 -0.6542
    3OL    C117 4071   4.877   3.115   0.942 -0.4800 -0.1989  0.2802
    3OL    H17R 4072   4.903   3.022   0.891  1.9358 -0.0416  1.1003
    3OL    H17S 4073   4.958   3.149   1.007 -1.1713 -1.0189  1.6145
    3OL    C118 4074   4.852   3.200   0.818 -0.8817  0.4374 -0.5130
    3OL    H18R 4075   4.807   3.149   0.733  1.8791 -0.5380 -1.4994
    3OL    H18S 4076   4.942   3.243   0.773 -1.2320  1.3311 -0.3907
    3OL    H18T 4077   4.792   3.291   0.829 -2.0185 -0.5272  2.0942
    1PA    C116 4078   1.655   0.551   0.152 -0.7769 -0.1782 -0.0210
    1PA    H16R 4079   1.603   0.507   0.238 -0.8341  2.0336  1.1320
    1PA    H16S 4080   1.733   0.487   0.109 -0.4919  0.5496 -0.6102
    1PA    H16T 4081   1.587   0.567   0.069 -1.1595 -3.0694 -0.3796
    1PA    C115 4082   1.713   0.683   0.204  0.2284  0.6902 -0.3742
    1PA    H15R 4083   1.629   0.753   0.202 -1.3414 -1.1128 -0.1204
    1PA    H15S 4084   1.732   0.665   0.310  0.0015 -0.7676 -0.5644
    1PA    C114 4085   1.836   0.744   0.137 -0.0320  0.0697 -0.0242
    1PA    H14R 4086   1.922   0.687   0.174  0.3817  1.8123  1.8949
    1PA    H14S 4087   1.845   0.740   0.029  2.1304  1.7399  0.0098
    1PA    C113 4088   1.849   0.892   0.159  0.1887 -0.1834 -0.9378
    1PA    H13R 4089   1.795   0.949   0.083  1.2390  2.1247 -0.0481
    1PA    H13S 4090   1.795   0.928   0.247 -0.0168 -3.3205  0.3602
    1PA    C112 4091   1.993   0.946   0.156 -0.4395 -0.0114  0.6003
    1PA    H12R 4092   2.052   0.863   0.117 -0.3522 -0.5532  1.8351
    1PA    H12S 4093   2.010   1.030   0.089  2.6313 -0.2889  0.8947
    1PA    C111 4094   2.050   0.970   0.297 -0.0747 -0.4029  0.7463
    1PA    H11R 4095   1.982   1.018   0.368  1.7020  3.3157  0.1745
    1PA    H11S 4096   2.068   0.876   0.348  0.3108  0.0769  1.5235
    1PA    C110 4097   2.191   1.041   0.301 -0.5751 -0.2459  0.7697
    1PA    H10R 4098   2.249   1.006   0.215 -0.8918  2.9359 -0.8842
    1PA    H10S 4099   2.195   1.148   0.281  1.9217 -0.4746 -0.2891
    1PA     C19 4100   2.258   1.016   0.440  0.1803  0.3947  0.2364
    1PA     H9R 4101   2.220   1.096   0.504  1.5359  1.7025 -0.5336
    1PA     H9S 4102   2.220   0.921   0.478  1.3849 -0.4720 -0.6985
    1PA     C18 4103   2.411   1.018   0.420  0.1402  0.2043  0.1557
    1PA     H8R 4104   2.434   0.952   0.335 -2.1043  0.3692 -0.6456
    1PA     H8S 4105   2.454   1.113   0.390  0.9367  0.4577  2.0086
    1PA     C17 4106   2.486   0.972   0.542 -0.0703  0.2029 -0.3209
    1PA     H7R 4107   2.447   0.875   0.576  2.5640 -0.5098  0.9989
    1PA     H7S 4108   2.590   0.948   0.520  0.7667  0.7452  2.6594
    1PA     C16 4109   2.497   1.080   0.656 -1.2501 -0.1408  0.2075
    1PA     H6R 4110   2.561   1.165   0.632  1.7948 -2.7183 -1.4476
    1PA     H6S 4111   2.396   1.119   0.674 -1.7135 -0.6712 -1.1237
    1PA     C15 4112   2.563   1.019   0.775  0.9649  0.1802 -0.7831
    1PA     H5R 4113   2.507   0.926   0.788  1.2685 -0.0960 -1.3755
    1PA     H5S 4114   2.667   0.995   0.752  0.8177 -0.8077 -0.4712
    1PA     C14 4115   2.556   1.113   0.897 -0.5317  0.4051  0.2544
    1PA     H4R 4116   2.607   1.200   0.855 -1.9433  0.6720 -0.9695
    1PA     H4S 4117   2.454   1.147   0.914 -0.2026  2.1745 -0.9690
    1PA     C13 4118   2.621   1.054   1.028  0.2593  0.0351 -0.8046
    1PA     H3R 4119   2.560   0.968   1.057 -0.0523  0.1249 -1.1865
    1PA     H3S 4120   2.721   1.011   1.021  0.0805 -0.2901 -1.4010
    1PA     C12 4121   2.635   1.160   1.137  0.1634 -0.7312 -0.4401
    1PA     H2R 4122   2.709   1.236   1.112  0.0411 -0.2084  0.6881
    1PA     H2S 4123   2.537   1.210   1.142  0.6675  0.1879  1.4913
    2PC     C11 4124   2.676   1.110   1.274  0.2695 -0.1674 -0.0051
    2PC     O12 4125   2.759   1.166   1.344 -0.3075 -0.2579 -0.2321
    2PC     O11 4126   2.610   0.997   1.309  0.1723 -0.4008 -0.0368
    2PC      C1 4127   2.622   0.941   1.439  0.0005 -0.0360 -0.4230
    2PC      HR 4128   2.584   0.840   1.424 -0.5045  0.3655 -2.0498
    2PC      HS 4129   2.726   0.933   1.473 -0.5658 -1.1205  1.1505
    2PC      C2 4130   2.532   1.014   1.550 -0.4382 -0.5435 -0.3844
    2PC      HX 4131   2.546   1.122   1.542 -0.4922 -0.2436  2.4982
    2PC      C3 4132   2.582   0.977   1.688  0.1159  0.3020 -0.8831
    2PC      HA 4133   2.679   1.020   1.711 -0.5568  1.3366  0.1325
    2PC      HB 4134   2.512   1.011   1.765  0.6250 -2.0744  0.7560
    2PC     O31 4135   2.587   0.837   1.694  0.0304 -0.0723 -0.4823
    2PC     P31 4136   2.609   0.755   1.822 -0.1090  0.1135 -0.4208
    2PC     O32 4137   2.475   0.690   1.868 -0.1202  0.4428  0.1778
    2PC     C31 4138   2.400   0.753   1.967 -0.3088 -0.5438 -0.4254
    2PC     H1A 4139   2.446   0.723   2.062  0.8086  1.3831 -0.3221
    2PC     H1B 4140   2.417   0.860   1.962  1.2743 -0.6048  1.9548
    2PC     C32 4141   2.244   0.729   1.968 -0.6172  0.0771  0.1833
    2PC     H2A 4142   2.223   0.622   1.964 -1.7567  0.2909  0.1912
    2PC     H2B 4143   2.212   0.765   2.066 -1.1027 -0.1239  0.1015
    2PC     N31 4144   2.157   0.790   1.854 -0.2612 -0.1014 -0.2476
    2PC     C33 4145   2.013   0.771   1.884  0.0603 -0.2265  0.3308
    2PC     H3A 4146   2.002   0.701   1.967 -0.5040  0.2398  0.6538
    2PC     H3B 4147   1.954   0.862   1.897  2.2186  1.5042 -1.2892
    2PC     H3C 4148   1.981   0.708   1.801  0.1674  1.2181 -0.8432
    2PC     C34 4149   2.176   0.944   1.855 -0.2838  1.1457  0.1357
    2PC     H4A 4150   2.104   0.974   1.779  0.9888 -0.6260 -1.9350
    2PC     H4B 4151   2.154   0.983   1.954  2.0895 -1.7410  2.0083
    2PC     H4C 4152   2.280   0.963   1.825  0.5054 -3.8199 -1.2223
    2PC     C35 4153   2.200   0.726   1.731 -1.2275 -0.1954  0.2990
    2PC     H5A 4154   2.136   0.748   1.645  0.9129  1.7356 -0.9008
    2PC     H5B 4155   2.206   0.621   1.759 -1.1712  0.2579  2.0879
    2PC     H5C 4156   2.300   0.762   1.708 -2.0455  1.0078 -1.6192
    2PC     O33 4157   2.703   0.645   1.778 -0.2005 -0.3688 -0.4149
    2PC     O34 4158   2.647   0.848   1.934  0.0951 -0.0465  0.0591
    2PC     O21 4159   2.392   0.983   1.543 -0.5531  0.4120  0.1397
    2PC     C21 4160   2.321   1.060   1.452  0.0756 -0.1476 -0.0999
    2PC     O22 4161   2.367   1.155   1.391 -0.3628  0.4147  0.6180
    3OL     C12 4162   2.175   1.022   1.440 -0.4053  0.5881  0.1257
    3OL     H2R 4163   2.124   1.075   1.521 -0.0021 -1.7007  1.9829
    3OL     H2S 4164   2.166   0.915   1.462 -0.8662  0.8097  1.0950
    3OL     C13 4165   2.119   1.056   1.303 -0.3588 -0.3793 -0.1796
    3OL     H3R 4166   2.143   1.160   1.280 -0.2298 -0.3585  0.0569
    3OL     H3S 4167   2.012   1.067   1.321 -0.4918  3.9772 -2.3612
    3OL     C14 4168   2.164   0.963   1.188 -0.1478 -0.0916  0.4758
    3OL     H4R 4169   2.152   0.858   1.213  0.3178 -0.6395 -1.4135
    3OL     H4S 4170   2.270   0.981   1.168 -0.0788  0.0598  0.9667
    3OL     C15 4171   2.084   1.002   1.062 -0.4786 -0.1959  0.7007
    3OL     H5R 4172   2.061   1.108   1.047  1.9725  0.4111  0.7581
    3OL     H5S 4173   1.992   0.954   1.094  0.5806 -2.4403  0.5750
    3OL     C16 4174   2.143   0.925   0.939 -0.2481 -0.0606 -0.5907
    3OL     H6R 4175   2.132   0.817   0.949  2.2842 -0.2608  0.6568
    3OL     H6S 4176   2.250   0.941   0.929 -0.4381  1.1016 -0.9338
    3OL     C17 4177   2.082   0.969   0.809 -0.6748  0.2941 -0.1084
    3OL     H7R 4178   2.136   0.917   0.729 -2.1214 -0.8596 -0.3975
    3OL     H7S 4179   2.092   1.076   0.791 -2.5250  0.8404  1.7198
    3OL     C18 4180   1.933   0.933   0.788  0.1975  0.0602 -0.6384
    3OL     H8R 4181   1.884   1.016   0.840 -2.0214 -1.1130 -0.7224
    3OL     H8S 4182   1.913   0.838   0.836  2.5075 -0.7338 -1.1229
    3OL     C19 4183   1.903   0.933   0.644  0.1405 -0.2258 -0.4847
    3OL     H9R 4184   1.968   1.006   0.595  0.5901  0.6162  1.2717
    3OL    C110 4185   1.811   0.859   0.579 -0.0017  1.1609 -0.7892
    3OL    H10R 4186   1.793   0.882   0.474 -0.3305 -0.1309 -1.0345
    3OL    C111 4187   1.723   0.754   0.640  0.6891  0.0976 -0.0362
    3OL    H11R 4188   1.754   0.733   0.743  1.5746  0.5412 -0.2063
    3OL    H11S 4189   1.728   0.665   0.576  2.1031  0.6124 -0.6816
    3OL    C112 4190   1.580   0.821   0.630  0.5818  0.1719  0.2963
    3OL    H12R 4191   1.501   0.746   0.624 -0.3514  1.2569 -2.2462
    3OL    H12S 4192   1.566   0.869   0.533  1.8103  2.0132  0.9806
    3OL    C113 4193   1.551   0.909   0.752  0.5455 -0.4976 -0.0458
    3OL    H13R 4194   1.596   1.007   0.734 -1.1807  0.3690  0.1713
    3OL    H13S 4195   1.598   0.867   0.841  0.1582  0.7529  0.7812
    3OL    C114 4196   1.402   0.923   0.786  0.3951  0.4484  0.3806
    3OL    H14R 4197   1.356   0.824   0.782 -1.6952  1.3967 -0.7354
    3OL    H14S 4198   1.363   0.966   0.694 -1.3426 -3.2318 -0.8301
    3OL    C115 4199   1.369   1.005   0.909 -0.4570  0.2868 -0.4586
    3OL    H15R 4200   1.412   0.962   1.000 -0.1828  0.7086 -0.3870
    3OL    H15S 4201   1.262   1.012   0.927 -0.4846  0.9996 -0.8642
    3OL    C116 4202   1.426   1.149   0.919 -0.2568 -0.5568  0.3572
    3OL    H16R 4203   1.528   1.151   0.879 -0.2762 -0.9046  0.2877
    3OL    H16S 4204   1.427   1.197   1.017  0.5602 -0.1141  0.1461
    3OL    C117 4205   1.342   1.233   0.825  0.0411  0.0980 -0.2010
    3OL    H17R 4206   1.236   1.206   0.828 -0.2099  0.3155 -3.6772
    3OL    H17S 4207   1.377   1.200   0.727 -0.2571  0.5987 -0.4778
    3OL    C118 4208   1.369   1.381   0.834 -0.0308 -0.1078 -0.5243
    3OL    H18R 4209   1.477   1.396   0.832  0.2490 -1.3107  1.7846
    3OL    H18S 4210   1.327   1.420   0.927  1.6922 -1.0748  0.7332
    3OL    H18T 4211   1.336   1.443   0.751  0.9323 -0.3523 -1.1069
    1PA    C116 4212   2.916   2.716  -0.350 -0.5694 -0.1232 -0.2721
    1PA    H16R 4213   2.987   2.633  -0.357 -0.0107  0.1127  1.9262
    1PA    H16S 4214   2.954   2.787  -0.425  0.3907  1.4176  1.5899
    1PA    H16T 4215   2.815   2.681  -0.372 -1.0773  0.0238  1.6520
    1PA    C115 4216   2.920   2.787  -0.218 -0.5453  0.0286 -0.2618
    1PA    H15R 4217   2.861   2.879  -0.228 -1.4869 -0.5745 -0.4334
    1PA    H15S 4218   2.871   2.723  -0.144  1.4537  0.8081  1.8589
    1PA    C114 4219   3.065   2.819  -0.161  0.7130  0.2585  0.6140
    1PA    H14R 4220   3.127   2.730  -0.170  0.7492  0.3527 -0.2177
    1PA    H14S 4221   3.109   2.895  -0.227  1.1362  1.1978  1.9423
    1PA    C113 4222   3.072   2.871  -0.020  0.0233  0.2643  0.0745
    1PA    H13R 4223   2.986   2.933   0.004  0.4575  1.4963 -1.4363
    1PA    H13S 4224   3.067   2.787   0.050  3.0145  0.5955  0.8346
    1PA    C112 4225   3.199   2.941   0.012  0.3847  0.2955  0.5445
    1PA    H12R 4226   3.287   2.877   0.000  0.2899  0.5741 -2.9308
    1PA    H12S 4227   3.213   3.016  -0.066  0.0527  0.2430  0.4329
    1PA    C111 4228   3.200   3.016   0.144  0.1500 -0.2640 -0.1925
    1PA    H11R 4229   3.282   3.088   0.147 -1.3548  1.7035  5.1351
    1PA    H11S 4230   3.117   3.083   0.167 -0.8593 -1.9556  1.3027
    1PA    C110 4231   3.222   2.928   0.267  0.2541  0.2739 -0.2062
    1PA    H10R 4232   3.152   2.846   0.287  1.6166 -0.0246  4.5471
    1PA    H10S 4233   3.313   2.879   0.234  0.8909  1.5865 -0.4850
    1PA     C19 4234   3.229   3.014   0.396 -0.1892  0.5816 -0.6426
    1PA     H9R 4235   3.278   3.108   0.370 -0.5926  0.6709 -1.0949
    1PA     H9S 4236   3.127   3.039   0.427  0.1927  1.2726  0.1076
    1PA     C18 4237   3.280   2.943   0.526  0.2515 -0.6789  0.3744
    1PA     H8R 4238   3.216   2.858   0.552 -2.6388  1.0151 -0.6880
    1PA     H8S 4239   3.381   2.905   0.509  0.8085  1.6392 -2.3261
    1PA     C17 4240   3.285   3.050   0.642  0.0632  0.7050 -0.3477
    1PA     H7R 4241   3.344   3.139   0.619  0.8344 -0.0973 -1.5962
    1PA     H7S 4242   3.180   3.075   0.657 -0.6876 -2.4747  0.3548
    1PA     C16 4243   3.347   3.011   0.781 -0.5081  1.4145  0.1642
    1PA     H6R 4244   3.302   2.918   0.816 -0.6559  2.1655  2.0795
    1PA     H6S 4245   3.451   2.980   0.765 -0.6347  0.3432  1.2283
    1PA     C15 4246   3.339   3.112   0.896  0.2625  0.5320 -0.1873
    1PA     H5R 4247   3.391   3.199   0.855 -0.0623  0.4800 -0.7305
    1PA     H5S 4248   3.234   3.140   0.907 -0.4902 -1.0883 -2.4483
    1PA     C14 4249   3.402   3.068   1.027 -0.2292  0.3087  0.2376
    1PA     H4R 4250   3.360   2.973   1.061 -0.9479  0.6112  0.2190
    1PA     H4S 4251   3.504   3.034   1.008 -0.2756  0.7535 -0.9185
    1PA     C13 4252   3.385   3.182   1.135 -0.5807 -0.0587 -0.8240
    1PA     H3R 4253   3.420   3.280   1.103  1.6757  0.0619  1.7082
    1PA     H3S 4254   3.284   3.205   1.169  0.7374 -0.1596  3.7676
    1PA     C12 4255   3.460   3.140   1.258  0.1353  0.0890 -1.0839
    1PA     H2R 4256   3.435   3.037   1.287  0.4835  0.5515  0.9868
    1PA     H2S 4257   3.568   3.130   1.246  0.4271  1.4434  0.2173
    2PC     C11 4258   3.440   3.243   1.369  0.4811 -0.2184  0.0703
    2PC     O12 4259   3.434   3.365   1.340  0.1113  0.3497  0.4516
    2PC     O11 4260   3.432   3.189   1.496  0.7575  0.0625 -0.3595
    2PC      C1 4261   3.442   3.274   1.614 -0.0319 -0.0588  0.5404
    2PC      HR 4262   3.382   3.363   1.593  1.7636  0.7193 -1.7574
    2PC      HS 4263   3.394   3.219   1.696  0.4570  2.3631  2.6010
    2PC      C2 4264   3.585   3.313   1.635 -0.4147  0.1293  0.0261
    2PC      HX 4265   3.652   3.227   1.644 -0.3725  0.1137 -0.4130
    2PC      C3 4266   3.593   3.393   1.770 -0.7431  0.2555  0.2793
    2PC      HA 4267   3.566   3.318   1.845  0.2405 -0.7143 -0.3087
    2PC      HB 4268   3.687   3.446   1.783 -1.0154  0.7465  0.2466
    2PC     O31 4269   3.490   3.487   1.772  0.1850  0.5391 -0.4759
    2PC     P31 4270   3.469   3.579   1.899 -0.0094 -0.2512 -0.0540
    2PC     O32 4271   3.581   3.697   1.885  0.2143 -0.0250 -0.1059
    2PC     C31 4272   3.604   3.752   1.759 -0.1746 -1.1598 -0.2044
    2PC     H1A 4273   3.619   3.676   1.683  1.0755 -2.6639  1.4457
    2PC     H1B 4274   3.520   3.817   1.736 -0.0717 -0.3179  1.5835
    2PC     C32 4275   3.740   3.835   1.769 -0.0352 -0.1644  0.0096
    2PC     H2A 4276   3.783   3.832   1.669  0.6455 -1.8426  0.3227
    2PC     H2B 4277   3.720   3.937   1.801 -2.0631 -0.9125  1.3457
    2PC     N31 4278   3.856   3.790   1.861  0.6512  0.3207  0.3405
    2PC     C33 4279   3.881   3.638   1.855  0.1012 -0.0271 -0.0905
    2PC     H3A 4280   3.926   3.618   1.757  0.8020 -0.8939  0.4009
    2PC     H3B 4281   3.949   3.604   1.933 -2.7352 -2.0576  1.6605
    2PC     H3C 4282   3.784   3.590   1.866  0.2691  0.0452  2.1322
    2PC     C34 4283   3.977   3.863   1.831 -0.3147 -0.0736  0.2281
    2PC     H4A 4284   3.968   3.893   1.726 -1.3997  2.9689  1.1069
    2PC     H4B 4285   3.973   3.962   1.876 -1.7103  0.6591 -1.3727
    2PC     H4C 4286   4.068   3.806   1.854  0.3686  0.1420 -1.7492
    2PC     C35 4287   3.820   3.814   2.005  0.3219  0.3992  0.1457
    2PC     H5A 4288   3.910   3.807   2.065  0.1190 -3.2945  0.2148
    2PC     H5B 4289   3.748   3.743   2.046  0.1532 -0.8877 -2.2209
    2PC     H5C 4290   3.764   3.906   2.020  0.6396  0.1600  3.4402
    2PC     O33 4291   3.338   3.649   1.900 -0.2621  0.0199 -0.2125
    2PC     O34 4292   3.495   3.501   2.019  0.4287  0.2651  0.4318
    2PC     O21 4293   3.644   3.399   1.530  0.1833  0.2380  0.0549
    2PC     C21 4294   3.770   3.423   1.530  0.0400  0.4019 -0.9749
    2PC     O22 4295   3.854   3.383   1.616 -0.1782 -0.1769 -0.7400
    3OL     C12 4296   3.808   3.523   1.417  0.7910 -0.4349  0.5397
    3OL     H2R 4297   3.907   3.564   1.435  0.3562  1.4145 -0.9659
    3OL     H2S 4298   3.735   3.603   1.408  1.3852  0.2256  1.5164
    3OL     C13 4299   3.806   3.441   1.287 -0.3522  0.2496 -1.1865
    3OL     H3R 4300   3.709   3.393   1.277 -0.8612  0.6204  1.2180
    3OL     H3S 4301   3.881   3.361   1.292  0.7276  1.2838  0.4990
    3OL     C14 4302   3.826   3.532   1.167 -0.4321  0.1416 -0.2665
    3OL     H4R 4303   3.910   3.595   1.197  1.5136 -2.9818  1.3662
    3OL     H4S 4304   3.734   3.588   1.152 -2.1469 -2.1409  1.2294
    3OL     C15 4305   3.867   3.469   1.035 -0.7380  0.0567  0.5680
    3OL     H5R 4306   3.911   3.544   0.969 -1.2871  0.8678  1.1145
    3OL     H5S 4307   3.775   3.432   0.989 -0.8574  1.5759 -0.4740
    3OL     C16 4308   3.976   3.361   1.050  0.1566 -0.5739  0.4618
    3OL     H6R 4309   3.942   3.280   1.116  1.9903  0.6937  3.1710
    3OL     H6S 4310   4.054   3.397   1.118  1.2927  1.6698 -1.8787
    3OL     C17 4311   4.026   3.315   0.911 -0.2145  0.3969  0.3725
    3OL     H7R 4312   4.061   3.212   0.916 -1.5993 -0.2680 -2.2607
    3OL     H7S 4313   4.106   3.374   0.866  0.7733 -0.2797  1.1824
    3OL     C18 4314   3.914   3.291   0.809 -0.2508 -0.0787 -0.8816
    3OL     H8R 4315   3.967   3.251   0.722  0.7990 -2.8333  0.8921
    3OL     H8S 4316   3.866   3.383   0.774 -2.4641 -0.8543 -0.0696
    3OL     C19 4317   3.811   3.197   0.845 -0.0230 -0.3492 -0.2691
    3OL     H9R 4318   3.751   3.227   0.930 -0.1394 -0.9515 -0.1328
    3OL    C110 4319   3.769   3.089   0.782 -0.2784 -0.3658  0.5116
    3OL    H10R 4320   3.678   3.044   0.823 -0.2489  1.1257  2.3705
    3OL    C111 4321   3.814   3.024   0.663 -0.8302  0.3169  0.1550
    3OL    H11R 4322   3.869   2.933   0.688  1.3498  1.7601  0.9522
    3OL    H11S 4323   3.899   3.078   0.621 -0.4666 -1.3361 -1.3775
    3OL    C112 4324   3.699   3.001   0.564 -0.2103  0.4202  0.3996
    3OL    H12R 4325   3.629   3.084   0.549 -2.1656 -1.1615  0.3005
    3OL    H12S 4326   3.624   2.933   0.605 -0.3197  0.9338  1.0639
    3OL    C113 4327   3.744   2.935   0.432 -0.7074  0.5792 -0.5365
    3OL    H13R 4328   3.786   2.838   0.456  1.0044  1.0899 -1.3216
    3OL    H13S 4329   3.836   2.982   0.396 -0.3110  0.4740  0.3120
    3OL    C114 4330   3.642   2.915   0.323  0.5548 -0.7498 -0.2832
    3OL    H14R 4331   3.606   3.011   0.286 -1.2183 -1.4156 -0.4162
    3OL    H14S 4332   3.556   2.874   0.377 -0.4470  0.1823 -1.1508
    3OL    C115 4333   3.674   2.816   0.207  0.3497  0.3520  0.4904
    3OL    H15R 4334   3.703   2.724   0.258 -0.0061  1.0110  1.9406
    3OL    H15S 4335   3.761   2.855   0.153 -0.0164 -1.6003 -1.6208
    3OL    C116 4336   3.561   2.779   0.108 -0.9165  0.6751 -0.4632
    3OL    H16R 4337   3.524   2.871   0.061  0.1564  1.0383 -0.6094
    3OL    H16S 4338   3.490   2.730   0.175  1.4483 -0.4251  1.3797
    3OL    C117 4339   3.602   2.676   0.010 -0.2968 -0.1490  0.2869
    3OL    H17R 4340   3.648   2.594   0.065  0.7132 -1.9260 -2.8879
    3OL    H17S 4341   3.674   2.721  -0.059 -2.5960  1.8820 -0.9346
    3OL    C118 4342   3.490   2.613  -0.080  0.2045 -0.2372  0.0549
    3OL    H18R 4343   3.407   2.589  -0.014 -0.9249  2.7115 -0.1451
    3OL    H18S 4344   3.516   2.519  -0.130  0.4051  0.0458 -0.3886
    3OL    H18T 4345   3.445   2.675  -0.158 -2.2429  1.0648  2.3283
    1PA    C116 4346   2.098   3.250   0.840  0.1600  0.9965  0.8102
    1PA    H16R 4347   2.056   3.222   0.742  0.6675  0.1406  0.8287
    1PA    H16S 4348   2.019   3.290   0.904 -0.7158  0.0872  0.3222
    1PA    H16T 4349   2.133   3.153   0.875 -0.4387 -0.0702 -1.3153
    1PA    C115 4350   2.213   3.352   0.820 -0.0332 -0.2087 -0.7455
    1PA    H15R 4351   2.173   3.436   0.762 -1.9856  0.4603  1.4075
    1PA    H15S 4352   2.235   3.382   0.923 -3.0217  1.8128 -0.5815
    1PA    C114 4353   2.336   3.288   0.759  0.1920 -0.0248  0.4082
    1PA    H14R 4354   2.373   3.206   0.822  0.5264 -0.2721 -0.1071
    1PA    H14S 4355   2.316   3.242   0.663 -1.3526  0.6713  0.3672
    1PA    C113 4356   2.457   3.386   0.758 -0.5491 -0.2403 -0.4367
    1PA    H13R 4357   2.445   3.463   0.681 -0.9547 -0.0397 -0.1770
    1PA    H13S 4358   2.472   3.433   0.855  2.7616 -0.7478 -0.6051
    1PA    C112 4359   2.586   3.316   0.731 -0.4860 -0.1414  0.2481
    1PA    H12R 4360   2.582   3.253   0.643 -0.2617  1.0642 -0.6464
    1PA    H12S 4361   2.654   3.399   0.712 -0.3302  0.0183  1.4171
    1PA    C111 4362   2.652   3.221   0.834  0.1083 -1.0948 -0.5350
    1PA    H11R 4363   2.659   3.276   0.928  0.7233  0.8871 -1.6892
    1PA    H11S 4364   2.578   3.145   0.862 -3.0669  2.0175  0.2357
    1PA    C110 4365   2.785   3.154   0.784  0.4008 -0.2333 -0.5027
    1PA    H10R 4366   2.747   3.068   0.729  0.2272 -2.0179  2.2007
    1PA    H10S 4367   2.830   3.218   0.709  3.3199 -0.6869  0.6982
    1PA     C19 4368   2.888   3.116   0.891  0.8203  0.0579  0.7403
    1PA     H9R 4369   2.980   3.082   0.842  1.1477  1.4402  0.3666
    1PA     H9S 4370   2.921   3.208   0.939  2.2780 -0.8019  1.4756
    1PA     C18 4371   2.840   3.012   0.993 -0.1349 -0.1757 -0.2228
    1PA     H8R 4372   2.743   3.036   1.036 -0.2741 -2.3018  0.7643
    1PA     H8S 4373   2.825   2.917   0.941 -0.9734 -1.6464  2.5426
    1PA     C17 4374   2.929   2.988   1.110  0.0639 -0.0328 -1.2646
    1PA     H7R 4375   3.031   2.972   1.075  0.7069  0.9346  0.0437
    1PA     H7S 4376   2.943   3.083   1.162  2.0649  1.8359 -4.8554
    1PA     C16 4377   2.882   2.878   1.207  0.0867 -0.6387  0.0025
    1PA     H6R 4378   2.788   2.896   1.259  0.5641  0.8908  0.3919
    1PA     H6S 4379   2.874   2.783   1.153  0.6754 -0.9624  0.4635
    1PA     C15 4380   2.971   2.880   1.331 -0.6058  0.2872 -1.1763
    1PA     H5R 4381   3.075   2.883   1.298 -0.7449  2.6808 -1.5912
    1PA     H5S 4382   2.951   2.968   1.393 -0.6927 -0.6251  0.1264
    1PA     C14 4383   2.936   2.758   1.415 -0.3087  0.7921  0.3574
    1PA     H4R 4384   2.836   2.770   1.456 -0.3394  2.7495 -0.1871
    1PA     H4S 4385   2.931   2.682   1.337 -1.3626 -1.3847  2.4340
    1PA     C13 4386   3.036   2.737   1.527 -0.0329  0.2235 -0.1634
    1PA     H3R 4387   3.132   2.733   1.475  1.0543  0.9251  1.6983
    1PA     H3S 4388   3.033   2.830   1.585 -3.6160 -0.2456  0.6825
    1PA     C12 4389   2.998   2.610   1.613 -0.1949 -0.9333  0.8150
    1PA     H2R 4390   2.904   2.626   1.665  0.1070  3.6140  0.3219
    1PA     H2S 4391   2.970   2.522   1.554 -2.5543 -0.2340  0.7903
    2PC     C11 4392   3.103   2.569   1.711 -0.4842  0.2148 -0.3913
    2PC     O12 4393   3.220   2.607   1.706  0.2008  0.0863  0.2179
    2PC     O11 4394   3.064   2.477   1.812  0.4065 -0.2219  0.2899
    2PC      C1 4395   3.152   2.443   1.919 -0.1815 -0.0470  0.2049
    2PC      HR 4396   3.252   2.412   1.888 -0.0336  1.7182 -1.2504
    2PC      HS 4397   3.158   2.537   1.974  0.2280  0.7067 -1.0870
    2PC      C2 4398   3.081   2.339   2.003 -0.9776 -0.5444 -0.1185
    2PC      HX 4399   2.989   2.378   2.048 -0.7317  0.0963 -0.1551
    2PC      C3 4400   3.170   2.284   2.122 -0.2669  0.1960  0.1066
    2PC      HA 4401   3.243   2.212   2.083  0.8248 -0.1543  2.6420
    2PC      HB 4402   3.244   2.353   2.162  2.0576 -0.4319 -2.7462
    2PC     O31 4403   3.088   2.212   2.214 -0.0138 -0.5504  0.3438
    2PC     P31 4404   3.157   2.155   2.346  0.1624 -0.0031 -0.2371
    2PC     O32 4405   3.115   2.248   2.467 -0.1409 -0.4426  0.4944
    2PC     C31 4406   3.164   2.384   2.472  0.0307  1.0938  0.1494
    2PC     H1A 4407   3.266   2.385   2.510  0.6158  1.0235 -1.3365
    2PC     H1B 4408   3.147   2.444   2.382 -1.7005  1.2926  0.5681
    2PC     C32 4409   3.071   2.440   2.583 -0.0789  0.5959  0.2329
    2PC     H2A 4410   3.096   2.546   2.588 -1.4528  0.9235  0.2890
    2PC     H2B 4411   2.966   2.437   2.556 -0.0749  0.4335  0.2319
    2PC     N31 4412   3.076   2.381   2.724  0.8899  1.2387  0.3995
    2PC     C33 4413   2.991   2.260   2.732  0.2139  0.7533  0.3508
    2PC     H3A 4414   2.977   2.239   2.838 -0.5208  0.1303  0.1398
    2PC     H3B 4415   2.896   2.283   2.683  1.0892 -0.6414 -2.1499
    2PC     H3C 4416   3.042   2.180   2.679  1.7276  1.1784  1.1114
    2PC     C34 4417   3.217   2.349   2.765 -0.0119 -0.1703  0.2790
    2PC     H4A 4418   3.219   2.304   2.865 -0.8748 -0.9558 -0.0445
    2PC     H4B 4419   3.253   2.272   2.697  0.8789 -0.0695  0.6164
    2PC     H4C 4420   3.277   2.440   2.761 -1.3196  0.6660 -1.4686
    2PC     C35 4421   3.013   2.490   2.808  0.7532 -0.1743  0.2163
    2PC     H5A 4422   3.024   2.461   2.913  1.6619 -1.2535 -0.1511
    2PC     H5B 4423   2.909   2.502   2.781  1.0825  0.8392 -0.6321
    2PC     H5C 4424   3.060   2.583   2.778  0.1977 -0.2328 -0.8755
    2PC     O33 4425   3.090   2.025   2.386 -0.1457 -0.2831  0.5497
    2PC     O34 4426   3.301   2.152   2.323 -0.2950 -0.8359 -0.1829
    2PC     O21 4427   3.058   2.219   1.918  0.1595 -0.4380 -0.2182
    2PC     C21 4428   2.931   2.201   1.874 -0.0981 -0.3179  0.2529
    2PC     O22 4429   2.832   2.269   1.900  0.0184  1.0778 -0.6099
    3OL     C12 4430   2.929   2.080   1.779 -0.6115  0.4808 -0.3822
    3OL     H2R 4431   2.837   2.025   1.803 -0.9732  0.8755 -0.8235
    3OL     H2S 4432   3.012   2.018   1.813 -0.8656  0.1776 -0.3029
    3OL     C13 4433   2.935   2.140   1.638 -0.0594 -0.9136 -0.2705
    3OL     H3R 4434   3.031   2.183   1.611 -0.9382  2.3383  1.2872
    3OL     H3S 4435   2.871   2.228   1.638  0.8067 -0.2609  0.7480
    3OL     C14 4436   2.885   2.046   1.532 -0.0065  0.3777 -0.1539
    3OL     H4R 4437   2.777   2.032   1.541  0.0516  0.4926  0.7853
    3OL     H4S 4438   2.933   1.949   1.542  0.0612  0.5897  2.2898
    3OL     C15 4439   2.911   2.098   1.392  0.0059  0.2212  0.2016
    3OL     H5R 4440   3.019   2.110   1.380 -0.2472  2.3527 -0.2855
    3OL     H5S 4441   2.883   2.198   1.359  3.3629  0.5503 -2.1985
    3OL     C16 4442   2.870   1.995   1.284 -0.7316 -0.4243 -0.2397
    3OL     H6R 4443   2.766   1.962   1.289 -0.4009 -1.3801  0.9354
    3OL     H6S 4444   2.928   1.903   1.295  1.6384  1.1199  1.0603
    3OL     C17 4445   2.895   2.048   1.141 -1.0970  0.7063 -0.1819
    3OL     H7R 4446   3.000   2.044   1.113 -0.5492  3.0481  1.2101
    3OL     H7S 4447   2.885   2.156   1.128  1.5756  1.1635  0.8949
    3OL     C18 4448   2.816   1.972   1.029 -0.2524 -0.7078 -0.3271
    3OL     H8R 4449   2.810   2.034   0.940  0.6340 -0.3320 -0.1414
    3OL     H8S 4450   2.713   1.972   1.065  0.3135 -1.1136  1.4075
    3OL     C19 4451   2.867   1.835   0.997 -0.2367 -1.1318 -0.2118
    3OL     H9R 4452   2.880   1.770   1.084 -0.6820  0.0620  0.7700
    3OL    C110 4453   2.902   1.790   0.873 -0.0704 -0.5023  0.1473
    3OL    H10R 4454   2.928   1.685   0.862 -0.7435 -0.5549 -1.2111
    3OL    C111 4455   2.882   1.866   0.746  0.5270 -0.2119  0.1908
    3OL    H11R 4456   2.963   1.835   0.680  0.4173  0.1574 -0.1258
    3OL    H11S 4457   2.886   1.974   0.762  0.6324 -0.5744  3.0330
    3OL    C112 4458   2.753   1.832   0.675 -0.0011 -0.5541 -0.4099
    3OL    H12R 4459   2.750   1.723   0.666  0.6194 -0.4606 -2.1010
    3OL    H12S 4460   2.760   1.874   0.575 -0.3437  1.1495  0.2522
    3OL    C113 4461   2.634   1.898   0.740 -0.1145 -0.1162 -0.2096
    3OL    H13R 4462   2.628   2.007   0.737 -1.2145 -0.1725 -2.8417
    3OL    H13S 4463   2.644   1.870   0.845  1.6480  1.2768  0.0299
    3OL    C114 4464   2.502   1.849   0.686 -0.3488  0.1638  0.0357
    3OL    H14R 4465   2.464   1.768   0.749 -1.5198 -0.2575 -1.1738
    3OL    H14S 4466   2.524   1.809   0.588  0.5065 -1.2140  0.7579
    3OL    C115 4467   2.386   1.950   0.659 -0.0174  0.2893  0.0311
    3OL    H15R 4468   2.443   2.041   0.637  0.5988  0.1868  1.1265
    3OL    H15S 4469   2.324   1.960   0.748 -2.0685 -0.3564 -1.2450
    3OL    C116 4470   2.291   1.921   0.552  0.3092  0.1030  0.3260
    3OL    H16R 4471   2.214   1.853   0.589 -0.3067  1.2224  1.1830
    3OL    H16S 4472   2.339   1.883   0.462 -1.1599  1.0767 -0.9223
    3OL    C117 4473   2.224   2.045   0.503 -0.5571  0.1431  0.2848
    3OL    H17R 4474   2.298   2.119   0.470 -0.4191  0.8878  2.1512
    3OL    H17S 4475   2.168   2.095   0.582  1.2531  1.5544  0.7650
    3OL    C118 4476   2.118   2.027   0.394  0.4477 -0.1415  0.3334
    3OL    H18R 4477   2.063   1.936   0.419  0.9978 -0.6348 -0.2254
    3OL    H18S 4478   2.163   2.002   0.298 -0.2951 -1.7322  0.3744
    3OL    H18T 4479   2.051   2.114   0.400  1.7088  0.8121  1.0723
    1PA    C116 4480   2.492   2.768  -0.057 -0.0510  0.2959  0.0787
    1PA    H16R 4481   2.410   2.698  -0.038 -0.2489  0.8111  1.1740
    1PA    H16S 4482   2.526   2.762  -0.161  0.2829  0.6911  0.1654
    1PA    H16T 4483   2.466   2.873  -0.044  0.1902  0.1474  1.9910
    1PA    C115 4484   2.612   2.713   0.021  0.1023  0.7070 -0.4529
    1PA    H15R 4485   2.605   2.605   0.007  0.7431  0.6139 -0.0998
    1PA    H15S 4486   2.705   2.751  -0.022  1.0414  0.0130  0.9026
    1PA    C114 4487   2.627   2.751   0.170 -0.3885 -0.5242  0.5961
    1PA    H14R 4488   2.599   2.856   0.172  1.0325  0.0915 -3.0327
    1PA    H14S 4489   2.555   2.696   0.230  0.3252  0.8612  2.8759
    1PA    C113 4490   2.768   2.716   0.218  0.0606  0.6702 -0.2451
    1PA    H13R 4491   2.795   2.617   0.182 -0.1463  0.6169 -0.2559
    1PA    H13S 4492   2.839   2.767   0.152  0.8759 -1.1230 -0.8113
    1PA    C112 4493   2.789   2.729   0.375  0.3999 -0.2743  0.1438
    1PA    H12R 4494   2.759   2.832   0.396  2.3768  0.0665  1.5727
    1PA    H12S 4495   2.717   2.663   0.423 -0.1078 -1.0446 -1.6023
    1PA    C111 4496   2.932   2.703   0.443 -0.0060 -0.1067 -0.4671
    1PA    H11R 4497   2.966   2.603   0.416  1.7710  0.1612  0.6016
    1PA    H11S 4498   3.004   2.779   0.412 -0.4045  0.2316 -0.5804
    1PA    C110 4499   2.914   2.699   0.598  0.1943 -0.2316  0.4232
    1PA    H10R 4500   2.898   2.806   0.613  2.0283 -0.0871  1.6580
    1PA    H10S 4501   2.828   2.641   0.632 -0.5004  1.2798  1.3390
    1PA     C19 4502   3.034   2.635   0.684 -0.3311 -0.2658  0.1693
    1PA     H9R 4503   3.069   2.540   0.642  2.2299 -0.3637  2.2620
    1PA     H9S 4504   3.121   2.698   0.664  0.7144 -1.4840  0.7617
    1PA     C18 4505   3.000   2.610   0.833 -0.6538  0.0168 -0.2038
    1PA     H8R 4506   2.950   2.700   0.868 -0.5141  0.0864 -0.1835
    1PA     H8S 4507   2.938   2.521   0.843  1.0890 -1.0762  2.1546
    1PA     C17 4508   3.128   2.594   0.919 -0.3933  1.0763  0.8054
    1PA     H7R 4509   3.201   2.530   0.869  0.0597 -0.5867  3.3974
    1PA     H7S 4510   3.180   2.689   0.934 -0.0740  0.7857  1.5985
    1PA     C16 4511   3.083   2.542   1.057 -0.2485  0.1017 -0.0121
    1PA     H6R 4512   3.000   2.605   1.090  0.3590  1.1397 -0.4089
    1PA     H6S 4513   3.031   2.447   1.044 -1.2096  0.7759 -1.3465
    1PA     C15 4514   3.188   2.532   1.160 -1.5912  0.4332 -0.1828
    1PA     H5R 4515   3.283   2.491   1.125 -0.8039  0.8785  1.3423
    1PA     H5S 4516   3.209   2.629   1.205  1.9888 -0.1769 -0.1984
    1PA     C14 4517   3.150   2.437   1.275 -0.2357 -0.1838 -0.3513
    1PA     H4R 4518   3.057   2.469   1.323 -0.6202 -2.4834  0.5611
    1PA     H4S 4519   3.116   2.340   1.238  0.1911 -1.2694  1.9203
    1PA     C13 4520   3.255   2.417   1.385 -0.2153  0.3321  0.1429
    1PA     H3R 4521   3.289   2.515   1.419 -0.4730  0.1429  0.9819
    1PA     H3S 4522   3.195   2.383   1.470  0.6903  2.0355  1.5253
    1PA     C12 4523   3.373   2.334   1.346  0.2586  0.2780 -0.0409
    1PA     H2R 4524   3.334   2.248   1.292  2.1005 -0.6284 -0.0049
    1PA     H2S 4525   3.431   2.386   1.270 -0.1231  0.1814 -0.4026
    2PC     C11 4526   3.455   2.300   1.473  0.5415  0.6263  0.2348
    2PC     O12 4527   3.438   2.343   1.587  0.2660  0.4456 -0.5285
    2PC     O11 4528   3.530   2.187   1.450 -0.0039  0.2948 -0.2854
    2PC      C1 4529   3.580   2.130   1.575  0.2886 -0.2794 -0.0194
    2PC      HR 4530   3.644   2.053   1.531  0.2996 -0.1610 -0.2147
    2PC      HS 4531   3.625   2.207   1.637 -0.5213  0.0473  0.1775
    2PC      C2 4532   3.458   2.062   1.645 -0.6324 -0.2825 -0.4109
    2PC      HX 4533   3.386   2.139   1.676  0.1590  0.3559 -0.1344
    2PC      C3 4534   3.496   1.987   1.778 -0.1111  0.1155 -0.5536
    2PC      HA 4535   3.536   2.050   1.857 -1.1859 -1.5998  1.4775
    2PC      HB 4536   3.398   1.955   1.814 -0.0719 -0.8504 -1.2455
    2PC     O31 4537   3.585   1.875   1.751  0.2880 -0.7328 -0.8477
    2PC     P31 4538   3.644   1.792   1.865 -0.2742  0.1566 -0.2180
    2PC     O32 4539   3.745   1.893   1.923 -0.5903 -0.4141 -0.3827
    2PC     C31 4540   3.829   1.853   2.024  0.2199 -0.0204 -0.2912
    2PC     H1A 4541   3.776   1.842   2.119  2.8907  2.5029  1.6434
    2PC     H1B 4542   3.878   1.758   2.002  1.4889  0.2475  1.1911
    2PC     C32 4543   3.933   1.955   2.054 -0.4909  0.3453 -0.2316
    2PC     H2A 4544   4.011   1.931   1.981  1.8007 -2.7019  2.8390
    2PC     H2B 4545   3.888   2.054   2.044 -0.1530  0.3200 -2.4547
    2PC     N31 4546   4.000   1.951   2.185 -0.0624  0.2417  0.2378
    2PC     C33 4547   4.080   1.825   2.211 -0.0536  1.5462  0.2502
    2PC     H3A 4548   4.128   1.792   2.119 -1.2958  2.9435 -0.9559
    2PC     H3B 4549   4.152   1.841   2.292 -0.8844 -2.9614  2.1994
    2PC     H3C 4550   4.003   1.752   2.238  2.2427 -0.9544  0.4718
    2PC     C34 4551   4.091   2.064   2.186  0.2704  0.1893 -0.1432
    2PC     H4A 4552   4.153   2.060   2.097  0.2538 -0.0444 -0.1453
    2PC     H4B 4553   4.035   2.157   2.193 -2.4696 -1.4412  2.6905
    2PC     H4C 4554   4.166   2.058   2.266  0.6256  0.4393 -0.4533
    2PC     C35 4555   3.911   1.972   2.302 -0.1426  0.4985  0.4911
    2PC     H5A 4556   3.852   2.062   2.284 -1.4253 -0.3022  0.5785
    2PC     H5B 4557   3.969   1.979   2.394 -1.8152 -0.1918  1.6376
    2PC     H5C 4558   3.848   1.884   2.312 -0.5904  0.8468  0.8014
    2PC     O33 4559   3.531   1.770   1.958 -0.4407  0.1723 -0.1346
    2PC     O34 4560   3.728   1.680   1.814 -0.6743 -0.0753  0.1739
    2PC     O21 4561   3.414   1.963   1.548  0.2865 -0.0088 -0.3833
    2PC     C21 4562   3.288   1.910   1.563 -0.1499  1.0557 -0.2428
    2PC     O22 4563   3.212   1.936   1.655 -0.1154  0.8136  0.4092
    3OL     C12 4564   3.257   1.817   1.453  0.1878 -0.4874 -0.7398
    3OL     H2R 4565   3.149   1.799   1.459  0.3179 -1.4692 -1.0544
    3OL     H2S 4566   3.317   1.728   1.471  0.6174 -0.0888 -0.1736
    3OL     C13 4567   3.313   1.874   1.319  0.1200 -0.0414 -0.4855
    3OL     H3R 4568   3.419   1.899   1.317 -0.7052  4.1580 -2.1271
    3OL     H3S 4569   3.267   1.973   1.316 -0.9616 -0.5549 -1.4424
    3OL     C14 4570   3.269   1.777   1.205  0.2235 -0.1297 -0.3290
    3OL     H4R 4571   3.164   1.748   1.198  0.7062 -2.1498  0.2729
    3OL     H4S 4572   3.318   1.681   1.223 -0.0975  0.1260  2.3173
    3OL     C15 4573   3.313   1.822   1.070  0.2460  0.5572  0.4953
    3OL     H5R 4574   3.421   1.810   1.068  0.3525  0.5728 -3.7411
    3OL     H5S 4575   3.297   1.929   1.051 -1.0842  0.2495 -0.2997
    3OL     C16 4576   3.261   1.740   0.952  0.2957  0.3678  0.6938
    3OL     H6R 4577   3.151   1.742   0.951  0.3072  2.4375 -0.1955
    3OL     H6S 4578   3.284   1.635   0.975  1.2728  0.2273 -0.8124
    3OL     C17 4579   3.300   1.781   0.804  0.5724  0.1497 -0.7991
    3OL     H7R 4580   3.409   1.782   0.808  0.5368  0.3530  1.4029
    3OL     H7S 4581   3.268   1.885   0.793 -0.7299 -0.3391 -1.8253
    3OL     C18 4582   3.261   1.693   0.695 -0.6174  0.3005 -0.5851
    3OL     H8R 4583   3.315   1.726   0.605  1.8344 -2.5294 -0.3167
    3OL     H8S 4584   3.158   1.720   0.671 -0.1475  1.6598 -1.1594
    3OL     C19 4585   3.264   1.547   0.709  0.0387  0.3889  0.1908
    3OL     H9R 4586   3.197   1.496   0.777 -0.1651 -0.7451 -0.8207
    3OL    C110 4587   3.362   1.469   0.655 -0.1721  0.1209 -0.1694
    3OL    H10R 4588   3.352   1.364   0.680 -1.7255  0.0534 -0.9451
    3OL    C111 4589   3.471   1.520   0.560 -0.1094 -0.0320  0.0112
    3OL    H11R 4590   3.564   1.471   0.588  2.1818  2.5242 -2.4565
    3OL    H11S 4591   3.486   1.626   0.584  0.3307 -0.1606  0.3077
    3OL    C112 4592   3.436   1.504   0.413  0.3262 -0.2730  0.5368
    3OL    H12R 4593   3.378   1.588   0.374 -0.5795 -1.5453 -0.9674
    3OL    H12S 4594   3.365   1.422   0.395  1.0128 -0.6781 -0.4118
    3OL    C113 4595   3.561   1.493   0.315 -0.1621  0.2983 -0.7914
    3OL    H13R 4596   3.619   1.401   0.323 -0.4298  0.0278 -1.8563
    3OL    H13S 4597   3.643   1.561   0.340  0.7913 -0.6432 -1.3188
    3OL    C114 4598   3.533   1.499   0.166  0.8013  0.5945  1.4206
    3OL    H14R 4599   3.448   1.432   0.152  0.2743  1.6155 -0.5943
    3OL    H14S 4600   3.623   1.457   0.121  0.9895  1.9617  0.4884
    3OL    C115 4601   3.506   1.632   0.101 -0.1576  0.0034  0.4555
    3OL    H15R 4602   3.584   1.705   0.121  2.2133 -1.6433 -1.9980
    3OL    H15S 4603   3.411   1.669   0.139 -0.3750  0.1522 -0.2282
    3OL    C116 4604   3.487   1.610  -0.050  0.3314 -0.7924  0.2308
    3OL    H16R 4605   3.394   1.555  -0.066  0.9484 -1.8790  0.2249
    3OL    H16S 4606   3.570   1.548  -0.087 -0.6110 -0.8101 -1.9702
    3OL    C117 4607   3.488   1.747  -0.122  1.0177 -0.2821  1.2176
    3OL    H17R 4608   3.501   1.730  -0.229 -0.2545 -0.8431  1.1361
    3OL    H17S 4609   3.575   1.807  -0.094  0.3924  1.9065 -1.1608
    3OL    C118 4610   3.370   1.841  -0.101  0.2216 -0.2510 -0.1392
    3OL    H18R 4611   3.370   1.936  -0.155 -0.0810  0.2555  0.7356
    3OL    H18S 4612   3.337   1.862   0.000 -0.2414 -1.3618 -0.0495
    3OL    H18T 4613   3.287   1.786  -0.146  0.3686  1.7616 -3.1926
    1PA    C116 4614   2.284   2.457   0.224  0.3850  0.3634 -0.4689
    1PA    H16R 4615   2.296   2.545   0.288 -0.9607 -0.3176  0.7568
    1PA    H16S 4616   2.179   2.433   0.238  0.4028  0.3056 -0.4340
    1PA    H16T 4617   2.310   2.477   0.119  2.5803  1.3536  0.2005
    1PA    C115 4618   2.376   2.351   0.283  0.1389  0.0768  0.0049
    1PA    H15R 4619   2.337   2.326   0.382  1.4079 -2.9992 -0.1650
    1PA    H15S 4620   2.358   2.258   0.229 -2.2567  0.2410  0.4495
    1PA    C114 4621   2.515   2.399   0.278 -0.6831  0.3336 -0.2957
    1PA    H14R 4622   2.531   2.426   0.174 -0.7913  0.5710 -0.2524
    1PA    H14S 4623   2.512   2.492   0.334 -3.0683 -0.3045  0.7677
    1PA    C113 4624   2.629   2.311   0.331 -0.6324  0.6435 -0.1484
    1PA    H13R 4625   2.637   2.223   0.267 -0.5062 -1.0541  2.0682
    1PA    H13S 4626   2.720   2.371   0.325 -0.9800  1.3353  1.0755
    1PA    C112 4627   2.622   2.252   0.473 -0.5438 -0.2477 -0.1710
    1PA    H12R 4628   2.531   2.192   0.476 -2.1943  2.1012 -0.5237
    1PA    H12S 4629   2.709   2.189   0.494  0.6053  1.5096  0.5509
    1PA    C111 4630   2.625   2.363   0.583 -0.2013  0.5476 -0.6762
    1PA    H11R 4631   2.706   2.431   0.557 -1.1297  1.0311 -2.4871
    1PA    H11S 4632   2.535   2.425   0.578  0.1445  1.2557  1.2247
    1PA    C110 4633   2.648   2.318   0.726  0.2741 -0.7284 -0.9457
    1PA    H10R 4634   2.573   2.241   0.748 -1.9900  1.4059 -0.7641
    1PA    H10S 4635   2.741   2.262   0.743  0.1762 -0.2884  1.3924
    1PA     C19 4636   2.634   2.440   0.827  0.6181  0.0406  0.1224
    1PA     H9R 4637   2.705   2.514   0.790  1.1221 -0.6882 -0.4066
    1PA     H9S 4638   2.533   2.481   0.827  0.6014 -0.0005 -0.0685
    1PA     C18 4639   2.668   2.388   0.965  0.3414 -0.9395  0.6298
    1PA     H8R 4640   2.624   2.294   1.001 -0.5594 -0.9909 -0.5663
    1PA     H8S 4641   2.777   2.375   0.966  0.5108  0.2039 -0.6166
    1PA     C17 4642   2.643   2.500   1.064  0.4434 -0.1706 -0.1519
    1PA     H7R 4643   2.697   2.589   1.029  2.0386 -0.7716  0.6842
    1PA     H7S 4644   2.537   2.525   1.050  0.5748 -0.3679 -1.6004
    1PA     C16 4645   2.691   2.467   1.211  0.2125  0.6102 -0.3117
    1PA     H6R 4646   2.667   2.369   1.253 -0.9816 -0.7716 -3.8846
    1PA     H6S 4647   2.797   2.460   1.187 -0.2655  0.4563 -2.6084
    1PA     C15 4648   2.668   2.578   1.323 -0.7227  0.0410  0.4866
    1PA     H5R 4649   2.734   2.564   1.409 -0.5552 -0.0026  0.3519
    1PA     H5S 4650   2.699   2.678   1.290 -0.8548  0.0980  0.5350
    1PA     C14 4651   2.529   2.592   1.360  0.5475 -0.4438 -0.9904
    1PA     H4R 4652   2.520   2.686   1.413 -1.2344 -0.6769 -0.8094
    1PA     H4S 4653   2.453   2.590   1.282  1.0509 -0.5974 -1.4822
    1PA     C13 4654   2.487   2.489   1.463 -0.0516  0.4186  0.5467
    1PA     H3R 4655   2.384   2.509   1.492 -0.1754  0.7062 -0.0721
    1PA     H3S 4656   2.488   2.389   1.418  0.3787  0.2642  0.8955
    1PA     C12 4657   2.572   2.477   1.594  0.3370 -0.1858  0.2616
    1PA     H2R 4658   2.675   2.444   1.582  1.0683  1.8966  0.4921
    1PA     H2S 4659   2.584   2.572   1.645 -1.9106 -0.0476  0.6459
    2PC     C11 4660   2.516   2.376   1.689  0.8266  0.2695 -0.1078
    2PC     O12 4661   2.418   2.401   1.762 -0.2099 -0.3568 -0.4915
    2PC     O11 4662   2.574   2.255   1.677 -0.4061  0.4833  0.2487
    2PC      C1 4663   2.530   2.141   1.753  0.2778 -0.3231 -0.0406
    2PC      HR 4664   2.598   2.060   1.725  1.8166  0.8543  0.1745
    2PC      HS 4665   2.538   2.160   1.861 -1.3053  1.8713 -0.2297
    2PC      C2 4666   2.391   2.096   1.711  0.2271 -0.8845 -0.2962
    2PC      HX 4667   2.337   2.190   1.720  2.7747  0.8180 -1.5293
    2PC      C3 4668   2.346   1.988   1.803  0.4650 -0.1304  0.5777
    2PC      HA 4669   2.317   2.028   1.900  1.1093  0.8704  0.3683
    2PC      HB 4670   2.266   1.925   1.762 -1.3356 -0.8495  4.6892
    2PC     O31 4671   2.455   1.913   1.839  0.0586 -0.5048 -0.3683
    2PC     P31 4672   2.465   1.840   1.979 -0.3281  0.3248 -0.3086
    2PC     O32 4673   2.490   1.952   2.083  0.1450  0.2229  0.0802
    2PC     C31 4674   2.614   2.007   2.118 -0.3303  0.0037 -0.4778
    2PC     H1A 4675   2.681   1.931   2.161  0.6107  0.0765 -1.7856
    2PC     H1B 4676   2.657   2.052   2.029 -0.9026  1.9486  0.1805
    2PC     C32 4677   2.562   2.108   2.225 -0.4040 -0.2221  0.3624
    2PC     H2A 4678   2.455   2.126   2.211 -0.4150 -0.4948  0.0939
    2PC     H2B 4679   2.577   2.064   2.323 -2.7367  0.4145  1.0775
    2PC     N31 4680   2.643   2.234   2.239 -0.1401 -0.4659 -0.0875
    2PC     C33 4681   2.625   2.319   2.121 -0.5597  0.5105  0.2296
    2PC     H3A 4682   2.522   2.349   2.106 -0.8427 -0.6096 -0.1834
    2PC     H3B 4683   2.688   2.406   2.140 -1.2745  1.5488 -1.8431
    2PC     H3C 4684   2.658   2.270   2.029  1.9683  3.1581 -0.4410
    2PC     C34 4685   2.591   2.305   2.362 -0.3478  0.0656  0.2131
    2PC     H4A 4686   2.662   2.386   2.381  0.1187 -0.1332 -0.6270
    2PC     H4B 4687   2.494   2.352   2.344 -1.5712 -2.4575 -0.2589
    2PC     H4C 4688   2.589   2.238   2.448 -1.3429  0.0063  0.1538
    2PC     C35 4689   2.794   2.203   2.248 -0.3018  0.6153 -0.3566
    2PC     H5A 4690   2.807   2.097   2.274 -3.2289  0.6511  1.7752
    2PC     H5B 4691   2.849   2.262   2.322 -2.3125  1.4110  0.5688
    2PC     H5C 4692   2.848   2.217   2.154  2.0601  0.0337  0.8294
    2PC     O33 4693   2.330   1.783   2.010  0.1651  0.1580  0.3954
    2PC     O34 4694   2.579   1.744   1.975  0.1228 -0.3716  0.0821
    2PC     O21 4695   2.399   2.047   1.572 -0.4446 -0.2341 -0.2181
    2PC     C21 4696   2.294   2.018   1.498 -0.3361 -0.3932  0.4075
    2PC     O22 4697   2.181   2.030   1.541  0.2243 -0.1449 -0.4381
    3OL     C12 4698   2.320   1.963   1.355 -0.1536 -0.1117  0.7294
    3OL     H2R 4699   2.231   1.962   1.291 -0.1008 -0.9052  0.6566
    3OL     H2S 4700   2.323   1.855   1.372 -1.0945 -0.3840 -0.7078
    3OL     C13 4701   2.445   1.999   1.286  0.0211 -0.2943  0.2654
    3OL     H3R 4702   2.454   1.945   1.192 -0.5834 -0.2002  0.1444
    3OL     H3S 4703   2.523   1.964   1.353 -0.1416  1.1303  1.2468
    3OL     C14 4704   2.469   2.145   1.270  0.0573  0.2683  0.5430
    3OL     H4R 4705   2.562   2.160   1.216 -0.4010  2.4189  0.2607
    3OL     H4S 4706   2.493   2.184   1.369 -0.0894  0.3070  0.5642
    3OL     C15 4707   2.351   2.222   1.216  0.3540 -0.1095 -0.1179
    3OL     H5R 4708   2.368   2.329   1.230 -1.9686  0.2928  0.0835
    3OL     H5S 4709   2.261   2.198   1.274  0.4095 -1.4281 -0.5331
    3OL     C16 4710   2.298   2.194   1.069 -0.6994 -0.3931 -0.6731
    3OL     H6R 4711   2.254   2.094   1.060  0.6140 -1.3223  2.1563
    3OL     H6S 4712   2.384   2.198   1.002 -0.5230 -0.2997 -0.4420
    3OL     C17 4713   2.202   2.300   1.031 -0.0842 -0.1532  0.5818
    3OL     H7R 4714   2.246   2.396   1.059 -0.8210 -0.0292  1.3412
    3OL     H7S 4715   2.108   2.286   1.084  0.1454  0.4024  1.1540
    3OL     C18 4716   2.172   2.308   0.881  0.2034 -0.2345  0.1438
    3OL     H8R 4717   2.126   2.406   0.864  0.9543 -0.0304 -0.7671
    3OL     H8S 4718   2.098   2.229   0.869  0.8406 -0.7440 -0.4282
    3OL     C19 4719   2.280   2.289   0.790 -0.2989  0.1994  0.1207
    3OL     H9R 4720   2.361   2.223   0.822 -1.6074 -2.1411 -1.0962
    3OL    C110 4721   2.284   2.335   0.666  0.9392  0.2114  0.6100
    3OL    H10R 4722   2.365   2.314   0.597 -1.1051 -0.9957 -1.5385
    3OL    C111 4723   2.176   2.414   0.595  0.5784  0.9452 -0.6725
    3OL    H11R 4724   2.082   2.391   0.647  1.8715 -0.8129  1.0260
    3OL    H11S 4725   2.156   2.382   0.493 -2.8761 -0.4208  0.2848
    3OL    C112 4726   2.188   2.563   0.603 -0.4485  1.1449  0.2432
    3OL    H12R 4727   2.288   2.584   0.564  0.2174 -0.9520  0.7041
    3OL    H12S 4728   2.197   2.592   0.708  2.8334 -0.6744  0.5958
    3OL    C113 4729   2.073   2.634   0.533 -0.8532  0.2812  0.1543
    3OL    H13R 4730   1.986   2.610   0.595 -0.7347 -0.4203  0.0570
    3OL    H13S 4731   2.063   2.586   0.436  1.2632  1.6832 -0.8375
    3OL    C114 4732   2.080   2.788   0.528 -0.2923  0.8446  0.2059
    3OL    H14R 4733   2.152   2.820   0.452 -1.5492 -0.2633 -1.5128
    3OL    H14S 4734   2.123   2.819   0.624  0.5646  0.8936 -0.1793
    3OL    C115 4735   1.950   2.847   0.498  0.0934 -0.0997 -0.6576
    3OL    H15R 4736   1.879   2.806   0.570 -0.0488  0.9888 -0.1542
    3OL    H15S 4737   1.927   2.806   0.399 -0.9434 -4.1573  1.0731
    3OL    C116 4738   1.928   3.002   0.504 -0.7280 -0.1874 -0.2755
    3OL    H16R 4739   2.011   3.038   0.442  0.9677 -2.6802  0.3918
    3OL    H16S 4740   1.948   3.035   0.607  0.5700  1.2121 -0.9379
    3OL    C117 4741   1.786   3.056   0.466  0.3055  0.2940  0.4408
    3OL    H17R 4742   1.713   3.035   0.544 -2.3681  0.7155 -1.7927
    3OL    H17S 4743   1.742   3.017   0.374  2.3814 -0.6565 -0.2258
    3OL    C118 4744   1.792   3.203   0.455  0.4800 -0.4414  1.2731
    3OL    H18R 4745   1.690   3.241   0.457 -1.5030 -5.0865  1.4907
    3OL    H18S 4746   1.838   3.230   0.360 -0.0595  0.1667  1.1803
    3OL    H18T 4747   1.846   3.263   0.528 -1.3771  1.5240  1.1101
    1PA    C116 4748   4.791   1.747  -0.022 -0.1282 -0.1807 -0.2669
    1PA    H16R 4749   4.856   1.671  -0.065  0.1618 -0.1220  0.0698
    1PA    H16S 4750   4.831   1.777   0.074  1.7626 -0.2600 -0.9925
    1PA    H16T 4751   4.789   1.842  -0.077 -1.6815  0.8343  1.4309
    1PA    C115 4752   4.654   1.696  -0.007  0.6565  0.5275  0.2057
    1PA    H15R 4753   4.583   1.778   0.001 -0.2226 -0.3900  2.4147
    1PA    H15S 4754   4.622   1.643  -0.097 -0.1504 -1.0981  1.3918
    1PA    C114 4755   4.633   1.617   0.117 -0.3600 -0.4052 -0.5398
    1PA    H14R 4756   4.691   1.526   0.131 -0.0898 -0.1411  0.0780
    1PA    H14S 4757   4.661   1.685   0.197  0.3363  1.4865 -2.3052
    1PA    C113 4758   4.483   1.573   0.134 -0.6672 -0.3644 -0.2823
    1PA    H13R 4759   4.422   1.663   0.137 -0.1711  0.1116 -2.5813
    1PA    H13S 4760   4.442   1.514   0.052 -0.6630 -1.1715  0.2766
    1PA    C112 4761   4.460   1.503   0.270 -0.4434 -0.2104  0.0942
    1PA    H12R 4762   4.525   1.416   0.281  1.1109  1.0206  1.2218
    1PA    H12S 4763   4.505   1.563   0.350  2.0704  0.2256 -1.5322
    1PA    C111 4764   4.316   1.470   0.307 -0.0651  0.4523 -0.3107
    1PA    H11R 4765   4.274   1.571   0.317  0.5554  0.5477  1.6503
    1PA    H11S 4766   4.264   1.405   0.236  0.8601  0.0707 -0.6492
    1PA    C110 4767   4.290   1.420   0.448  0.1207  0.4394  0.2602
    1PA    H10R 4768   4.347   1.484   0.516  3.1809 -0.9867 -0.7440
    1PA    H10S 4769   4.186   1.425   0.478 -1.3895 -0.7125 -4.0725
    1PA     C19 4770   4.352   1.294   0.483  0.4085 -0.0393 -0.5552
    1PA     H9R 4771   4.314   1.210   0.424 -0.3636 -0.1786  0.1235
    1PA     H9S 4772   4.460   1.296   0.473  0.9323  2.0792  3.4961
    1PA     C18 4773   4.332   1.250   0.634  0.4706  0.8271  0.5875
    1PA     H8R 4774   4.377   1.329   0.694 -1.4010  2.7485 -0.3703
    1PA     H8S 4775   4.231   1.250   0.677  0.0099  1.4363 -0.4427
    1PA     C17 4776   4.398   1.119   0.655  0.5005  0.3630 -0.7787
    1PA     H7R 4777   4.348   1.045   0.592  0.0417 -0.2548  0.2764
    1PA     H7S 4778   4.504   1.129   0.633  0.6887 -1.4440 -0.8407
    1PA     C16 4779   4.394   1.075   0.803 -0.7618 -0.3307  0.4090
    1PA     H6R 4780   4.415   1.159   0.869  0.9241  0.5443 -1.1570
    1PA     H6S 4781   4.289   1.050   0.823 -1.5655  0.8032 -1.9533
    1PA     C15 4782   4.490   0.952   0.820  0.5565 -0.5125 -0.4433
    1PA     H5R 4783   4.443   0.866   0.771 -0.8901 -0.7851  1.3000
    1PA     H5S 4784   4.579   0.975   0.762  1.2328  1.0772  1.1055
    1PA     C14 4785   4.523   0.906   0.961  0.4921  0.1093  0.5294
    1PA     H4R 4786   4.597   0.826   0.956  0.5920  0.2609 -0.4703
    1PA     H4S 4787   4.576   0.987   1.012 -0.3492 -0.3555  2.2353
    1PA     C13 4788   4.401   0.857   1.039 -0.7280 -0.7879 -0.7988
    1PA     H3R 4789   4.336   0.942   1.061  0.4606 -0.7058  3.2587
    1PA     H3S 4790   4.347   0.779   0.986 -0.0097 -1.0892 -1.1005
    1PA     C12 4791   4.443   0.814   1.177 -0.1180 -0.3340  0.0983
    1PA     H2R 4792   4.493   0.717   1.182  0.3662 -0.1648 -1.1714
    1PA     H2S 4793   4.507   0.893   1.217 -1.2238 -0.3121  1.9898
    2PC     C11 4794   4.327   0.803   1.265 -0.5896 -0.1085  0.4869
    2PC     O12 4795   4.257   0.706   1.272 -1.0227  0.1119 -0.3211
    2PC     O11 4796   4.301   0.923   1.331  0.2076  0.0823 -0.5803
    2PC      C1 4797   4.179   0.931   1.412  0.1291 -0.6330  0.7632
    2PC      HR 4798   4.099   0.895   1.346 -0.1760 -1.1457  1.4067
    2PC      HS 4799   4.193   0.860   1.494 -0.7732  0.2312  1.6876
    2PC      C2 4800   4.146   1.071   1.474  0.5552  0.6272 -0.2069
    2PC      HX 4801   4.229   1.128   1.517 -0.8426  1.2747  1.8150
    2PC      C3 4802   4.046   1.047   1.594 -0.3301 -0.2877  0.5301
    2PC      HA 4803   4.096   1.006   1.682  1.4201  2.0388  0.7039
    2PC      HB 4804   3.995   1.137   1.628  0.2653 -0.1456  1.0603
    2PC     O31 4805   3.950   0.953   1.560  0.2439  0.2975  0.1274
    2PC     P31 4806   3.816   0.937   1.647  0.1401  0.0866 -0.3468
    2PC     O32 4807   3.843   0.805   1.725 -0.4631  0.3636 -0.0401
    2PC     C31 4808   3.912   0.807   1.841 -0.2992 -0.7975  0.4917
    2PC     H1A 4809   4.018   0.831   1.826 -0.8282 -0.1779 -3.1129
    2PC     H1B 4810   3.878   0.885   1.910  2.6418  0.8214  0.3091
    2PC     C32 4811   3.891   0.661   1.892  0.3411 -0.5757 -0.0131
    2PC     H2A 4812   3.794   0.626   1.854 -0.5667 -1.2824  2.6954
    2PC     H2B 4813   3.971   0.594   1.861  0.6593 -0.4067  0.4249
    2PC     N31 4814   3.884   0.644   2.040 -0.4496  0.0187 -0.2393
    2PC     C33 4815   3.997   0.696   2.122  0.4234 -0.2299  0.0783
    2PC     H3A 4816   4.087   0.670   2.067 -0.0998 -1.8694 -0.0529
    2PC     H3B 4817   3.990   0.804   2.136  3.0785  0.1723 -1.0125
    2PC     H3C 4818   3.997   0.646   2.219 -1.0975 -0.4652 -0.0181
    2PC     C34 4819   3.755   0.710   2.083 -0.1542 -0.1037 -0.6836
    2PC     H4A 4820   3.748   0.819   2.085 -2.1449 -0.1898 -1.6231
    2PC     H4B 4821   3.674   0.670   2.023 -0.1315 -0.3054 -0.5816
    2PC     H4C 4822   3.734   0.678   2.186 -1.0017  0.5351 -0.6441
    2PC     C35 4823   3.868   0.499   2.069 -0.1368 -0.0410  0.2775
    2PC     H5A 4824   3.776   0.468   2.019 -0.7896  0.9951  0.7906
    2PC     H5B 4825   3.866   0.487   2.177  1.1903  0.9461  0.4310
    2PC     H5C 4826   3.948   0.441   2.023 -0.6940 -1.1532  0.6583
    2PC     O33 4827   3.806   1.050   1.741 -0.3690 -0.6559 -0.5330
    2PC     O34 4828   3.702   0.911   1.560  0.5999  0.4149  0.5482
    2PC     O21 4829   4.091   1.146   1.373  0.0235  0.2902 -0.1099
    2PC     C21 4830   4.074   1.276   1.392  0.1443 -0.5962 -0.3655
    2PC     O22 4831   4.125   1.337   1.485 -0.0360  0.2799 -0.3894
    3OL     C12 4832   3.984   1.334   1.292  0.3393 -0.0457 -0.2442
    3OL     H2R 4833   3.942   1.431   1.318 -1.2158 -0.6598 -0.3203
    3OL     H2S 4834   3.901   1.263   1.282 -0.5869  0.8755  0.7402
    3OL     C13 4835   4.050   1.348   1.153  0.4063  0.1022  0.3474
    3OL     H3R 4836   3.978   1.380   1.077 -0.9777  0.6380  1.8250
    3OL     H3S 4837   4.074   1.245   1.123 -4.7977 -1.6079  0.9338
    3OL     C14 4838   4.162   1.459   1.156 -0.2744 -0.3443 -0.5019
    3OL     H4R 4839   4.237   1.431   1.230 -2.2179  0.4300  1.8834
    3OL     H4S 4840   4.130   1.554   1.198 -1.1194  0.2747 -2.4103
    3OL     C15 4841   4.221   1.470   1.018 -0.4488 -0.0161 -0.9433
    3OL     H5R 4842   4.133   1.491   0.956 -1.3814 -1.0952 -0.0319
    3OL     H5S 4843   4.257   1.375   0.979 -1.5440  0.4923 -3.3875
    3OL     C16 4844   4.319   1.580   0.982  0.5601 -0.2962  0.0542
    3OL     H6R 4845   4.396   1.579   1.060  0.9035  0.8180 -0.2570
    3OL     H6S 4846   4.267   1.673   1.008  1.4014 -0.2607  1.7876
    3OL     C17 4847   4.365   1.572   0.837  0.4294 -0.2753  0.4185
    3OL     H7R 4848   4.278   1.575   0.772  1.0225 -0.3352 -0.3931
    3OL     H7S 4849   4.410   1.473   0.826  1.7717  0.5031 -1.7464
    3OL     C18 4850   4.488   1.653   0.800  0.1193 -0.4316  0.4785
    3OL     H8R 4851   4.565   1.612   0.866  0.8540  0.0535 -0.0618
    3OL     H8S 4852   4.478   1.753   0.840 -0.4084  0.3414 -1.4585
    3OL     C19 4853   4.535   1.646   0.658 -0.4853  0.1565 -0.3608
    3OL     H9R 4854   4.585   1.553   0.631 -0.2021 -0.6007  2.5087
    3OL    C110 4855   4.524   1.759   0.579 -0.0762 -0.7143  0.1557
    3OL    H10R 4856   4.577   1.769   0.484  1.1644 -1.0941  0.7877
    3OL    C111 4857   4.468   1.898   0.611  0.2941 -0.2523  0.0406
    3OL    H11R 4858   4.535   1.981   0.588 -0.2682  1.1385  2.9853
    3OL    H11S 4859   4.469   1.913   0.719 -0.0942 -0.2583  0.0471
    3OL    C112 4860   4.326   1.909   0.567  0.1075 -0.5499 -0.2666
    3OL    H12R 4861   4.263   1.880   0.651 -0.0329 -0.5963 -0.3889
    3OL    H12S 4862   4.298   1.836   0.491  0.0693  0.3748 -1.1668
    3OL    C113 4863   4.281   2.045   0.527  0.1649  0.0999 -0.2251
    3OL    H13R 4864   4.312   2.113   0.607  0.5827 -0.3919  0.0413
    3OL    H13S 4865   4.172   2.045   0.527  0.1399 -1.1935  0.5029
    3OL    C114 4866   4.314   2.094   0.391 -0.3508 -0.0867 -0.1673
    3OL    H14R 4867   4.278   2.022   0.317  0.7446  0.4270 -1.2228
    3OL    H14S 4868   4.421   2.076   0.393 -0.3226  0.0855  1.3759
    3OL    C115 4869   4.271   2.232   0.355  0.2333 -0.9818  0.0397
    3OL    H15R 4870   4.164   2.237   0.376 -0.0474 -0.8379 -1.3030
    3OL    H15S 4871   4.283   2.256   0.249  0.6670  0.0026  0.3017
    3OL    C116 4872   4.335   2.346   0.423  0.0973  0.5360 -0.3414
    3OL    H16R 4873   4.326   2.334   0.531  2.3723  0.3585 -0.1166
    3OL    H16S 4874   4.282   2.436   0.391 -0.9912  0.7626  1.9134
    3OL    C117 4875   4.479   2.360   0.375  0.1620 -1.2493 -0.0701
    3OL    H17R 4876   4.472   2.386   0.269 -0.0829  0.9224  0.4363
    3OL    H17S 4877   4.522   2.261   0.392  2.2458 -0.4869 -0.5105
    3OL    C118 4878   4.558   2.454   0.457  0.2017 -0.0154 -0.8118
    3OL    H18R 4879   4.663   2.429   0.442  0.3622  0.7573 -0.9849
    3OL    H18S 4880   4.519   2.453   0.559  0.3633 -0.6051 -0.7500
    3OL    H18T 4881   4.550   2.559   0.429  0.4924 -0.0629 -1.0827
    1PA    C116 4882   2.409   3.030   0.405 -0.4547  0.5170 -0.3628
    1PA    H16R 4883   2.400   3.133   0.440 -2.2310  1.6337 -3.7187
    1PA    H16S 4884   2.309   2.991   0.388 -0.1548  0.2664 -1.5965
    1PA    H16T 4885   2.466   3.039   0.312  1.1078  0.4529  0.5407
    1PA    C115 4886   2.506   2.940   0.491  0.5638 -0.9306  0.4865
    1PA    H15R 4887   2.555   2.859   0.437  3.1686  1.2175 -0.6055
    1PA    H15S 4888   2.600   2.992   0.510  1.3172 -2.2200  0.3596
    1PA    C114 4889   2.433   2.883   0.611  0.1305 -0.8300 -0.3952
    1PA    H14R 4890   2.397   2.967   0.672  0.2133  1.1693 -2.9298
    1PA    H14S 4891   2.345   2.828   0.577  0.4815 -0.1552 -2.5587
    1PA    C113 4892   2.518   2.788   0.698 -0.1298  0.3626 -0.1416
    1PA    H13R 4893   2.534   2.697   0.640 -0.8110  0.0893  0.0937
    1PA    H13S 4894   2.615   2.839   0.707  0.7431 -1.3657  0.7854
    1PA    C112 4895   2.453   2.758   0.835 -0.2875 -0.3135  0.3576
    1PA    H12R 4896   2.359   2.705   0.817  0.0244 -1.3692  1.6864
    1PA    H12S 4897   2.519   2.689   0.888 -0.9265 -0.3260  1.1602
    1PA    C111 4898   2.453   2.872   0.939 -0.0217  0.1369 -0.1564
    1PA    H11R 4899   2.557   2.884   0.970  0.1776  1.1131 -1.1289
    1PA    H11S 4900   2.440   2.963   0.881 -0.1190  1.2400  1.5181
    1PA    C110 4901   2.352   2.873   1.057 -0.0559  0.0152  0.3251
    1PA    H10R 4902   2.251   2.867   1.016  0.6509  1.4522 -1.7968
    1PA    H10S 4903   2.359   2.778   1.111 -0.7358  0.9357  2.1424
    1PA     C19 4904   2.357   2.994   1.144  0.0103  0.0948 -0.0918
    1PA     H9R 4905   2.450   3.004   1.200  0.2378 -1.1964 -0.2101
    1PA     H9S 4906   2.351   3.076   1.072  1.1456 -0.4526 -0.8321
    1PA     C18 4907   2.241   2.997   1.234  0.1643 -1.4784 -0.5116
    1PA     H8R 4908   2.143   2.990   1.186  0.8816  0.0848 -2.3132
    1PA     H8S 4909   2.248   2.916   1.307 -1.2146  0.3551  1.8147
    1PA     C17 4910   2.248   3.121   1.330 -0.4914 -0.0602  0.7776
    1PA     H7R 4911   2.345   3.123   1.381  1.8631  1.0265 -3.2413
    1PA     H7S 4912   2.257   3.215   1.276  1.8741 -0.8161 -0.2755
    1PA     C16 4913   2.134   3.130   1.430 -0.0898 -0.3250 -0.2559
    1PA     H6R 4914   2.052   3.143   1.359  0.2654  1.3497 -0.4068
    1PA     H6S 4915   2.133   3.032   1.479  1.9107 -1.0886 -1.6155
    1PA     C15 4916   2.153   3.248   1.537 -0.2050  0.5440 -0.0704
    1PA     H5R 4917   2.064   3.260   1.599 -0.6714  0.3943 -0.6938
    1PA     H5S 4918   2.234   3.218   1.603  0.7231 -1.2646 -1.8903
    1PA     C14 4919   2.194   3.375   1.467 -0.6317  0.0515  0.2013
    1PA     H4R 4920   2.299   3.364   1.439  0.2567  2.2498  2.2868
    1PA     H4S 4921   2.129   3.389   1.380 -0.9469  1.7655  0.6845
    1PA     C13 4922   2.184   3.508   1.550 -0.1789  0.2827  0.4770
    1PA     H3R 4923   2.218   3.587   1.482 -0.0610  0.1150  0.3421
    1PA     H3S 4924   2.079   3.523   1.576 -0.7886 -0.8078 -1.1969
    1PA     C12 4925   2.253   3.499   1.686  0.0413  0.0240 -0.6145
    1PA     H2R 4926   2.208   3.408   1.727 -0.5272  0.5314 -0.0984
    1PA     H2S 4927   2.360   3.480   1.673  0.1319 -0.0473  0.1847
    2PS     C11 4928   2.235   3.616   1.782  0.4746 -0.2077  0.1847
    2PS     O12 4929   2.281   3.615   1.895  0.3978 -0.4806 -0.1886
    2PS     O11 4930   2.185   3.726   1.724  0.0724 -0.2846 -0.3777
    2PS      C1 4931   2.196   3.855   1.795  0.1931 -0.2678 -0.0028
    2PS      HR 4932   2.112   3.914   1.759  1.8841  2.3859  0.1015
    2PS      HS 4933   2.185   3.839   1.903 -0.6525  0.2289 -0.0046
    2PS      C2 4934   2.319   3.929   1.757  0.1559 -0.9491 -0.8001
    2PS      HX 4935   2.397   3.855   1.737  0.2110 -1.0165 -0.3409
    2PS      C3 4936   2.357   4.031   1.875  0.6489 -0.8255 -0.5014
    2PS      HA 4937   2.359   3.976   1.970  0.4490 -0.3305 -0.2060
    2PS      HB 4938   2.457   4.072   1.866 -0.0034  1.0235  0.1349
    2PS     O31 4939   2.256   4.137   1.896 -0.3479  0.2812  0.2092
    2PS     P31 4940   2.286   4.261   1.995 -0.6358  0.1679 -0.1567
    2PS     O32 4941   2.172   4.244   2.097  0.0234 -0.0840  0.0294
    2PS     C31 4942   2.194   4.183   2.225  0.2536  0.2387  0.1870
    2PS     H1A 4943   2.238   4.087   2.197  0.9399  1.0673 -1.7456
    2PS     H1B 4944   2.269   4.241   2.279  0.1343  0.3489  0.2337
    2PS     C32 4945   2.058   4.176   2.303  0.5029 -0.1137 -0.7974
    2PS     H2A 4946   1.979   4.137   2.239 -0.3261  0.7852 -0.3603
    2PS     N31 4947   2.018   4.314   2.345  0.1095  0.6622  0.0187
    2PS    HN1A 4948   1.919   4.311   2.374 -0.2958  0.4380 -1.3621
    2PS    HN1B 4949   2.066   4.352   2.429 -1.3280  0.8088  0.8098
    2PS    HN1C 4950   2.025   4.383   2.269  1.5381  0.5869  0.0648
    2PS     C33 4951   2.070   4.073   2.412 -0.3381 -0.5335 -0.1395
    2PS     O33 4952   2.410   4.224   2.065  0.0463 -0.0781 -0.1753
    2PS     O34 4953   2.277   4.395   1.930  0.0045 -0.0744  0.3222
    2PS     O21 4954   2.303   4.003   1.625 -0.1223 -0.0801 -0.3945
    2PS     C21 4955   2.416   4.049   1.563 -0.8076 -0.1973 -0.2563
    2PS     O22 4956   2.530   4.035   1.601  0.4255  0.2694  0.1846
    2PS     O35 4957   2.038   3.958   2.389  0.1473 -0.0568 -0.1846
    2PS     O36 4958   2.108   4.111   2.518 -0.3877 -0.2748 -0.5644
    3OL     C12 4959   2.393   4.110   1.428  0.6182  0.1253  0.6944
    3OL     H2R 4960   2.432   4.211   1.409 -1.2657  0.7601 -0.0439
    3OL     H2S 4961   2.285   4.121   1.419  0.8573  0.8338 -2.2119
    3OL     C13 4962   2.439   4.020   1.313 -0.1377  0.8348  0.1532
    3OL     H3R 4963   2.548   4.013   1.315 -0.0623 -0.9102 -3.4253
    3OL     H3S 4964   2.414   4.075   1.222 -1.2535  0.1311  0.0168
    3OL     C14 4965   2.382   3.881   1.323  0.3044 -0.7674 -0.5887
    3OL     H4R 4966   2.274   3.894   1.322  0.0759 -1.9173  1.8619
    3OL     H4S 4967   2.399   3.833   1.420 -1.3535 -0.5811 -0.1852
    3OL     C15 4968   2.433   3.795   1.218 -0.3722 -0.2276  0.0104
    3OL     H5R 4969   2.542   3.804   1.213 -0.5181  1.0079 -2.1057
    3OL     H5S 4970   2.407   3.828   1.117  1.0379  0.8434 -0.0316
    3OL     C16 4971   2.391   3.652   1.236 -0.0137  0.3898  0.2938
    3OL     H6R 4972   2.288   3.631   1.207  0.9894 -0.8558 -2.8033
    3OL     H6S 4973   2.406   3.630   1.342  0.7682 -1.4541 -0.1581
    3OL     C17 4974   2.477   3.553   1.157  0.3368  0.2235 -0.2335
    3OL     H7R 4975   2.580   3.582   1.180  1.5257 -2.7501 -1.3149
    3OL     H7S 4976   2.453   3.569   1.051  0.1778  3.1926  0.1553
    3OL     C18 4977   2.438   3.411   1.201  0.0491 -0.1423 -0.3143
    3OL     H8R 4978   2.337   3.388   1.166  0.1329 -1.1837  0.0835
    3OL     H8S 4979   2.438   3.420   1.310  1.0264 -0.3421 -0.2866
    3OL     C19 4980   2.535   3.305   1.162 -0.0811  0.1577  0.0936
    3OL     H9R 4981   2.521   3.248   1.070  0.0432  0.2601  0.0114
    3OL    C110 4982   2.632   3.266   1.243 -0.6184 -0.0930  0.3053
    3OL    H10R 4983   2.688   3.182   1.204  0.7634  1.2559 -0.7458
    3OL    C111 4984   2.666   3.338   1.371 -0.5064  0.2570  0.1622
    3OL    H11R 4985   2.650   3.446   1.358 -1.6771  0.1528  0.5943
    3OL    H11S 4986   2.775   3.332   1.378 -0.5845  0.4688  2.1988
    3OL    C112 4987   2.594   3.288   1.498 -0.7445  0.0493  0.3204
    3OL    H12R 4988   2.489   3.313   1.482 -0.2867  3.9378  2.1222
    3OL    H12S 4989   2.604   3.352   1.586 -3.2340  0.4899  0.3495
    3OL    C113 4990   2.611   3.139   1.525  0.7542 -0.3869  0.1911
    3OL    H13R 4991   2.718   3.118   1.534  0.8476 -0.5935 -1.1851
    3OL    H13S 4992   2.591   3.078   1.436 -2.6956 -1.9281  1.7948
    3OL    C114 4993   2.544   3.088   1.648 -0.0282  0.1996  0.1497
    3OL    H14R 4994   2.437   3.110   1.644 -0.1214 -0.4107 -2.0055
    3OL    H14S 4995   2.584   3.126   1.742  1.7945  0.0818 -0.5299
    3OL    C115 4996   2.551   2.941   1.664 -0.2020  0.2855 -0.4119
    3OL    H15R 4997   2.646   2.921   1.712  0.5280  2.4333 -0.8578
    3OL    H15S 4998   2.568   2.895   1.566 -2.3277 -1.1168 -0.1856
    3OL    C116 4999   2.438   2.863   1.723 -0.7155  0.4675  0.2997
    3OL    H16R 5000   2.424   2.885   1.829  1.2931  1.1800  0.4627
    3OL    H16S 5001   2.479   2.762   1.734  0.4006  0.8459 -0.1938
    3OL    C117 5002   2.299   2.868   1.647 -0.5598 -0.2704 -0.0037
    3OL    H17R 5003   2.326   2.868   1.541  0.6186  0.3166  0.2810
    3OL    H17S 5004   2.260   2.968   1.667  2.2422  1.1882 -1.2515
    3OL    C118 5005   2.200   2.755   1.689 -0.9052  0.3854 -0.0195
    3OL    H18R 5006   2.200   2.739   1.797 -2.0868 -0.8600 -0.1838
    3OL    H18S 5007   2.233   2.661   1.644 -2.5702 -0.2098 -0.0590
    3OL    H18T 5008   2.103   2.772   1.642 -1.3476  0.3388  0.8570
    1PA    C116 5009   1.222   4.517   1.245 -0.0062  0.5810  0.0167
    1PA    H16R 5010   1.324   4.517   1.204  0.1839 -0.8191  0.4447
    1PA    H16S 5011   1.180   4.617   1.257 -0.9728 -0.0144  2.0667
    1PA    H16T 5012   1.153   4.457   1.186  0.9036 -0.3600 -0.1256
    1PA    C115 5013   1.215   4.447   1.382  0.1265  0.0578 -0.3024
    1PA    H15R 5014   1.276   4.492   1.461  1.6445 -2.2999 -0.0423
    1PA    H15S 5015   1.112   4.454   1.419  0.4320 -2.0259  1.0978
    1PA    C114 5016   1.231   4.298   1.386 -0.4344  0.0548  0.2409
    1PA    H14R 5017   1.211   4.254   1.484  3.6381  0.9477  1.6654
    1PA    H14S 5018   1.163   4.247   1.317 -1.3888  0.3365  0.9456
    1PA    C113 5019   1.374   4.259   1.351 -0.1159  0.2436  0.3020
    1PA    H13R 5020   1.408   4.298   1.254  0.6731 -0.8031  0.1353
    1PA    H13S 5021   1.435   4.294   1.434 -0.0113 -0.6324  0.6069
    1PA    C112 5022   1.401   4.108   1.352 -0.3470 -0.7172 -0.0465
    1PA    H12R 5023   1.508   4.096   1.365 -0.0258  0.9864 -0.8374
    1PA    H12S 5024   1.358   4.068   1.444 -0.5358  1.1792  0.7410
    1PA    C111 5025   1.346   4.041   1.222  0.4007 -0.1074  0.3729
    1PA    H11R 5026   1.237   4.048   1.215  0.1832 -1.0618  2.1583
    1PA    H11S 5027   1.386   4.101   1.141 -1.7363  1.5894  0.4659
    1PA    C110 5028   1.371   3.897   1.209 -0.0908  0.1253  0.5378
    1PA    H10R 5029   1.326   3.883   1.111  0.4522  1.7805  0.0113
    1PA    H10S 5030   1.478   3.874   1.197 -0.3100 -0.1321 -1.2069
    1PA     C19 5031   1.321   3.798   1.309 -0.4839 -0.6736  0.0962
    1PA     H9R 5032   1.385   3.793   1.397  2.2121  1.6272 -1.5948
    1PA     H9S 5033   1.228   3.840   1.348  0.0615 -0.2195  0.9487
    1PA     C18 5034   1.283   3.658   1.263 -0.0158 -0.2828  0.3463
    1PA     H8R 5035   1.214   3.662   1.179  1.1512 -0.0555 -0.6383
    1PA     H8S 5036   1.358   3.597   1.213 -1.5853 -1.1078 -1.0775
    1PA     C17 5037   1.227   3.575   1.377  0.3008  0.4510  0.3640
    1PA     H7R 5038   1.156   3.641   1.429  0.1134 -0.5687  1.4501
    1PA     H7S 5039   1.165   3.497   1.333 -0.2713  0.1419  1.6525
    1PA     C16 5040   1.319   3.493   1.469  0.4779  0.0819  0.1644
    1PA     H6R 5041   1.361   3.573   1.531 -0.6845  0.1782  0.8730
    1PA     H6S 5042   1.268   3.435   1.546 -0.1226 -0.5315 -0.6847
    1PA     C15 5043   1.427   3.403   1.408 -0.0884 -1.4772  0.6864
    1PA     H5R 5044   1.404   3.298   1.424  0.4251 -1.9459 -1.3206
    1PA     H5S 5045   1.422   3.413   1.299  1.3769  0.4675  0.7445
    1PA     C14 5046   1.569   3.435   1.452 -0.0691  0.5044 -0.2335
    1PA     H4R 5047   1.637   3.377   1.389  0.3486  0.2053  0.4941
    1PA     H4S 5048   1.590   3.539   1.426  0.4459  0.0907 -1.5888
    1PA     C13 5049   1.619   3.403   1.593  0.4234  0.5865 -0.8272
    1PA     H3R 5050   1.550   3.446   1.666  1.4220  0.4812  0.2144
    1PA     H3S 5051   1.625   3.294   1.602 -0.8004  0.1593 -3.9577
    1PA     C12 5052   1.755   3.458   1.621 -0.8731 -0.6407 -0.7833
    1PA     H2R 5053   1.832   3.438   1.545  1.8157  0.6352  1.4214
    1PA     H2S 5054   1.746   3.567   1.627 -1.9613 -0.7726  0.4171
    2PC     C11 5055   1.813   3.417   1.749  0.5774 -0.5598  0.3319
    2PC     O12 5056   1.931   3.439   1.772  0.0576 -0.3712 -0.3345
    2PC     O11 5057   1.722   3.366   1.838  0.4029 -0.7141 -0.3049
    2PC      C1 5058   1.751   3.349   1.980  0.5705 -0.2548  0.2448
    2PC      HR 5059   1.857   3.347   2.009  0.5138  1.7222  0.7321
    2PC      HS 5060   1.698   3.427   2.036  1.3671  1.0643 -0.7850
    2PC      C2 5061   1.678   3.223   2.026  0.2020  0.2752  0.1132
    2PC      HX 5062   1.569   3.237   2.023  0.0144 -1.0869 -0.2767
    2PC      C3 5063   1.698   3.189   2.175  0.4444  0.2755  0.1986
    2PC      HA 5064   1.647   3.270   2.229 -1.6981  1.6691 -3.4861
    2PC      HB 5065   1.646   3.096   2.198 -2.2075  0.7759 -3.0200
    2PC     O31 5066   1.830   3.180   2.205 -0.0922  0.1284  0.3368
    2PC     P31 5067   1.875   3.152   2.358 -0.5181  0.0130 -0.2212
    2PC     O32 5068   1.848   2.994   2.369  0.4811 -0.5294  0.1723
    2PC     C31 5069   1.929   2.893   2.312  0.6433 -0.6753  0.6420
    2PC     H1A 5070   1.904   2.884   2.206 -0.9216  0.7953  0.8351
    2PC     H1B 5071   2.036   2.913   2.313  1.0224 -2.5390  1.5119
    2PC     C32 5072   1.899   2.754   2.375 -0.2252  0.4446  0.1806
    2PC     H2A 5073   1.796   2.725   2.356  0.3411 -0.7354 -1.3754
    2PC     H2B 5074   1.960   2.676   2.328 -0.4288  0.0553  0.5540
    2PC     N31 5075   1.925   2.742   2.521  0.6945 -0.4609 -0.3066
    2PC     C33 5076   1.927   2.593   2.552  0.1470  0.1849 -0.1460
    2PC     H3A 5077   1.830   2.554   2.521 -0.4586  0.2934  1.5123
    2PC     H3B 5078   2.014   2.542   2.511  1.7664  1.7293  1.1816
    2PC     H3C 5079   1.939   2.573   2.659  1.1447  0.6189 -0.1700
    2PC     C34 5080   2.055   2.799   2.555  0.2127 -0.1730  0.3902
    2PC     H4A 5081   2.060   2.771   2.660 -0.3303 -1.0988  0.1747
    2PC     H4B 5082   2.124   2.742   2.493 -0.2985 -0.9905  0.5626
    2PC     H4C 5083   2.050   2.907   2.538 -1.8091 -0.2415  0.2195
    2PC     C35 5084   1.817   2.815   2.597 -0.1464  0.3250 -0.3288
    2PC     H5A 5085   1.867   2.912   2.602  1.3826 -0.4640  0.2713
    2PC     H5B 5086   1.798   2.770   2.694 -0.0406  0.6089 -0.1760
    2PC     H5C 5087   1.722   2.808   2.543  0.8571 -1.4786 -2.0216
    2PC     O33 5088   2.024   3.172   2.366  0.1779  0.2976  0.4247
    2PC     O34 5089   1.787   3.227   2.444 -0.2480  0.1056 -0.1025
    2PC     O21 5090   1.713   3.116   1.937  0.7905  0.6037 -0.0528
    2PC     C21 5091   1.663   2.991   1.952 -0.6667 -0.5698 -0.3853
    2PC     O22 5092   1.565   2.967   2.022 -0.2538 -0.4218  0.3398
    3OL     C12 5093   1.730   2.878   1.865  0.3800  0.0993 -1.2797
    3OL     H2R 5094   1.654   2.852   1.792  1.0331 -3.1879 -0.9237
    3OL     H2S 5095   1.749   2.791   1.929  3.4033  0.3051 -1.7367
    3OL     C13 5096   1.861   2.903   1.791 -0.6146  0.2510 -0.3409
    3OL     H3R 5097   1.907   2.815   1.746  1.0734  0.4084  0.9807
    3OL     H3S 5098   1.924   2.938   1.873 -0.4961  1.4471 -0.9167
    3OL     C14 5099   1.849   3.013   1.687 -0.3709  0.3510  0.4641
    3OL     H4R 5100   1.942   3.069   1.697  0.1229 -0.0520 -1.6125
    3OL     H4S 5101   1.770   3.086   1.707  0.1278  0.7613  0.9797
    3OL     C15 5102   1.823   2.967   1.545 -0.5903 -0.2227  0.4888
    3OL     H5R 5103   1.744   2.892   1.547 -2.1432  1.3270  0.2851
    3OL     H5S 5104   1.908   2.915   1.502 -2.2880 -2.8030  0.0023
    3OL     C16 5105   1.774   3.067   1.438  0.8508  0.0360  0.2386
    3OL     H6R 5106   1.844   3.148   1.418  2.7305 -1.4923  0.3465
    3OL     H6S 5107   1.687   3.127   1.469  0.2568 -0.7944  0.2169
    3OL     C17 5108   1.731   2.981   1.316 -0.7990 -0.7665 -0.3569
    3OL     H7R 5109   1.713   2.876   1.341 -0.2679 -0.3477  1.9498
    3OL     H7S 5110   1.821   2.979   1.254 -0.1984  2.5241  0.2046
    3OL     C18 5111   1.626   3.045   1.234 -0.2737  0.4093 -0.0359
    3OL     H8R 5112   1.642   3.152   1.224  0.0351  0.3114 -0.6068
    3OL     H8S 5113   1.529   3.031   1.282 -1.1850 -0.4351 -2.0128
    3OL     C19 5114   1.633   2.983   1.096 -0.0773 -0.0577 -0.2353
    3OL     H9R 5115   1.630   2.875   1.094 -0.4628 -0.0353 -1.4295
    3OL    C110 5116   1.653   3.059   0.988  0.1415  0.5176  0.5396
    3OL    H10R 5117   1.657   3.002   0.896 -0.2485 -0.2531  0.9890
    3OL    C111 5118   1.664   3.206   0.981  0.0482 -0.2571 -0.0525
    3OL    H11R 5119   1.761   3.237   1.022 -0.1768  0.4759 -0.0640
    3OL    H11S 5120   1.596   3.247   1.056 -0.7575 -0.8973 -0.4174
    3OL    C112 5121   1.639   3.274   0.848  0.0194  0.1612  0.0425
    3OL    H12R 5122   1.708   3.231   0.775  0.5233  1.0084  0.0089
    3OL    H12S 5123   1.657   3.381   0.853 -0.2097  0.1853  0.3742
    3OL    C113 5124   1.494   3.252   0.804  0.0123 -0.7053  0.6590
    3OL    H13R 5125   1.421   3.273   0.883  0.4795  1.4964  0.5656
    3OL    H13S 5126   1.488   3.144   0.790  0.6065 -0.6327 -0.2067
    3OL    C114 5127   1.460   3.340   0.679 -0.3791  0.0593 -0.5457
    3OL    H14R 5128   1.538   3.303   0.611  0.3983 -0.4320  0.5768
    3OL    H14S 5129   1.489   3.445   0.691 -4.4204  1.7714 -3.6451
    3OL    C115 5130   1.318   3.325   0.641 -0.2445  1.0091 -0.2910
    3OL    H15R 5131   1.266   3.394   0.708 -1.2122 -1.0012  1.1469
    3OL    H15S 5132   1.282   3.224   0.666 -0.6476  0.9292 -1.1589
    3OL    C116 5133   1.287   3.364   0.495  0.2443 -0.3632  0.8224
    3OL    H16R 5134   1.358   3.307   0.436 -0.6898 -0.3525 -0.3444
    3OL    H16S 5135   1.308   3.471   0.488  2.6314 -0.8181  0.1244
    3OL    C117 5136   1.139   3.340   0.471 -0.9460  0.0273  0.4590
    3OL    H17R 5137   1.094   3.396   0.554  1.5690  0.1620  1.8188
    3OL    H17S 5138   1.111   3.235   0.485 -0.8077 -0.1000 -0.1879
    3OL    C118 5139   1.083   3.381   0.331 -0.1657  0.6478 -0.0918
    3OL    H18R 5140   0.992   3.327   0.305  0.2700  0.4910 -1.3162
    3OL    H18S 5141   1.156   3.363   0.252  1.2103  1.4809  0.9311
    3OL    H18T 5142   1.064   3.488   0.328 -0.9140  0.5132 -0.4511
    1PA    C116 5143   1.279   2.715   0.262 -0.0347  0.2999  0.1669
    1PA    H16R 5144   1.340   2.786   0.206 -0.0741  0.0513 -0.1919
    1PA    H16S 5145   1.239   2.764   0.351  1.3789  2.8696 -0.5115
    1PA    H16T 5146   1.194   2.692   0.198 -1.2066 -1.6343  2.2632
    1PA    C115 5147   1.361   2.593   0.288  0.2532  0.0013 -0.2027
    1PA    H15R 5148   1.396   2.558   0.190  1.0549  0.3283 -0.0375
    1PA    H15S 5149   1.444   2.617   0.354  0.0281 -1.2468  0.5698
    1PA    C114 5150   1.286   2.481   0.353  0.7248  0.1033 -0.3332
    1PA    H14R 5151   1.257   2.512   0.454  0.3768 -3.1528  0.7081
    1PA    H14S 5152   1.192   2.468   0.298  0.1869 -0.9025  0.7500
    1PA    C113 5153   1.368   2.357   0.343 -0.2212 -0.2630  0.0132
    1PA    H13R 5154   1.371   2.319   0.240  2.3819  0.7179 -0.3692
    1PA    H13S 5155   1.473   2.379   0.364  0.5079 -4.0720  1.1600
    1PA    C112 5156   1.321   2.239   0.428 -0.4668  0.2854 -0.5942
    1PA    H12R 5157   1.215   2.230   0.404 -0.5645  1.2835 -0.5774
    1PA    H12S 5158   1.362   2.141   0.400 -1.6417 -0.7182  1.0606
    1PA    C111 5159   1.345   2.249   0.580  0.4234  0.6223 -0.0978
    1PA    H11R 5160   1.439   2.297   0.609  0.0509  2.3844 -1.5959
    1PA    H11S 5161   1.272   2.320   0.618 -1.3461 -0.6852 -0.9542
    1PA    C110 5162   1.333   2.114   0.652  0.1848  0.0504  1.1408
    1PA    H10R 5163   1.253   2.059   0.603  0.7684  0.3046 -0.1710
    1PA    H10S 5164   1.418   2.051   0.625 -0.1966  1.0119 -2.9570
    1PA     C19 5165   1.309   2.125   0.804  0.0279 -0.4839 -0.2574
    1PA     H9R 5166   1.395   2.179   0.843 -0.7266  0.5581 -0.0061
    1PA     H9S 5167   1.229   2.198   0.813  0.1490 -0.4758  0.9056
    1PA     C18 5168   1.281   1.996   0.875  0.4347 -0.1748  0.2349
    1PA     H8R 5169   1.245   2.010   0.977  1.8043  1.6829  0.5298
    1PA     H8S 5170   1.203   1.947   0.817 -0.4904 -0.2381  1.4946
    1PA     C17 5171   1.396   1.897   0.867  0.4227 -0.5815  0.0486
    1PA     H7R 5172   1.424   1.870   0.765  0.6233 -1.3350  0.3003
    1PA     H7S 5173   1.486   1.942   0.910  1.9417 -0.6877 -2.7695
    1PA     C16 5174   1.375   1.765   0.948 -0.2052  0.2298 -0.0114
    1PA     H6R 5175   1.270   1.737   0.955 -0.3268  0.7842  0.5063
    1PA     H6S 5176   1.438   1.685   0.909  0.1951  0.1449  0.7876
    1PA     C15 5177   1.406   1.785   1.092 -0.5177 -0.0857 -0.3485
    1PA     H5R 5178   1.494   1.847   1.108 -1.1888  0.6452  0.6112
    1PA     H5S 5179   1.319   1.842   1.124  0.8680  1.4224  0.9112
    1PA     C14 5180   1.414   1.663   1.173  0.2629 -0.2462 -0.6171
    1PA     H4R 5181   1.398   1.699   1.275 -1.7407  0.6549 -1.1928
    1PA     H4S 5182   1.326   1.602   1.153  0.3916 -1.1274  1.2513
    1PA     C13 5183   1.548   1.581   1.161 -0.3225 -0.3730  0.3255
    1PA     H3R 5184   1.574   1.579   1.055  0.1443 -1.1239  0.4406
    1PA     H3S 5185   1.628   1.635   1.213  1.3976 -0.8844 -1.6587
    1PA     C12 5186   1.536   1.434   1.217 -0.0456 -0.8622 -0.3315
    1PA     H2R 5187   1.453   1.385   1.167 -0.5536  0.9397 -1.3525
    1PA     H2S 5188   1.620   1.371   1.187  0.6595 -0.1501  0.0739
    2PC     C11 5189   1.520   1.429   1.367 -0.0292  0.7009  0.0354
    2PC     O12 5190   1.601   1.374   1.441 -0.3146 -0.0645  0.1853
    2PC     O11 5191   1.400   1.470   1.406  0.0745 -0.0317  0.2571
    2PC      C1 5192   1.355   1.456   1.543  0.2637 -0.1001  0.0014
    2PC      HR 5193   1.307   1.358   1.555  0.6679 -0.2853  0.1137
    2PC      HS 5194   1.440   1.470   1.610  2.1749  0.1428 -2.3315
    2PC      C2 5195   1.245   1.561   1.564  0.1262  0.1988  0.1010
    2PC      HX 5196   1.295   1.657   1.572  0.3643 -0.0936  2.9029
    2PC      C3 5197   1.161   1.538   1.687  0.3108  0.1275 -0.5175
    2PC      HA 5198   1.212   1.585   1.771  0.3641  1.5167 -1.3025
    2PC      HB 5199   1.068   1.594   1.675 -0.2954 -0.3318  1.5961
    2PC     O31 5200   1.130   1.410   1.718  0.6425  0.0259 -0.1450
    2PC     P31 5201   1.066   1.372   1.864  0.2359  0.0807 -0.0397
    2PC     O32 5202   1.169   1.276   1.932  0.1590 -0.0218 -0.4640
    2PC     C31 5203   1.303   1.316   1.955  0.0125  0.2318 -0.6324
    2PC     H1A 5204   1.358   1.310   1.860  2.1517 -1.3174  0.5998
    2PC     H1B 5205   1.307   1.416   2.000  0.1436  0.7607 -1.7867
    2PC     C32 5206   1.367   1.221   2.056  0.0293 -0.0964  0.3965
    2PC     H2A 5207   1.331   1.241   2.157  2.0402  0.8295  0.9901
    2PC     H2B 5208   1.341   1.119   2.030  0.7344  0.2634 -1.9449
    2PC     N31 5209   1.517   1.234   2.069 -0.2203 -0.6210 -1.1599
    2PC     C33 5210   1.570   1.156   2.179  0.8308 -0.4979 -0.4305
    2PC     H3A 5211   1.533   1.056   2.157 -2.8290  0.6154  0.0155
    2PC     H3B 5212   1.678   1.165   2.192  0.6415 -0.0425  0.9853
    2PC     H3C 5213   1.525   1.192   2.272  0.4094  0.5470 -1.0322
    2PC     C34 5214   1.581   1.174   1.953  0.5530  1.0274 -0.2110
    2PC     H4A 5215   1.554   1.069   1.961  0.7433  0.8585 -1.6075
    2PC     H4B 5216   1.535   1.225   1.869 -1.7319  1.3683  1.1566
    2PC     H4C 5217   1.689   1.191   1.959  0.2243  2.9746  2.4951
    2PC     C35 5218   1.562   1.374   2.075  0.9217 -0.6310  0.5900
    2PC     H5A 5219   1.517   1.424   2.161 -2.7972 -2.6121  0.0055
    2PC     H5B 5220   1.529   1.441   1.995  3.1552  0.2012  0.3005
    2PC     H5C 5221   1.670   1.387   2.073  0.6375  2.5220 -0.1899
    2PC     O33 5222   1.059   1.496   1.946 -0.6378 -0.4463  0.2459
    2PC     O34 5223   0.945   1.295   1.834 -0.1375  0.3397  0.4741
    2PC     O21 5224   1.159   1.579   1.446 -0.4680  0.3429  0.5788
    2PC     C21 5225   1.093   1.476   1.390  0.1047  0.3348  0.0823
    2PC     O22 5226   1.091   1.358   1.431  0.0925 -0.6247  0.2967
    3OL     C12 5227   1.018   1.525   1.272  0.0809 -0.7051  0.3257
    3OL     H2R 5228   1.040   1.628   1.243  0.4594 -1.4359 -2.1727
    3OL     H2S 5229   0.914   1.531   1.303 -0.2774 -1.2395 -0.7200
    3OL     C13 5230   1.031   1.436   1.152 -0.2083  0.1493  0.9560
    3OL     H3R 5231   1.136   1.411   1.137 -0.3114 -0.2788  0.9374
    3OL     H3S 5232   0.985   1.481   1.064  0.5506  0.3806  0.6699
    3OL     C14 5233   0.952   1.304   1.172  0.0143  0.0122 -1.4550
    3OL     H4R 5234   0.849   1.324   1.202  0.5146  0.1951  0.2482
    3OL     H4S 5235   1.001   1.248   1.251  0.3511  1.3279 -0.7091
    3OL     C15 5236   0.948   1.227   1.032  0.0434  0.3164 -0.3680
    3OL     H5R 5237   0.904   1.130   1.054  0.2536  0.1364 -0.7487
    3OL     H5S 5238   1.044   1.205   0.984 -0.6326 -0.8022 -1.2304
    3OL     C16 5239   0.856   1.287   0.919  0.4638 -0.1161  0.0406
    3OL     H6R 5240   0.895   1.379   0.875 -0.1427 -0.9800 -2.4837
    3OL     H6S 5241   0.759   1.312   0.962  0.1264  0.7662 -1.1610
    3OL     C17 5242   0.834   1.191   0.805 -0.0732  0.4769 -0.4025
    3OL     H7R 5243   0.768   1.237   0.731 -2.6867 -1.5612  0.5282
    3OL     H7S 5244   0.790   1.095   0.833 -2.5311  1.9379  1.0435
    3OL     C18 5245   0.960   1.165   0.725 -0.4287 -0.4971 -0.3662
    3OL     H8R 5246   1.028   1.108   0.788 -0.8222 -0.4194  0.1387
    3OL     H8S 5247   1.010   1.257   0.696 -1.4527 -0.0960 -0.9246
    3OL     C19 5248   0.932   1.086   0.605  0.8231  0.1525 -0.3027
    3OL     H9R 5249   0.853   1.012   0.613  0.3348  0.7093  0.1010
    3OL    C110 5250   0.992   1.095   0.486 -0.1739  0.2979  0.1438
    3OL    H10R 5251   0.948   1.031   0.410  0.4958 -1.0161  0.8324
    3OL    C111 5252   1.104   1.190   0.449  0.8086  0.7527 -0.9192
    3OL    H11R 5253   1.164   1.164   0.362 -2.6696  1.6863 -3.8677
    3OL    H11S 5254   1.178   1.198   0.528 -0.3449 -0.3304  0.3040
    3OL    C112 5255   1.043   1.324   0.427 -0.2011 -0.6605 -0.2926
    3OL    H12R 5256   0.973   1.352   0.506 -1.6456  1.7178 -2.3008
    3OL    H12S 5257   0.973   1.313   0.345 -2.6711  2.8914  1.0825
    3OL    C113 5258   1.142   1.428   0.380  0.0362  0.3161  0.0361
    3OL    H13R 5259   1.083   1.518   0.361  2.1942  1.7573 -0.1739
    3OL    H13S 5260   1.181   1.394   0.284  0.5243 -0.9228  0.6475
    3OL    C114 5261   1.247   1.472   0.484  0.2638  0.4573 -0.8534
    3OL    H14R 5262   1.328   1.398   0.482 -0.5550 -0.4522 -0.8615
    3OL    H14S 5263   1.215   1.461   0.588  1.0493 -0.7212 -0.7179
    3OL    C115 5264   1.298   1.613   0.455  0.6880 -0.2589 -0.4843
    3OL    H15R 5265   1.336   1.663   0.544 -1.6234 -0.9473  0.9567
    3OL    H15S 5266   1.220   1.684   0.429  1.8281  1.0678 -0.3965
    3OL    C116 5267   1.420   1.620   0.360  0.4946 -0.2003 -0.9227
    3OL    H16R 5268   1.376   1.584   0.267 -1.3607 -1.9288  0.5398
    3OL    H16S 5269   1.500   1.557   0.399 -0.4325 -0.3248  0.8533
    3OL    C117 5270   1.464   1.765   0.344  0.2547 -0.4451 -0.2503
    3OL    H17R 5271   1.529   1.768   0.257 -0.2129 -0.9144 -0.6251
    3OL    H17S 5272   1.513   1.806   0.433  0.3032  2.0552 -1.3312
    3OL    C118 5273   1.349   1.870   0.318  0.2060 -0.0559 -0.8502
    3OL    H18R 5274   1.404   1.949   0.265  0.6091  1.1598  1.2705
    3OL    H18S 5275   1.301   1.916   0.404 -0.6877 -2.4929  0.0224
    3OL    H18T 5276   1.273   1.841   0.245 -0.4106  0.8617 -0.5911
    1PA    C116 5277   2.574   3.719   9.504 -0.8287 -0.1491 -0.2731
    1PA    H16R 5278   2.621   3.633   9.552  0.4361 -0.3254 -1.7602
    1PA    H16S 5279   2.580   3.707   9.396  0.5745  0.8329 -0.3317
    1PA    H16T 5280   2.468   3.724   9.532 -0.5212  1.0572  0.7874
    1PA    C115 5281   2.652   3.854   9.531  0.2630  0.0743 -0.5599
    1PA    H15R 5282   2.611   3.932   9.466 -0.1578  1.5374  1.3797
    1PA    H15S 5283   2.638   3.881   9.635  3.1030  2.9785 -0.7868
    1PA    C114 5284   2.802   3.859   9.509  0.0122 -0.7567  0.0085
    1PA    H14R 5285   2.831   3.955   9.553 -0.4748 -0.8517  0.5497
    1PA    H14S 5286   2.857   3.779   9.558 -0.3824 -1.3487 -0.5013
    1PA    C113 5287   2.834   3.850   9.362 -1.0731  0.4619  0.0432
    1PA    H13R 5288   2.793   3.755   9.326 -2.0368  0.2538  1.5872
    1PA    H13S 5289   2.787   3.933   9.310 -1.7473  0.7397  1.0613
    1PA    C112 5290   2.979   3.849   9.310 -0.1442  0.0809  0.2448
    1PA    H12R 5291   3.032   3.765   9.355 -0.2716 -1.2879 -1.9662
    1PA    H12S 5292   2.979   3.827   9.203 -1.7361  0.6926  0.0912
    1PA    C111 5293   3.064   3.975   9.343  0.5761  0.3402  0.2825
    1PA    H11R 5294   3.019   4.070   9.315 -0.7729 -0.6780 -1.1794
    1PA    H11S 5295   3.070   3.986   9.452 -0.0589 -2.1627  0.6418
    1PA    C110 5296   3.213   3.964   9.300 -0.2522 -0.1076 -0.0366
    1PA    H10R 5297   3.269   4.049   9.340 -0.5796  0.0934  0.0002
    1PA    H10S 5298   3.247   3.875   9.353  0.3644 -0.3868 -0.8755
    1PA     C19 5299   3.245   3.929   9.152  0.5002 -1.0710 -0.1682
    1PA     H9R 5300   3.344   3.885   9.140  1.0585 -0.1349  0.9374
    1PA     H9S 5301   3.179   3.845   9.129 -0.5715 -0.0013 -1.1593
    1PA     C18 5302   3.220   4.052   9.057 -0.0816  0.1730 -0.0769
    1PA     H8R 5303   3.115   4.081   9.066 -0.7245 -1.9741 -0.2129
    1PA     H8S 5304   3.277   4.139   9.091 -0.6850  1.0482 -1.2254
    1PA     C17 5305   3.256   4.031   8.917 -0.4824  0.1743  0.4808
    1PA     H7R 5306   3.356   3.987   8.915  0.2828  1.8605  0.1988
    1PA     H7S 5307   3.189   3.950   8.887  1.1914 -0.8992 -0.5253
    1PA     C16 5308   3.239   4.138   8.813 -0.4485  0.1895  0.5135
    1PA     H6R 5309   3.136   4.171   8.802 -0.5190 -0.4163 -0.8926
    1PA     H6S 5310   3.293   4.228   8.844  1.4263 -1.2695  1.7322
    1PA     C15 5311   3.274   4.106   8.666  0.4349  0.3562 -0.1362
    1PA     H5R 5312   3.210   4.021   8.639  1.4773 -0.0745 -1.3157
    1PA     H5S 5313   3.247   4.181   8.592 -2.2255 -0.3412  0.0078
    1PA     C14 5314   3.421   4.067   8.639  0.2944 -0.6787  0.0884
    1PA     H4R 5315   3.488   4.150   8.662  0.1983  0.2476 -2.6604
    1PA     H4S 5316   3.452   3.987   8.707 -0.0860  0.1671  1.2702
    1PA     C13 5317   3.441   4.024   8.493  0.5231  0.7532  0.3003
    1PA     H3R 5318   3.361   3.951   8.480  0.7066  0.3080  1.4806
    1PA     H3S 5319   3.425   4.113   8.433  2.2912  0.7454 -0.2370
    1PA     C12 5320   3.581   3.962   8.459 -0.0869 -0.1136  0.1734
    1PA     H2R 5321   3.665   4.032   8.470  0.5151 -0.9867  1.3962
    1PA     H2S 5322   3.596   3.868   8.513 -0.2488 -1.2023 -1.5964
    2PC     C11 5323   3.584   3.913   8.311 -0.0582 -0.1404  0.6667
    2PC     O12 5324   3.492   3.858   8.253  0.4541  0.1582  0.3303
    2PC     O11 5325   3.704   3.934   8.248  0.1056 -0.0902  0.2261
    2PC      C1 5326   3.717   3.865   8.116 -0.0274 -0.1190 -0.2511
    2PC      HR 5327   3.710   3.759   8.140  0.7540  0.1641  1.3422
    2PC      HS 5328   3.637   3.895   8.048 -0.9782 -1.2261  0.3448
    2PC      C2 5329   3.861   3.896   8.060  0.1681 -0.1350 -0.4929
    2PC      HX 5330   3.902   3.979   8.117  2.5280 -0.1126 -2.0909
    2PC      C3 5331   3.852   3.939   7.914 -0.0974  0.2327 -0.3295
    2PC      HA 5332   3.786   3.871   7.859  1.0064 -1.3255  0.2111
    2PC      HB 5333   3.806   4.038   7.905 -0.1914  0.1010 -1.5321
    2PC     O31 5334   3.987   3.944   7.862  0.0448  0.1037  0.6434
    2PC     P31 5335   4.027   3.995   7.708 -0.1706  0.1205  0.3175
    2PC     O32 5336   3.984   4.153   7.709  0.7186 -0.0454  0.3237
    2PC     C31 5337   4.058   4.236   7.784  0.5369 -0.4531 -0.0405
    2PC     H1A 5338   4.036   4.228   7.891 -1.9498 -0.2301 -0.4799
    2PC     H1B 5339   4.166   4.220   7.772  0.4240  0.4427 -3.1357
    2PC     C32 5340   4.024   4.379   7.737 -0.0480  0.0348  0.2282
    2PC     H2A 5341   4.027   4.401   7.630 -0.3677  1.7857  0.5486
    2PC     H2B 5342   3.927   4.414   7.772  0.0191 -1.3451  1.9039
    2PC     N31 5343   4.126   4.484   7.778 -0.0999 -0.4339 -0.6925
    2PC     C33 5344   4.264   4.455   7.732 -0.0738  0.1950 -0.4752
    2PC     H3A 5345   4.337   4.518   7.784  0.5456 -2.7001  2.4781
    2PC     H3B 5346   4.294   4.362   7.780 -1.6867 -0.2204 -0.2113
    2PC     H3C 5347   4.270   4.453   7.623  0.4274  0.0529 -0.4504
    2PC     C34 5348   4.093   4.611   7.707  0.3673  0.1779 -0.2293
    2PC     H4A 5349   3.994   4.649   7.736  0.4573  2.6408 -2.7914
    2PC     H4B 5350   4.177   4.676   7.730  0.6506 -0.6439  1.1994
    2PC     H4C 5351   4.088   4.596   7.599 -2.1740  1.2016 -0.3286
    2PC     C35 5352   4.131   4.498   7.926 -0.1997 -0.1104  0.8305
    2PC     H5A 5353   4.179   4.594   7.943 -0.2014  0.7320 -3.0840
    2PC     H5B 5354   4.192   4.421   7.974  0.1882 -0.9144 -0.8707
    2PC     H5C 5355   4.028   4.484   7.961 -0.2856  1.6997  1.4003
    2PC     O33 5356   4.176   3.991   7.691 -0.0867 -0.2394  0.7511
    2PC     O34 5357   3.941   3.912   7.615  0.0984  0.1544  0.2400
    2PC     O21 5358   3.937   3.777   8.088 -0.2516 -0.0292  1.0451
    2PC     C21 5359   4.066   3.779   8.115  0.2130  0.0074  1.2759
    2PC     O22 5360   4.129   3.884   8.128  1.1410 -0.3438  0.4783
    3OL     C12 5361   4.135   3.642   8.145 -0.2911  0.2454 -0.7194
    3OL     H2R 5362   4.237   3.633   8.106 -0.0418  0.3042 -0.0931
    3OL     H2S 5363   4.077   3.559   8.107 -2.3413 -0.6498  3.7046
    3OL     C13 5364   4.151   3.632   8.299 -0.5426 -0.4299  0.0379
    3OL     H3R 5365   4.054   3.622   8.348  0.6112  2.2435  3.2264
    3OL     H3S 5366   4.196   3.729   8.317  0.4977 -0.6349 -1.2515
    3OL     C14 5367   4.248   3.517   8.336  0.4100 -0.4354  0.5127
    3OL     H4R 5368   4.334   3.518   8.269  0.0622  3.4051 -0.1007
    3OL     H4S 5369   4.193   3.424   8.321 -1.9749  1.2587 -2.0875
    3OL     C15 5370   4.290   3.523   8.481  0.2055 -0.2263 -0.5881
    3OL     H5R 5371   4.339   3.620   8.489 -1.4407  0.6106  0.0022
    3OL     H5S 5372   4.374   3.456   8.501 -0.6524 -1.1488  0.0567
    3OL     C16 5373   4.179   3.517   8.588  0.4775 -0.0725  0.6707
    3OL     H6R 5374   4.120   3.431   8.556  1.5076 -0.0048 -1.6284
    3OL     H6S 5375   4.105   3.596   8.584 -0.8137 -1.2403  0.8022
    3OL     C17 5376   4.222   3.500   8.732 -0.3776  0.2178  0.1981
    3OL     H7R 5377   4.131   3.496   8.793 -0.0850  2.9132  0.8912
    3OL     H7S 5378   4.272   3.591   8.763 -2.6252  1.5409  0.1319
    3OL     C18 5379   4.311   3.379   8.762 -0.4623  0.3794  0.2607
    3OL     H8R 5380   4.398   3.395   8.698 -1.9030  1.9394 -1.3920
    3OL     H8S 5381   4.263   3.284   8.737 -0.4915  0.2193  0.9131
    3OL     C19 5382   4.348   3.376   8.910  0.0095 -0.2060 -0.0608
    3OL     H9R 5383   4.263   3.390   8.976 -0.5003  0.6639 -0.8894
    3OL    C110 5384   4.466   3.343   8.961  0.5163 -0.1343 -0.3017
    3OL    H10R 5385   4.476   3.324   9.068  1.5915 -2.7763 -0.7886
    3OL    C111 5386   4.586   3.328   8.881 -0.6363 -0.0174 -0.4474
    3OL    H11R 5387   4.581   3.382   8.786 -0.5997  0.0819 -0.3930
    3OL    H11S 5388   4.598   3.224   8.851 -0.1000  0.0828 -0.5909
    3OL    C112 5389   4.715   3.369   8.955 -0.4437 -0.4377  0.0292
    3OL    H12R 5390   4.725   3.306   9.043  2.0169  0.1825  0.2438
    3OL    H12S 5391   4.683   3.466   8.995 -2.7435 -0.3091 -1.8367
    3OL    C113 5392   4.847   3.379   8.876  0.1382  0.3581 -0.1977
    3OL    H13R 5393   4.833   3.417   8.775  1.6080 -0.7508 -0.8719
    3OL    H13S 5394   4.896   3.281   8.873 -0.2334  0.0946  1.5230
    3OL    C114 5395   4.940   3.475   8.957  0.7132 -0.5610  0.4678
    3OL    H14R 5396   4.982   3.419   9.042 -0.1229 -0.4026  0.9986
    3OL    H14S 5397   4.880   3.551   9.007 -0.6308  0.3349 -2.2910
    3OL    C115 5398   5.064   3.509   8.877  0.2867  0.7546 -0.3856
    3OL    H15R 5399   5.115   3.573   8.949 -0.2418  0.4260  0.2911
    3OL    H15S 5400   5.046   3.579   8.794  0.2829  0.1335 -0.9116
    3OL    C116 5401   5.159   3.397   8.851  0.9447 -0.1444 -0.5063
    3OL    H16R 5402   5.117   3.327   8.778  0.0957 -1.5807  1.3040
    3OL    H16S 5403   5.177   3.351   8.948 -1.3876  0.5582  0.3167
    3OL    C117 5404   5.290   3.446   8.794 -0.8409 -0.2257  0.1346
    3OL    H17R 5405   5.340   3.505   8.871  0.6013 -0.2648 -0.7460
    3OL    H17S 5406   5.279   3.505   8.703 -0.1257 -2.0860 -1.2365
    3OL    C118 5407   5.385   3.333   8.762 -0.8568 -0.5287 -0.4407
    3OL    H18R 5408   5.423   3.298   8.859  0.4832  0.1422 -0.6891
    3OL    H18S 5409   5.467   3.364   8.697 -1.4052  0.2033 -0.7899
    3OL    H18T 5410   5.341   3.256   8.698  1.4798 -1.4686 -1.0263
    1PA    C116 5411   1.998   4.463   9.220 -0.0395 -0.1379 -0.4616
    1PA    H16R 5412   1.897   4.422   9.211  0.2031 -1.2798  1.4803
    1PA    H16S 5413   1.976   4.568   9.243 -1.9954 -0.5691 -0.1669
    1PA    H16T 5414   2.042   4.413   9.307  0.0288 -0.2587 -0.5656
    1PA    C115 5415   2.077   4.434   9.095 -1.1398  0.1919 -0.4691
    1PA    H15R 5416   2.028   4.484   9.012 -0.7017 -0.1890 -0.9620
    1PA    H15S 5417   2.177   4.473   9.117 -0.2745 -1.1727 -1.7980
    1PA    C114 5418   2.075   4.290   9.048 -0.0088  0.3209  0.3089
    1PA    H14R 5419   2.098   4.226   9.133 -0.7642 -1.3087 -0.6851
    1PA    H14S 5420   1.975   4.260   9.018  1.0655 -3.6777  0.1669
    1PA    C113 5421   2.170   4.250   8.933 -0.0437  0.2994 -0.0120
    1PA    H13R 5422   2.127   4.296   8.844  0.9981  0.4341 -0.4671
    1PA    H13S 5423   2.268   4.297   8.949  0.5901 -0.5893 -1.1465
    1PA    C112 5424   2.180   4.096   8.915 -0.2972 -0.3076  0.2245
    1PA    H12R 5425   2.249   4.056   8.989  0.1822 -0.4238 -0.2762
    1PA    H12S 5426   2.084   4.051   8.942  0.2740 -1.7181 -0.0061
    1PA    C111 5427   2.231   4.068   8.776  0.2489  0.1985  0.6852
    1PA    H11R 5428   2.253   3.961   8.781  2.2370  0.4617 -1.0683
    1PA    H11S 5429   2.149   4.083   8.706 -0.0773  1.2421  1.2694
    1PA    C110 5430   2.361   4.140   8.738  0.4223  0.2566  0.7692
    1PA    H10R 5431   2.341   4.248   8.734 -1.2871 -0.0403  0.4152
    1PA    H10S 5432   2.439   4.118   8.811 -0.1870 -1.4118  0.9532
    1PA     C19 5433   2.404   4.104   8.594 -0.4958  0.7757 -0.1446
    1PA     H9R 5434   2.510   4.128   8.587 -0.4030 -0.0643 -2.4577
    1PA     H9S 5435   2.396   3.995   8.596 -1.7137  0.8535 -0.0707
    1PA     C18 5436   2.311   4.167   8.488 -0.0242 -0.1189  0.3752
    1PA     H8R 5437   2.208   4.143   8.513  0.4341 -2.2871  0.4627
    1PA     H8S 5438   2.319   4.275   8.498  0.8956 -0.1466  0.1027
    1PA     C17 5439   2.336   4.153   8.339  0.1191  0.3620 -0.3012
    1PA     H7R 5440   2.443   4.170   8.320  0.6333 -1.4316  0.7311
    1PA     H7S 5441   2.311   4.048   8.321 -3.4975  1.0297  0.1251
    1PA     C16 5442   2.251   4.255   8.266  0.1895 -0.1887 -0.2813
    1PA     H6R 5443   2.145   4.230   8.280  0.0873  1.2280  2.0884
    1PA     H6S 5444   2.268   4.350   8.317  1.2810 -0.7383  0.4334
    1PA     C15 5445   2.296   4.244   8.118  0.3025 -0.5692 -0.8496
    1PA     H5R 5446   2.399   4.276   8.104  0.2607 -0.3025 -0.5620
    1PA     H5S 5447   2.289   4.137   8.097 -2.8878 -1.1947  2.3365
    1PA     C14 5448   2.194   4.314   8.017 -0.6361 -0.1729 -0.4108
    1PA     H4R 5449   2.095   4.277   8.043 -0.9163 -0.0033 -1.1873
    1PA     H4S 5450   2.197   4.421   8.036  0.9613 -0.5646  1.9416
    1PA     C13 5451   2.238   4.289   7.876 -0.6550  1.0859  0.1201
    1PA     H3R 5452   2.345   4.306   7.862 -0.0283 -2.7559 -0.9632
    1PA     H3S 5453   2.229   4.184   7.847  1.1873  1.1503 -0.8663
    1PA     C12 5454   2.158   4.367   7.779  0.0075  0.1396 -0.1429
    1PA     H2R 5455   2.165   4.332   7.676  4.0243  3.3176 -1.2247
    1PA     H2S 5456   2.051   4.358   7.798  0.0996  1.7498  1.3982
    2PC     C11 5457   2.190   4.512   7.758  0.5219  0.4019 -0.3089
    2PC     O12 5458   2.293   4.563   7.793 -0.0628  0.1626 -0.2835
    2PC     O11 5459   2.094   4.577   7.683 -0.4325  0.0405 -0.0228
    2PC      C1 5460   2.128   4.704   7.628  0.1010  1.0699 -0.0216
    2PC      HR 5461   2.118   4.768   7.716  0.5464  0.6195  0.3590
    2PC      HS 5462   2.225   4.698   7.578 -0.0221  0.1112 -0.1567
    2PC      C2 5463   2.018   4.736   7.527 -0.8568  0.3948  0.0647
    2PC      HX 5464   2.031   4.671   7.440 -2.2217 -1.3637  1.0997
    2PC      C3 5465   2.039   4.886   7.484  0.0717  0.3288 -0.3876
    2PC      HA 5466   2.013   4.948   7.570 -1.7330  0.6104 -1.0733
    2PC      HB 5467   2.141   4.892   7.447  0.6957 -0.3035  1.1663
    2PC     O31 5468   1.933   4.922   7.390 -0.3538 -0.3179  0.2205
    2PC     P31 5469   1.958   4.894   7.239 -0.3015 -0.3948  0.5596
    2PC     O32 5470   1.942   4.739   7.222 -0.2291 -0.0041 -0.0709
    2PC     C31 5471   1.818   4.680   7.203  0.3866  0.2715  0.4812
    2PC     H1A 5472   1.753   4.703   7.287 -2.0953 -0.9932 -0.9613
    2PC     H1B 5473   1.782   4.707   7.103  2.5599  0.6463 -0.2644
    2PC     C32 5474   1.824   4.523   7.198 -0.3833 -0.6903 -0.7455
    2PC     H2A 5475   1.884   4.490   7.282 -0.0306  0.5662 -0.4852
    2PC     H2B 5476   1.724   4.482   7.210 -1.0624  1.2683  0.7227
    2PC     N31 5477   1.890   4.460   7.076 -0.0126  0.9872 -0.1687
    2PC     C33 5478   2.040   4.493   7.060  0.0926 -0.1537 -0.5694
    2PC     H3A 5479   2.081   4.473   7.159  1.2061 -0.5906 -1.1106
    2PC     H3B 5480   2.086   4.431   6.983  0.3673  0.0208 -0.5477
    2PC     H3C 5481   2.046   4.600   7.039 -0.1137 -0.0274 -0.0124
    2PC     C34 5482   1.888   4.312   7.090 -0.2595 -0.2512 -0.1806
    2PC     H4A 5483   1.785   4.281   7.108 -0.6413  1.0706  0.0145
    2PC     H4B 5484   1.936   4.256   7.010 -0.6835 -2.1863  0.8835
    2PC     H4C 5485   1.941   4.289   7.182 -0.0016 -1.0626 -0.5288
    2PC     C35 5486   1.812   4.486   6.955 -0.6178  0.7668  0.2204
    2PC     H5A 5487   1.841   4.413   6.880 -1.9067  0.9214 -0.4456
    2PC     H5B 5488   1.821   4.589   6.922 -1.1396  0.6253 -0.3879
    2PC     H5C 5489   1.707   4.462   6.977 -1.0842  2.4461 -0.0391
    2PC     O33 5490   1.849   4.953   7.163 -0.0006 -0.3605  0.0083
    2PC     O34 5491   2.099   4.929   7.208  0.0267  0.1840 -0.1482
    2PC     O21 5492   1.884   4.707   7.578  0.2821 -0.0660  0.2733
    2PC     C21 5493   1.838   4.581   7.573  0.6389  0.1652 -1.0480
    2PC     O22 5494   1.897   4.487   7.526 -0.1432 -0.3138 -0.7889
    3OL     C12 5495   1.693   4.579   7.623  0.6518  0.3727  0.5908
    3OL     H2R 5496   1.642   4.531   7.539 -0.3889  0.5721  1.0952
    3OL     H2S 5497   1.649   4.679   7.627  0.2594  0.2194  0.2429
    3OL     C13 5498   1.681   4.493   7.744  0.1834  0.7150  0.7776
    3OL     H3R 5499   1.732   4.400   7.721 -2.0189 -0.9973  2.3358
    3OL     H3S 5500   1.575   4.470   7.762 -0.6740  1.8755 -2.2143
    3OL     C14 5501   1.743   4.554   7.869  0.2299  0.0373  0.5909
    3OL     H4R 5502   1.716   4.659   7.887 -1.8675 -0.4645  0.6919
    3OL     H4S 5503   1.850   4.560   7.848 -0.0575 -0.9671 -1.3354
    3OL     C15 5504   1.721   4.467   7.991  1.1953  0.3586  0.2906
    3OL     H5R 5505   1.736   4.361   7.967 -1.4301 -0.3347  1.3656
    3OL     H5S 5506   1.617   4.461   8.024  1.7977 -1.8128  2.0228
    3OL     C16 5507   1.802   4.511   8.111 -0.0012 -0.5368  0.4871
    3OL     H6R 5508   1.762   4.605   8.149 -2.3417  1.0812 -4.9906
    3OL     H6S 5509   1.900   4.545   8.078 -0.3713  0.8466  0.7548
    3OL     C17 5510   1.824   4.402   8.214  0.4198 -0.1722  0.8822
    3OL     H7R 5511   1.849   4.313   8.156 -0.4713 -0.5404  1.0354
    3OL     H7S 5512   1.725   4.378   8.254 -0.0247  0.3604  0.1182
    3OL     C18 5513   1.924   4.427   8.329  0.4095  0.3239 -0.6506
    3OL     H8R 5514   1.910   4.526   8.373 -1.0526  0.4059 -1.2163
    3OL     H8S 5515   2.023   4.438   8.285  0.0993  1.0392 -1.1902
    3OL     C19 5516   1.923   4.319   8.432  0.2867 -0.0363 -0.0153
    3OL     H9R 5517   1.979   4.228   8.411  0.2578  0.3400 -1.8577
    3OL    C110 5518   1.870   4.328   8.557  0.1364 -0.9695 -0.5294
    3OL    H10R 5519   1.887   4.243   8.623 -0.5705 -0.0028  0.9391
    3OL    C111 5520   1.813   4.445   8.633 -0.2475  0.0933  0.2512
    3OL    H11R 5521   1.731   4.393   8.684  0.8935 -1.1137  0.9257
    3OL    H11S 5522   1.764   4.517   8.569 -1.0416  0.0923  0.8368
    3OL    C112 5523   1.916   4.501   8.727 -0.4315  0.5059  0.1489
    3OL    H12R 5524   1.959   4.419   8.784  0.7921  1.4559  0.6420
    3OL    H12S 5525   1.859   4.559   8.800 -1.6546 -1.8138  1.1563
    3OL    C113 5526   2.034   4.571   8.663 -0.0195  0.2909  0.2730
    3OL    H13R 5527   1.972   4.635   8.600 -0.0562 -1.5557 -1.6826
    3OL    H13S 5528   2.095   4.511   8.595  0.4071  1.6261 -0.5647
    3OL    C114 5529   2.121   4.642   8.763  0.2081  0.2385 -0.9882
    3OL    H14R 5530   2.193   4.580   8.817  0.1721 -1.3008 -2.6172
    3OL    H14S 5531   2.045   4.671   8.836 -0.6155 -1.2683 -1.2000
    3OL    C115 5532   2.195   4.762   8.706 -0.0815  0.0658  0.4897
    3OL    H15R 5533   2.125   4.835   8.664  1.3096  0.5913 -0.9802
    3OL    H15S 5534   2.257   4.725   8.624 -0.3784 -1.8877  1.0854
    3OL    C116 5535   2.269   4.838   8.815  0.2415  0.3997  0.3339
    3OL    H16R 5536   2.191   4.881   8.878  1.3876  1.3023  1.1832
    3OL    H16S 5537   2.321   4.922   8.767  2.2606  0.1702  1.9825
    3OL    C117 5538   2.373   4.767   8.904  0.1243 -0.0152  0.9842
    3OL    H17R 5539   2.462   4.759   8.842 -0.0289 -1.5453  0.9297
    3OL    H17S 5540   2.351   4.661   8.920  1.7160 -0.6656 -0.8302
    3OL    C118 5541   2.398   4.831   9.040  0.2843  0.1173 -0.4667
    3OL    H18R 5542   2.438   4.932   9.025  3.7302 -1.0311  0.0493
    3OL    H18S 5543   2.462   4.768   9.101 -1.6381 -2.3528 -0.8525
    3OL    H18T 5544   2.299   4.828   9.087  1.0445  1.9928  1.4188
    1PA    C116 5545   2.417   4.207   9.297  0.0564 -0.0220 -0.7648
    1PA    H16R 5546   2.354   4.258   9.369 -0.4523  0.6759 -1.6763
    1PA    H16S 5547   2.400   4.258   9.201 -0.3336  1.3034 -0.0199
    1PA    H16T 5548   2.514   4.239   9.336 -2.0441  2.8051  2.7137
    1PA    C115 5549   2.400   4.056   9.274  0.2886 -0.1800 -0.5387
    1PA    H15R 5550   2.407   3.992   9.362  1.7501  0.8122  0.0954
    1PA    H15S 5551   2.296   4.042   9.244 -0.2911  1.9267  0.2904
    1PA    C114 5552   2.479   3.998   9.152  0.0449  0.2188  0.1119
    1PA    H14R 5553   2.462   4.061   9.065  3.4853 -0.3881 -1.1344
    1PA    H14S 5554   2.586   3.995   9.171 -0.0725 -0.4354  0.7404
    1PA    C113 5555   2.434   3.857   9.107 -0.0474  0.8083  0.2998
    1PA    H13R 5556   2.442   3.790   9.193  1.8124  0.6803  0.0555
    1PA    H13S 5557   2.325   3.858   9.101 -0.1394 -0.6791  1.1869
    1PA    C112 5558   2.495   3.798   8.979  0.1656  0.0440  0.3073
    1PA    H12R 5559   2.489   3.870   8.897  0.5133  0.5753  0.7431
    1PA    H12S 5560   2.602   3.782   8.994  0.7093  1.3391 -1.7923
    1PA    C111 5561   2.425   3.671   8.934  0.5490 -0.2313 -0.3017
    1PA    H11R 5562   2.411   3.601   9.017  1.5264 -0.9116 -0.6909
    1PA    H11S 5563   2.322   3.697   8.913  0.2471 -1.7793 -0.9090
    1PA    C110 5564   2.492   3.607   8.808  0.4710 -0.2815  0.6575
    1PA    H10R 5565   2.593   3.580   8.841 -0.4248 -0.8975  3.0137
    1PA    H10S 5566   2.443   3.514   8.778  0.2277  0.4905 -1.5365
    1PA     C19 5567   2.475   3.700   8.687 -0.2954 -0.1828  0.6413
    1PA     H9R 5568   2.372   3.735   8.673 -1.4173 -4.0174 -2.8491
    1PA     H9S 5569   2.525   3.795   8.703 -0.2010 -0.3994  1.7730
    1PA     C18 5570   2.516   3.647   8.551 -0.7618  1.1962 -0.3018
    1PA     H8R 5571   2.621   3.618   8.564 -0.8005  1.4741  0.7224
    1PA     H8S 5572   2.454   3.561   8.525 -1.3524  2.1800 -2.2911
    1PA     C17 5573   2.499   3.744   8.443 -0.5732 -0.4842  0.6736
    1PA     H7R 5574   2.392   3.744   8.421 -0.3114 -0.4850 -0.6774
    1PA     H7S 5575   2.524   3.846   8.473 -0.5038 -0.2000 -0.3229
    1PA     C16 5576   2.554   3.721   8.294 -0.2025 -0.0207 -0.2346
    1PA     H6R 5577   2.663   3.730   8.293 -0.1736 -0.3363 -0.2087
    1PA     H6S 5578   2.526   3.621   8.259  1.2123 -0.6462  0.3186
    1PA     C15 5579   2.506   3.824   8.190 -1.0606  0.6571  0.2202
    1PA     H5R 5580   2.399   3.803   8.179 -1.3310  2.2197 -0.3404
    1PA     H5S 5581   2.517   3.924   8.232  2.0464  0.4402  0.1687
    1PA     C14 5582   2.581   3.814   8.062 -0.1951 -0.5490  1.0245
    1PA     H4R 5583   2.682   3.850   8.081 -0.8152  0.6003  2.3387
    1PA     H4S 5584   2.571   3.714   8.019  1.0594 -0.4752  0.5104
    1PA     C13 5585   2.525   3.904   7.944  0.4564  0.3779  0.4580
    1PA     H3R 5586   2.537   3.867   7.842 -0.7899  2.4576 -0.5287
    1PA     H3S 5587   2.417   3.916   7.958  0.6868  0.9485  1.9804
    1PA     C12 5588   2.563   4.054   7.951 -0.2230  0.6749 -0.4694
    1PA     H2R 5589   2.511   4.125   7.886  1.1295  1.5264 -0.6593
    1PA     H2S 5590   2.542   4.086   8.053  2.5340 -1.0662  0.7687
    2PC     C11 5591   2.704   4.074   7.904 -0.2657 -0.0552  0.7901
    2PC     O12 5592   2.749   4.016   7.806  0.3388 -0.2995  0.2243
    2PC     O11 5593   2.758   4.167   7.985  0.0237  0.0712  0.4941
    2PC      C1 5594   2.899   4.212   7.967  0.2766  0.3170  0.4255
    2PC      HR 5595   2.923   4.281   8.048 -0.1848  1.8543 -0.7099
    2PC      HS 5596   2.955   4.118   7.972 -0.4310 -0.1540 -0.1773
    2PC      C2 5597   2.908   4.298   7.840 -0.1433  0.4508 -0.5699
    2PC      HX 5598   2.857   4.248   7.758  0.9867 -0.2262 -0.8909
    2PC      C3 5599   3.061   4.310   7.793  0.3329  0.3339 -0.0097
    2PC      HA 5600   3.128   4.343   7.872  1.3594 -1.2972 -0.1449
    2PC      HB 5601   3.096   4.208   7.769  1.5738  0.3160  1.6596
    2PC     O31 5602   3.072   4.392   7.674  0.1862  0.1145 -0.2923
    2PC     P31 5603   3.043   4.337   7.532 -0.2302 -0.0486 -0.1482
    2PC     O32 5604   2.887   4.292   7.533 -0.9131  0.2426  0.0160
    2PC     C31 5605   2.780   4.386   7.523 -0.2900 -0.0536  0.8162
    2PC     H1A 5606   2.771   4.471   7.592  0.3078  1.5385 -0.9856
    2PC     H1B 5607   2.795   4.438   7.428  1.1931  0.8004  1.4748
    2PC     C32 5608   2.655   4.293   7.521  0.6578 -0.2766  0.1971
    2PC     H2A 5609   2.670   4.213   7.448  0.7837 -0.1874  0.1268
    2PC     H2B 5610   2.633   4.265   7.624  0.2987  0.9435  0.4624
    2PC     N31 5611   2.531   4.365   7.473 -0.3120 -0.0551  0.4879
    2PC     C33 5612   2.492   4.470   7.567  0.0997 -0.1824  0.2772
    2PC     H3A 5613   2.498   4.433   7.669 -1.6363  2.2780  1.3540
    2PC     H3B 5614   2.560   4.553   7.547  1.1588 -1.3490 -1.2139
    2PC     H3C 5615   2.392   4.496   7.534 -0.2486  0.9347  2.1456
    2PC     C34 5616   2.539   4.413   7.332 -0.0063 -0.3139  0.5842
    2PC     H4A 5617   2.609   4.496   7.319  2.6467 -2.7798 -2.1265
    2PC     H4B 5618   2.573   4.329   7.271  1.6414  1.8725 -1.7050
    2PC     H4C 5619   2.436   4.442   7.311  0.4396  0.4303 -0.7103
    2PC     C35 5620   2.424   4.262   7.481 -0.2353  0.2665  0.5142
    2PC     H5A 5621   2.326   4.304   7.457 -0.2443  0.0150  0.1054
    2PC     H5B 5622   2.427   4.228   7.585  0.2843  1.6560  0.9810
    2PC     H5C 5623   2.449   4.179   7.416 -0.1608  0.5630  0.1611
    2PC     O33 5624   3.060   4.447   7.434  0.1394 -0.0515  0.5138
    2PC     O34 5625   3.127   4.219   7.504  0.6694 -0.3642 -0.7290
    2PC     O21 5626   2.854   4.426   7.860 -0.0394  0.0241 -0.0238
    2PC     C21 5627   2.718   4.438   7.852 -0.4762 -0.1852 -0.6642
    2PC     O22 5628   2.639   4.344   7.829 -0.3514 -0.6357 -0.3818
    3OL     C12 5629   2.682   4.587   7.862  0.9588  0.2420  0.9544
    3OL     H2R 5630   2.595   4.611   7.800  0.6459 -0.1783  1.2237
    3OL     H2S 5631   2.764   4.650   7.828 -1.8098  2.6729 -1.8963
    3OL     C13 5632   2.655   4.609   8.009  0.1058  0.2516 -0.5622
    3OL     H3R 5633   2.625   4.711   8.034  0.5104 -0.1771  1.8666
    3OL     H3S 5634   2.750   4.595   8.061  0.1964 -1.8506 -1.1757
    3OL     C14 5635   2.532   4.529   8.071  0.3774 -0.4523  0.7028
    3OL     H4R 5636   2.543   4.420   8.077  0.5319 -0.3996  1.6552
    3OL     H4S 5637   2.444   4.548   8.010  2.3142  1.2880 -1.7539
    3OL     C15 5638   2.512   4.583   8.218  0.2914  0.6545  0.2145
    3OL     H5R 5639   2.407   4.562   8.237  0.4494 -1.0790 -0.6315
    3OL     H5S 5640   2.526   4.691   8.226 -0.0120  0.6348  1.0612
    3OL     C16 5641   2.580   4.486   8.322 -0.1327 -0.4090 -0.6529
    3OL     H6R 5642   2.689   4.489   8.322 -0.1214 -0.7737 -0.6789
    3OL     H6S 5643   2.546   4.385   8.297 -0.4889 -0.2252 -0.9295
    3OL     C17 5644   2.525   4.513   8.467  0.2991 -0.1846  0.3306
    3OL     H7R 5645   2.426   4.468   8.467 -0.1191  0.6373 -2.0029
    3OL     H7S 5646   2.502   4.615   8.498 -0.0659  0.0707 -0.7431
    3OL     C18 5647   2.615   4.436   8.571  0.2563 -0.5986 -0.5754
    3OL     H8R 5648   2.720   4.427   8.544 -0.2732 -2.8575 -2.1460
    3OL     H8S 5649   2.575   4.335   8.563  0.7314 -0.7708 -0.8152
    3OL     C19 5650   2.592   4.478   8.713 -0.6804 -0.2211  0.6480
    3OL     H9R 5651   2.490   4.515   8.716 -1.4538 -2.0637 -1.0383
    3OL    C110 5652   2.674   4.466   8.816 -0.0989 -0.0787  0.2523
    3OL    H10R 5653   2.661   4.490   8.922 -0.1271 -0.1369  0.2619
    3OL    C111 5654   2.819   4.420   8.798  0.3867  0.4906 -0.2440
    3OL    H11R 5655   2.823   4.339   8.725 -0.5543  0.3769 -0.1931
    3OL    H11S 5656   2.834   4.346   8.876 -1.8054  0.5467  0.3019
    3OL    C112 5657   2.935   4.517   8.798  0.0826 -0.9835 -0.4283
    3OL    H12R 5658   3.014   4.441   8.792 -1.0108 -2.0705 -1.7712
    3OL    H12S 5659   2.953   4.587   8.880 -0.2109 -0.7610 -0.5530
    3OL    C113 5660   2.949   4.592   8.661 -0.0351 -0.0515  0.2181
    3OL    H13R 5661   2.854   4.636   8.629 -0.2132  0.5645  1.5438
    3OL    H13S 5662   2.973   4.519   8.584 -0.9416 -1.3298  1.1181
    3OL    C114 5663   3.038   4.708   8.662  0.2948 -0.0229  0.1415
    3OL    H14R 5664   3.141   4.676   8.682  1.1210  0.7657 -2.4557
    3OL    H14S 5665   2.998   4.780   8.734  1.1215 -0.4223  1.0165
    3OL    C115 5666   3.043   4.784   8.532 -0.1587  0.1472  0.4769
    3OL    H15R 5667   3.097   4.879   8.541  2.1603 -1.1692  1.1521
    3OL    H15S 5668   2.943   4.819   8.505  0.2873  1.8387  0.8596
    3OL    C116 5669   3.108   4.715   8.406 -0.1623 -0.2506  0.0995
    3OL    H16R 5670   3.138   4.614   8.434  1.3212 -0.3877 -1.8027
    3OL    H16S 5671   3.197   4.771   8.375 -0.0617 -1.5536 -2.1903
    3OL    C117 5672   3.005   4.697   8.279  0.3463 -0.9050 -0.6241
    3OL    H17R 5673   2.925   4.771   8.286  1.4658  0.3463 -0.6567
    3OL    H17S 5674   2.954   4.600   8.286 -0.3678 -0.6252 -1.7510
    3OL    C118 5675   3.064   4.692   8.138  0.0405  0.2928 -0.1612
    3OL    H18R 5676   2.987   4.685   8.061  0.8740 -2.7300 -0.8715
    3OL    H18S 5677   3.129   4.605   8.124  0.2343  0.6315 -1.4735
    3OL    H18T 5678   3.124   4.781   8.116  0.4888  0.0490  0.0472
    1PA    C116 5679   1.594   4.323   9.022  0.3166  0.5724 -0.4172
    1PA    H16R 5680   1.574   4.405   9.091 -2.4960 -1.2430  1.1335
    1PA    H16S 5681   1.699   4.315   8.993  0.4151  0.1276  0.0495
    1PA    H16T 5682   1.576   4.237   9.086  0.8505  2.4442  2.3962
    1PA    C115 5683   1.497   4.340   8.910 -0.3552 -0.2682  0.9337
    1PA    H15R 5684   1.394   4.346   8.944 -0.9595  0.8765 -0.9200
    1PA    H15S 5685   1.519   4.434   8.858  1.0664 -0.4136  1.2228
    1PA    C114 5686   1.504   4.237   8.801 -0.0286  0.1995 -0.3449
    1PA    H14R 5687   1.602   4.228   8.753 -1.2961  0.1522 -3.1193
    1PA    H14S 5688   1.486   4.138   8.843 -0.3742  0.0790 -0.7581
    1PA    C113 5689   1.413   4.265   8.681 -0.6195 -0.0499  0.5351
    1PA    H13R 5690   1.416   4.178   8.615  1.3151  1.6208 -1.7556
    1PA    H13S 5691   1.307   4.263   8.704 -0.7994 -0.9180 -0.3072
    1PA    C112 5692   1.467   4.376   8.584  0.4576 -0.3946  0.7088
    1PA    H12R 5693   1.472   4.469   8.640 -0.4192 -0.1231  0.3543
    1PA    H12S 5694   1.569   4.350   8.555  0.2497  0.5555 -0.9949
    1PA    C111 5695   1.372   4.390   8.460 -0.2924  0.4202  0.1462
    1PA    H11R 5696   1.272   4.406   8.499  0.0168 -1.7699  2.1415
    1PA    H11S 5697   1.399   4.480   8.405  1.1489 -0.8726 -1.4230
    1PA    C110 5698   1.382   4.269   8.365  0.5358 -0.2912  0.3629
    1PA    H10R 5699   1.483   4.257   8.325  0.2831  0.9149 -0.7072
    1PA    H10S 5700   1.367   4.178   8.423  2.4063 -0.6236  0.3766
    1PA     C19 5701   1.282   4.264   8.243  0.2346  0.7636  0.2092
    1PA     H9R 5702   1.306   4.169   8.195  0.1455  0.0651  1.4968
    1PA     H9S 5703   1.179   4.256   8.278  1.1864 -1.5324  2.8885
    1PA     C18 5704   1.297   4.378   8.148 -0.6714 -0.9224 -0.0262
    1PA     H8R 5705   1.278   4.470   8.203  0.1109  0.3423 -1.7841
    1PA     H8S 5706   1.396   4.394   8.106 -0.7918  1.5776  0.5045
    1PA     C17 5707   1.199   4.375   8.033  0.1328 -0.6273 -0.1743
    1PA     H7R 5708   1.209   4.282   7.976  0.7039  0.5101 -2.0254
    1PA     H7S 5709   1.102   4.363   8.082  1.4217  0.2985  2.8062
    1PA     C16 5710   1.202   4.492   7.944  0.4082 -0.0922 -0.0900
    1PA     H6R 5711   1.158   4.577   7.997 -1.9730 -0.5055 -1.2640
    1PA     H6S 5712   1.307   4.512   7.922  0.7870  0.2883  1.9059
    1PA     C15 5713   1.125   4.481   7.820  0.5775  0.1878  0.2610
    1PA     H5R 5714   1.037   4.418   7.838  0.5301 -0.5833 -2.3433
    1PA     H5S 5715   1.090   4.580   7.793  1.1576  0.0732 -0.9553
    1PA     C14 5716   1.200   4.424   7.699  0.0284 -0.3056 -0.2593
    1PA     H4R 5717   1.279   4.488   7.657 -0.0336 -0.4131 -0.5421
    1PA     H4S 5718   1.242   4.328   7.727 -0.8633 -0.8535 -0.7514
    1PA     C13 5719   1.102   4.401   7.581 -0.3196  0.7678 -0.1597
    1PA     H3R 5720   1.173   4.361   7.509 -0.7252 -0.6197  0.1757
    1PA     H3S 5721   1.050   4.306   7.601 -0.2966  0.2977 -2.1102
    1PA     C12 5722   1.027   4.523   7.533  0.0212  0.5758  0.4427
    1PA     H2R 5723   0.952   4.558   7.604 -0.6162 -0.7561  0.4450
    1PA     H2S 5724   1.110   4.588   7.503  0.3231 -0.2679 -0.6057
    2PC     C11 5725   0.959   4.495   7.402 -0.2946  0.1914 -0.5960
    2PC     O12 5726   1.008   4.470   7.292  0.2681 -0.0980  0.2055
    2PC     O11 5727   0.824   4.498   7.421 -0.1335 -0.1033  0.7625
    2PC      C1 5728   0.734   4.479   7.303 -0.0423  0.1077 -0.1817
    2PC      HR 5729   0.631   4.501   7.333  0.4886  1.9623  0.4583
    2PC      HS 5730   0.761   4.551   7.225  1.1812  1.2442  1.2352
    2PC      C2 5731   0.743   4.336   7.254  0.2724  0.4587 -0.0273
    2PC      HX 5732   0.846   4.313   7.228 -0.2762  0.8232 -2.8438
    2PC      C3 5733   0.638   4.326   7.141  0.3550  0.3089  0.3495
    2PC      HA 5734   0.540   4.306   7.186 -0.1880 -0.9430 -1.2824
    2PC      HB 5735   0.643   4.419   7.085  3.0710 -1.5080 -2.8294
    2PC     O31 5736   0.674   4.216   7.064 -0.0240 -0.1930 -0.2570
    2PC     P31 5737   0.574   4.183   6.936 -0.2493 -0.1310  0.0598
    2PC     O32 5738   0.579   4.318   6.850 -0.3826  0.0799  0.4628
    2PC     C31 5739   0.700   4.359   6.791 -0.3406  0.6753 -0.6373
    2PC     H1A 5740   0.769   4.369   6.875 -0.6418 -1.2037 -0.1299
    2PC     H1B 5741   0.741   4.292   6.716  2.4738  0.8710  0.6276
    2PC     C32 5742   0.663   4.495   6.735  0.3541 -0.8700 -0.3067
    2PC     H2A 5743   0.572   4.469   6.680 -0.3122 -1.6678  1.0907
    2PC     H2B 5744   0.643   4.567   6.815  0.3473 -1.3412  0.1230
    2PC     N31 5745   0.752   4.558   6.634 -0.1903 -0.7795 -0.5677
    2PC     C33 5746   0.884   4.592   6.696  0.3324  0.5573 -0.0166
    2PC     H3A 5747   0.864   4.657   6.781  0.8110  1.7502 -0.8034
    2PC     H3B 5748   0.923   4.507   6.753  1.1871  0.3101 -0.9569
    2PC     H3C 5749   0.961   4.624   6.626  0.1912 -0.7681 -0.8205
    2PC     C34 5750   0.783   4.463   6.522 -0.7608 -0.0537 -0.1714
    2PC     H4A 5751   0.854   4.389   6.558 -1.4945 -1.2103 -1.0125
    2PC     H4B 5752   0.704   4.420   6.460 -0.9856  1.8459 -1.2611
    2PC     H4C 5753   0.839   4.522   6.449  0.0038 -0.1451  0.3309
    2PC     C35 5754   0.681   4.679   6.576  0.0737  0.2384 -0.4322
    2PC     H5A 5755   0.629   4.730   6.657  0.0045  1.1273 -1.0247
    2PC     H5B 5756   0.615   4.641   6.498 -0.4363  1.6165 -0.6901
    2PC     H5C 5757   0.760   4.739   6.531  0.8012  1.2092  1.9734
    2PC     O33 5758   0.636   4.073   6.859  0.6165  0.3532 -0.2137
    2PC     O34 5759   0.433   4.168   6.988  0.3587 -0.0914 -0.3432
    2PC     O21 5760   0.695   4.248   7.356 -0.7903 -0.6721 -0.2905
    2PC     C21 5761   0.788   4.197   7.442  0.0162 -0.5181  0.1766
    2PC     O22 5762   0.906   4.179   7.414 -1.0714 -0.4598 -0.4141
    3OL     C12 5763   0.731   4.142   7.574  0.2896  1.2490  0.0338
    3OL     H2R 5764   0.751   4.034   7.573  2.2627  1.5672  0.5361
    3OL     H2S 5765   0.625   4.163   7.587  0.3308  2.4309 -1.3212
    3OL     C13 5766   0.799   4.202   7.694  0.6455 -0.1439  0.5499
    3OL     H3R 5767   0.793   4.311   7.697 -0.2492 -0.1820  0.4697
    3OL     H3S 5768   0.907   4.187   7.683  0.5582  0.0571 -0.7286
    3OL     C14 5769   0.738   4.150   7.820 -0.1439 -0.5724  0.8129
    3OL     H4R 5770   0.731   4.041   7.813 -1.9217 -0.4132 -1.0909
    3OL     H4S 5771   0.632   4.178   7.825  0.2569  1.7059 -1.1810
    3OL     C15 5772   0.808   4.209   7.946  1.4250  0.1884  0.1352
    3OL     H5R 5773   0.771   4.310   7.965 -0.0802 -0.3237  0.1146
    3OL     H5S 5774   0.916   4.213   7.934  1.4651  0.3900  0.5603
    3OL     C16 5775   0.783   4.121   8.073  0.1626  0.1072 -0.6944
    3OL     H6R 5776   0.780   4.016   8.045 -0.8428 -0.3340  0.9339
    3OL     H6S 5777   0.683   4.147   8.107 -0.8069 -2.3262 -1.4618
    3OL     C17 5778   0.880   4.141   8.185  1.1906  0.4096 -0.0403
    3OL     H7R 5779   0.888   4.246   8.214  0.7174  0.2661  0.6380
    3OL     H7S 5780   0.986   4.120   8.167  1.6825  0.7212  2.1395
    3OL     C18 5781   0.842   4.056   8.305  0.2105 -0.1446  0.5046
    3OL     H8R 5782   0.820   3.952   8.281 -0.9267  0.3438 -0.7338
    3OL     H8S 5783   0.751   4.095   8.351 -0.1706 -1.7911  1.2062
    3OL     C19 5784   0.958   4.065   8.395 -1.0092 -0.4731  0.3818
    3OL     H9R 5785   1.052   4.019   8.368 -0.9952 -0.5554  0.5665
    3OL    C110 5786   0.962   4.112   8.518 -0.0710  0.2456 -0.0632
    3OL    H10R 5787   1.056   4.104   8.572 -1.0563 -1.1444  1.5432
    3OL    C111 5788   0.853   4.179   8.603 -0.2361 -0.0372 -0.3787
    3OL    H11R 5789   0.822   4.115   8.686  0.8971  2.2900  1.9806
    3OL    H11S 5790   0.762   4.203   8.548 -1.8431 -0.0403  2.1047
    3OL    C112 5791   0.910   4.303   8.668 -0.0337 -0.5874 -0.3557
    3OL    H12R 5792   0.989   4.265   8.732  0.3507 -0.5714 -0.8163
    3OL    H12S 5793   0.836   4.351   8.734  0.2295 -1.6435  0.7398
    3OL    C113 5794   0.962   4.416   8.574 -0.2148 -0.9756  0.0331
    3OL    H13R 5795   0.882   4.468   8.521  0.2053  0.4234  0.7263
    3OL    H13S 5796   1.018   4.380   8.487  2.3633  2.7287 -0.0982
[truncated: 1,302,821 more chars]
